# Supplementary material for: Multiple origins of a frameshift insertion in a mitochondrial gene in birds and turtles
Source: Gigascience. 2021 Jan 19;10(1):giaa161. doi: 10.1093/gigascience/giaa161 (PMC7814300; doi:10.1093/gigascience/giaa161)
Supplement: giaa161_Supplemental_Files [file giaa161_supplemental_files.zip]

Archive with 7 entries (7 files):
- Additional_file_1.tsv
- Additional_file_2.tsv
- Additional_file_3.txt
- Additional_file_4.tsv
- Additional_file_5.pdf
- Additional_file_6.pdf
- Additional_file_7.PNG
