# Supplementary material for: Multiple origins of a frameshift insertion in a mitochondrial gene in birds and turtles
Source: Gigascience. 2021 Jan 19;10(1):giaa161. doi: 10.1093/gigascience/giaa161 (PMC7814300; doi:10.1093/gigascience/giaa161)
Supplement: giaa161_Supplemental_Files [file giaa161_supplemental_files.zip › Additional_file_1.tsv]

>Abronia_graminea
---------atcctcctaataattgtattatcatttattatctctaccgcactaattaccttagcattctgactccccatacccaattcaaattcagaaaaactttcaccctacgaatgcggattcgacccacaaggtacagcccgtctccctttctcctcccgcttttttct-agtagcaatcttattcttactatttgacctagaaattgcactccttcttcctattccttgagccgctaaccttataccaccttcctccacaataacctgagctacaatcattctggctcaccttaccgccggtcttgtctacgaatgacaccagggcggtctggagtgggcaga---
>Abrornis_inornata
atgaacataatcacattcataatctcactatccctagccctaagcattgccctgaccctactaaacttctgattagcccaaataaacccagaccctgaaaaactatccccatacgaatgcggcttcgaccccctgggatccgcccgaatgccgttctccatccgatttttctt-agtagcaatcttattcctactattcgacctagaaatcgccctcctactgcctctcccatgagccactcaactgcaagaccccattaccacactaacctgagcctcagccctaatcttcctcctcaccctagggctaatttatgaatgagctcaagggggcctagaatgagcaga---
>Abrornis_proregulus
atgaacataatcacattcataatctcactatccctagcactaagtaccattttaaccctactaaatttttgactcgcccaaacaaacccagacccggaaaaactatctccatacgaatgtggctttgaccccttaggatccgcccgaataccattctccatccgattcttcct-agtagccatcctattcctactattcgacctagaaatcgccctcctactgcccctcccatgagccacccaactacaaaacccaatcgccacactaacctgagcctcaaccctaattttcctcctcaccctaggactaatctacgaatgagcccaaggaggcttagaatgagcaga---
>Acanthis_flammea
ataaacataatcctattcatgctaaccctatccttcaccctaagcatcctactaactgcactaaacttctgactagcccaaataaacccagactcagaaaaactatccccctacgaatgcggatttgacccccttggctccgcccgactgcccttttcaattcgattcttcct-agtagctatcctattcctcctctttgacttagaaatcgccctcctactaccactaccctgagctacccaactagaatctcctatgactaccctaatctgaacctccctccttcttctcctcctaacactaggactcatctacgaatgaatccagggtggactagaatgagcgga---
>Acanthis_hornemanni
ataaacataatcctattcatgctaaccctatccttcaccctaagcatcctactaactgcactaaacttctgactagcccaaataaacccagactcagaaaaactatccccctacgaatgcggatttgacccccttggctccgcccgactgcccttttcaattcgattcttcct-agtagctatcctattcctcctctttgacttagaaatcgccctcctactaccactaccctgagctacccaactagaatcccctatgactaccctaatctgaacctccctccttcttctcctcctaacactaggactcatctacgaatgaatccagggtggactagaatgagcggaata
>Acanthisitta_chloris
atcaacataatcctattcatactcaccctctctctagccctaagcactattctaactgcagtaaacttctgactagcccaaacaaacccagacacagaaaaactatctccatacgaatgcggctttgatcccctcggatctgcacgactcccattttcgatccgattcttcct-agttgcaatcttattcctcctgttcgacctggaaattgccctcttactccccctgccatgagcaacccaactccactcccccctcaccaccctaacctgaacctccactatcatcctgctactcaccattggccttgcctacgaatgaacacaaggcggcctggagtgggccgagta
>Acanthiza_apicalis
ataaacataatcacattcataatcacactatcactaaccctgagtatcatccttacagcactaaacttctgactagcccaaataaacccagactcagaaaaactatcaccatacgaatgtggattcgacccactgggatctgcccgactaccattctcaatccgattcttcct-agtagcaatcctatttttactattcgacctagaaatcgccctccttctcccactcccatgagccacccaacttcaatccccaaccaccacactaacctgagcctccattctcatcttacttcttaccatgggactagtatacgaatgagcccaaggaggcctagaatgggcagaata
>Acanthiza_pusilla
ataaacataatcacattcataatcgcactatcactaaccctaagtatcatcctaacagcactaaacttctgactagcccaaacaaacccagactcagaaaaactgtcaccatacgagtgtggattcgaccccctaggatctgcccgactaccattctcaatccgattcttcct-agtagcaatcctgttcttgctattcgacctagaaatcgccctcctcctcccattaccatgagccacccaactccaatccccaaccaccacactaacctgagcctccatccttatcctacttctcaccctgggtctagtgtacgagtgagcccaaggaggcctagaatgggcagaata
>Acanthorhynchus_superciliosus
-taaacataatcacatttataatcatcttatccctagcactgagcatcgctctaaccctcctaaacttctggctagcccaaataacccctgactcagaaaaactatcaccatacgaatgtggctttgaccctctcggctccgctcgactccccttctcaattcgatttttcct-agtagcaatcctcttcttactcttcgacctagaaatcgccctcctacttcccctcccatgagccacccagcttcaatcccccctcattaccctagcctgaacctccaccctaatcctcctacttacctcagggctagtctatgaatgaacccaagggggactagaatgagcggagta
>Acanthosaura_armata
---------atgactgccgcactaacaacaacaatcataattccactaatcatacttacactgagccaatgactacctcaaaccacaccagatcaagaaaaactttctccatacgaatgtggattctccccactagaaaacgcccgcctccctttttcccttcacttcttcct-taccgctatcttctttctcctgtttgacctagaaatcgctcttctcctaccacttccatgagcactaaacgcagcacacccaataacgaccatatactgaacacttctcattcttatcctcctaactgccggcctagcctacgaatgaaacgaaggcgccctagactgaacacag--
>Acanthosaura_lepidogaster
---------atgcctaccgcactaataacaacaatcacagttcccctaattatattagcattaagccactgactgccccagaccacaccagaccaagaaaaactttccccatacgagtgcggattttccccattagaagacgcccgtctacccttctcgcttcacttcttcct-cactgccatcttcttcctactattcgatctggagattgccctcctccttcccctcccctgggcactcaatgcaacacaccctataacagccgtgacatgaacactccttgtccttacccttttaacagccggcctggcctacgaatgaaaccagggggccctagactgaacata---
>Accipiter_gentilis
attaatacaatcacctttatactcatactatctctcaccctaagcattatcctaatcacattaaacctctgactcgcacaaataaaccctgactcagaaaaactctcaccatacgaatgtggcttcgaccccctaggatccgcccgactaccattctcaatccgattctttct-cgtagctatcctattcttactatttgacctagaaattgcactcttactaccactaccatgagccatccaactccaatcacccactaccaccctaacctgagccttcatcataatctacctcctcacactaggactaatttatgaatgaattcaaggagccttagaatgagccga---
>Accipiter_gularis
atcaacataatcacatttatacttaccttatccctcatcctatccatcttcctaactacactaaacttttgacttgcccaaataaacccagacctagagaaactctccccatatgaatgcggcttcgaccccctaggatccgctcgactccccttctcaatccgattcttcctcagtagctatcctcttcctccttttcgacctggaaattgccctcctccttcccctcccatgagccagccaacttcaatctcctaccactacacttacctgagcctccaccctc-tctcagacccgacactaggactaatctatgaatgaattcaaggaggcctagaatgagctgaata
>Accipiter_nisus
atcaacatactcaccttcatacttacactatcattcatcctaagcactatcctaatcacattaaacctctgactagcccaaacaaacccagactcagaaaaactatcaccatatgaatgtggcttcgaccccctaggatctgcccgactaccattctcaatccgattcttcctcagtagctatcctattcctgttattcgacctagaaattgcactcttactacccctgccatgagccacccaactacaaacacccatcaccaccttaacctgagcctttaccctactctccctcctcaccctaggtctcatctacgagtgaattcaaggggccttagaatgagccga---
>Accipiter_soloensis
ataaacataatcacctttatactcacactatcactcaccctaagcattatcctaatcacactaaacctctgactcgcccaaataaaccctgactcagaaaaactatcaccatatgaatgtggctttgaccccctaggatccgcccgactaccattctccattcgattctttct-cgtagccatcctattcttactatttgacctagaaatcgcactcttactaccactaccatgagctactcaactacaatcacctatctccaccttaatctgagcctccaccatcatctctctcctcaccctaggattaatctacgaatgaatccaaggaggcctagaatgagctgaata
>Accipiter_trivirgatus
atcaacataatcacttttatactcattctctccctcaccctaagcaccatcctaatcacactaaacctttgacttgcccaagcaaacccagactcagaaaaactatcaccatacgaatgcggcttcgaccccctaggatctgctcgactgccattctcaatccgattcttcctcagtagccatcctatttctactattcgacct-gaaatcgcacttctacttccactgccctgagccatccaacttcaatcccccaccactaccctaacctgagcctccaccatcatctccctcctcacattaggactaatctacgaatgactccaaggaggcctagaatgagccgaata
>Accipiter_virgatus
ataaacataatcaccttcatacttacactatcacttaccttaagcattaccctaatcgcactaaatctatgactcgcccaagcaaaccccgactcagaaaaactctcaccatatgaatgcggcttcgaccccctaggatccgcccgactaccattctccatccgattctttct-tgtagccatcctattcctactattcgacctagaaatcgcactcttactaccactaccctgagccacccaactacaatcacccaccactaccctaacctgagcctctaccattatctccctcctcacactaggactaatctatgaatgaattcaaggaggcctagaatgagctga---
>Aceros_corrugatus
atcaacacaatcacattcatacttatcctctccctagccctaagcgccatcctatccctactaaacttctgactcgcccaaacaaacccagactcagaaaaactatccccatacgaatgtggcttcgacccccttggatccgcacgactcccattctcagtgcgattcttcctcagtagcaatcctattcctcctattcgacctagaaatcgcactcctactccccctcccatgagctattcaacttcaatctccaaccaccaccctaacttgaacctccactatcatcctactccttacgctaggactcatctacgaatggacacagggcggcctagaatgagcagagt-
>Aceros_waldeni
atcaacacaatcacattcatactcaccctctccctagccctaagcaccatcctatccctactaaacttctgactcgcccaaacaaacccagactcagaaaaactatccccatacgagtgtggcttcgacccccttggatccgcacgactcccattctcagtacgattcttcctcagtagcaatcctattcctcctattcgacctagaaatcgcactcctactccccctcccatgagctatccaacttcaatccccaaccaccaccctaacttgaacctccgccatcatcctactccttacgctaggactcatctacgaatgggcacaaggcggcctagagtgggcaga---
>Achalinus_meiguensis
attaacctcatcc---accttatcgttttatcagcagtcacagccaccgccctatacctcattaacaccc---tcaccccactaaaacctgacacaaacaaactttccccctacgagtgcgggtttgacccaatgggggacgcacgaacccccattggggttcagtttttcct-agtcgccatcctatttatcctatttgacctagaaatcatcctcctactcccaatcccatggagcataaacaccaacctactgcccacggccattactctaaccaccaccctcctagtctccctcacactaggcctaatctacgagtggcaccaaggcggactagagtgggc------
>Achalinus_rufescens
attaacctcatcc---accttgttactctatcagtaattacagcgacagccctatatctcattaacacac---tcaccaaactaaaacctgatacaaataaactatccccctacgaatgcggatttgacccaataggggacgcacgatcccccatctcagttcaatttttcct-agttgccattctgttcatcctatttgacctagaaatcattcttctactccccatcccatgaaacatgaacacaaacccaccaaccacatctattctcctcaccacaaccctcctaaccaccctcacactaggcctaatctatgaatgacaccaggggggcctagagtgggccgac--
>Achalinus_spinalis
attaacctcattt---accttgtcaccctatcaataattacagccacagccctatatttcatcaacacac---tcaccaagctaaaacccgatacaaacaaactatccccctacgagtgtgggttcgacccaataggagatgcacgatcccccatctcgattcaatttttcct-agtcgccatcctattcatcctgttcgacctagaaattatccttcttctccccatcccatgaagcatgaacaccaacccaccactcacatctattctcctcaccacaaccctcctaacagtcctcacactaggcctagtctatgagtgacaccagggcggcctagaatgggcagac--
>Acridotheres_cristatellus
atgaacataatcctattcatactcatcgcatctctaaccctgagcatcctactaaccgccttaaacttttgactagcccaaataaacccagactcagaaaaactctccccatacgagtgtggattcgacccccttgggtctgcccgactccccttttcagtacgattcttcct-agtagcaatcctattcctcctattcgacctggaaatcgccttgctactacccctaccatgagcaatgcaactccaatcccccaccaccacattgacctgagcctcaatcctcatccttctcctaacactgggactggtctatgaatgaaagcaaggcgggctggaatgggcaga---
>Acridotheres_tristis
atgaacataattctattcatactcaccgcatctctaaccctgagcatcctactaaccgccttaaacttctgattagcccaaataaacccagactcagaaaagctctccccatacgagtgtggattcgacccccttggatccgcccgactccccttctcagtacgattcttcct-agtagcaatcctattcctcctattcgacctagaaatcgccttgctacttcccctaccatgagcaattcaactccaatcccccaccaccacattaacctgagcttcgaccctcatcctcctcctaacactaggactggtctacgaatgaaaacaaggcggactagaatgagcaga---
>Acritillas_indica
atgaacataatcacattcataataactatatcattcaccctgagcattgccctaaccgcattaaacttctgactcgcccagatagccccagactcagaaaaactttcaccatatgaatgtggatttgacccactaggatccgcccgattaccattttcaatccgattctttct-ggtagccatcctattcctactattcgacctagaaatcgccctcctactgcctctaccatgagccatccaactacacacacccactaccacactcatatgagcctccatcttaatcatcattctcaccctaggcctagtgtacgaatggacccaaggtgggctagaatgggcagaata
>Acrobatornis_fonsecai
atcaacataatcttatttatattaactttatccacatcactaagcattatcctaactatattaaacttctgactagcacaaacaaacccagactcagaaaaactatctccatacgaatgcggatttgaccccctaggatccgctcgactcccattctctatccgattttttct-agttgcaattctattcctcctcttcgacctagaaattgcccttttactacccctcccatgagccacccaactacaatcccccctttccactcttacctgaacctctaccattatccttctactcacattaggattagtctacgaatggacccaaggaggcctagaatgagcagaat-
>Acrocephalus_arundinaceus
ataaacataatcacgttcataatcactctatcactaaccctaagcattgccctaaccatactgaacttctgactggcccaaataacaccagactcagaaaagttgtcaccatacgaatgtgggttcgaccccctaggatctgcccgactaccattttcaatccgattcttcct-ggtagccatcctcttcctactatttgacctagaaatcgctctcctgctccccctcccgtgggccatccaactacaaaaccctaccaccacattaacctgagccttcatccttattctactattaaccctagggcttgtgtacgaatgaatccaaggaggactagagtgagcagagta
>Acrocephalus_australis
ataaacataatcgtattcataatcaccctgtcactagccctaagcattgccctaaccacactgaacttctgactagcccaaataacaccggactcagaaaagctatcaccatacgaatgtggattcgacccactaggatccgcccgactgccattctcaatccgattctttct-ggtcgccatcctcttcctactatttgacctagaaattgctctcctactccccctcccatgggccatccaactacaaaaccccaccaccacactaacctgaaccttcatcctcatcctactattaaccctaggacttgtgtacgaatgaatccaaggaggactagaatgagcagagta
>Acrocephalus_scirpaceus
ataaacatagtcacattcataatcaccctatcattagccctgagcgtcgccttaactgcactaaacttctgactggcacaaataacaccagacccagaaaagctatcaccatacgagtgcggattcgaccccctaggatccgcccgattgcctttctcaatccgattcttcct-agtagccatcctcttcctactattcgatctagaaattgccctcctgctccccctcccatgagccatccaactacaaagccccaccaccacactaacatgaaccttcattctcatcacactactaaccctgggactcgtgtatgaatgaatccaaggcggactagaatgggcaga---
>Acrochordus_granulatus
attaacctaatct---tattatcaacaatatcaataattatcaccatattactttatatagttaatacct---tcataaaaactaaaccagacattaataaaatatcaccatacgaatgcggatttgacccactaggggatgcgcgatctcctatttctattcaattcttcct-agtagccatcctttttattctatttgacctagaaattattctactacttcctatcccatgaagtataaattcaaattcgcctatctatacattcacaataataagtatcttcctaattaccctcactattggtcttctatacgaatgacaacaagggggactagaatg---------
>Acryllium_vulturinum
atgaatacactcacattcataatatccttatcctttgctctaagtactgcattaactgccctaaacttctgattagctcaaataaccccagactcagaaaaactatccccatacgagtgcggctttgaccccctaggatcagcccgactaccattctcaatccgattcttcctcagtagccatcctattcctcttgttcgacctagaaatcgccctcctccttcccctcccatgagccatccaactccaataccccttaacaaccctcacctgagccaccactatcatttccctactaacactcggtcttatttacgaatgaacccaaggcggcctagaatgagcaga---
>Actinodura_egertoni
atgaatataatcacattcataatcgccctatccctaaccctaagcctcatcctaaccgcactaaacttttgaatcgcccaaatgaaccctgatgcagaaaagctatcaccttacgaatgcggtttcgacccactaggttccgctcgcctcccattctcaatccgattcttcct-agtagcaatcctattcctcctattcgacctagaaatcgccctcctcctcccacttccatgagccacccaacttcaaaaccccaccattacactaatctgaacctccaccttaattcttctcctcaccctaggactagtgtatgaatgaattcaaggaggactagaatgagcagaata
>Actinodura_ramsayi
atgaacataatcacattcataatcactctatccctaaccctaagcctcattctaaccgcactaaacttttgaatcgcccaaatgaatcccgatgcagaaaaattatcaccttatgaatgcggtttcgacccactaggttccgctcgcctcccattctcaatccgattcttctt-agtagcgatcctattcctcctattcgacctagaaatcgctctcctcctcccacttccatgagccacccaactccaaaaccctaccattacactaatctgagcctccaccttaattcttctcctcaccctaggactagtatatgaatgaattcaaggaggactagaatgggcagaata
>Actinodura_waldeni
atgaacataatcacatttataatcgccctatccctagctctaagcctcattctgaccgcattaaacttctgaatcgcccaaataaaccccgacacagaaaaactatcaccctatgaatgcggcttcgacccactgggctctgctcgtctaccattctcaatccgattcttcct-agtagccatcctattccttctattcgacctggaaatcgccctcctccttcccctcccatgagccacccaactccaaaaccccactaccacactaatctgagcttctaccctaatcctactcctcaccttagggttaatctacgaatgaattcaaggaggactagaatgggcagaata
>Aechmophorus_occidentalis
atcaacataatcatattcataattattttatctctcacactaagcatcatcctaaccacattaaacttctgactggcccaaacaaaccctgactctgaaaaactctccccatacgaatgtggcttcgacccactcgggtctgctcgactccccttctcagtccgattcttcct-agtagcaattctattcctcctattcgacttagaaatcgcactcctactccccctcccatgagccactcaactccaatccccaaccacaaccctaacctgaacctccaccatcatcgcactcctcacactaggcctactctacgaatgagcccaagggggcctagaatgagcagaata
>Aegithalos_bonvaloti
ataaacataatcatctttataatcgctctctccctaaccctcagtattgccctaaccatcctaaacttctgactagcccagataaaccccgactcagaaaaactatctccatatgaatgcggcttcgacccactaggctccgcccgcctgcccttctctattcgattcttcct-agtcgccatccttttcttactatttgacctagaaatcgctctcctactacccctcccatgagccacccaactacaagaccccatcacaacactaactctaacctccatcctcattctccttctcaccttaggactagtatacgaatgagcccaagggggattagaatgagcaga---
>Aegithalos_caudatus
ataaacataatcatcttcataatcgctctctccctagccctcagcatcgccctaaccacactaaacttctgactcgcccaaacaaaccccgactcagaaaaactatcaccatacgaatgcggcttcgacccactaggctccgcccgcctacccttctccatccgatttttcct-agtcgctattctcttcctactgttcgacctagaaatcgccctcttactacccctcccatgagccacccaactacaagaccccattacaacactaaccctaacctccatcctcctcctccttctcaccctaggactagtatatgagtgagcccaaggagggttagaatgagctgaata
>Aegithalos_caudatus_caudatus
ataaacataatcatcttcataatcgctctctccctagccctcagcatcgccctaaccacactaaacttctgactcgcccaaataaaccccgactcagaaaaactatcaccatacgaatgcggcttcgacccactaggctccgcccgcctacccttctccatccgatttttcct-agtcgctattctcttcctactgttcgacctagaaatcgccctcttactacccctcccatgagccacccaactacaagaccccattacaacactaaccctaacctccatcctcctcctccttctcaccctaggactagtatatgagtgagcccaaggagggttagaatgagctgaat-
>Aegithalos_concinnus
ataaacataatcacatttataatcactttctccctaatcctcagcattgtcctaactgcactaaacttttgactctcccaaataaaccccgattcagaaaagctatcaccatatgaatgtggcttcgacccactgggctccgcccgcctgcccttttcaattcgattctttct-agttgctatcctctttctgttattcgacctagaaattgcccttttactacccctgccatgagccactcaactacaagaccctactacaacacttatcctaacttccacccttatctccctcctcacactaggactagtctacgaatgaactcaagggggactagaatgagcagaata
>Aegithalos_concinnus_concinnus
ataaacataatcacatttataatcactttctccctaatcctcagcattgtcctaactgcactaaacttttgactctcccaaataaaccccgattcagaaaagctatcaccatatgaatgtggcttcgacccactgggctccgcccgcctgcccttttcaattcgattctttct-agttgctatcctctttctgttattcgacctagaaattgcccttttactacccctgccatgagccactcaactacaagaccctactacaacacttatcctaacttccaccctcatctccctcctcacactaggactagtctacgaatgaactcaagggggactagaatgagcagaat-
>Aegithalos_concinnus_talifuensis
ataaacataatcacatttataatcactttctccctagtccttagcattgccctaaccacactaaatttctgacttgctcaaataaaccccgattctgaaaaactatcaccatatgaatgtggctttgacccactgggctccgcccgcctgcccttttcaatccgattctttct-agtcgccatcctcttcctgttattcgacctagaaattgcccttctactacccctgccatgagctactcaactacaagaccctactataacactcatcctaacttccaccctcatcttcctcctcacactaggactagtctacgaatgagctcaaggaggattagaatgagcagaat-
>Aegithalos_fuliginosus
ataaacataatcatctttataatcgctctctccctaaccctcagtattgccctgaccatcctaaacttctgactagcccagataaaccccgactcagaaaaactatctccctacgagtgcggcttcgacccactaggctccgcccgcctgcccttctctattcgattcttcct-agtcgccatccttttcttactatttgacctagaaatcgctctcctactacccctcccatgagccacccaactacaagaccccatcacaacactaactctaacctccatcctcattctccttctcaccttaggactagtatacgaatgagcccaagggggattagaatgagcaga---
>Aegithalos_glaucogularis
ataaacataatcatctttataatcgctctctccctagccctcagcatcgccctaaccacactaaacttctgactcgcccaaataaaccccgactcagaaaaactatcaccatacgaatgcggcttcgacccactaggctccgcccgcctgcccttctccatccgatttttcct-agtcgctattctcttcctactgttcgacctagaaatcgccctcttactacccctcccatgagccacccaactacaagatcccattacaacactaaccctaacctccatcctcctcctccttctcaccctaggactagtatatgagtgagcccaaggagggttagaatgagcaga---
>Aegithalos_glaucogularis_vinaceus
ataaacataatcatcttcataatcgctctctccctagccctcagcatcgccctaaccacactaaacttctgactcgcccaaataaaccccgactcagaaaaactatcaccatacgaatgcggcttcgacccactaggctccgcccgcctacccttctccatccgatttttcct-agtcgctattctcttcctactgttcgacctagaaatcgccctcttactacccctcccatgagccacccaactacaagaccccattacaacactaaccctaacctccatcctcctcctccttctcaccctaggactagtatatgagtgagcccaaggagggttagaatgagctgaat-
>Aegolius_acadicus
ataaacacaatctcattcatgcttatcacagcccttaccctaagcacaatcctaatctcactgaacatgtgactggcccaaataaactcagatcaagaaaaactatccccctatgaatgcggctttgacccactcgggtcggctcgcttacccttctcaatccgattcttcct-agtagcaatcctattcctactattcgacctagaaattgccctcctccttcccctaccatgagccacccaactccaatccccactcacaaccttaatttgaactttcactataatcgccctcctaaccctgggcctaatttacgagtgaatacaaggtggccttgaatgggccgaata
>Aegotheles_bennettii
atcaacataatcacatttatactaacactatcccttatcctttccatcctcttaacaacactaaacttctgattagctcaaattaccccagattcggaaaaactatccccatacgaatgtggatttgacccgctcggatccgcccgacttccattttcaattcgattcttcctcagt-nnnatcctattccttctattcgacctagaaattgcactactactccctctcccctgagctacccaacttcaatctcctactaccaccctaacctgaacttctaccattatcctacttctcacactaggcctaatctatgaatggattcaggggggcctagaatgagcagaann
>Aegotheles_cristatus
atcaacataatcacattcatattaacactatcccttactctttccatcctcttaacaacactaaacttttgactagcccaaattaccccagactcggaaaaactatccccgtacgaatgcggatttgacccgctcggatccgcccgactcccattctcaatccgattcttcctcagtagcaatcttattccttttattcgacctagagatcgcactactacttcctctcccctgggctacccaacttcaatcccctaccactaccctaacctgaacctccgccatcatcctactactcacgctaggcctagtctacgaatggactcaagggggcctagaatgagcaga---
>Aegypius_monachus
attaacatagtcaccttcacactcgccctatccctcaccctaagcaccatcctaatcacattaaatctctgacttgcccaaacaaacccagactcagaaaaactatcaccatatgaatgtggcttcgaccccctaggctccgcccgactaccattctccatccgattcttcctcagtagccatcctattcttactattcgacctagcaatcgcacttttactcccattaccatgagccatccaacttcaatctcccactactaccctaacctgagccttcattatcatctccctcctcacactgggactaatttatgaatgact-ccagggggcctagaatgagccgaata
>Aeluroscalabotes_felinus
ataaacctactac---tatatctctttattgtagccttaattataggactgcttataatcatgagtttctgactgcctcagcttacccctgacatagaaaaactttctccttatgaatgtggatttgatccttatggaacagctcgcctccccttttctcttcgatttttttt-aattgctatcttatttctactttttgatttagaaatcgcactacttcttccacttccctgagctatatgcttaattaaccctaactcattaatgttttgagctattatccttatttttctcttaattataggacttatttatgaatgaatacaagggggcctcgaatgagctga---
>Aepyornis_hildebrandti
ataaacataatcatatttatacnnnnnnnnncactcacattgactattatcctagytgtcttaaacttttgactagcccaaacaaacccagatgcagaaaaactatccccatatgaatgcggctttgatcctctaggatctgcccgactccccttctcaattcgatttttcctcagtagccattctattcttactcttcgacctagaaatcgcccttctcctcccactcccctgagcaattcaactcccacaacccttactaaccctattatgaacct-------------------------------------------------------------------------
>Aepyornis_sp.
ataaacataatcatatttatacttctactctcactcacattgactattatcctagccgtcttaaacttttgactagcccaaacaaacccagatgcagaaaaactatccccatatgaatgcggctttgatcctctaggatctgcccgactccccttctcaattcgatttttcctcagtagccattctattcttactcttcgacctagaaatcgctcttctcctcccactcccctgagcaattcaactcccacaacccttactaaccctattatgaacctctactatcctctttctcctcacactaggattagcctacgaatgaactcaagggggcttagaatgagcagaata
>Aerodramus_fuciphagus
attaacataatcacatttataatcacactatctttaaccctaagcatcatcctaactgcactaaacttctgactagcccaaatgaccccagactcagaaaaactctctccatatgagtgcggcttcgaccccctaggctctgcccgactaccattctccattcgattcttcat-agtagcaatcctattcctactattcgacctagaaatcgcccttcttctacccttaccctgagcaacccaacttcaatcccctacaaacacactaatctgaacctccactctaattctactactcaccatcggactagtatacgaatgagctcaaggaggcctggaatgggcagaata
>Aethopyga_boltoni
atgaacataattctattcataattacactgtccctgaccctaagcatcatcctaaccgcactaaacttttgactagcccaaacaagcccagactcagaaaaactatcaccatacgaatgcggatttgacccactaggttccgcccgtctcccattctccatccgattcttcct-ggtggccatcctatttctgctgttcgacctagaaattgccctcctactcccacttccatgagctgtccaactagaatcccccaccactaccataaccctagcctgctccctaatcctcctactaaccctgggtctcatctacgaatgaatccaaggaggactagaatgagcagagta
>Aethopyga_christinae
ataaacataatcctcttcataatcaccctatctctagccctaagcaccatcctaacagcactaaacttttgactcgcccaaataaccccagactcagagaaactatcaccctacgaatgtggattcgacccactaggctccgcccgcctcccattctcaatccgattcttcct-agtagctatcctattcctcctattcgacctagaaatcgccctcctacttccactcccatgagccgtccaactacaatcccccattaccaccctagccctagcctccatactaatcctcctactaaccattggcctcatctatgaatgagtccaaggaggactagaatgagcagagta
>Aethopyga_duyvenbodei
ataaacactattctattcataatcaccctatcactaaccctaagcatcgccctaactacactaaacttctgactagcccaaataaccccagactcagaaaagctatcaccttacgaatgtggattcgaccccctaggatccgctcgcctcccattctccatccgattcttcct-agtagcaatcctattcctcctgttcgacctagaaatcgccctcctacttccactcccatgagccacacaactccaatcccccaccactaccctagccctagcctcctccctaatcatcctcctcatcctaggtctcattcatgaatgaacccaaggaggactagaatgggcagaata
>Aethopyga_flagrans
atgaacataatcctattcataatcactctgtcactggccctgagtactgccctaaccgcactaaacttttgactcgcccaaataagcccagatccagagaaactatcaccatatgaatgtggatttgacccactaggctccgcccgccttccattttccatccgattcttcct-ggtagccatcctgttcctgctcttcgacctagaaattgccctactacttccactcccatgagccacccaactacaatcccccaccattaccctggctctagcctccttcctagttctcctactaactctaggcttcatctacgaatgagcccaaggaggactagaatgagccgaata
>Aethopyga_gouldiae
ataaacataatcctgttcataatcaccctttcactgacccttagcatcgccctaaccacactaaacttttgactagcccaaataaacccagactcagaaaaactttcaccatacgaatgcggattcgacccactaggatccgctcgcctcccattctccatccgattcttcct-agtagccatcctattccttctattcgacctagaaatcgccctactactaccactcccatgagccacccaactacaatcccccaccactaccctagccctagcctcaaccctaatcctgctcctgaccctaggtctcatctacgaatgaacccaaggaggactagaatgagcgga---
>Aethopyga_ignicauda
ataaacataatccagttcataattaccctatcattgaccctaagcatcgccctaaccgcattaaacttctgactagcccaaataaacccagactcagaaaaactatcaccatacgaatgcggattcgaccccctaggctcagcccgcctccctttctccattcgattcttcct-agtagccatcctattcctcctgttcgacctagaaattgcccttctgctaccactcccatgggctgtacaactccaatctcctaccaatactatagccctagcttcctccctaatcttcctcctcaccttgggcctcatctacgagtgaactcaaggaggactagaatgggcagaata
>Aethopyga_linaraborae
atgaacataatcctattcataattgcactatccctaagcctaagcattatcctaaccgcactaaatttttggctagcccaaataaacccagactcagaaaaactgtcaccatacgaatgcggattcgacccactaggctctgcccgcctcccattctccatccgattcttcct-ggtagccatcctattcctgctattcgacctagaaatcgccctcctactcccactcccatgagctatccagctagaatcccccaccaccaccatgaccctatcctgccttctaatcctactactaaccctgggcctcatctacgaatgaatccaaggaggattagaatgagcagagta
>Aethopyga_nipalensis
ataaacataattctgttcataattacactctcactcaccctaagtatcgccctaaccgcactaaacttttgactagcccaaataaacccagactcagaaaaactctcaccctacgaatgcggattcgacccactaggatccgctcgcctcccattctccatccgattcttcct-agtagccatccttttcctcttattcgacctagaaatcgccctcttactaccactcccatgagctacccaactacaatcccccaccaccaccctagccctagcctcagccctaatcctcctactgaccctaggtctaatctatgaatgaatccaaggaggactagaatgagcagaata
>Aethopyga_primigenia
atgaacataattacattcataattacgctatccctgaccctaagcattgtcctaaccgcactaaacttttgactagcccaaattaacccagactcagaaaaactgtcaccatatgaatgcggtttcgacccactaggctccgcccgtctcccattctccatccgattcttcct-agtagccatcctattcctgctgttcgacctagagattgccctcctgcttccactcccatgagctgtccaactagaatcccccgccactaccatggccctggcctgctttctaattctcctactaaccctgggtctcatctacgaatgaatccaaggaggactagaatgagcagaata
>Aethopyga_pulcherrima
atgaacataatctcattcataatcgccctatcactgaccctaagcatcgccctaaccgcactaaacttttgacttgcccaaataaacccaaatccagaaaaactatcaccatacgagtgcgggttcgacccactaggatccgctcgcctcccattctccatccgattctttct-ggtagccatcctattcctactcttcgacctagaaatcgccctactactcccactcccatgagctatccaactacaatcccccaccaccaccatagccttggcctgctccctaatcctcctcctaaccctaggtctcatctacgaatggatccaaggaggactagaatgagcagaata
>Aethopyga_saturata
ataaacataatcctatttataatcagcctctcactagccttaagcatcgccctaaccacactaaacttctgacttgcccaaataaacccagactcagaaaaactctcaccttacgaatgtggattcgaccccctaggatccgcccgcctacccttctccatccgattcttcct-agtagccatcctattcctcctattcgacctagaaatcgccctattactgccactcccatgagccacccaactacaatcccccaccactaccctagccctagcctccaccttaatcctccttctaactctaggtctcatctatgaatgaatccaaggcggactagaatgagcagaata
>Aethopyga_shelleyi
atgaacataattctattcataatcaccctatcactaaccctaagcatcgccctaaccatactaaacttctgacttgcccaaataaacccagacccagaaaaactatcgccctacgagtgcggattcgacccactaggctccgcccgcctcccattctccatccggttcttcct-ggtggccattctattcctactgttcgacctagaaattgccctcctactcccactcccatgagccacccaactacaatccccaatcactaccctggccctagcctcccttctaattcttctcctaaccctgggcctaatctacgaatgaatccaaggagggctagaatgagcggagta
>Aethopyga_siparaja
ataaacataatcctatttataatcaccctgtcattaaccctaagcattgccctaaccctactaaacttttgacttgcccaaataaaccccgactcagaaaaactgtcaccatacgaatgtggattcgacccactaggatctgctcgccttccattttccatccgattcttcct-agtagccatcctatttctcttattcgacctagaaattgccctcctacttccactcccatgagctacccaactccaatcccccaccaccaccatagccctagcctcctccctaatcctcctcctaaccctgggtctcatctacgaatgaaaccaaggaggactagaatgggcagagta
>Aethopyga_temminckii
ataaacataatcctattcataattaccctatctctagccctaagcacagccctaaccgcactaaacttttgacttgcccaaataaacccagacccagaaaaactgtcaccatacgaatgcggatttgaccccctaggttctgctcgcctcccattctccatccgattcttcct-agtggccatcctgttcctcctatttgacttagaaatcgccctgctactcccactcccatgagccactcaactccaatctccaaccaccaccctaaccctagcctcctccctaatcctcctccttactttaggcctcatctacgaatgagtccaaggaggattagaatgggcagaata
>Agapornis_fischeri
ataaacataatcgcccttatactttcactaaccctagccctcagcacagccctaaccatattaaacctctgactcgcccaaacaaacccagacccagaaaagctatccccctacgaatgtggattcgacccccttgggtccgcccgtctcccattctccatccgattcttcctcagtagccatcctattcctcctattcgacctagaaattgccctcctcctcccgctcccatgagccacccaactgaaacaccccactgccaccctaacctgaacttccattatcatcctcctactagccctaggcttaatctacgaatgaacacaaggaggcctagagtgagcagaat-
>Agapornis_lilianae
ataaacataatcgcccttatactttcactaaccctagccctcagcacagccctaaccatattaaacctctgactcgcccaaacaaacccagacccagaaaagctatccccctacgaatgtggattcgacccccttgggtccgcccgtctcccattctccatccgattcttcctcagtagccatcctattcctcctattcgacctagaaattgccctcctcctcccgctcccatgagccacccaactgaaacaccccactgccaccctaacctgaacttccattatcatcctcctactagccctaggcttaatctacgaatgaacacaaggaggcctagagtgagcagaat-
>Agapornis_nigrigenis
ataaacataatcgcccttatactttcactaaccctagccctcagcacagccctaaccatattaaacctctgactcgcccaaacaaacccagacccagaaaagctatccccctacgaatgtggattcgacccccttgggtccgcccgtctcccattctccatccgattcttcctcagtagccatcctattcctcctattcgacctagaaattgccctcctcctcccgctcccatgagccacccaactgaaacaccccactgccaccctaacctgaacttccattatcatcctcctactagccctaggcttaatctacgaatgaacacaaggaggcctagagtgagcagaat-
>Agapornis_pullarius
ataaacataatcgcccttatactttcactaaccctagccctcagcacagccctaaccatattaaacctctgactcgcccaaacaaacccagacccagaaaagctatccccctacgaatgtggattcgacccccttgggtccgcccgtctcccattctccatccgattcttcctcagtagccatcctattcctcctattcgacctagaaattgccctcctcctcccgctcccatgagccacccaactgaaacaccccactgccaccctaacctgaacttccattatcatcctcctactagccctaggcttaatctacgaatgaacacaaggaggcctagagtgagcagaat-
>Agapornis_roseicollis
ataaacataatctccctcatactttcactaaccctagccctcagcacagccctaattatactaaacctctgactcgcccaaacaagccctgaccccgaaaagctatccccctacgaatgtgggttcgatccccttggatccgcccgtctcccattctccatccgattcttcctcagtagccatcttattcctcctattcgacctagaaattgccctcctcctcccgctcccatgagctacccaactaaaacaccccgccactaccctaacctggacctccattatcatccttctgctaaccctaggcttaatctacgaatgagcacaaggaggcctagagtgggcaga---
>Agelaius_phoeniceus
ataaacatagttctattcatactaatcctatcactaaccctaagcatcctactaaccatactgaacttctgacttgcccaaataaccccagacccagaaaaactatccccgtacgaatgcgggttcgaccccctaggatctgctcgactccccttctcgatccgcttcttcct-agtagctatcctattcctcctattcgacctagaaattgccctactcctcccactaccatgagctatccaactacaatcccccaccactaccctaacctgaactgccacactcatcctcctactcaccctaggtctagtgtacgaatgaattcaaggcggactagaatgagcaga---
>Agkistrodon_contortrix
atcagcctaatac---tcctcattattatatccataacaacagcaaccctcctatacataatcaacgccc---taataccaaaaaaaccagatatcaacaaactatcaccctacgagtgcggatttgacccactaggtaatgcacgatcacccatctctattcaattcttcct-agtagccatcctattcatcctatttgacctagaaatcatcctcctcctacccgtcccctgaagcactaatacaaacccaacaagcaccactacaaccataaccataaccctcctagtcgtcctaacactaggcctcgtatacgaatgacttcaaggcggactagaatgaac------
>Agkistrodon_piscivorus
atcagcctaatac---tcctcattactatagccatagcaacagcaaccctcctatacataatcaacgctt---taataccaaaaaaaccagatattaacaaattatctccctacgaatgcggatttgacccactaggcaatgcacgatcccccatctccatccaattcttcct-ggtcgccatcctattcatcctgtttgacctagaaattatcctacttctacccatcccctgaagccttagtacaaacccaacaagcattactacagccataatcacaaccctactaggcatccttacactaggcctagtatacgagtggcttcaaggcggactagaatgaac------
>Agriornis_murinus
attaacataatcctttttatattcatcctatcctcctcactaagcatcctcctaacaacactcaacctatgactagcacaaaccaatccagactcagaaaaactctccccctacgaatgtggattcgatccactaggctctgctcgactcccattttcaattcgattcttttt-agtcgcaattctatttctcctctttgacttagaaattgcactccttctgcctcttccatgagcaactcaactccaatcccctctcaccactctaacatgagcatctactatactcctccttctcaccctaggactagtctatgaatgaacccaaggaggcctagaatgagcagaata
>Ailuroedus_crassirostris
ataaacataattctgtttataatagtgttatcagcgtccctgagcctcattctaaccgcattaaacttctgactagcccaaataaacccagactcagagaaattgtccccatatgaatgtggcttcgaccccctaggatctgctcggctccccttctccatccgattcttcct-agttgccatcctatttctcctatttgacctggagatcgccctgctactccccctcccttgagcaacccaactctactacccgacccacacactaacctgagcttcaatcatcctccttatccttaccctcgggctggtatatgaatgggctcaaggaggcctagaatgggcagaata
>Aix_galericulata
atgaacatacttacattcatattcttcatatcactaattctcagcgccatcctaaccatgctaaacttctgactcgcccaaataaaccccgactcggagaaactgtcaccatacgaatgcggattcgaccccctcggatctgcccgcctgccattctcgattcgattcttcctcagtagccatcctattcctcttattcgacctagaaattgccctactactccccctaccatgagccgcccaactacaatcacccctactaaccctcgcctgaactgcaactattctacttctcctgacattagggctagcctacgaatgagcccaaggaggcctagagtgagcaga---
>Akialoa_obscura
atgaacataattctattcatactaaccttatcactcaccctaagcattctgctgaccgcactaaacttttgactagcacaaataaacccagactcagagaaactatccccctacgaatgtggattcgaccccctaggatccgcccgacttccattctcaatccgattcttcct-agtagccattctattcctcctattcgacctagaaattgccctactcctaccacttccatgagccatccagctagaatctcccaccaccactctaatctgaacctccttcctcctccttctactaacactaggactaatctacgaatgaattcaaggggggttagaatgagcagaata
>Alauda_arvensis
atgaacataatcctattcatattcaccctatccctctccctaagcatcgccctaaccgccctaaacttctgactcgcccaaataacccccgactccgaaaaactatccccctacgaatgtggcttcgaccccctagggtccgctcgactcccgttctctattcgattcttcct-ggtagcaatcttatttttactattcgacctagaaatcgccctactactcccccttccctgagctactcaactccaaaaccccattaccacactaacctgagcctccaccctcattgccctactcaccctgggccttgtctacgaatgaatccaagggggcctagaatgagccga---
>Alaudala_cheleensis
atgaacataatcctatttatactcaccttatcccttgccctaagcatcgccctaaccatcctaaacttctgactcgcccaaacatcccccgactctgaaaaactatccccctacgaatgcggctttgaccccctaggatcagcccgactcccattctccatccgattcttcct-cgtagcaatcctattcctactattcgacctagaaatcgccctactcctcccgcttccttgagccacccagctccaagaccccaccaccacactaacctgagcctccatcctaatcgccctcctcacactaggtctcatctacgaatgagcccaaggaggcctagaatgggctgaata
>Alca_torda
atcaacataattac-tttatacnnnccttatccctcacccnnngtatcatcctcaccatatnnnatttctgatnnnctcaaannnacccggacccagaaaagctatccccatacgaatgtggattcgacccacttggatctgctcgtctcccattctccatccgcttcttcctcagtagcaatcctattccttctatttgacctagaaatcgcactcctactcccactcccatgagctgtacaactccaatcccccaccactaccctaatctgaacctctgcaataatcattttactcacactaggactaatctatgaatgaatgcaagatggcctagaatgagcagaann
>Alcedo_argentata
attaacatactcacatttatactcaccctatccctcatcatcagcgccattctaaccctactaaacttttgactggcacagactaaaccagattcagaaaaactctccccctatgaatgcggctttgatcccctaggctctgcccgactcccattctccatccgattcttcctcagtagccatcctatttctcctattcgatctagaaatcgctctactactgccacttccatgagccacccaactatactccccaactaccactcttacctgaactttcacaatcatctccctcttaaccctaggactcatttatgagtgacttcaagggggcctagagtgagcagaata
>Alcedo_atthis
attaacatactcacatttatactttctctatccctcattatcagtgctaccctaaccctactaaacttttgacttgcacaaactaagccagactcagaaaaactctcaccctatgaatgtggcttcgacccactaggctctgcccgactcccattctccattcgatttttcctcagtagccattctattcctcctatttgatttagaaatcgccctactactcccactcccctgggctattcaacttcactctcctaccgttaccctcgcctgaactctcaccatcatctccctcttaaccctaggacttgtctacgaatgacttcaagggggattagagtgggcaga---
>Alcedo_cyanopectus
attaacatactcacatttatactcaccctatccctcatcatcagcaccgttctaaccctactaaacttttgactagcacagactaaaccagattcagaaaaactctccccctatgaatgcggctttgatcccctaggctctgcccgactcccattctccatccgattcttcctcagtagccatcctatttctcctatttgatctagaaatcgctctactactgccacttccatgagccatccaactatactccccaactaccactcttacctgaactttcacaatcatctccctcttaaccctgggactcatttatgagtgacttcaaggaggcctagagtgagcagaata
>Alcedo_cyanopectus_cyanopectus
attaacatactcacatttatactcaccctatccctcatcatcagcgccattctaaccctactaaacttttgactggcacagactaaaccagattcagaaaaactctccccctatgaatgcggctttgatcccctaggctctgcccgactcccattctccatccgattcttcctcagtagccatcctatttctcctattcgatctagaaatcgctctactactgccacttccatgagccacccaactatactccccaactaccactcttacctgaactttcacaatcatctccctcttaaccctgggactcatttatgagtgacttcaagggggcctagagtgagcagaata
>Alcedo_cyanopectus_nigrirostris
attaacatactcacatttatactcaccctatccctcatcatcagcaccattctaaccttactaaacttttgactagcacagactaaaccagattcagaaaaactctccccctatgaatgcggctttgatcccctaggctccgcccgacttccattctccatccgattcttcctcagtagccatcctatttctcctattcgacctagaaatcgccctactactaccacttccatgagccatccaactatactccccaactaccactcttacctgaactttcataatcatctccctcttaaccctaggactcatttatgagtggcttcaggggggcctagagtgagcagaata
>Alcedo_hercules
attaacacactcacattcatacttaccctatccttcactatcagtgccatcctaaccctactaaacttttgacttgcacaaaccaaaccagactcagaaaaactctcaccctatgaatgcggctttgaccccctgggctctgctcgactcccattctctattcgattcttcctcagtagccgtcttattcctcctatttgacctagagatcgccctgcttcttccacttccatgagctatccaactacactcccccactactactctcacctgaactctcacaatcctctccctcttaaccctcggacttatttatgagtgacttcaaggaggactagagtgggcagaata
>Alcedo_meninting
attaacacactcacatttatactcactctatccttcatcatcagcgccaccctaactctactaaacttttgacttgcacaaaccaaaccagactcagaaaaactctcaccctatgaatgtggcttcgaccccctgggctctgctcgactcccattctctattcgattcttcctcagtagctatcctattccttctatttgatctagaaatcgccctgcttcttccactcccatgggctatccaattacactcccccactactaccctcacctgaactttcacaatcctctccctcttaaccctagggcttgtctatgagtgactccaaggaggattagaatgggcggaata
>Alcedo_pusilla
attaacatactcacatttatactcaccctatccctcatcatcagcaccatcctaactctactaaacttctgactagcacaaaccaagccagactcagaaaaactttccccctatgaatgcggctttgatcccctaggttctgcccgactcccattttccatccgattcttcctcagtagccatcctgttccttctatttgacctagaaatcgccctattactaccactcccatgagctatccaactacactccccaactactaccttaatctgaactttcacaatcatctccctcttaaccctaggactcatttacgaatgacttcaaggaggtctagagtgagcagagta
>Alcedo_quadribrachys
atcaacacactcacatttatactctccctatccttcgttatcagtgccatcctaaccttactgaatttctgactcgcacaaactaaaccagactcagaaaaactctcaccctatgaatgtggctttgaccccctgggctctgcccgactcccattctctattcgattcttcctcagtagccatcctattcctcctatttgacttagaaatcgccctactactcccacttccctgagctattcaactacactctcccaccactaccctcacctgaaccctcacaatcatctccctcctaaccctaggacttatttatgaatgacttcaaggaggactagaatgagcagagta
>Alcedo_vintsioides
atcaacatactaacattcatactcaccctatccttcatcatcagtactatcttaactctactaaacttctggttagctcaaactaaaccagactcagaaaaactctccccctacgaatgcggcttcgaccccctaggctctgcccgacttccattctctatccgattcttcctcagtagccattttattcctcttatttgacctagaaatcgcactgctcctgccactcccatgagccattcaactacactctccaaccactaccctctcctgaaccttcacaatcatcaccctcttaaccctaggactcatctatgagtgacttcaagggggcctagaatgagcggaata
>Alcedo_websteri
attaacatactcacatttatactcaccctatccctcatcatcagtaccatcctaaccctactaaacttctgactagcacaaactaagccagactcagaaaaactttctccctatgaatgcggctttgaccccctaggctccgcccgactcccattttccatccgattcttcctcagtagccatcctattccttttatttgacctagaaatcgccctattactaccacttccatgagccacccaattacactctccaactactaccctaacctgaacttttacaatcatctctctcttaaccctagggctcatctatgagtgacttcaaggaggtctagagtgagcagaata
>Alcippe_brunnea
atgaacataatcacattcataattacctcatccctagccctaagtatcctcctaactgcaataaacttctgactcgcccaaatgagcccagatgcagaaaaactatccccgtatgaatgcggttttgacccactaggctctgcccgactaccattttcaatccgattcttttt-agtagcaatcctattcctactattcgacctagaaattgctctcctacttccactcccatgggccacacaacttcaagacccaaccaccaccttaatatgaacatccgcccttatccttattcttaccctaggcctagtatatgaatgagctcaaggaggcctagaatgagcagaata
>Alcippe_brunneicauda
atgaacataatcacattcataattgccctatctctaactctgagcattatcctaaccgcactaaacttctgactcgcccaaataaacccagacacagaaaaactctctccatacgaatgtggattcgacccactaggatccgcccgctctcccttttcaatccgattcttcct-agtggcaatcctattcctactttttgacctagaaatcgccttactattaccacttccatgagcaacccaactccaaaaccccatcactacattaacctgaacctccaccatcatcctcctcctcaccctgggactcgtatacgaatgaatccaaggagggctggaatgagcagagta
>Alcippe_castaneceps
atgaacatagtcgccctcataattgcactatctttagccttaagtatcattttaactgcattaaacttctgacttgctcaaatgtatccagattcagaaaaactctccccatacgaatgtggtttcgacccactgggctccgcccggctgccattctcaattcgattctttct-ggtggcaattctattcttactattcgacctggaaatcgcccttctactccccctcccatgagccacacaacttcaaaacccaaccaccaccctgacttgaacttccatcctcattctcctcttaactctgggattagtgtatgagtgaatgcaaggaggcctagaatgagcggaata
>Alcippe_cinerea
atgaacataatcacattcataatcaccctgtccttagccctaagcatctttctaacagcactaaacttctgactagcccaaataaacccagactcagaaaaactatccccatacgagtgcggtttcgatcccctaggctctgctcgactaccattctcaatccgattcttctt-ggtggccatcctgttcctcctgttcgacctagaaatcgccctactactccctctcccatgagccacacaacttcaagacccaactaccaccttaacctgagcttccaccctcatccttatccttacccttgggctagtatacgaatgagcccaaggaggcctagaatgagcagaata
>Alcippe_cinereiceps
ataaacataatcacattcataattattttatccgcgaccctaagcattgctttaacagcactaaacttctgactcgctcaaataaccccagactcagagaaactatccccctacgaatgcggtttcgaccccctaggctctgcacgcctccccttctcaattcggttcttcct-agtagccattctcttcctcttgttcgacctagagatcgccctcctactccccctcccatgagccacccaactccaaaaccccactactactctgatctgagccttttcccttattctccttctcaccctaggcctagtatatgaatgagcccaagggggactagaatgagcagaata
>Alcippe_dubia
atgaacacaattacattcataatcactttatccttaaccctaagccttctcctaaccgcaataaacttttgacttgcccaaataaacccagatacggaaaaactatccccatacgaatgcggtttcgacccactaggctctgcccgactcccattctcaattcgattcttttt-agtagcaatcctatttctgctattcgacctagaaatcgccctcttactccccctcccatgagccatgcaacttcaaaacccaaccaccaccctaatttgaacctccacccttctccttatcctaaccctgggcctagtatatgaatgagcccaaggaggactggagtgagcagaata
>Alcippe_grotei
atgaacataatcacatttataattaccctctccctaaccttaagcatcactctaaccgcactaaacttctgactcgcccaaataaacccggacgcagaaaaactctccccatacgaatgcggatttgacccactaggatccgctcgatcccccttctccatccgattcttctt-ggtagcaattctattcctactatttgacttagaaattgccctactactcccccttccatgagctacccaactccaaaaccccatcatcacactaacatgaaccttcatcatcatcctcctccttaccttaggactagtatacgaatgaattcaaggaggactagaatgagcagaata
>Alcippe_morrisonia
atgaacataatcacgttcataatcgccctatccctaaccctaagcatcattctaaccatactaaacttctgacttgcccaaacaaacccagacgcagaaaaactctccccgtacgaatgcggattcgacccactaggctccgcccggtcccccttctcaatccgattcttcct-agtagcaatcctattcttactattcgacctagaaattgccctattactcccccttccatgagccatccaactacaagaccccatcatcacattaacatgaacctccactatcatcctcctcctcaccctagggctagtgtacgaatgaattcaaggaggattagaatgagcagagta
>Alcippe_morrisonia_hueti
atgaacataatcacattcataatcgccctatccctaaccctaagcatcatcctaaccacattaaacttctgactagcccaaataaaccctgacgcagaaaaactctccccatacgaatgtggattcgacccactaggatctgcccgatcccccttctcaattcgattcttcct-agtggcaatcctattcctgctattcgacctagaaatcgccctactactcccccttccatgagccatccaactccaaaaccccgtcactacactagcatgaacctccactattatcctactcctcactctaggactagtatatgaatgaattcaagggggactagaatgagcagaat-
>Alcippe_nipalensis
atgaacataattacattcataattgccctatctctaaccctaagtatcattctaaccgcactaaacttctgactcgcccaaataaacccagatacagaaaaactctccccatacgaatgcggattcgacccactaggatccgctcgatcccctttctcaattcgattcttctt-agtggcaatcctattcctgctattcgacctagaaattgccctactcctccctctcccatgagccacccaactccaaaaccccattaccacactatcatgaacctccattatcatcctcctcctcaccctagggctagtatacgaatgaattcaaggaggactagaatgagcagaata
>Alcippe_peracensis
atgaacataatcacattcataattaccctatccctaaccctaagcatcatcctaaccacactaaacttctgactagcccaaataaacccagacgcagaaaaactctccccatacgaatgcgggttcgacccactaggatctgcccgatcccctttctcaattcgattcttcct-agtagcaatcctattcctgctattcgacctagaaatcgccctactactccccctcccatgggccacccaactccaagaccccaccattacactagcatgaacctccactattatcctactcctcactctagggctagtatatgaatgaattcaaggaggactagaatgagcagaata
>Alcippe_poioicephala
atgaacataatcacatttataatcgccctctccctaatcctaagcatcaccctaaccgcactaaatttctgaatcgcccaaataaacccggacgcagaaaaactctccccatacgaatgtggatttgacccactaggatccgcccgatcccccttctctattcgatttttctt-ggtagcaattctattcctactgttcgatttagaaatcgccctactactcccccttccatgagctacccaactccaaaaccccatcatcacgctaacatgaaccttcattattatcctccttcttaccctaggactggtatacgagtggatccaaggaggactagaatgagcagaata
>Alcippe_pyrrhoptera
atgaacataatcacattcataattaccttatctctaaccctgagcattattctaaccgcactaaacttctgactcgcccaaataaacccagatacagaaaagctctctccgtacgaatgcggattcgacccactaggatccgcccgctcccctttttcaatccgattcttcct-agtagcaattctattcctacttttcgacctagaaatcgccttactcctaccacttccatgagcaacccaactccagaaccccattaccacactagcatgaacttccaccatcatcctcctccttgccctaggactagtatatgaatgaatccaaggaggactagaatgagcagaat-
>Alcippe_rufogularis
atgaacataattacattcataatcacctcatctctagctttaagcgctattctaactgcagtaaatttctggctcgcccaaacaaaccctgactcagaaaaactgtctccgtacgaatgtggtttcgacccactagggtctgcccgactaccattctcaatccgatttttcct-agttgcaattctcttcctactgttcgacctagaaatcgcccttctactcccactcccatgagccacgcaactccaaaacccaaccaccacactaacctgagcctccacccttatccttattctcaccctcggactaatctacgaatgacaccagggaggactagaatgagcagaata
>Alcippe_vinipectus
ataaacataatcacattcataattattttatccgcgaccttaagcattgctttaacagcactgaacttttgacttgctcaaataacccccgactcagaaaaactgtccccctacgaatgcggcttcgaccccctaggctctgcacgcctccctttctcaattcgattcttctt-agtagccattcttttcctcctgttcgacctagagatcgcccttctactccctctcccatgagccacccaactccaaaaccccactgctaccctaatctgagcctcctccctcattctcatcctcaccctaggcctagtatatgaatgagcccaaggaggactagaatgagcagaata
>Aldabrachelys_gigantea
atgaacacaacaacctcaattataattatctcattaactctatcaataatcttaataacactaaactacttaattacactaataaaaccggacaacgaaaaactatccccatacgaatgtggatttgacccactagaatctgcccgcctaccattctcaatccgattcttcctcagtagcaatcttattcctactattcgacctagaaatcgctctactactaccactaccatgagccattcaactaccatacccaaccctctccttcacatgagcccttatcatcctatccatgcttacattaggcctcatctacgagtgaatccaaggaggcttagaatgagcaga---
>Aleadryas_rufinucha
ataaacatagtcttattcatattcaccctatctctaaccctcagcatcatccttacagccctaaacttctggttagcccagacgaacccagactcagaaaagctatctccctacgaatgtggatttgaccctctggggtccgcccggctgccattttcaattcgattcttcct-agtagcgattctttttctactcttcgacttagaaattgccctcctactaccactgccatgagccacccaactacaaacccctactaccacactaacctgggctactactctcatcctactcctcaccattgggctagcctatgagtgagcccaaggaggattagagtgggcagaata
>Alectoris_chukar
atgaacacactcacattcatactatcttcgtccttcgccctgagcaccgcactaacaaccatcaacttttgactcgcccaaataaacccagacacagaaaaactatcaccatacgaatgcggattcgaccccctaggatcagctcgactcccattctcaatccgatttttcctcagtagccattttattcctcctatttgacctagaaatcgccctacttctccctctcccatgagccattcaactacaattccctataacaactctcacctgagctaccacccttatcgccctccttacactcggcctcatctacgagtgaacacaaggcggactggagtgagcaga---
>Alectroenas_pulcherrima
attaacatagtcacattcatactcaccttgtccctcattctatgtgtcctcctaactacattaaacttctgactcgcccaaattaccccagactcagaaaaactatctccgtatgaatgcggttttgacccacttggatccgctcgactccctttctcgatccgattcttcctcagtagcaatcctattcctccttttcgacctagagattgccctcctcctccccctcccatgggccagccaactccaatcccccatcaccacactcatctgaacttctgccctcattatcctactaaccttaggactaatctacgaatgaatacaaggaggtttagaatgagcagagta
>Alectura_lathami
atgaacaccctcacattcatactgtccctatccctcgctttaagtatcgtactgaccatgctgaacttctgacttgctcaaataaccccagattcagaaaaactctccccctatgaatgtggctttgatcccctgggatctgcccgtctccccttctcaatccgattcttcctcagtagccatcctattcctcttattcgacttagaaatcgcactccttctccccctgccctgagcaatccaatcccaatcacctaccaccaccctcatttgaaccatcaccatcattctcctcctcacactcggactcatctacgaatgagtccaaggtggcctagaatgagcaga---
>Alligator_mississippiensis
attaacctattta---tcatactcacaatatcctcaatcaccgtttcaatcgtagtcgccctaaacctactgactgccaaaacatcacccgacccagaaaaattatccccttacgaatgtggattcgaccccctcggctctgctcgcttacccctatcaatccggttctttat-agtaggcatcctattcctgctttttgaccttgaaattgccatcctactaccactcacatgagccatccacaccctcaaccccttaaaaactattacatgagccatcatcatcttcctattcctattcattggactagcatacgaatgactccagggtggcctagaatgagc------
>Alligator_sinensis
atcaaccttctta---ccatattcatagtaacctccatcaccgccgcagccgtaatcactataaacctgctaataactgaaatactacctgactcagaaaaactatccccctacgagtgcggatttgaccccctcggctctgctcgcctacccctatcaattcgatttttcat-gatcgccatcttattcctacttttcgatcttgaaatcgctatcctgctcccactcacatgagccacccacgccctaaaccccctaaaaaccgccacatgggccatcattatcttcctattcttattcatcggattaacatacgaatgactccagggcggcctagaatgagcagaata
>Alopecoenas_beccarii
ataaacataatcacattcataatcactttatccctcattctatgtactctcctcaccgctctaaacttctgactctctcaaacatccccagactcagaaaaactatccccatacgaatgcggctttgaccctcttggatctgcccgactccccttctctatccgattctttctcagtagcaatcctatttctcctcttcgacctagaaattgccctcctcctccccctcccatgagccagccaactccaatcaccaaccacaaccctcatctgagcctccgccttaatccttctactaacactaggactaatctacgaatgaatacaaggaggcctagaatgagcagaata
>Alopecoenas_salamonis
ataaacataatcacattcataatcactttatccctcattctatgtaccatccttactgctctaaacttctgactctctcaaatatccccagactcagaaaaactatccccatacgaatgcggctttgatcctcttggatctgcccgactccctttctccatccgattcttcctcagtagcaatcctatttctcctcttcgacctagaaatcgccctcctcctccccctcccatgagccagccaactccaatcaccaaccacaaccctcacctgagcctccgccctaatcctcctactagcactaggactaatctatgaatgaatacaggggggcctagaatgagcagaata
>Alophoixus_bres
atgaacatcctcatcttcataatagtattatctataaccctaagcattgccctaaccgcactaaacttctgactcgcccaaataagcccagactcagaaaaactatccccctacgaatgcggcttcgacccactaggatccgctcgactgccgttctcaatccgattctttct-ggtagcaatcctgttcctactattcgatctagagattgccctcttattgcccctaccatgggccacccaactacaaaacccaaccgtcacgctaatctgagcctccaccctaatccttatcctaaccctaggcctagtgtatgaatgagcccaaggaggactagaatgagcggaata
>Alophoixus_bres_gutturalis
atgaacatcctcatcttcataatagtattatctataaccctaagcattgccctaaccgcactaaacttctgactcgcccaaataagcccagactcagaaaaactatccccctacgaatgcggcttcgacccactaggatccgctcgactgccgttctcaatccgattctttct-ggtagcaatcctgttcctactattcgatctagagattgccctcttattgcccctaccatgggccacccaactacaaaacccaaccgtcacgctaatctgagcctccaccctaatccttatcctaaccctaggcctagtgtatgaatgagcccaaggaggactagaatgagcggaata
>Alophoixus_finschii
atgaacataatcatattcataatcgcactaaccctaatcctaagcctcgccctaaccgcacttaacttctgactagcgcaaataaccccagactcggaaaaactgtccccatacgaatgcggatttgaccccctgggatctgcccgactgccattttcaatccgattcttttt-agtggcaatcctgttcctcctatttgatctagaaatcgcccttctactaccattgccctgagctatccaacttgacaaccccaccaccacactaatatgagcctccaccctaatcctcatcctgaccctaggacttgtatacgaatgagctcaagggggcttagaatgagcggaata
>Alophoixus_flaveolus
atgaacatactcatcttcataataatcctatctataaccctaagcattgccctaaccacgctgaacttctgacttgcccaaataaatccagactcggagaaattatctccctacgaatgcggcttcgaccccctaggatccgcccggctgcccttctcaatccgattcttcct-agtagcaatcctattcctactatttgacttagaaatcgccctcctactgcccttaccatgagctacccaactacaaactccaaccactacgctaatctgagcctctaccttaatccttatcctaaccctaggcctagtatacgaatgaacccaaggaggactagaatgagcggaata
>Alophoixus_frater
atgaacatccttaccttcataatagtactgtccatgaccctgagcattgctctaaccacactaaacttctgactctcccaaataaacccagactcagagaagctatccccatatgaatgcggctttgacccattaggatctgcccgactgcctttctcaatccgattttttct-agtggcaatcttattcttattgttcgacctagaaatcgctctcttactgcccctaccatgagccgtccagctacaaaacccaaccaccacactaatttgagcctccaccctaatcctcatcctaaccctaggcctagtgtacgaatgagcccaaggaggactagaatgagcagaata
>Alophoixus_ochraceus
atgaacatactcatcttcataataattttatccatgaccctaagcattgccctaaccaccctaaacttctgacttgcccaaataaatccagactcagagaaactatccccctacgaatgcggcttcgaccccctaggatccgcccgactaccattctcaatccgattcttcct-agtagcaatcctattcttactattcgacttagaaatcgccctcctattgcctctaccatgagccacccaactacaaactccaaccaccacgctaatttgagcctctaccctaatcctgatcctaaccctaggcctagtatacgaatgaacccaaggaggactagaatgagcagaata
>Alophoixus_pallidus
atgaacatactcatcttcataataattctagccacaaccctaagcattgccctaaccaccctaaacttctgacttgcccaaataaatccagactcagagaaactatccccctacgaatgcggcttcgaccccctaggatccgcccgactaccattctcaatccgattcttcct-agtagcaatcctattcttactattcgacttagaaatcgccctcctactgcctctaccatgagccacccaactacaaactccaaccactacgctaatttgagcctctaccttaatcctgatcctaaccctaggcttagtatacgaatgaacccaaggaggactagaatgagcagaata
>Alophoixus_phaeocephalus
atgaacgtagtactctttataatgatcttatccctaaccctaagcgcagcgctgaccacactaaacttctgactggcccaagcaaacccagattcagaaaaactttccccgtacgagtgtggatttgacccactgggatctgcccgactgcccttctcaattcgattcttcct-agtagccatcctattcctattatttgacctagaaatcgccctcctgctcccacttccatgggccatccaactacaaacccccaccaccactataatctgagcctcctccctaattctaatcctaaccttaggcctagtatacgaatgagcccaaggaggcctagaatgggcagagta
>Amaurornis_akool
attaacatagttacatttatactctccctatccctcatattaagcactatcctaatcatactaaacttttgattaactcaaaccaacccagactcagaaaaactatccccatacgaatgcggattcgacccactaggctccgctcgcctcccattctccatccgatttttcct-agtcgctatcctattcctattattcgacctagaaatcgcccttttattaccactcccatgagcaacccaactccaatctccaactactaccctaacttgaacctccgctattattctcctactcacactaggtctggtatatgaatgaatacaaggtggcctagaatgagcaga---
>Amaurornis_phoenicurus
attaacatagttacatttatactctccctatccctcatattaagcactatcctaatcatactaaacttttgattaactcaaaccaacccagactcagaaaaactatccccatacgaatgcggattcgacccactaggctccgctcgcctcccattctccatccgatttttcct-agtcgctatcctattcctattattcgacctagaaatcgcccttttattaccactcccatgagcaacccaactccaatctccaactactaccctaacttgaacctccgctattattctcctactcacactaggtctggtatatgaatgaatacaaggtggcctagaatgagcaga---
>Amazilia_brevirostris
------------------------------------------------------------------ttctgactcgcccaaatcacaccggactcagaaaaactatcaccctacgaatgtggattcgatccactaggatccgctcgactacctttctcaattcgattcttcctcagtagccatcctattcctcctgttcgaccttgaaattgccctcctcctcccccttccatgagcaacacagcttcaatcccccactaccactctaatctgaaccttcaccatcaccctcttgctcaccctggggttagtctatgagtggacccaggggggcttagaatgagcaga---
>Amazilia_millerii
------------------------------------------------------------------ttctgactcgcccaaatcacaccagactcagaaaaactgtcaccctacgaatgcggatttgatccactaggatccgctcgactacccttctcaattcgattcttcctcagtagccatcctattcctcctattcgaccttgagattgccctcctcctccctcttccatgagcaacgcaactccaatcccccaccaccactttaatctgaaccttcaccatcaccctcttgctcaccctagggttaatctatgaatgaacccaaggaggcttagaatgagcaga---
>Amazilia_rondoniae
------------------------------------------------------gtcatactaaacttctgacttgcccaaatcacaccagattcagaaaaactatcaccctacgaatgtggattcgatccactaggatccgctcgactacccttctcaattcgattcttcctcagtagccatcctattcctcctattcgaccttgagattgccctcctcctcccccttccatgagcaacgcagcttcaatcccccactaccactttaatctgaaccttcaccatcaccctcttgctcaccctagggttaatctatgagtgaacccaaggaggcttagaatgagcaga---
>Amazilia_versicolor
------------------------------------------------------------------ttctgactcgcccaaatcacaccggactcagaaaaactatcaccctacgaatgtggattcgatccactaggatccgctcgactacctttctcaattcgattcttcctcagtagccatcctattcctcctgttcgacctcgaaattgccctcctcctcccccttccatgagcaacacagcttcaatcccccactaccactctaatctgaaccttcaccatcaccctcttgctcaccctagggttaatctatgagtggacccaggggggcttagaatgagcaga---
>Amazona_aestiva
ataaacatagtcacatttacacttacctcaactctagccctcagcataattctaaccctactaaacttctgactcgcccaaataaacccagactcagaaaaactgtcaccctacgaatgcggattcgacccactaggctctgcccgactaccattctctattcgattcttcctcagtagccatcttattcctactattcgacctagaaattgccctcctactaccactaccatgggccacccaactaaaacacccaaccactaccctaatctgaacctccgctatcgtcctcctcctaaccctgggcctaatctacgaatgaatacaaggaggactagaatgagcaga---
>Amazona_barbadensis_barbadensis
ataaacatagtcacatttacacttacctcaaccctagccctcagcataattctaaccctactaaacttctgactcgcccaaataaacccagactcagaaaaactgtcaccctacgaatgcggattcgacccactaggctctgcccgactaccattctctattcgattcttcctcagtagccatcttattcctactattcgatctagaaattgccctcctactaccactaccatgggccacccaactaaaacacccaaccaccaccctaatctgaacctccgctatcgtcctcctcctaaccctaggcctaatctacgaatgaatacaaggaggactagaatgagcagagt-
>Amazona_guildingii
ataaacatagtcacatttacacttacctcaactctagccctcagtgtaattttaaccctactaaatttctgactcgcccaaataaacccagactcagaaaaactgtcaccctatgaatgtggattcgacccactaggctctgcccgactaccattctctatccgattcttcctcagtagccatcctattcctgctatttgacctagaaattgccctcctactaccactaccgtgggccacccaactaaaacaccccaccaccaccctaatctgaacctccactatcatcctccttctaaccctaggcctaatttacgaatggatacaaggggggttagaatgagcagagta
>Amazona_ochrocephala
ataaacatagtcacatttacacttacctcaactctagccctcagcataattctaaccctactaaacttctgactcgcccaaataaacccagactcagaaaaactgtcaccctacgaatgcggattcgacccactaggctctgcccgactaccattctctattcgattcttcctcagtagccatcttattcctactattcgatctagaaattgccctcctactaccactgccatgggccacccaactaaaacacccaaccactaccctaatctgaacctccgctatcgtcctcctcctaaccctgggcctaatctacgaatgaatacaaggaggactagaatgagcaga---
>Amazona_ventralis
ataaacatagtcacatttacactcatctcaactctaatcctcagcacaattctaaccctactaaacttctgacttgcccaaataaacccagactcagaaaaactgtcaccctacgaatgcggatttgacccactaggctttgcccgactaccattctccatccgattcttcctcagtagccatcttattcctactattcgacctagaaatcgccctcctactgccactgccatgagccacccaactaaaacacccaaccaccaccctaatctgaacctctgttatcgtcttccttctaaccctaggcctaatctatgaatgaatgcaaggaggactagaatgagcaga---
>Amblyospiza_albifrons
atgaacataatcctattcatattcatgttatccctaagtctaagcatcatcttaaccatgctaaacttctgactagcccaaataaacccagacacagaaaaactatccccatacgaatgcgggttcgaccccctaggatctgctcgactaccattctcaattcgcttcttcct-agtagctatcctcttcttactgtttgacctagaaattgccttactactccccttaccatgagcaactcaactacaatccccaactaccaccctcatatgagcctcccttttaattctcctactcacactaggactagtatacgaatgaatccaaggaggactagaatgagctgaata
>Amblyospiza_albifrons_albifrons
atgaacataatcctattcatattcatgttatccctaagtctaagcatcatcttaaccatgctaaacttctgactagcccaaataaacccagacacagaaaaactatccccatacgaatgcgggttcgaccccctaggatctgctcgactaccattctcaattcgcttcttcct-agtagctatcctcttcttactggttgacctagaaattgccttactactccccttaccatgagcaactcaactacaatccccaactaccaccctcatatgagcctcccttttaattctcctactcacactaggactagtatacgaatgcatccaaggaggactagaatgagctgaata
>Amblyramphus_holosericeus
ataaacataatcctattcatactgaccctatcactaaccctaagcatcctcctaaccatactaaacttctgactcgcccaaacagttccggactcggaaaaactgtccccatatgaatgtggattcgacccattaggatccgcccgacttcccttctcaatccgcttcttcct-agtagccatcctattcctcctattcgacctagaaatcgccctactcctcccactaccctgagccactcaactacaatcccccaccactaccctgacctgaactaccgcactcatcctcctactcaccctaggcctagtgtacgaatgaatccaaggcggactagaatgagcaga---
>Amblyrhynchus_cristatus
---------ctatcctccatactgctaataacaatgtccatctcactcctcctcatcctcatcagcttctgactcccacaactatacccagatacagaaaaactctccccctacgaatgcggatttgaccctttaggaaccgcccgactcccattctcactccgcttctttct-agtagccatcttattcctcctatttgacctagaaatcgcactgctactaccactcccatgagccattaacctcaacaaccccacacaaacaataatcctaacctcagctatcctcaccctacttacactagggcttgtctatgaatgacttcaaggaggactagaatgagcaga---
>Amerotyphlops_reticulatus
attaaccttatat---caatggtcctattatcaacaataattacaggcgccctaattatgtttaacttcctaacctcaaatctccaacctaacatagataaagtctcaccatacgaatgcggatttgaccctttaggagagactcatacccaaatatctatccaatttttcct-aatcgcaattctattcctcatctttgacttagaaatcgcacttctacttcctctcccatgagctacaggaaactcaaccccaaaactaaccatttcctcagccaccattatcctctcattacttacattaggccttgtatacgaatgaactcgtggaggactagactgagc------
>Ammodramus_humeralis
ataaacataatcctattcatactaatcatatcactaaccctaagcatccttctaaccgcactaaacttttgacttgcccaaataaccccagactcagaaaaactatcaccgtacgaatgcgggttcgaccccctaggatccgctcgactcccattctcaatccgatttttctt-agtggccatcctattccttctattcgacctagaaattgcactactcctccctctaccttgagccactcaactacactcccccctcactaccctggcttgagcctccacactcatcttcctccttactctaggactagtatacgaatgaattcaaggcggattagaatgagcagaata
>Amphisbaena_schmidti
---------------------------------------------------------------agtttctgaattccagaaacctccccagacaatgaaaaactctccccatatgaatgcggctttgacccactcggcacagcacgcctcccattttctctccgcttcttcct-aatcgcaattctatttattctctttgacctagaaatcgcacttctactgccactaccttgagcactcataactacaaaaccaataacaccagcactcatagccgcggccattatccttattttggccatcggacttatatacgagtgagcacaagggggcctggaatgagccga---
>Amyda_cartilaginea
atgaatacaacaacctcacttatcatcatagcactaaccatctcaaccatcctaatattacttaacaaccaattagcaacaatagaaccaaacagcgaaaaactatccccatatgaatgtggatttgacccattaaaaactatacgtctaccattttcaatccgtttcttcctcagtagcaatcctattcctactatttgatctagtaatcgcactcctactaccactcccatgagccatacaactaaccacgcccatatataccctaacatgaactctaactatcctgtttctcctaacattcggtttcatttacgaatgaaccc-aggaggaatagaatgagcagaa--
>Amytornis_ballarae
ataaacatagtcatatttataatcatcatatccttaacactaagcctcatcctaaccgcgctaaacttctgactagctcaaacaaacccagactcagagaaactatccccatacgaatgtggatttgacccactaggatccgctcgactccctttctccattcgattcttcct-agtagccatcctctttctcctcttcgacctagaaatcgccctcctcctccccctcccatgagccatccaactacaatcccctacttccaccctcacatgaacatccaccctcatcctcattctaaccctaggactcatctacgaatgaatccaaggaggactagaatgggcagaata
>Amytornis_barbatus_barbatus
ataaacataatcacattcatattaaccatatccctgacattaagcctcatcctaaccacattaaacttttgacttgcccaaacaaacccagactcagaaaaattatccccatacgaatgtgggttcgacccactaggatcagctcgactccccttttccatccgatttttcct-agtagctatcctcttcctcctctttgacctagaaatcgccctcctcctaccactcccatgagccattcaactccaatctccaaccttaaccctcacatgaacatccatcctcatcctcattctaactctaggactaatctacgagtgaattcagggaggactagaatgagcagaata
>Amytornis_barbatus_diamantina
ataaacataatcacattcatattaaccatatccctgacattaagccttatcctaaccacattaaacttttgacttgcccaaacaaacccagactcagaaaaattatccccatacgaatgtgggttcgacccactaggatcagctcgactccccttttccatccgatttttcct-agtagctatcctcttcctcctctttgacctagaaatcgccctcctcctaccactcccatgagccattcaactccaatctccaacctcaaccctcacatgaacatccatcctcatcctaattctaactctaggactaatctacgagtgaattcaaggaggactagaatgagcagaata
>Amytornis_dorotheae
ataaacatagtcatattcataattaccctatccctcacactaagccttatcctaaccgcattaaacttttgactagcccaaataaacccagactcagaaaaactatccccatacgaatgtggattcgacccactaggatctgctcgactccccttttctatccgattcttcct-agtagccatcctcttcctcctctttgacctagaaatcgccctccttctaccccttccatgagccattcaactccaatctcctatctccaccttcacatgaacatccatcctcatcctcattctaactctaggacttatctacgaatgaattcaaggaggactagaatgggcagaata
>Amytornis_goyderi
atnaacatagtcatatttataatcaccacatccctgacactaagcctcatcctaaccgcattaaatttttgactagctcaaacaaacccagactcagaaaaactatccccatacgaatgcggatttgatccactaggatccgctcgactccctttctccattcgattcttcct-agtagccatcctctttctcctatttgacctagaaatcgccctcctcctccccctcccatgagctgttcaactacaatcccctacttccaccctcacatgaacatctaccctcatcctcatcctaaccctaggactcgtctacgaatgaatccaaggaggactagaatgagcagaata
>Amytornis_housei
atnaacatagttatatttataatcaccacatccctgacactaagcctcattctaaccacactaaacttttgactggcccaaataaacccagattcagagaaactatccccatacgaatgcggatttgatccactaggctccgcccggctccccttttctattcgattcttcct-agtagctatcctctttctcctctttgacctagaaatcgccctcctcctacccctcccatgagctattcaactacaattccctattaccaccctcacatgagcatccaccctcatcctcattctaaccctaggacttatttacgaatgaattcaaggagggctagaatgagcagaata
>Amytornis_merrotsyi_merrotsyi
ataaacataatnnnattcataatcaccctatccctgacactaagccttatcctaaccacattaaacttttgactagcccaaataaacccagactcagaaaaactatccccatacgaatgcggattcgacccactaggatccgctcgactccccttctccatccgattcttcct-agtagcaatccttttccttctatttgacctagaaatcgccctcctcctccccctcccatgagcaatccagctccaatcccccacctccaccctcacatgggcatctacccttatcctcatcctaaccctaggactaatctatgaatgaattcaaggaggactggaatgggcagaata
>Amytornis_merrotsyi_pedleri
ataaacataatcatattcataatcaccctatccctgacactaagccttatcctaaccgcattaaacttttgactagcccaaataaacccagactcagaaaaactatccccatacgaatgcgggttcgacccactaggatccgctcgactccccttctccatccgattcttcct-agtagccatccttttccttctattcgacctagaaatcgccctcctcctccccctcccatgagcaatccaactccaatcccccacctccaccctcacatgggcatctacccttatcctcattctaaccctaggactaatctatgaatgaattcaaggaggtctggaatgggcagaata
>Amytornis_modestus
ataaacataatcacattcataatcattatatccctaacactaagcctcatcctaaccacattgaacttctgactagctcaaataaacccagactcagaaaaactatccccatacgaatgtggattcgacccactaggatctgcccggctccctttctccgtccgattcttcct-agtagctatcctattccttctatttgacctagaaattgccctcctcctcccccttccatgagccattcaactccaatcccccatctccactctcacatgaacatccatcctcatcactatccttaccctaggacttatctacgagtgaattcaaggaggactagaatgagcagaata
>Amytornis_purnelli
ataaacatagttatatttatgatcatcatatccctaacactaagccttatcctaactacattaaatttttgactagctcagacaaacccagactcagagaaactatccccatacgaatgtggatttgacccactaggatccgctcgactccctttctccattcgattcttcct-agtagccatcctctttctcctctttgacctagaaatcgccctcctcctccccctcccatgagccattcaactacaatcccctacttccaccctcacatgaacatccaccctcatcctcattctgactctaggactcgtctacgaatgaatccaaggaggcctagaatgagcagagta
>Amytornis_striatus_owensi
ataaacatagttatattcataattaccctatctcttacactaagccttatcctaaccgcattaaacttctgactagcccaaataaacccagactcagaaaaactatccccatatgaatgtggattcgacccactaggatctgctcgactccccttttctatccgattcttcct-agtagccatcctcttcctcctctttgacctagaaatcgccctcctcctacccctcccatgagccattcaactccaatctcctacctctaccctcacatgaacatctatcctcatcctcattctaactctaggacttatctacgagtgaattcaaggaggactagagtgagcagaata
>Amytornis_striatus_rowleyi
ataaacatagtcatattcataatcaccctatccctcacactaagtctcatcctaaccgcattaaacttttgactagcccaaataaacccagactcagaaaaactatccccatatgaatgtggattcgacccactaggatctgctcgactccccttctctatccgattcttcct-agtagccatcctcttcctcctctttgacctagaaatcgccctcctcctacctctcccatgagccattcaactccaatctcccacctccaccctcatatgaacatctatcctcatcctcattctaactctaggacttgtctacgaatgaattcaaggaggactagagtgggcagaata
>Amytornis_striatus_striatus
ataaacatagtcatattcataatcaccctatcccttacactaagccttatcctaaccgcattaaacttttgactagcccaaataaacccagactcagaaaaactatccccatacgaatgtggattcgacccactaggatctgctcgactccccttttctatccgattcttcct-agtagccatcctcttcctcctctttgacctagaaatcgccctcctcctacccctcccatgagccattcaactccaatcccccacctttaccctcacatgaacatctattctcatcctcattctaactctaggacttgtttacgaatgagttcaaggaggactagaatgagcagaata
>Amytornis_textilis_myall
ataaacataatcacattcataatcgttatatccctaacactaagcctcatcctaaccacattgaacttctgactagcccaaataaacccagactcagaaaaactatccccatacgaatgcggatttgacccactaggatctgcccgactccctttctccgtccgattcttcct-agtagccatcctattccttctatttgacctagaaattgccctcctcctcccccttccatgagccattcaactccaatcccccatctccactctcacatgaacatccatcctcatcaccatcctcaccctaggacttatctacgaatgaattcaaggagggctagaatgagcagaata
>Amytornis_textilis_textilis
ataaacataatcacattcataatcgttatatccctaacactaagcctcatcctaaccacattgaacttctgactagcccaaataaacccggactcagaaaaactatccccatatgaatgcggatttgacccactaggatctgcccgactccctttctccgtccgattcttcct-agtagctatcctattccttctatttgacctagaaatcgccctcctcctcccccttccatgagccattcaactccaatcccccatctccactctcacatgaacatccatcctcatcaccatcctcaccctaggactcatctacgaatgaattcaaggaggactagaatgagcagaata
>Amytornis_woodwardi
ataaacatagtcatattcataattaccctatccctcacactaagccttatcctaaccgcattaaacttttgactagcccaaataaacccagactcagaaaagctatccccatacgaatgtggattcgacccactaggatctgctcgactccccttttctattcgattcttcct-agtagccatcctcttccttctcttcgacttagaaatcgccctccttctacccctcccatgagccattcaactccaatctcccatctccaccctcacatgaacatccatcctcatcctcattctaactctaggacttatctacgaatgaattcaaggaggactagaatgggcggaata
>Anabacerthia_amaurotis
atcaacataatctcatttatattaatcttatccctaaccctaagtattgtcctaactatattgaacttctgactatcacaaacaaaccctgactcagaaaaattatctccatacgaatgcggattcgaccccttaggatctgcccgactcccattttccatccgattcttctt-agtcgcaatcttattccttctctttgacctagaaattgcccttttacttcccctcccatgagccactcaattacaatcccccctctctactcttacctgaacctcaacaatcatccttctccttacgctagggctagtatacgaatgaacccaaggaggcctagaatgagctgaat-
>Anabacerthia_striaticollis
atcaacataatctcattcatattaatcttatccctaactctaagcatcgtcctaactatattaaatttctgactatcacaaacaaacccggactcagaaaaactatctccatacgaatgcggatttgaccccctaggatctgcccgactcccattctccattcgatttttctt-agtcgcaatcttattccttttgttcgacctagaaattgccctcttactccccctcccatgagcctcccaactacagtcccccctctctactctcacttgaacctcaacaatcatccttctccttacactagggctagtatacgaatgagcccaagggggcctagaatgagctgaat-
>Anabacerthia_variegaticeps
atcaacataatctcattcatactaatcttatccttaaccctaagcattgtcctaactacattaaacttctgactatcacaaataaacccggactcagaaaaattatccccatacgaatgcggattcgacccactaggatctgcccgactcccattctccatccgatttttctt-agttgcaatcctatttcttctctttgacctagaaattgcccttctacttccccttccatgagccacccaattacaatcccccctctctactctcacctgaacctcaacaatcatccttctccttacactaggactagtatacgaatgaacccaaggaggcctagaatgagctgaat-
>Anabacerthia_variegaticeps_temporalis
atcaacatagtctcattcatactaatcttatccctaaccctaagcatcgtcctaactacattaaatttctgactgtcacaaataaacccggactcagaaaaattatctccatacgaatgcggattcgaccccctaggatctgcccgactcccattctccatccgatttttcct-agtcgcaatcctattcctcctctttgacctagaaattgcccttctacttccccttccatgagccacccaattacaatcccccctctctaccctcatctgaacctcaacaatcatccttctccttacactaggactagtatacgaatgagcccaaggaggcctagaatgagctgaat-
>Anabazenops_dorsalis
atcaacataatctcattcatactaatcttatccataaccttaagtaccgtcctaactatattaaacttctgattagcacaaataaacccagactcagaaaaactatccccatacgaatgtggatttgatcccttaggatccgcccgactcccattctccatccgattttttct-agtcgcaattctattccttctctttgacctagaaattgccctcttactccctctcccatgagccattcaactgcaatttccgctctctacccttacctgaacttcaacaatcatccttcttcttacactaggactaatctacgaatgagctcaaggaggtttagaatgagctgaat-
>Anabazenops_fuscus
atcaacataatctcattcatactaatcttatccataaccttaagcatcgtcctaactacattaaacttctgattagcacaaataaacccagactcagaaaaactatccccgtacgaatgtggatttgaccccctaggatctgcccgacttccattctccatccgattcttcct-agtcgcaattttattccttctcttcgacctagaaattgccctcttacttcccctcccatgagccactcaattacaatttccactctctacctttacctgaacttccacaatcatcctccttcttacactaggactagtctacgaatgaactcaaggaggtttagagtgagccgagt-
>Anairetes_agilis
atcaacataattctttttatactcattctaacctcatcactaagcattattctaattatacttaacctgtgactagcacaaaataccccagactcagaaaaactatccccctacgaatgcgggttcgaccccctaggctccgcccgcctcccattttcaattcgattcttcct-agtcgcaatcttattcctcctctttgacttagaaattgcccttcttctacccctcccatgagccacccaacttcaatcccctctctatactttaacatgaacattcactataatccttcttctcacactaggactcgtctatgaatgagcccaaggaggcctagaatgagcagaata
>Anairetes_agraphia_agraphia
atcaacataattctttttatacttactctaacctcatcactaagtattattctagttacacttaacctatgactagcacaaaacaccccagactcagaaaaactatccccctacgaatgtgggttcgaccccctaggctccgcccgcctcccattctcaattcgattcttcct-agtcgcaattttattcctcctctttgacttagaaattgcccttctcctacccctcccatgagccacccaacttcaatcccccctctataccttaacatgaacattcaccatgatccttctcctcacactaggcctcatctacgaatgagcccaaggaggcctagaatgagcagaata
>Anairetes_alpinus_bolivianus
atcaacataatcctctttatacttatcctaacctcattactaagcacaattctagtcacactcaacctatggctagcgcaaagcactccagactcagaaaaactatctccctatgaatgcgggtttgacccactaggctccgcccgcctcccattttcaattcgattcttttt-ggtcgcaattctatttctcctctttgatttagaaattgccctccttctccccctcccctgggctactcagcttcaatcccccctccacaccctaacatgagcactcaccatgatccttctcctcacactaggacttatctatgaatggacccaaggaggcctagaatgagcagaata
>Anairetes_flavirostris_arequipae
atcaacataatcctcttcatacttatcctaacctcattactaagcacaattctagtcacacttaacctatgactagcacaaagcactccagactcagaaaaactatctccctatgaatgtgggttcgatccactaggctctgcccgcctcccattttcaattcgattcttttt-ggtcgcaattttattcctcctctttgatttagaaattgcccttcttctccccctcccatgagctactcaacttcaatcccccctctacactctaacatgaacattcaccatgatccttctcctcacactaggacttatctatgaatgaacccaaggaggcctagaatgagcagaata
>Anairetes_flavirostris_cuzcoensis
atcaacataatcctcttcatacttatcctaacctcattactaagcataattctagtcacacttaacctatgactagcacaaagcactccagactcagaaaaactatctccctatgaatgcggattcgatccactaggctccgcccgcctcccattttcaattcgattcttttt-ggtcgcaattttattcctcctctttgatttagaaattgcccttcttctccccctcccatgagctactcaacttcaatcccccctctacaccctaacatgaacattcaccataatccttctcctcacactaggacttatctatgaatgagcccaaggaggcctagaatgagcagaata
>Anairetes_flavirostris_flavirostris
atcaacataatcctcttcatacttatcctaacctcattactaagcacaattctagtcacacttaacctatgactagcacaaagcactccagactcagaaaaactatcgccctatgaatgtggattcgatccactaggctccgcccgcctcccattttcaattcgattcttttt-ggtcgcaattttattcctcctctttgatttagaaattgcccttcttctccccctcccatgagctactcaacttcaatcccccctctacaccctaacatgaacattcaccatgatccttctcctcacactaggacttatctatgaatgaacccaaggaggcctagaatgagcagaata
>Anairetes_flavirostris_huancabambae
atcaacataatcctcttcatacttatcctaacctcattactaagcacaattctagtcacacttaacctatgactagcacaaagcactccagactcagaaaaactatctccctatgaatgtggattcgatccactaggctctgcccgcctcccattttcaattcgattcttttt-ggtcgcaattttattcctcctctttgatttagaaattgcccttcttctccccctcccatgagctacccaacttcaatcccccctccacactctaacatgaacattcaccatgatccttctcctcacactaggacttatctatgaatgaacccaaggaggcctagaatgagcagaata
>Anairetes_nigrocristatus
attaacataatcctctttatacttatcctaacctcattactaagcatcattctagtcacgcttaacctatgactagcacaaagcactcctgactcagaaaaactatctccctatgaatgcgggtttgatccactaggctccgcccgccttccattctcaattcgattctttct-ggtcgcaattttatttctcctctttgatttagaaattgctcttcttctacccctcccatgagctactcaacttcaatcccctctatacaccctaacatgaacattcatcataatctttctcctcacactaggactcatctacgaatgaacccaagggggcctagaatgagcagaata
>Anairetes_parulus_aequatorialis
atcaacataatcctcttcatacttatcctaacctcattactaagcacaattctagtcacacttaacctatgactagcacaaagcactccagattcagaaaaactatctccctatgaatgcggatttgatccactaggctccgcccgcctcccattttcaatccgattcttttt-agtagcaattctattcctcctctttgacttagaaattgccctccttctccccctcccatgagctactcaacttcaatcccctctccataccctaacatgaacattcatcatgctctttctcctcacactaggacttatctatgaatgaacccaaggaggcctagaatgagcagaata
>Anairetes_parulus_parulus
atcaacataatcctctttatacttatcctaacctcattactaagcacaattctagtcacactcaacctatgactagcacaaagcactccagattcagaaaaactatctccctatgaatgcggatttgatccactaggctccgcccgcctcccattttcaatccgattcttttt-agtagcaattctattcctcctctttgacttagaaattgccctccttctccccctcccatgagctactcaacttcaatcccctctctataccctaacatgaacattcatcatgctctttctcctcacactaggacttatctatgaatgaacccaaggaggcctagagtgagcagaata
>Anairetes_parulus_patagonicus
atcaacataatcctcttcatacttatcctaacctcattactaagcacaattctagtcacacttaacctatgactagcacaaagcactccagattcagaaaaactatctccctatgaatgcggatttgatccactaggctccgcccgcctcccattttcaatccgattcttttt-agtagcaattctattcctcctctttgacttagaaattgctctccttctccccctcccatgagctactcaacttcaatcccctctctataccctaacatgaacattcaccatgctctttctcctcacactaggacttatctatgaatgaacccaaggaggcctagaatgagcagaata
>Anairetes_reguloides_albiventris
atcaacataatcctctttatactcatcctaacttcactactaagcatcattctagtcacacttaacctatgactagcacaaagctctcctgactcagaaaaactatccccctatgaatgcgggtttgatccactaggctccgctcgcctcccattctcaattcgattcttttt-ggtcgcaattttattcctcctcttcgatttagaaattgctctccttctacccctcccatgagctactcaacttcaatcccctctatacaccctaacatgaacattcatcataatccttctcctcacactaggactcatctatgaatgaacccaagggggcctagaatgagcagaata
>Anairetes_reguloides_reguloides
atcaacataatcctttttatactcatcctaacttcattactaagcatcattctagtcacacttaacctatgactagcacaaagcactcctgactcagaaaaactatctccctatgaatgcgggtttgatccactaggctccgcccgcctcccattctcaattcgattcttttt-ggtcgcaattttgttcctcctcttcgatttagaaattgctctccttctacccctcccatgagctactcagcttcaatcccctctatacaccctaacatgaacattcatcataatccttctcctcacactaggactcgtctatgaatgaacccaagggggcctagaatgagcagaata
>Anaplectes_rubriceps
atgaacataattatattcatgtttgccctatcactagccctaagcatcctcctaaccgcactaaacttctgacttgctcaaataaccccagactcagaaaaactgtccccatacgaatgcggattcgatcctctagggtctgcccggctaccattctcaattcgcttcttcct-agtagccattctattccttctgttcgacctagagatcgccctgctcctccccctaccatgagccacccaacttcaatctccaacctccaccctaacctgagcctccctacttatcctcctactcacactaggactagtgtatgagtggatccaaggaggcctggaatgagcagaata
>Anarhynchus_frontalis
atcaacataattacatttatactagcactatccctcaccctaagcatcattctaaccacattaaacttctgactagcccaaataaaccccgattcagaaaaattatccccttatgaatgtggcttcgacccactcggatctgctcgattaccattctcaattcgattcttcctcagtagcaatcctattcctactattcgacctagaaatcgcacttcttcttcccctcccatgagctatccaactccaatcccctacctccaccctaatatgagcctccactatcattatcctacttacactaggactcatctacgaatggacccaaggcggattagaatgagcagaata
>Anas_acuta
atgaacatactcacattcatgttctccctatcactggtcctaagcgccattctaactacactaaacttctgacttgcccaaataacccccgactcagagaaactctcaccatacgaatgcggatttgaccccctcggatctgcacgcctaccattctcaatccgattctttctcagtagctatcctattcctcctgttcgacctagaaatcgccctcctactccccctaccctgggcaatccaactacaatcgcccctaataaccctcgcctgaaccgcagctatcctgtctctcctaacgttagggctagcctacgaatgagctcaggggggcctagagtgggcaga---
>Anas_chathamica
atgaacatactcacattcatgttctccctrtcactggccctaagtgccatcctaaccgcactaaacttctgactcgcccaaataacccccgactcagaaaaactctcgccatacgaatgcggatttgaccccctcggatctgcacgcctgccattctcaatccgattcttcctcagtagccatcctgttcctcctgttcgacctagaaatcgccctcctactccccctaccctgagcaattcaactrcagtcgcccctaataaccctcgcctgaaccacagctatcctatccctcctaacactaggactagcctacgaatgagctcaggggggcctagagtgagcagaata
>Anas_clypeata
atgaacatactcacattcatgctatccttatcactggccctaagtgccatcctaaccgcactaaacttctgactcgcccagataacccccgactcagaaaaactctcaccatatgaatgcggatttgaccccctcggatctgcacgcctgccattctcaatccgattcttcctcagtagccatcctattcctcctattcgacctagaaatcgccctcctactccctctgccatgggcaatccaactacaatcacccctgataaccctcgcctgaaccgcagctattctatttctcctaacgctgggactggcctacgaatgagctcaggggggcctagaatgagccga---
>Anas_crecca
atgaacatactcacattcatgttctccctatcactggccctaagtgccatcctaaccgtgctaaacttctgactcgcccaaataacccccgactcagaaaaactctcaccatacgaatgcggatttgaccccctcggatctgcacgcctaccattctcgatccgattcttcctcagtagctatcctgtttcttctattcgacctagaaatcgccctcctactccccctaccctgggcaattcagctacaatcccccctaataaccctcgcctgaaccgcagctattctatccctcctaacactaggactagcctacgaatgagcccaggggggcctagagtgggcaga---
>Anas_platyrhynchos
atgaacatactcacatttatgttctccctatcactggtcctaagtgccatcctaaccgcactaaacttctgactcgcccaaatgacccccgactcagaaaaactctcaccatacgaatgcggattcgaccccctcgggtctgcacgcctaccattctcaatccgattcttcctcagtagccatcctgttcctcctgttcgacctagaaatcgccctcctactccccctaccctgggcaatccaactacagtcgcccctaataaccctcgcctgaaccgcagctattctatctctcctaacgctagggctagcctacgaatgagctcaggggggcctagaatgagcaga---
>Anas_poecilorhyncha
atgaacatactcacatttatgttctccctatcactggtcctaagtgccatcctaaccgcactaaacttctgactcgcccaaatgacccccgactcagaaaaactctcaccatacgaatgcggattcgaccccctcgggtctgcacgcctaccattctcaatccgattcttcctcagtagccatcctgttcctcctgttcgacctagaaatcgccctcctactccccctaccctgggcaatccaactacagtcgcccctaataaccctcgcctgaaccgcagctattctatctctcctaacgctagggctagcctacgaatgagctcaggggggcctagaatgagcaga---
>Ancistrops_strigilatus
attaacataatttcattcatactaatcttatccatagccctaagtactgtcctaaccacattaaacttctgactagcacaaacaaacccagactcagaaaaattatccccatacgaatgcggatttgatcccctaggatctgcccgacttccattctccattcgattctttct-agttgcaatcttattccttctcttcgatctagaaatcgccctcttacttcccctcccatgagccacccaactacaatcccccctctctactctcacctgaacttcgaccatcctactcctcctaacactaggcttagtatatgaatgggctcaaggaggcttagaatgagcagagt-
>Andropadus_importunus
atgaacatcatcacattcataatcgcactttccctagccctgagcatcgccctaacagcattaaacttctgactcgctcaaataaccccagactcagagaaactatccccgtacgaatgcggtttcgaccccctaggatctgctcgactccccttctcaatccgattcttctt-agtggcaattctattcctcctatttgacctagagatcgccctcctactcccactgccatgggccattcaactacaagaccccaccaccacactaatctgagcctccaccctcatcctactactcaccctaggcctagtatacgaatgaacccaaggaggactagaatgggcagaata
>Anguis_cephallonica
atggt---aaccctacttatgatcacactctccttctccatctcactagtactaatcactattgccttctgacttccaatgccataccccagctcagaaaaactatccccatacgagtgtggatttgacccacagggcacagcccgtctcccattctcatcccgatttttcct-tgtcgcaatcctattcctactatttgacctagagattgcactactgctcccgctaccatgagccgctaacttcacaccccccacctctacaatgaactgagctacaattatcctaattcaccttgccgccggcctcatctacgaatgacaccaaggcggactagaatgagctgaa--
>Anguis_fragilis
---------accctacttataatcgcattatccttctccatctcactagtactaatcactattgccttctgacttccaatgccgtaccttagctcagaaaaactatccccatacgaatgcggatttgacccgcaaggcacagcccgcctcccattttcatctcggtttttcct-agtcgcaatcctattcctactattcgatctagaaatcgccctactactaccgctaccatgggccaccaacttcacaccccccacccctataatgaactgagctacaattatcttaattcaccttgccgccggcctcatctacgaatgataccaaggcggactagaatgagctga---
>Anhinga_anhinga
ataaacataatcat-tttannntcatctcctcccttgcccnnngcacaatccnnnctacacnnnacttctgactcgcccaaaccaacccagactcagaaaaactatcaccatatgaatgcggctttgatcctcttggatcagctcgactcccattctcaatccgattcttcctcagtagccatcctattccttctctttgacctagagattgcacttctcctccccctcccctgagccattcaactccaatcccccaccactaccataacatgatcttccattattattctactcctcacactaggactagtttatgaatgaacacaaggtggcctagaatgagcagaann
>Anhinga_rufa
atcaacataattacattcatacttctcctctctttcgccctgagcgcaatcctaactacattaaacttttgactcgcccaaaccaaccccgaatcagaaaaactctcaccatacgaatgtggcttcgacccactaggatccgctcgactaccattctcaattcgattcttcctcagtagccatcctattcctcctctttgacctagaaatcgccctcctccttcccctcccatgagcaatccaacttcaatctcccaccaccactatgacatgatcctccactatcatccttctacttacactaggactaatctatgaatgaacacagggaggcctagaatgagcagaata
>Anilius_scytale
attaatctaatat---ccatattaatcttttcatttatccttgctttagccctctttatcattaacctct---ttatgccaaataaacccgatattaataaactatccccatacgaatgcggatttgatccgttcgctgatgcacgaacccccatgtccattcaatttttcct-agtggccatcctatttattctattcgacctagaaatcgccctactcctacccattccatgaagcataaacactaacccacccaacataactatatcaataacaaccgccctactagtcctattaacacttggactagcctatgaatgatctcaaggcggccttgaatgagc------
>Anolis_carolinensis
atgaa---cttatcgtcgataattttaatcacaatgactatttcaattgtcttaattattattagcttctgattaccccaacttaactcagacacagaaaaactttccccatacgaatgcggatttgacccattaggaaatgcccgacttccattttcgctacgattttttct-agtggcaattctatttcttctatttgacctagaaattgccttgcttttaccactaccatgagctattaacctgggctccccacttcaaacctcaacactcacatcggccattttggtgctactaacactaggtctagtttatgaatgactacaaggcggcctggagtgggcggag--
>Anolis_cybotes
atgaa---tttgtcaataatgttcctaattacacttgttatctcttcaattttaatctttgttagcttctgactgcctcaattaaactcggatacagaaaaactatcaccatacgaatgcggatttgaccctctaggaaacgcacgactcccattttcacttcgatttttttt-aatcgctatcttatttttactttttgacttagaaatcgccctcttacttcctcttccatgggccaccaacttacataacccattaactactacaacatttgcctcagtaattttaattttattaaccttgggacttatttatgaatgactacaaggaggcctagaatgagcagaa--
>Anolis_punctatus
atgaa---tctattaacaatactagctttaacacttgccattccaactttacttattcttgttagcttttgtattcctcaactaaaccctgacacagaaaaactatccccctacgaatgcggatttgatcccctaggaaacgcccgactcccattctccattcgatttttttt-agttgctattttgtttcttctctttgacttagaaattgccctccttcttccactaccatgagccttagacataaacaaaacactaaacaccaccttactaacatcagccatcctaattctactaacacttggcttagtatacgaatgacttcaaggcggactagaatgagcagaa--
>Anomalopteryx_didiformis
ataaacatagtcacatttatacttctactctccttcacactatgcaccatcttaaccaccatcaacttctgactagcccaaataaacccagacacagaaaagctatctccatacgaatgcggctttgaccccctaggatctgcccgactcccattctcaatccgattcttcctcagtagccatcctattcttactattcgacctagaaattgccctcctactccctctcccctgggcaattcaactaccacaacccctactcaccctactatgaacttccataatccttctcctcctcacactgggcttagcttacgagtgaatacaaggaggcctagaatgagcaga---
>Anser_albifrons
atgaacgcactcatgttcatattcgccctatcatcaatcctaagcgccgccctaaccgcattaaacttctgactcgcccaaataagccccgactcagagaaactctcaccgtacgaatgtgggttcgacccacttggatctgctcgattaccattctcagtccgattcttcctcagtagccatcctattcctcctattcgacttagaaatcgccctcctactccccctgccatgagccgtccaactccaatcccccctaatgaccctcacctgaactgtagtgatcctccttctcctaacactcggactggcctacgagtgaattcaagggggcctagaatgagcaga---
>Anser_anser
atgaacgcactcatgttcatattcgccctatcatcaatcctaagcgccgccctaaccgcattaaacttctgactcgcccaaataaaccccgactcagagaaactctcaccgtacgaatgtggattcgacccacttggatctgctcgattaccattctcagtccgattcttcctcagtagccatcctgttcgtcctattcgacctagaaatcgccctcctactccccctgccatgagccgtccaactccaatcccccctaatgaccctcacctgaactgtagtgatcctccttctcctaacactcggactggcctacgagtgaattcaagggggcctagaatgagcaga---
>Anser_cygnoid
atgaacgcactcatgttcatattcgccctatcatcaattctaagcgccgccctaaccgcattaaacttctgactcgcccaaataagccccgactcagagaaactctcaccgtacgaatgtgggtttgacccacttggatctgctcgattaccattctcagtccgattcttcctcagtagccatcctattcctcctattcgacttagaaatcgccctcctactccccctgccatgagccgtccaactccaatcccccctaatgaccctcacctgaactgtagtaatcctccttctcctaacactcggactggcctacgagtgaattcaagggggcctagaatgagcagaata
>Anser_cygnoides
atgaacgcactcatgttcatattcgccctatcatcaatcctaagcgccgccctaaccgcattaaacttctgactcgcccaaataaaccccgactcagagaaactctcaccgtacgaatgtggattcgacccacttggatctgctcgattaccattctcagtccgattcttcctcagtagccatcctgttcgtcctattcgacctagaaatcgccctcctactccccctgccatgagccgtccaactccaatcccccctaatgaccctcacctgaactgtagtgatcctccttctcctaacactcggactggcctacgagtgaattcaagggggcctagaatgagcaga---
>Anser_fabalis
atgaacgcactcatgttcatattcgccctatcatcaatcctaagcgccgccctaaccgcattaaacttctgactcgcccaaataaaccccgactcagagaaactctcaccgtacgaatgtggattcgacccacttggatctgctcgattaccattctcagtccgattcttcct-cgtagccatcctgttcgtcctattcgacctagaaatcgccctcctactccccctgccatgagccgtccaactccaatcccccctaatgaccctcacctgaactgtagtgatcctccttctcctaacactcggactggcctacgagtgaattcaagggggcctagaatgagcaga---
>Anser_indicus
atgaacgcactcatgttcatattcgccctatcatcaatcctaagcgccgccctaaccgcattaaacttctgactcgcccaaataaaccccgactcagagaaactctcaccgtacgaatgtggattcgacccacttggatctgctcgattaccattctcagtccgattcttcctcagtagccatcctgttcgtcctattcgacctagaaatcgccctcctactccccctgccatgagccgtccaactccaatcccccctaatgaccctcacctgaactgtagtgatcctccttctcctaacactcggactggcctacgagtgaattcaagggggcctagaatgagcaga---
>Anser_sp.
atgaacgcactcatgttcatattcgccctatcatcaatcctaagcgccgccctaaccgcattaaacttctgactcgcccaaataaaccccgactcagagaaactctcaccgtacgaatgtggattcgacccacttggatctgctcgattaccattctcagtccgattcttcctcagtagccatcctgttcgtcctattcgacctagaaatcgccctcctactccccctgccatgagccgtccaactccaatcccccctaatgaccctcacctgaactgtagtgatcctccttctcctaacactcggactggcctacgagtgaattcaagggggcctagaatgagcagaata
>Anseranas_semipalmata
ataaacacccttacattcatgctaaccctctcattcaccctaagcattgccctcaccatattaaatttctgactagcccaaataaacccagactcagaaaaactatctccgtacgaatgcggttttgatcctctagggtccgctcgactcccattctcaatccgattcttcctcagtagccatcctgttcctgctatttgatctagaaatcgcactccttctccccttaccatgagctacccaactccagtcacccctaaccaccctcacttgaacctccaccattctatttctacttacactgggcctagtctacgaatgaatccagggaggcctagaatgagccga---
>Anthoscopus_minutus
atcaacataatcctcttcataatcaccctctccctaacactaagcattatcctaaccgcactaaacttctgactggcccaaataagccccgactccgaaaagctatccccatacgaatgcggcttcgaccccctcggctccgcccgactccctttttcagtccgattcttcct-agtagcaatcctatttctcctctttgacctagaaattgccctcctcctccccctcccatgggccatccaactcgaaaaccccaccaccacactaatctgagcctccacgctcatcctactcctaaccctgggcctaatctacgaatgggcccaaggaggactggaatgagcagaata
>Anthracoceros_coronatus
atcaacacaatcacattcatattcaccctctccctgaccctaagtactgccctatccctactaaacttctgacttgcccaaacgaatccagactcagaaaaactatccccatacgaatgcggcttcgaccccctcggatccgcacggctcccattctcagtacgattcttcctcagtagcaatcctattcctcctattcgacctagaaattgcactcctactccccctcccatgagccatccaactccaatccccaactaccactctaacctgagcctctaccatcattttactcctcacactaggactcatctatgaatgaatacaaggaggcctagagtgggcaga---
>Anthreptes_collaris
ataaacataattctatttataattaccctatcactaactctgagcattgccctaaccctactaaacttctgactcgctcaaataacccctgactcagaaaagctatcaccatacgaatgtggatttgacccactaggctccgctcgcctcccattctccatccgattcttcct-ggtggcaatcctattcctcctattcgacctagaaatcgccctactactgccactaccatgggcaactcaactccaatccccagtcaccaccctgaccctagcctcctccctcatcctcctcctcaccctggggctcatctatgaatgaatccaaggaggactagaatgagcagagta
>Anthreptes_fraseri
ataaacataattctatttataatcaccctttcattgaccctgagcatcgccctaaccctactaaacttctggctcgcccaaacaagcccagactcagaaaagctatcaccatacgaatgcggattcgatccactgggctctgcccgcctcccattctccatccgattcttcct-agtggcaattctatttctcctatttgacctagaaatcgccctactactaccactgccatgagctacccaactccaatctcccaccaccaccctaaccctggcctcctctctaattttcctcctcactctaggcctcatctatgaatgaatccaaggaggactagaatgagccgaata
>Anthreptes_malacensis
ataaacataatcctatttatagtaacactatcactaaccctaagcgcagtgctaaccgcactaaacctctgacttgcccaaataaacccagactcagaaaagctatcaccatacgaatgcggattcgaccccctaggctccgcccgactcccattctccattcgattcttcct-agtagcaatcctatttctactattcgacctagaaatcgccctactactaccactcccatgagccacccagctccaatcacccaccactaccttaatcctaaccttcattctaatcctactcctcacccttggcctcatctatgaatgaatccaaggaggactagaatgagcagaata
>Anthreptes_orientalis
ataaccataatcctattcatgatcaccttatctttaaccctaagcattatcctaaccctactgaacttctggctagcccaaataaaccccgactcagaaaaactatcgccatacgaatgcgggttcgaccccctaggatctgcccgcctccccttctccatccgattcttcct-agtagcaatcctgttccttctattcgacttagaaatcgccctactcctcccactaccatgagccacccaactccaatccccggtcaccactctagccctagcctcctccctcattatcctcctcatcttaggcctcatctacgaatgaatccagggaggattagaatgggcagaata
>Anthreptes_rectirostris
atgaatataatcctgttcataattaccctgtcgctaaccctaagcatcgccctaaccctactaaatttctgactcgcccaaataacgcccgactcagaaaaactatcaccctacgaatgtggattcgacccactaggctctgctcgcctcccattctccatccgcttcttcct-agtagcgatcttattcctcctattcgatctagaaatcgccctactattaccactgccatgagccacccaactccaatcccccatcaccaccctggccctagcctcttccctcatcctcctccttaccctaggcctcatctacgaatgaatccaaggaggactggaatgagcagaata
>Anthropoides_paradiseus
attaacataatcacattcataattaccctatccctcaccctaagcattattctaaccacactaaacttctgacttacacaaatcaacccagactcagaaaaactatccccatacgaatgtggcttcgacccactcggatcagctcgcctccccttctcaatccgattcttcctcagtagcaatcctgtttctcctattcgacttagaaatcgcactattactccctctcccatgagccatccagcttcaatctcccaccactaccctaacctgaacctccatcattcttctactgctcacactaggactaatctatgaatgaacacaaggcggcctagagtgagcaga---
>Anthropoides_virgo
attaacataatcacattcataattaccctatccctcaccctaagcgttattctaaccacactaaacttttgactcacacaaatcaacccagactcagaaaaactatccccatacgaatgtggcttcgacccactcggatcagcccgcctccccttctcaatccgattcttcctcagtagcaatcctgtttctcctattcgacttagaaatcgcactattactccctctcccatgagccatccagcttcaatcccctaccactaccctaacctgaacctccatcattctactactactcacactaggactaatctatgaatgaatacaaggcggcctagaatgagcaga---
>Anthus_campestris
ataaacataattctattcatattaaccctatcactagcactaagcatcctcctcaccacactaaatttttggctcgcccaaataaacccagatccagaaaaactatccccatacgaatgcggattcgaccccctaggatccgcccgccttcccttttcaatccgctttttctt-agtggccattctattcctcctattcgacctagaaatcgccctccttctcccactaccatgggccatccaactacaatcccccatcaccaccctaatttgagcctcttctctcattctccttctcaccctaggtctagtatacgaatgagcccaaggcggactagaatgggcggaata
>Anthus_hodgsoni
ataaacataatcctattcatactaaccctatcactaaccctaagcatcctcctaaccgcactaaacttctgacttgcccaaataaaccccgacccagagaaactatccccatacgaatgcgggttcgaccccctaggatccgctcgacttcccttctcaatccgcttcttcct-agtagctatcctgttcctcctattcgacctagaaattgccctactcctccccctaccatgagccacccaactacaatcccccaccaccaccctaatctgagcctccctactcattctcctcctcacactaggattggtctacgaatgaattcaaggaggactagaatgggcagaata
>Anthus_nilghiriensis
ataaacataatcctattcatattaaccctatcactaaccctaagcatcctcctaaccgcactaaacttctgactcgcccaaataaaccccgatccagaaaaactatccccatacgaatgcggattcgaccccctaggctccgctcgacttcccttctcaatccgcttcttcct-agtagccatcctgttcctactattcgacctagaaatcgccctactcctccccctaccatgagccacccaactacaatcccccaccaccaccctaatctgagcctccctcctcattctcctcctcacactaggattggtctacgaatgaattcaaggaggactagaatgggcagaata
>Anthus_novaeseelandiae
atgaacataatcctattcatactaaccttatcactaaccctaagcatcctcctcaccgcactaaatttctgacttgcccaaataaacccagacccggaaaaactgtctccgtacgaatgcggatttgaccctctagggtccgctcgtcttcctttttcagtccgcttcttcct-agtagccatcctattcctcctattcgacctagaaatcgccctactcctcccactaccatgagccacccaactacaatcacccatcaccaccctaatctgggcctcctctctcattctcctcctcactattggcctagtgtacgaatgagcccaaggcggactagaatgggcaga---
>Anthus_richardi
atgaacataattctgttcatactagccttatcactaaccctaagcatcctcctcactgcactaaatttctgacttgcccaaataaaccctgacccagaaaaactatccccatacgaatgcggatttgaccccctaggatctgcccgccttcccttctcgatccgcttttttct-agtagccattctattcctcctattcgacctagaaattgccctactcctcccactaccatgagccactcagctgcaatcacccaccactaccctaatttgagcctcttccctcatcctcctcctcacactaggcctagtgtacgaatgagctcaaggcggattagaatgagcagaata
>Anthus_rufulus
atgaacataattctgttcatactaaccttatcacttaccctaagcatcctcctcactgcactaaatttctgacttgcccaaataaacccagacccagaaaaactatccccatacgaatgcggatttgaccccctaggatctgcccgccttcccttctcgatccgcttttttct-agtagccattctattcctcctattcgacctagaaattgccctactcctcccactaccatgagccactcaactacaatcacccaccactaccctaatctgagcctcttccctcattctcctcctcacactaggcctggtgtacgaatgagctcaaggcgggttagaatgagcagaata
>Anthus_trivialis
ataaacataatcctattcatactaaccctatcactaaccctaagtatcctcctaaccgcactaaacttctgactcgcccaaataaaccccgacccagaaaaactatctccatacgaatgcgggttcgaccctctagggtccgcccgacttcccttctcaatccgcttcttcct-agtagccatcctgttcctcctattcgatttagaaatcgccctgctcctccccctaccatgagccacccaactacaatcccccaccaccaccctaatctgagcctccctgctcattctcctcctcacgctaggattggtttacgaatgaactcaaggaggactagaatgggcagaata
>Antigone_canadensis
atcaacataatcacattcataatcaccctatccctcaccctaagcattatcctaactgtactaaacttttgacttacacaaatcaacccagactcagaaaaactatccccatacgaatgcggcttcgacccactcggatcagcccgcctccccttctcaatccgattcttcctcagtagcaatcctatttctcttattcgacctagaaatcgcactactactccccctcccatgagccatccagcttcaatctcctaccaccactctaacctgaaccctcatcatccttctactgctcacactagggctaatctacgaatgaatacaaggtggtctagaatgagcaga---
>Antilophia_bokermanni
---------atcctcttcatatttatcatctccctagcattatctactatcctaacctcattaaacctttgactagcccaaataaacccagactcagaaaaactatccccatacgaatgtggctttgatcccctaggctccgcccgcctcccattttcaatccggttcttcct-tgtcgcaattcttttccttctatttgacctagaaattgccctcttattacccctaccatgagcaacccaactccactcccccctaaccaccctaacttgaacctccacccttattcttctgctcacactaggattaatctacgaatggatccaaggaggtctagaatgggcagagta
>Antilophia_galeata
---------atcctcttcatatttatcatctccctaacattatctactatcctaaccacattaaacctttgactagcccaaataaacccagactcagaaaaactatccccatacgaatgtggctttgatcccctaggctccgcccgcctcccattttcaatccggttcttcct-tgtcgcaattcttttccttctattcgacctagaaattgccctcttactacccctaccatgagcaacccaactccactcccccctaaccaccctaacttgaacctccacccttattcttctgctcacactaggattaatctacgaatggatccaaggaggtctagaatgggcagagta
>Antrostomus_carolinensis
atcaacataatcgtatttatactcaccttatcctccatcctaagtactgcactaactgcactaaacttttgacttgctcaaaccacccccgactcagaaaaactatccccatacgaatgtggatttgaccccctcggatcagcccgactcccattctcaatccgattcttcctcagtagctatcttattcctcttatttgacctnnnaatcgcactattacttcccctaccatgagctatccaacttcaactacccacctctac-ctaacatgaacctccacaatcatcctcctactcacactaggactaatttatgaatggacacaaggaggcttagaatgagcagaann
>Anumbius_annumbi
attaacatagtcttatttatactaatcttatccacatctcttagcatcatcctaaccatattaaacttctggctagcacaaacaaacccagactcagagaaattatccccatacgaatgcggatttgatcccctaggatctgcccgactcccattctccatccgattcttttt-agtagcaatcttattccttttatttgacctagaaatcgccctcttactcccaattccatgagccacccaacttcaatctcctttatccactttcacttgaacctccatcattattcttttactaacattaggactaatctacgaatgaacccaaggaggtttagagtgagcagaat-
>Apalis_alticola_alticola
ataaacataatcacattcataatcgccttatcactaatcctaagcatcatcctaaccatactaaacctctggctagcccaaacaaacccagactcagaaaaactatccccatatgaatgcggtttcgaccctctaggatccgctcgcctaccattttctattcgcttcttcct-ggtagcaatcctattcctgctattcgatctagaaattgccctgctgctacccctaccatgagctactcaacttcaaacccctaccactacactagcatgaaccgccaccctcatcctactcctcaccctaggcctagtatacgaatgaatccaaggaggactggaatgagccgaata
>Apalis_binotata
ataaacataatcatattcataatcgccttatcactcaccctaagcgtcatcctaaccgcactaaacatcggagtagcccaaactaccccggactcagaaaagctatcccccttcgaatgtggctttgacccgctcggatccgctcgtctgccattctccattcgtttcttcct-agtagcaatcctattcctattatttgacctggaaattgccctgctactacccctgccatgggccattcaacttcaaacccctaccattacactaacatgaactgccactctcgtccttctcctcaccctaggcctagtgtacgaatgaacccaaggaggactagaatgggccgaata
>Apalis_cinerea_cinerea
ataaacataatcacattcataatcgccctatcactaatcctaagcatcatcctaaccatactaaacctctggctagcccaaacaaacccagactcagaaaaactatccccatatgaatgcggcttcgaccctctaggatccgcccgcctaccgttttctattcgcttcttcct-ggtagcaatcctattcctgctattcgatctagaaattgccctgctgctacccttaccatgagctactcaacttcaaacccctaccactacactagcatgaacctccaccctcatcctactcctcaccctaggcctagtatacgaatgagcccaaggagggctggaatgagccgaata
>Apalis_jacksoni_jacksoni
ataaacataatcgcatttataatcgccctatccctaactctaagcatcgccctaactactctaaacctctgactagcccaaacaaacccagactcagagaagctctccccatatgaatgcggcttcgacccactcggctctgctcgcctaccattttccatccgattcttcct-agtcgcaatcctattcctattattcgacctagaaatcgccctactactacccctaccatgagccacccaactacaaacccctaccactaccctagcatgaaccaccgcccttctcctactcctcaccttaggcttagtctacgaatgaacccaaggagggctagaatgggccgaata
>Apalis_melanocephala_melanocephala
ataaacataatcatattcataattaccctatctctaaccctaagcattatcctaaccatactaaacctctgactagctcaaacaaacccggactcagaaaagctatccccctacaaatgcggcttcgacccccttggatctgctcgactaccattctccatccgattcttcct-agtagcaatcctattcctgctatttgacctggaaattgctttactgctgcttctaccatgagccactcaactccaaacccccaccactacattagtatgaactaccacccttattctgctcctcaccctaggcctagtatacgaatgagctcaaggaggactagaatgggccaagta
>Apalis_porphyrolaema_porphyrolaema
ataaacataatcatattcataatcaccatatcactaatcctaagcgccatcctaaccacactaaacctctgattagcccaaacaaaccctgactcagaaaaactatctccatacgaatgcggctttgacccactcggatctgctcgcctaccattctctattcgcttctttct-agtagcaatcctattcctactattcgacctagaaatcgccctactactacccctgccatgagctacccaactacaatctcctaccaccacactaacatgaaccaccaccctaatcttcctcctcaccctaggcttagtgtacgaatgatcccaaggaggactagagtgagccgaata
>Apalis_rufogularis
---------------------------------------------------------------------------gcccaaacaaacccggactcagaaaagctatccccatacgaatgcggctttgaccccctcggatctgctcgcctaccattctctatccgcttcttcct-agtagcaattctattcctactattcgacctagaaattgccctactactccccctaccatgagccactcaacttcaaacccctaccactacactggcatgaacttccgcccttatcctcctcctcaccctaggcttagtatacgaatgaactcaaggaggactagaatgagccgaata
>Apalis_rufogularis_nigrescens
ataaacataatcacattcataatcatcttatcactagtcctaagcactatcctgactacactaaacctctgactagctcaagcaaacccggactcagaaaagctatccccatacgaatgcggtttcgaccccctaggatctgctcgcctacccttctctatccgcttcttcct-agtagcaatcctatttctattattcgacctagaaatcgccctactactccccctaccatgagccactcaacttcaaacccctaccactacactagcatgaacctccaccctcatcctactcctcaccctaggcctagtatacgagtgaacccaaggaggactagaatgggccgaata
>Apalis_thoracica
ataaacataatcacattcataatcaccctatccctaaccctaagcatcgccctaaccacactaaacctctgactagcccaaacaaacccagattcagaaaaactatccccatacgaatgcggtttcgacccacttggatctgctcgccttccattctccatccgattcttcct-agtagcaatcctattcttgctattcgacctggaaattgccctactcctaccccttccatgagccattcaacttcaaacccccaccgctacactagcatgaaccaccgcccttatcctactcctcactctaggcctagtgtacgaatgagcccaaggaggactagaatgggccgaata
>Apalis_thoracica_flaviventris
ataaacataatcacattcataatcaccctatccctagccctaagcatcgccctaaccacactaaacctctgactagcccaaacaaacccagattcagaaaaactatccccatacgaatgcggcttcgacccacttggatccgctcgcctcccattctccatccgattcttcct-agtagcaatcctattcttgctattcgacctggaaattgccctactcctaccccttccatgagccattcaacttcaaacccccaccgctacactagcatgaaccaccgccctcatcctactcctcactctaggcctagtgtacgaatgagcccaaggaggactagaatgggccgaata
>Apaloderma_aequatoriale
------------------------------------------------------------------------------caaactaacccagactcagaaaaactctccccatatgaatgtggatttgacccactaggatctgctcgacttccattctcaatccgatttttcctcagtagcaatcctatttctactcttcgacctggaaattgcactacttcttcccattccatgggcaacccaactaaactacccaattgccaccctcacctgagcctctctccttctgctccttcttaccctcggcctaatctacgaatgaattcaaggcggcctagaatgagcagaata
>Apaloderma_narina
atcaacaaaattacatttatacttattctctcactcgccctaaccgccatcctcaccaccttaaacctctgacttgctcaaactaacccagactcagaaaaactctccccatatgaatgtggatttgatccactaggatccgcccgacttccattctcaatccgatttttcctcagtagcaatcctatttctactcttcgacctagaaattgcactacttcttccccttccatgagcaacccaactaaattacccaattgccaccctcacctgagcctctctccttctactccttcttaccctaggcctcatctacgaattaatacaggggggcctagagtgagcagaata
>Apaloderma_vittatum
atcaacataattacatttatacttatcctctcacttgccctaaccgccgtccttaccaccctcaacctctgacttgctcaaaccaacccagattcagaaaaactctccccatacgaatgcgggtttgatcccctgggatctgcccgactcccattctcaatccgattcttcctcagtagcaatcctgttcctcctctttgacctagaaattgctctacttctaccactcccatgagcaacccaactaaattacccaattactaccctaacctgggcctccctgcttcttctcctacttaccctaggcctaatctacgaatgaatccaaggcggcctagaatgagcagaata
>Apalone_ferox
atgaacacagtatcctcacttattaccctagcactaattatctcaaccgctctaatcttagtcaacagccaactatcaacaataaaaccaaacaatgaaaaactatccccatacgaatgtggctttgatccattaaaaaccatacgcctaccattctcaatccgcttcttcctcagtagcaattctattcttactgttcgacctagaaatcgccctactattaccactcccgtgagccattcaactaaccacaccaacaaatacccttatattaaccttcgctattttactcctcctaacactgggttttatttacgaatgaacccaaggaggattagaatgagcaga---
>Apalone_spinifera
atgaacacagtatcttcacttatcatcctagcactaattatctcaaccaccctcatcctaatcaacagccaactatcaacaataaaaccaaacaaagaaaagctatccccatatgaatgtggatttgacccactaaaaactatacgcctaccattctcaatccgtttcttcctcagtagcaattctattcttattgttcgacctagaaatcgcactactattaccactcccatgagctattcaactaaccacaccaacaaatacccttatactaacctttgctatcttactcctcctaacactaggttttatttacgaatgaacccaaggaggactagaatgagcaga---
>Aphanotriccus_audax
attaacacaatcctctttatatttatcttatcctcgtcattaagtatgatcctaaccacactaaacatatgactagcacaaagcaacccagactcagaaaaactatccccctacgaatgtggatttgacccactaggttccgctcgacttccattctcaattcgattcttttt-aatcgcaattttatttctcctttttgacctagaaattgccctccttctacctctcccatgagccacccaacttcaatttcccctcaacactctagcattagcatccaccattcttttcctccttacactagggctaatctatgagtgaactcaaggaggcctagaatgagcagaata
>Aphelocoma_californica
atgaacatagtcctattcataatcattttctcattcaccctaagtctcatcctcaccctactaaacttctggctagcacaaataaacccagacgcagagaaactctccccgtatgaatgcgggtttgatcctctagggtccgcccggctgccattttcaattcgattcttcct-agtagcgatcctttttctactgttcgacctagaaattgccctacttctccccttaccatgagccatccaactacaaacccctattaccacgctaatatgaacctccatcattattatccttctcaccctaggactagtttacgaatgagttcaaggaggattagaatgagcagaata
>Aphelocoma_coerulescens
atgaacatagtcctattcataatcattttctcattcactctaagtctcatcctcaccctattgaacttctgactagcacaaacaaacccagacgcagagaaactctccccatacgaatgtggattcgaccctctagggtccgcccggctgccattttcaattcgattcttcct-agtagcgatcctttttctactgtttgatctagaaattgccctgctactccccctaccatgagccatccaactacaaacccctatcaccacactaacatgaacctccatccttattattctcctcaccctaggactagtttacgaatgaattcaaggaggattagaatgagcagaata
>Aphrastura_spinicauda
atcaacataatctcatttatactaaccctatccatagccctcagcatcatcctaaccatactaaacttttgactcgcgcaaacaaacccagactcagaaaaattatctccatacgagtgcggctttgaccccctaggatctgctcgacttccattctccatccgattcttcct-agtcgcaatcctattccttctgttcgacctagaaatcgcccttttacttcctcttccatgagccactcaactacaatcccccctctcaaccctaacctgaacttctaccatcattcttctcctaacattaggattagtatacgaatgagcccaaggaggcctagaatgggcagaat-
>Aphrodroma_brevirostris
atcaacataattacattcatactcaccctctcactcaccctagccactattctaaccatactaaacttctgacttgcccaaaccaacccagacccagagaaactatccccatacgaatgcggattcgacccccttggatctgctcgactcccattttcaattcgattcttcctcagtagccatcctatttctcttattcgacctagaaatcgcactcctacttcccctcccatgagccattcaactccaatccccaaccacaaccctaatttgaacatccaccctcatcctcctactcacactaggattaatctatgaatgaattcaagggggcctagaatgagcaga---
>Aprasia_parapulchella
---------------------atactcatctcaacaacactcgtttttatccttatattactagctttctgacttccccaaataaccccagacacagaaaaactttctccttacgaatgcggatttgacccattaggatcagctcgcctacccttctccctccgattcttttt-agtcgctattttgttcctcttgtttgacttagaaatcgcacttctcctaccaatcccatgagccattaactctatatctcctaaaacaactactacccttatctccacaatcctaactcttctaatcctcggactcctatatgaatgaacacaaggaggactagaatgggctga---
>Aptenodytes_forsteri
atcaacataatcacattcatactcacactctccctcgcccttagcaccatcctaaccacactaaacttctgactagcccaaaccaacccagactcggaaaaactatccccatacgaatgcggatttgaccccctcggatcagcccgactcccattctcaatccggttcttcctcagtagcaatcttattcctcttattcgacctagaaatcgccctcctactcccgctcccttgagctacccaactcccatcccccaccactactctaacctgagcctccactatcctcctcctcctcacactaggcctcatctacgaatgaatacaaggaggcctagaatgagcaga---
>Aptenodytes_patagonicus
atcaacataattacattcatactcacactctccctcgcccttgccacaatcctaaccacactaaacttctgactagcccaaaccaacccagactcagaaaaactatccccatacgaatgcggattcgaccctctcggatcagcccgactcccattctcaatccggttcttcctcagtagcaatcttattcctcttattcgacctagaaatcgccctcctactcccacttccttgagccactcaactcccatcccccaccactactctaacctgagcctccactatcctcctcctcctcacactgggcctcatctacgaatgaatacaaggaggcctagaatgagcagaata
>Apteryx_australis
ataaacataatcacatttatactccttctctccctactattaagcattatcctaattacactaaacttttgactagctcaaataagcccagatgcagaaaaactatccccatacgaatgcggatttgaccccctaggatcagcccgactccccttctcaattcgattcttcct-cgtagctatcctattcctactcttcgacctagaaatcgcccttcttcttcccctcccctgagcaatccaactcccacatcctctcttaaccctattatgagcctccattatcctcctcctccttacgctaggactagtctatgaatgaacacaggggggcctagaatgagcagagta
>Apteryx_australis_mantelli
ataaacataatcacatttatactccttctctccctactattaagcattatcctaattacactaaacttttgactagctcaaataagcccagatgcagaaaaactatccccatacgaatgcggatttgaccccctaggatcagcccgactccccttctcaattcgattcttcct-cgtagctatcctattcctactcttcgacctagaaatcgcccttcttcttcccctcccctgagcaatccaactcccacatcctctcttaaccctattatgagcctccattatcctcctcctccttacgctaggactagtctatgaatgaacacaggggggcctagaatgagcagagta
>Apteryx_haastii
ataaacataatcacatttatactccttctctccctactattaagcattatcctaattacactaaacttttgattagctcaaataaacccaaatacagaaaaactgtccccatatgaatgcggatttgatcccctaggatcagcccgactccccttctcaatccgattcttcctcagtagccatcctattcttactcttcgacttagaaatcgcccttcttctccccctcccctgagcaatccaactcccacaccctctcttaaccctattatgaacttccattatcctcatcctcctcacactaggactagtttatgagtgaacacagggaggcctagaatgggcaga---
>Apteryx_owenii
ataaacataatcacatttatactccttctctccctactattaagcattatcctaattacactaaacttttgattagctcaaataaacccagatacagaaaaactatccccatatgaatgcggatttgatcccctaggatcagcccgactccccttctcaatccgattcttcctcagtagccatcctattcctactcttcgacttagaaatcgctcttcttctccccctcccctgagcaatccaactcccacaccctctcttaaccctattatgaacttccactatcctcatcctcctcacactaggactagtttatgaatgagcacagggaggcctagaatgggcagagta
>Apteryx_rowi
ataaacataatcac-tttatactccttctctccctactatnnngcattatccnnnttacacnnnacttctgacnnncccaaannngcccagatgcagaaaaactatccccatacgaatgcggatttgacccccnnngatcagcccgactccccttctcaattcgattcttcctcagtagctatcctattcctactcttcgacctagaaatcgcccttcttcttcccctcccctgagcaatccaactcccacatcctctcttaaccttattatgaacttccattatcctcctcctccttacactaggactagtctacgaatgagcacaggggggcctagaatgagcagaann
>Aptornis_defossor
atcaacataatcacattcatactaacactgnnnnnnnnnnnnnnnnnnatcctaatcgcactaaacctctgactcacccaaaccaacccagacacagaaaaactgtctccatacgaatgtggcttcgacccactgggatctgctcgcttaccattctcaatccgtttcttcctcagtagccatcctattccttttattcgacctaraaatcgcactactactccctctcccctgagccacccaactccaatcccccaccaccactttaacctgaaccaccatcatcctcacactactcaccctaggattaatccatgaatgaatacaaggtggcctagaatgagcagaata
>Aptornis_otidiformis
atcaacataatcacattcatactaacactgtctcttaccctaagcactatcctaatcgcactaaacctctgactcacccaaaccaacccagacacagaaaaactgtccccatatgaatgtggcttcgacccactaggatctgctcgcttaccattctcaatccgcttcttcctcagtagccatcctattccttttattcgacctagaaatcgcactactactccctctcccctgagccacccaactccaatcccccaccaccactttaacctgaaccaccatcatcctcataytactcaccctaggaytaatccatgaatgaatacaaggtggcctagaatgagcagaata
>Apus_apus
ataaacataatcacgttcatactcctcctatcccttgccctaagcactatcttaactacattaaacttttgacttgcccaaatcactccagactcagaaaaactatccccctacgaatgtggattcgacccactaggctccgctcgccttccattctcaatccgattcttcct-agtagccatcctattcctgctattcgccctagaaatcgcactcctactcccacttccctgagccacacaacttcaatctcctacatccaccttaacttgagcctctatcattatcctcttactcacactaggacttgtctacgaatgatctcaaggaggcctagaatgagcaga---
>Aquila_audax
atcaacataattactttcatactaatcctaaccctcaccctaagcacccttctaattacattaaacctctgactcgcccagacaaacccggactcagaaaaactatccccatacgaatgtggcttcgatcccctaggatctgcccgactaccattctcaattcgattcttcctcagtagccatcctattcctactattcgatctagaaatcgcactcctactccccctaccatgagccatacaactccaatcccccatcaccactttaacctgagcctccattatcatctccctcctcacactaggattaatctacgagtggcttcaaggaggcctagaatgagccgaata
>Aquila_chrysaetos
atcaacataattactttcatactaaccctaaccctcaccctaagcatccttctaatcacattaaacctctgactcgcccaaacaaacccagactcagaaaaactatccccatatgaatgtggctttgatcccctaggatctgcccgactaccattctcaatccgattcttcct-agtagccatcctattcctgctattcgacctagaaatcgcactcttactccctctgccatgagccatgcaactccaatcccccaccaccactttaacctgggcctccattatcatctccctcctcacactaggattaatctatgaatgacttcaagggggcctagaatgagccga---
>Aquila_heliaca
atcaacataattactttcatactaaccctaaccctcaccctaagcatccttctaatcacattaaacctctgactcgcccaaacaaacccagactcagaaaaactatccccatatgaatgtggctttgatcccctaggatctgcccgactaccattctcaatccgattcttcct-cgtagccatcctattcctgctattcgacctagaaatcgcactcttactccctctgccatgagccatgcaactccaatcccccaccaccactttaacctgggcctccattatcatctccctcctcacactaggattaatctatgaatgacttcaagggggcctagaatgagccga---
>Aquila_nipalensis
atcaacataatcactttcatactaaccctaaccctcgccctaagcatccttctagtcacactaaacctctgacttgcccagacaagtccagactcagaaaaactatccccatatgaatgcggctttgaccctctaggatctgcccgactgccattctcaatccgattcttcct-agtagccatcctattcctgctattcgacctagaaatcgcactcttactccctctgccatgagccatgcaactccaatcccccaccaccactttaacctgggcctccattatcatctccctcctcacactaggattaatctatgaatgacttcaagggggcctagaatgagccgaata
>Ara_ararauna
ataaacataattacattcatacttgcctcctccattgtccttagcatggccctaaccacactaaacttctgactcacccaaataattccagactcagaaaaactatcaccctacgaatgtggattcgacccactagggtctgctcgactcccattctccatccgatttttcctcagtagctatcttatttctcctgtttgatctagaaattgccctcctactaccccttccatgagccacccaactaaaacacccaaccatcaccctaacctgagcctccacaatcatcctccttctaaccctagggttaatttacgaatgaacccaaggaggattagagtgagcaga---
>Ara_glaucogularis
ataaacataattacattcatacttgcctcctccattatcctcagcataaccctaaccacactaaacttttgactcacccaaataactccagactcagaaaaactatcaccttacgagtgtggatttgacccattaggatctgctcgactcccattctctatccgatttttcctcagtagctatcttattcctcctattcgacctagaaattgccctcctactaccccttccatgagccatccaactaaaacacccaaccgtcaccctaatctgagccaccacaatcatcctccttctaaccctaggattaatttacgaatgaacccaaggagggttagagtgggcaga---
>Ara_macao
ataaacataatcacattcatacttgcctcctccactatccttagcatagccctaaccacattaaacttctgactcacccaaataactccagactcagaaaaactatcaccctacgaatgtggattcgaccctctagggtctgcccgactcccattctccatccgattcttcctcagtagctatcttattcctcctattcgacctagagattgccctcctgctaccccttccatgagccacccaactaaaacacccaaccgtcaccttgatctgagcctccacaatcatcctccttctaaccctagggttaatttacgaatgagcccaaggaggattagaatgagcagaat-
>Ara_macao_cyanopterus
ataaacataatcacactcatacttgcctcctccactatccttagcataaccctaaccacattaaacttctgactcacccaaataaccccagactcagaaaaactatcaccctacgaatgtggattcgaccctctaggatctgcccgactcccattctccatccgattcttcctcagtagctatcttattcctcctattcgacctagagattgccctcctgctaccccttccatgagccacccaactaaaacacccaaccgtcaccttgatctgagcctccacaatcatcctccttctaaccctagggttaatttacgaatgagcccaaggaggattagaatgagcagaat-
>Ara_militaris
ataaacatagtcacattcatacttgcctcctccaccatccttagcatagccctaaccacattaaacttctgactcacccaaataactccagattcagaaaaactatcaccctacgaatgtggattcgaccccctagggtctgcccgactcccattctccatccgattcttcctcagtagctatcttattcctcctattcgacctagagattgccctcctactacccctcccatgagccacccaactaaaacacccagccgtcaccctgatctgagcctccacaatcatcctccttctaaccctagggttaatttacgaatgaacccaaggaggattagaatgagcaga---
>Ara_militaris_mexicanus
ataaacatagtcacattcatacttgcctcctccaccatcctcagcatagccctaaccacattaaacttttgactcacccaaataactccagattcagaaaaactatcgccctacgaatgtggattcgaccccctagggtctgcccgactcccattctccatccgattcttcctcagtagctatcttattcctcctattcgacctagagattgccctcctactacccctcccatgagccacccaactaaaacacccagccgtcaccctgatctgagcctccacaatcatcctccttctaaccttagggttaatttacgaatgaacccaaggaggattagaatgagcagaat-
>Ara_severus
ataaacataattacatttatacttgtctcctccattatccttagcatagccctaaccacactaaacttctgacttacccaaataattccagactcagaaaaactatccccctacgaatgtgggttcgacccactagggtctgctcgactcccattctccatccgattcttcctcagtagctatcctattcctcctatttgacttagaaattgccctcctactaccccttccatgagccacccaactaaaacacccgaccatcaccctaatctgggcctccataatcatcctccttctaaccttaggactaatttacgagtgagcccaaggaggactagagtgagcagaat-
>Ara_tricolor
ataaacataatcacatttataattgcctcctccattatccttagcataaccctaaccacactaaacttctgactcacccagataaccccagactcagaaaaactatcaccctacgaatgtggattcgaccctctaggctctgcccgactcccattctccatccgattcttcctcagtagctatcttattcctcctattcgacctagagattgccctcctgctaccccttccatgagccacccaactaaaacacccaaccatcaccctgatctgagcctccacaatcatcctccttctaaccctggggttaatttacgaatggacccaaggaggattagagtgggcaga---
>Arachnothera_chrysogenys
ataaacataatcctattcataatcaccctatctttaaccctaagcctagccctaaccgcactaaacttttgattagctcaaataaacccagacccagaaaaactatccccatacgaatgcggattcgacccactaggatctgcccgcctgccgttctccatccggttcttcct-ggtagcaatcctgttcctcctattcgacctggaaatcgccctactacttcccctcccatgagctacccaactacaatcccccatcataaccataaccctggccttctccctcatcctactcctgaccttaggcctaatctacgaatgaattcaaggaggactagaatgagcagaata
>Arachnothera_clarae
ataaacataatcctattcataatcaccctatctctaaccctaagcctagctctaaccgcactaaacttttgactggctcaaataaaccctgacccagaaaaactatctccatacgaatgtggattcgatccactagggtctgctcgcctgccattctccatccgattcttcct-agtagcaatcctattcctcctattcgacctggaaatcgccctactactaccactcccatgagctacccaactacaatcccccatcataaccataaccctggccttctctctcatcctactcctgatcctaggtctaatctacgaatgaattcaaggaggactagaatgagcagaata
>Arachnothera_crassirostris
atgaacataatcctattcataatcaccatatccctagccctaagcgccgccctaacgattctaaacttctgactagcccaaataacccccgactcagaaaaactatctccatacgagtgcggattcgaccctctaggatcagcccgactaccattctcaatccgatttttcct-agtagcaattctattcctcctattcgacctagaaatcgcactactactccccctcccctgggccacacaactccaatctcctattaccactctaaccctagcctccctcctcatcctcctcctcatcctaggcctaatctacgaatgaattcaaggagggttggagtgagcagaata
>Arachnothera_dilutior
ataaacataattctatttataatcactatatctctaatcctaagcatcgccctaacaatactaaacttctgactggctcaaataaaccccgattccgaaaaactatccccatacgaatgcggatttgaccctctaggatcagctcgcctaccattctcaatccgattcttcct-agtagcaattctattcctcctattcgacctagaaattgcccttctactccccctcccatgagccattcaactccaatccccaataactaccttaaccctatcctcccttctcatcctccttctcatcctaggcctaatctatgaatgaatccaaggaggattagaatgggcagaata
>Arachnothera_everetti
atgaacacaatcctattcataatcgtcctatccctagccctaagcatcgctctaaccatattaaacctctggttagctcaaacaaacccagaatcagaaaaactatccccatacgaatgcggattcgacccactaggatcagctcgcctaccattctccattcgcttcttcct-agtagcaatcctattcctcctctttgacctagaaatcgctctcctacttcccctgccatgagccacccaactacaatcgcccgtcactaccatagccctagcctcctccctcatctccctccttatcctaggcctgatctacgaatgaactcaaggaggactggaatgagcagaata
>Arachnothera_flammifera
atgaacataattctattcataatcaccctatctctaggcctaagcattgccctaacaacactaaacttctgactagcccaaataaacccggactcagaaaaactatccccatacgaatgcggattcgaccccctaggatcagcacgcctaccattctcaatccgattcttcct-agtagcaatcctattcctcctgttcgacctagaaatcgccctactactccccctcccatgagccacccaactccaatcacccataaccaccctaaccctatcctcccttctcatcctccttctcatcctaggcctaatctacgaatgaatccaaggaggattagaatgggcagaata
>Arachnothera_flavigaster
atgaacataatcacattcataatcgccctatccttaactctaagcatcgccctaaccacactaaacttttgactagctcaaataagcccagactcagaaaaactatctccatatgaatgcggattcgacccactaggatctgctcgcctgcccttctccatccgatttttcct-agtggcaatcctattcttactattcgacctagaaatcgccctactactccctcttccatgagctactcaactacaatcccccatcaccaccctaaccctagcctcctccctcatcctcctcctcattctaggcttaatttatgaatgaacccaaggaggcctggaatgggcagaata
>Arachnothera_longirostra
ataaacataattctatttataatcaccatatctataattctaagcatcgccctaacaatactaaacttctgactggcccaaataagccctgactccgaaaaactatccccatacgaatgcggatttgaccccctaggatcagctcgtctgccattctcaatccgattcttcct-agtagcaatcctattcctcctattcgacctagaaattgcccttctacttcccctcccatgagccattcaactccaatccccaataaccaccctaaccctatcctcccttctcatcctccttctcatcctaggcctaatctatgaatgaatccaaggaggattagaatgggcagaata
>Arachnothera_magna
ataaacataatcctattcataattgcattatccctaaccctaagcatcaccctaaccgccctaaacttctgactggctcagacaaacccagaccctgaaaaactatccccatacgaatgtggattcgacccactaggatcagctcgcctaccattctccatccgattcttcct-agtggcaatcctattcctcctattcgacctagaaatcgccctcctactcccccttccatgagccacacaattacaatcccccatcactaccctgaccctagcctcctcccttatcttccttctcatcctaggcctaatctacgaatgaacccaaggaggactagaatgggcagagta
>Arachnothera_modesta
atgaacataatcctattcataattgtcctatccctaaccctaagcatcgccctaaccatattaaacctctgactggctcaaacaaacccagaatcagaaaagctatctccatacgaatgcggattcgaccccctaggatcagctcgcctaccattctccatccgcttcttcct-agtagcaatcctattccttctctttgacctagaaatcgccctcctacttcccctaccatgagccacccaactacaatcccccatcaccaccatagccctagcctcctctctcatctccctcctcatcctaggcctaatctacgaatgaactcaagggggactggagtgagcagaata
>Arachnothera_robusta
ataaacataattctattcataattgccctatctcttgccctaagcaccgccctaacactactaaacctctgactagcccaaacaaaccctgactctgagaaactatccccatacgaatgcggattcgaccccctaggatcggcccgcctaccattctcaatccgattcttcct-agtagcaatcctattcctcctgttcgacctagaaatcgcactactactcccacttccatgagcaacccaacttcaatcccccactaccaccctaaccctaacctacctccttatcctccttctcaccctaggcctagtctatgagtgaattcaaggaggactagaatgagcagaata
>Aramus_guarauna
attaacataatcacatttataatcaccctctcccttgccctaagcatcatcctaaccacattaaacttctgacttgctcaaaccaatccagactcagaaaaactatccccatacgaatgtggattcgacccactaggatctgctcgcctcccattctcaattcgattctttctcagtagctatcttattcctcttattcgacctagaaattgcactactactccccctcccatgagctatccaactccaatctcccaccaccaccctaatatgagcctccaccatccttttgctacttacactaggactaatctacgaatgagcacaaggtggcctagaatgggccgaata
>Aratinga_nenday
ataaacataatcacattcatacttgcctcctccctcgtccttagcatagccctaaccacactaaacttctgaatcacccaaataactccagactcagaaaaactgtcgccctacgaatgtggattcgacccattaggatccgcccgactcccattctccatccgattcttcctcagtagccatcctattcctcctgtttgacctagaaattgctctcctattgcctctaccatgagctacccaaataaaacacccaaccatcaccttaatctgagccttcattatcatcctccttctaaccctagggcttgtatacgaatgaacccagggaggattagaatgggcggagt-
>Aratinga_solstitialis
ataaacataatcacattcatacttgcctcatccctcgtccttagcatagccctaaccacactaaacttctgaatcacccaaataactccagactcagaaaaactatcaccctacgaatgtggattcgacccattaggatccgctcgactcccattctccatccgattcttcctcagtagccatcctattcctcctgtttgacttagaaattgctcttctactccccctaccatgagctacccaaataaaacacccaaccatcaccttaatctgagcctccattatcatcctccttctaaccctggggcttgtatacgaatgaacccagggaggattagagtgggcgga---
>Arborophila_ardens
atgaacacacttacatttatactactcttatccttcacactaagtactgcactaaccatcataaacttttgacttgcccaaataaccccagacatagaaaaattatcaccatacgaatgcggattcgaccctctaggatcagcccgactcccattctcaatccgattcttcctcagtagccatcttattcctcttatttgacctagaaatcgccctactcctaccccttccatgagccatccaacttcattcaccaataacaacccttgtctgaaccactaccatcattgcccttcttacactaggcctcatctacgaatgaacacaaggtggactagaatgggcaga---
>Arborophila_brunneopectus
atgaatacacttacatttatgctactcttatccttcacactaagcactgcactaaccaccataaacttctgacttgcccaaataaccccagacatagaaaaattatcaccgtacgaatgcggatttgaccccctaggatcagcccgactcccattctcaatccgattcttcctcagtagccatcttattcctcttatttgatctagaaatcgccctactcctaccccttccatgagccatccagcttcattcaccaataacaacccttgcctgaaccactaccatcattgccctccttacactaggcctcatctacgaatgaacacaaggcggactagaatgggcaga---
>Arborophila_gingica
atgaacacacttacattcatactattcttatccttcacactaagcgccacactaactatcataaacttctgactcgcccaaatagccccagacatagaaaaactatcaccatatgaatgtggatttgacccactaggatcagcccgactcccattctcaattcgattcttcctcagtagccatcttatttctcttattcgacctagaaatcgccctactcctcccccttccatgagccatccaacttcaatcaccaataacaaccctcacctgagtcaccacccttattaccctccttacactaggcctcatctacgagtgaatacaaggtggcctagaatgggcagaata
>Arborophila_rufipectus
atgaacacactcacattcatattacttatatcctttatactaagcaccacattaactatcataaacttttgacttgcccaaataaccccggacatagaaaaactatcaccatacgaatgcggatttgatccactaggatcagcccgactcccattctcaattcgattcttcct-agtagccatcttattcctcttattcgacctagaaattgctctactcctacccctcccatgagctgtccaacttcaatcaccaataacaacccttacctgagtcactacccttatcgccctccttacactaggcctcacctacgagtgaacacaaggcggcctagaatgagcaga---
>Arborophila_rufogularis
atgaacacacttacattcatattatttttatccttcacactaagtgccacactaactatcataaacttctgactcgcccaaatagccccagacatagaaaaactatcaccatatgaatgtggatttgatccactaggatcagctcgactcccattctcaattcgattcttcctcagtagccatcttattcctcctattcgacctagaaatcgccctactcctaccccttccatgagctatccaacttccatcaccaataacaacccttacctgagtcactgcccttatcaccctccttacactaggcctcatctacgaatgaacacaaggtggcctagaatgagcaga---
>Archilochus_colubris
attaacataattacattcatacttgccctatcattgacactcaccactatcctaatcacattaaacttctgacttgctcaaatcacgccagattcagaaaaattatcaccatacgaatgtggatttgacccactaggctccgctcgactccccttctcagtccgattcttcctgagtagccattctatttctcctgttcgaccttgaaatcgcccttctcctccccctcccttgagcaatacaactccaatctcccaccactaccttaacctgaacctttgccatcaccctcttacttaccctaggactaatctatgaatgaacccaaggggggctagaatgagcaga---
>Ardea_cinerea
attaacataatcacatttatattaaccttatccctcgcactatgtacaatcttaactacgctaaacttctggctagcccaaaccaacccagactccgaaaaactatcaccctatgagtgcggcctcgaccctctcggctccgcccgcctgccattttctattcgcttcttcctcagtagcaattctattcctactcttcgacttagaaattgcactcctccttcctcttccatgagccatccaactccaatcccctaccacaaccctaacctgagcctccgtcattatcctcttacttaccctaggacttatctatgaatgaacacaaggaggtctagagtgagcaga---
>Ardea_insignis
atcaacataatcacattcatactaattttatcccttgcattatgtacaatcctaaccgtactaaacttctgattagcccaaaccaacccagactctgaaaaactatcaccctatgaatgcggctttgatcccctcggctccgcccgcctaccattctccatccgcttcttcctcagtagcaatcctattcctactcttcgacttagaaatcgcactcctccttcccctcccatgagccatccaactccaatcccctatcttaaccttaacctgagcctccatcatcatcctcttacttaccctggggcttatctatgaatgaacacagggaggcctagagtgagcaga---
>Ardea_intermedia
attaacataatcgcattcatattaaccttatccctcgcattatgtacaatcttaaccacattaaacttctggctagcccaaaccaacccagattctgagaaactatcgccctatgagtgcggcttcgacccccttgggtccgcccgccttccattttccattcgcttcttcctcagtagcaatcctattcttactcttcgacctagaaattgcactcctccttcccctcccctgagccatccaactccaatcccccatctcaaccttaacctgagcctccatcatcatcctcttactcaccctcgggctaatctacgaatgagcacaaggaggcctagagtgagcaga---
>Ardea_modesta
atcaacataatcacatttatactaatcttatccctcgcattatgcacaatcttaactacactaaacttctgactagctcaaaccaacccagactccgaaaaactatcaccctatgagtgtggcttcgaccctctcggctccgcccgccttccactctccatccgcttcttcctcagtagctatcctattcctactcttcgacctagaaattgcactccttcttcctctcccatgagctatccaactccaatcccccatctcaaccttaacctgagcctccaccatcatcctcttactcactctaggacttatctacgaatgagcacaaggaggcctagagtgagcaga---
>Ardea_novaehollandiae
attaacataattacattcatactaaccctatcccttgcactatgtacacttctaattacactaaatttctgactagcccaaaccaacccggattctgaaaaactatccccctatgaatgtggcttcgaccctctcggttctgcccgactcccattctctatccgcttcttcctcagtagcaatcctattcctactcttcgacttagaaatcgcactcctactccccctcccatgggccatccaactccagtcccccaccactaccctgacctgagcttccaccatcatcctcctactcaccctaggacttatctacgaatgaacacaaggcggcctagaatgagcaga---
>Ardea_purpurea
attaacataatcacatttatactaaccctatcccttgcattatgtacaatcctaactactctaaatttctggctagcccaaaccaacccagactctgaaaaactgtcaccctacgaatgtggcttcgaccctcttgggtctgcccgcctgccattctccattcgcttcttcctcagtagcaatcctattcctactcttcgacttagaaatcgcactcctccttccccttccatgagccatccaactccaatcccctatctcaaccttaacctgagcctccatcatcatcctcttactcaccctaggacttatctacgaatgaacacaagggggcctagagtgggcaga---
>Ardeola_bacchus
attaacataatcacattcatactaagtctatccttcgcactatgtataatcctaataacactaaacttttgactagcccaaactaccccagaccctgaaaaactatccccctacgaatgtgaattcgacccccttggctccgctcgcctcccattctccatccgctttttcctcagtagcaattctattcctactattcgacctagaaattgcactcttacttcccctcccatgagccacccaacttcaatcccccattacaaccctaacctgaacctccaccatcatcctcctactcaccttaggactcatctatgaatgaacacaaggaggcctagaatgagcaga---
>Ardeotis_kori
attaacataatcacattcatattcaccctctctctcattctaagtacactcctaaccaccctaaacttctgaattgcccaaaccacccctgacgcagaaaaactttccccatacgaatgtggattcgacccccttggatccgctcgactcccattctcaatccgattcttcctcagtagccatcttattcctcctattcgacctnnnaattgcactcctacttccacttccatgagctgtccaactccaatcccctaccaccaccttaatctg-acctccacaatcctcttattgctcacactaggactaatctacgaatgaatacaaggaggactagaatgagcagaann
>Arenaria_interpres
ataaacataatcacattcatactagccctatcactcgccctaagtattatcctaaccacagtaaacttctgactcgcccaaataaacccggactcagaaaaactatccccttacgaatgtggattcgaccccctaggatccgctcgactcccattttcaattcgtttcttcctcagtagcaatcctattcctactattcgacctagaaatcgcactcctactccccctcccatgagcaatccaactcccatctcccctcctaaccctaacttgaacctccaccatcattgccctactcacactcggactagtctatgaatgagcacaaggaggcttagaatgagcaga---
>Argusianus_argus
atgaacacactcacatttatactattcctatctttcatgctaagtagcgcactaactaccttaaacttttgactcgctcaaacaaccccagactcagagaaactctcaccatacgaatgcggatttgatcccctaggatcagctcgactcccattctccatccgattcttcctcagtagccatcttattcctcttatttgacctagaaatcgcccttctcctccccctcccatgagccattcaacttcaatcccctataacaaccctcacttgagctaccactatcatcacccttctcacactcggtttcatttacgaatgaacacaaggtggcctggaatgagcagaata
>Argya_altirostris
atgaacataatcacattcataatcatcctatccctgaccctaagcctaaccctaaccgcactaaatttctggatcgcccaaataaacccagacccggaaaaactatcaccctacgaatgtggatttgacccactaggatccgctcggctacccttctcaatccgattcttcct-cgtggccatcctattcttactattcgacctagaaatcgccctcttactgcccctcccatgagccactcaactccaagaccctnnnnnnnnnnnnnnnnnnnnnnnnnnnnnnnnnnnnnnnnnnnnnnnnnnnnnnntctacgaatgaatccaaggagggttagaatgagcagaat-
>Arizelocichla_fusciceps
attaacataatcacgttcataattattttctccctaatcctaagcactatcctaacagtactaaactattacctcgcccaaataacccctgactcagagaagctttctccctacgaatgtggctttgaccccttaggatctgctcgcctacccttctcaatccgatttttcct-agtagcaatcctattcctactattcgacctagaaatcgccctcctacttcccctaccctgagccattcagctccaaaatcctatcaccacattagcctgagcctctaccctaatcctactcctcaccctaggactagtatacgaatgaatacaaggagggctagaatgagcagaata
>Arizelocichla_kakamegae
attaacataatcacattcataatcattatatccctgatcctaagcgccgccctaacagcactaaacttcttcctagcccaaataaacccggactccgaaaaactatccccctacgaatgcggctttgaccccctaggatctgcccgactacccttttctatccgcttcttcat-agtggcaatcctattcctcctgttcgacctagaaatcgccctactcctacccctaccctgagccgtccaacttcaaactcccatcaccacactaacctgagcctccatcctcatcctgctactcaccctaggactagtatatgaatgaatacaaggaggactagaatgagcagaata
>Arizelocichla_masukuensis
attaacataatcacattcataatcaccatatccctaatcctaagtgttgccctaacagcactaaacttcttcctagcccaaataaacccagactcagaaaaactatccccctacgaatgtggcttcgaccccctaggatctgcccgactgcccttttcaatccgattcttcat-agtggcaattctattcctcctattcgacctagaaatcgccctactcctacccctaccatgggccgtacaacttcaaacccccaccgccacactaacctgagcctccgtcctcatcctactactcaccctaggactagtatacgaatgagcacagggaggactagaatgggcagaata
>Arizelocichla_striifacies
attaacataatcacattcatgctcaccatatccctaaccctaagcatcctcctaaccgcactaaacttctgacttgctcaaataaccccagactcagaaaaactatcaccatacgagtgcggcttcgacccactaggctcagctcgactacccttctcaatccgattcttctt-agtagcaatcctattcctcctattcgacctagaaatcgccctcctactccccctcccatgagccacccaactccaaacccccaccaccacactaacctgagcctccactctaatcctcctcctcaccctgggactagtatacgaatgaacccaaggaggactagaatgagcagaata
>Arizelocichla_tephrolaema
attaacataatcacattcataatcaccttgtccctaatcctaagcgctgctctaacagcactaaacttctgcctcgctcaaatgaacccagactcagaaaaactatccccctacgaatgtggctttgaccccctaggatctgcccgactgcccttttcaatccgattcttcat-agtagcaatcctattcctactgttcgacctagaaatcgccctactccttcccctaccatgagccgtccaacttcatactcctaccaccacactagcctgagcctccatcctcatcctgctacttaccctaggactcgtatatgagtgaatgcaaggtggactagaatgggcagaata
>Arremon_aurantiirostris
atgaacataatcctattcatactaaccctatccctactcctaagcatcctcttaaccgcactaaacttttgactcgcccaaataatcccagactcagaaaaactatccccatacgaatgcggatttgaccccctaggctctgctcgactccccttctcaatccgcttcttcct-agtagccatccttttcctcctattcgacctagaaatcgccctactcctccccctaccatgagctacccaactacactcccccatcactaccttaacctgagcctccacactcatcatcctcctcactttaggactcgtatacgaatgaatccaaggcggactggaatgggcgga---
>Arses_insularis
atgaatataatcctattcataataaccttgtccctagctctgagcattatcctaactgcattaaacttctggttagcccaaataaacccagactcagagaaactatcaccctacgaatgcggctttgaccccctagggtccgcccggctgccattttcaattcgattcttcct-agtagcgatcctatttctactgttcgacttagaaattgccctactccttcctctaccatgggctatccaactacaagtccctactataacattaacatggaccttcattcttatcttcctacttactctgggcctagtttacgaatgaatccaaggaggactagaatgggcggaata
>Arses_kaupi
atgaatataatcctattcataataaccttgtccctagctctgagcattatcctaaccgcattaaacttctgattagcccaaacaaacccagactcagagaaactgtcaccctatgaatgcggctttgacccattagggtccgcccggctgccattttcaattcgattcttcct-agtagcgattctattcttattgttcgacctagaaattgccctactcctccccctaccatgagctattcaactacaaatccctactataacactaacatggaccttcatcctcatcttcctacttaccctaggcctaatttatgaatgaactcaaggaggactagaatgagcagaata
>Arses_lorealis
atgaatataatcctattcataataaccttatccctagctctgagcattatcctaaccgcgttaaacttctgattggcccaaataaacccagactcagagaaactatcaccctacgaatgcggctttgaccccttagggtccgcccggctgccattttcaattcgattcttcct-agtagcgattctattcttactgttcgacctagaaattgccctactccttcccctaccatgagctattcaactacaagtccctaccataacactaacatgaaccttcatcctcatcctcctacttactctaggcctaatttatgaatgagcccaaggaggactagaatgagcggaata
>Arses_telescopthalmus_aruensis
atgaatataatcctattcataatgaccttgtccctaactctgagcattatcctaactgcattaaacttctgattagcccaaataaacccagactcagagaaactgtcaccctacgaatgcggctttgaccccctagggtccgcccggctgccattttcaattcgattcttcct-agtagcgatcctattc-----------------------------------------------------------------------------------------------------------------------------------------------------------------
>Arses_telescopthalmus_batantae
atgaatataatcctattcataatagccttgtcactagctctgagcattatcctaaccgcattaaacttctgattagcccaaataaacccagactcagagaaactctcaccctacgaatgcggctttgaccccctagggtccgcccggctgccattttcaattcgattcttcct-agtagcgatcctattcttattgttcgacctagaaattgccctactccttcccctaccgtgagccatccaactacaagtccctaccataacactaacatggaccttcatcctcatcttcctacttactctaggcctgatttatgaatgagcccaaggagggttagaatgagcagaata
>Arses_telescopthalmus_harterti
------------------------------------------------------------------ttctgattggctcaaataaacccagactcagagaaactgtctccctatgaatgcggctttgaccccttagggtccgcccggctgccattttcaattcgattcttcct-agtagcgattctattcctattattcgacctagaaattgccctactccttcccctaccatgagccattcaactacaagtccctaccatgacactaacatggaccttcatcctcatcctcctacttactctaggcctaatttatgaatgaacccaaggaggactagaatgagcggaata
>Arses_telescopthalmus_lauterbachi
atgaatataatcctattcataataaccttatccctagctctgagcattatcctaaccgcgttaaacttctgattggctcaaataaacccagactcagagaaactgtctccctacgaatgcggctttgaccccttagggtccgcccggctgccattttcaattcgattcttcct-agtagcgattctattcctattattcgacctagaaattgccctactccttcccctaccatgagccattcaactacaagtccctaccatgacactaacatggaccttcatcctcatcctcctacttactctaggcctaatttatgaatgaacccaaggaggactagaatgagcggaata
>Arses_telescopthalmus_telescopthalmus
atgaatataatcctattcataatgaccttgtccctagctctgagcattatcctaactgcattaaacttctgattagcccaaataaacccagactcagagaaactgtcaccctacgaatgcggctttgaccccctagggtccgcccggctgccattttcaattcgattcttcct-agtagcgatcctattcttactgttcgacctagagattgccctactccttcccctaccgtgagccattcaactacaagtccctaccataacactaacatgaaccttcatcctcatctttctactcactctgggcctaatttatgaatgaacccaagggggactagaatgagcagaata
>Artamella_viridis
atgaacacaatcctgttcataataaccctgtccctgaccctaagcatcatcctaacagcactgaatttctgactagctcaaaccaacccagactcggagaaactgtctccatacgaatgcggcttcgatccactgggatccgcccggctgccattttcaattcgattcttcct-agtagccatcctatttttacttttcgatttggaaatcgccttgctactccccctaccatgagccacccagctacataccccaaccactacactaacatgaacctccgtactaatcaccctactaaccctaggactaatatacgaatgagcccagggaggcctagaatgagccgaata
>Artamus_cinereus
atgaacatagtcctattcatgatcatcctatcattaggcctaagcatcctcttaaccgcattaaacttctgactagcccaaatcaaccccgactcagaaaaactatccccgtacgaatgcggctttgaccccctaggatccgcccggctcccattttcaattcgatttttcct-agtagctattctattcttactctttgacttagaaatcgccctattactccccctaccctgagccatccaattacaaacccccactattaccttaatatgagcctccattttaatcctcctactcaccctaggcctaatctacgaatgagcccaaggaggactagaatgagcaga---
>Artamus_leucorhynchus
atgaacatagtcctattcatgattgtcctatcactaagcctaagcatccttttaaccgcattaaacttttgactagcccaaattaatcccgactcagaaaaattgtccccgtacgaatgcggttttgaccctctaggatctgcccggctgccattctcaatccgattcttcct-agtagctattctattcttacttttcgacctagaaatcgccctactactccccctgccctgagccatccaactacaaacccctactattaccttaatatgagcctccatcctaatcctcctgcttaccttaggcctaatctacgaatgaacccaaggaggactagaatgagcagaata
>Artisornis_metopias
ataaacacaatcacattaataattgccctgtccctgaccctaagcatcatcctaaccgcactaaacctttgactagcccaaacaaacccagactcagaaaaactatcaccctacgaatgcggtttcgatccactcggatctgctcgactgccgttctccatccgattcttctt-agtagcaatcctattcctactgttcgacctagaaatcgccctactactccccctaccatgagccacacagcgacaggccgcgacccctacattagcgtgagcctccacactactcctactcctcgccctaggactagtgtacgaatggacccagggaggaccagaatgagccaaata
>Asarcornis_scutulata
atgaacatactcac-ttcacattcgccctgtcattgatctnnngtgccatccnnnctgcacnnnacttctgactcgcccaaannncccccgactccgaaaaactctcaccatatgagtgcggattcgaccccctcgggtccgcccgcctgccgttctcaattcgattcttcctcagtagccatcctattcctgctattcgacctagaaatcgccctcctacttcccctgccatgagcaatccagctacaatcacccctactaaccctcacttgaaccgcagctatcttactactcctaacactgggcctagcctacgaatgagtccagggggggctagagtgagcagagnn
>Asio_flammeus
ataaacacaatctccctaatatttatcacctccctctccctcagcaccatcctaatcacactaaacttttgacttgcacaaataggcccagaccaagaaaaactatccccatacgaatgcggcttcgaccccctaggatccgcccgactccccttctcaatccgattcttcctcagtagccatcctattccttctattcgacctagaaattgcccttctactccccctcccatgggccatccaactacaatacccaaccactaccctaacctgaacttttattataatcaccttacttacttgaggcctaatctacgaatgaatgcaaggaggcctcgaatgagctga---
>Asio_otus
ataaacacaatttccttaatattcatcacttccatcacccttagcaccgccttaattacactaaacttctgactcgcacaaattaactcagatcaagaaaaactatccccatatgaatgcggcttcgatcccctgggatccgcccgactccccttctcaatccgattcttcctcagtagctatcctattcctcctattcgacctagaaattgccctcctactccccctcccatgagctatccaactgcaatcaccaaccactacccttgcctgaactttcactataatcaccctacttacctgaggcctagtctacgaatgaatgcaaggcggcctagaatgggctga---
>Asthenes_anthoides
attaacataatctcatttatattaatcttgtctgcatccctaagcattatcctaaccacattaaacttctgactggcacaaacaaacccagactccgaaaaactatccccatacgaatgcggattcgaccccctaggatcagctcgacttccattttctatccgattctttct-agtcgcaatcttatttcttcttttcgacctagaaatcgcccttttacttcccctgccctgagccacccaacatcaatcccccctctccactctcacctgaacctctaccattatcattctactcacactaggattagtatacgaatgagcccagggaggcctagaatgagcagaat-
>Asthenes_baeri
attaacataatctcgttcatactaatcttatctatatccctaagcattatcctaaccacattaaacttctgactagcacaaacaaacccagattcggaaaaactatccccatacgaatgtggattcgaccccttaggatcagctcgacttccattctctatccgatttttcct-agtcgcaatcctattcctcctcttcgacctagaaattgctctcttacttccccttccatgggccactcaacttcaatctcccctcttcacccttatctgaacctctgccattattatcctactcacactaggactagtatacgaatgagcccaaggaggtttagaatgagcagaat-
>Asthenes_cactorum
attaacataatctcatttatactaattctatctatatctctaagcattgtcctaaccacattaaacttttggctagcacaaacaaatccagattcagaaaaactatccccatacgaatgcggattcgatcccctaggatctgctcgactcccattctccattcgattctttct-agtcgcaatcctgttcctcctcttcgacctagaaatcgccctattacttcccctcccatgagccacccaactagaatctccaatctccactctcacttgaacctctaccattatccttctcctcacgctaggactagtacacgaatgaactcaaggaggcttagaatgggcagaat-
>Asthenes_dorbignyi
attaacataatctcattcatactaatcttatctatatccctaagcattatcctaaccacattaaacttctgactagcacaaacaaacccagattcggaaaaactatccccatacgaatgtggattcgaccccttaggatcagctcgacttccattctctatccgatttttcct-agtcgcaatcctattcctcctcttcgacctagaaattgctctcttacttccccttccatgggctactcaacttcaatctcccctcttcacccttatctgaacctctgccattattatcctactcacactaggattggtatacgaatgaacccaaggaggtttagaatgagcagaat-
>Asthenes_flammulata
attaacataatctcattcatacttactttgtctgcatctctaagcgttatcctaaccacattaaacttctgactagcacaaacaaacccagactccgaaaaactatccccatatgaatgcggattcgaccctctaggatcagctcgacttccattttctatccgattctttct-aatcgcaattttattccttctcttcgacctagaaattgcccttttacttcccctaccctgagccacccaacatcaatctcccctctccactcttacctgaacctctatcattattattctactcacactaggactaatatacgaatgaacccagggaggcctagaatgagcagaat-
>Asthenes_hudsoni
atcaacataatctcatttatactaatcttgtctgcatccctaagcattatcctgaccacattaaacttctggctagcacaaacaagcccggactcagaaaaactatccccatacgaatgcggatttgaccccctaggatcagcccgacttccattttctatccgattctttct-agtcgcaattttattccttctcttcgacctagaaattgccctcttacttcccctcccctgagctacccagcatcaatctcccctctacactctcacctgaacctccactattatcgttcttctcacactaggattagtatacgaatgaacccaaggaggcctagaatgagcagaat-
>Asthenes_humicola
attaacataatctcatttatattaattctatccacatccctaagcattatcctaacagtactaaacttttgactagcacaaacaaacccagattcagaaaaactatccccatatgaatgcggattcgaccccctaggatctgctcgactcccattctccatccgattctttct-agttgcaatccttttcctactcttcgacctagaaattgccctcttacttcccctcccatgagccacccaactaaaatctcctctctccactctcacctgaacctctaccattatccttctactcacactaggactaatatacgaatgagctcaaggaggcttagaatgggcagaat-
>Asthenes_humilis
attaacataatctcatttatactaattttgtccgcatccctaagcattatcctaaccacattaaacttctgactagcacaaacaaacccagactccgaaaaactatccccatacgaatgcggattcgaccccctaggatcagcccgacttccattttctatccgattctttct-agtcgcaattttattccttctcttcgacctagaaattgcccttttactccccctaccctgagccacccaacatcaatctcccctctccactctcacctgaacctctaccattatcgttctactcacactaggattaatatacgaatgagcccaaggaggcctagagtgagcagaat-
>Asthenes_luizae
attaacataatcttattcatactaatcttatctacatccctaagcattatcttaaccacattaaacttctgactagcacaaacaaacccagactcagaaaaattatccccctacgaatgtggattcgaccccctaggatcagctcgactcccattctccatccgattcttcct-agtcgcaatcctattccttctcttcgatttagaaattgccctcttacttccactcccatgagctacccaacatcaatctcccctcttcactcttacctgaacctctgccattattattctactcacactaggattagtatacgaatgggctcaaggaggcctagaatgggcagaat-
>Asthenes_maculicauda
attaacataatctcattcatactaattttgtctgcatttctaagcattatcctaaccacattaaacttctgactagcacaaacaaacccagactccgaaaaactatccccatacgaatgcggattcgaccccctaggatcagctcgactcccattttccatccgattctttct-aatcgcaattttattccttctcttcgacctagaaattgcccttttactccccctaccctgagccacccaacatcaatcccccctctccactcttacctgaacctctaccattatcattctacttacactaggactaatatacgaatgaacccaaggaggcctagaatgagcagaat-
>Asthenes_modesta
attaacataatctcattcatactaatcttgtctgcatctctaagcattatcctaaccacattaaacttctgactagcacaaacaaacccagactccgaaaaactatccccatacgaatgcggatttgaccccctaggatcagcccgacttccattttctatccgattctttct-agtcgcaattttatttcttctcttcgacctagaaatcgcccttttacttcccctaccctgagccacccaacatcaatctcccctctttactctcacctgaacctctaccattatcgttctactcacactaggattaatatacgaatgagctcaagggggcctagaatgagcagaat-
>Asthenes_ottonis
attaacataatctcatttatactaatcttatcttcatccctaagcattatcctaactacattaaacttctgactagctcaaacaaacccagactcagaaaaactatccccatacgaatgcggattcgaccccctaggatcagctcgactcccattctctatccgattctttct-aatcgcaattctattccttctcttcgacctagaaattgccctcctacttcccctcccatgagccacccaacatcaatctcccctctccactctcacctgaacctctgccattatcattctactcacactaggattagtatacgaatgggcccaaggaggcctagaatgagcagaat-
>Asthenes_patagonica
attaacataatctcattcatactaatcttatccacatctctaagcattgtcctaaccacattaaacttttgactagcacaaataaacccagattcagaaaaactatccccatacgaatgcggattcgaccccttaggatctgctcgactcccattctccattcgattctttct-agtcgcaattctattcctcctctttgacctagaaatcgccctcttacttcctctcccatgagccacccaactaaaatctccaatcaccactctcacttgaacctccaccattatccttctcctcacactaggactagtatatgaatgagctcaaggaggcttagaatgggcagaat-
>Asthenes_pudibunda
attaacataatctcatttatactaatcttatcttcatccttaagtatcatcctaactacattaaacttctgactagctcaaacaaacccagactcagaaaaactatccccatacgaatgcggatttgaccccctaggatcagctcgactcccattctctatccgattctttct-aatcgcaattctattccttctcttcgacctagaaattgccctcttacttccccttccatgagccacccaacatcaatttcccctctccactcttacctgaacctctgccattatcattctactcacactgggattagtatacgaatgggcccaaggaggcctagaatgagcagaat-
>Asthenes_pyrrholeuca
attaacataatctcatttatattaatcttatcttcatccctaagcattatcctaaccacattaaacttctgactagcacaaacaaacccagactcagaaaaactatccccatacgaatgtggattcgaccccctaggatcagctcgactcccattctctatccgattttttct-agtcgcaattctattccttctcttcgacctagaaattgccctattacttcccctcccatgagccacccaacatcaatcccccctctccacccttacctgaacctccaccattatcattctactcacactaggactagtatacgaatgggcccaagggggcctagaatgagcagaat-
>Asthenes_sclateri
attaacataatctcatttatactaatcttatctgcatctctaagcactatcctaaccacattaaacttctgactagcacaaacaaacccagacttcgaaaaactatccccatacgaatgcggattcgaccccctaggatcagcccgactcccattttctatccgattctttct-agtcgcaatcttattccttctcttcgacctagaaattgcccttttacttcctctaccctgagctacccaacatcaatcccccctttccactcttacctgaacctctaccattatcgttctactcacactaggattagtatacgaatgagcccaaggaggcctagaatgagcagaat-
>Asthenes_steinbachi
attaacataatctcatttatattaatcctatccacatctctaagcattgtcctaaccacattaaacttttggctagcacaaacaaatccagattcagaaaaactatccccatacgaatgcggattcgaccccctaggatctgctcgactcccattttccattcgattctttct-agtcgcaatcttattcctcctcttcgacctagaaatcgccctattacttcccctcccatgagccacccaactagaatctccaatctccactctcacttgaacctctaccattatccttctcctcacactaggactagtacacgaatgagctcaaggaggcttagaatgagcagaat-
>Asthenes_urubambensis
attaacataatctcatttatactaatcttatctacatctctaagcgttatcctaaccacattaaacttctgattagcacaaacaaacccagactcagaaaaactatccccctacgaatgcggattcgaccccctaggatcagctcgacttccattttccatccgattctttct-agtcgcaattttattccttctcttcgacctagaaattgcccttctactccccctcccctgagccacccaacatcaatctcccctctccactctcacctgaacctctaccattatcattctactcacactaggactagtatacgaatgagcccaaggaggcctagaatgagcagaat-
>Asthenes_vilcabambae
attaacataatctcatttatactaatcttatcttcatccctaagcattatcctaactacattaaacttctgactagctcaaacaaacccagactcagaaaaactatccccatacgaatgcggattcgaccccctaggatcagctcgactcccattctctatccgattctttct-aatcgcaatcctattccttctcttcgacctagaaattgccctcctacttcccctcccatgagccacccaacatcaatcccccctctccactcttacttgaacctctgccattatcattctactcacactgggattagtgtatgaatgaacccaaggaggcctagaatgagcagaat-
>Asthenes_virgata
attaacataatctcattcatactaactttgtctacatctctaagcattatcctaaccacattaaacttctgactagcacaaacaaacccagactccgaaaaactatccccatacgaatgcggattcgaccccctaggatcagctcgacttccattttctatccgattctttct-aatcgcaattttattccttctcttcgacctagaaattgcccttttacttcccctaccctgagccacccaacatcaatctcccctctccactctcacctgaacctctgccattattattctactcacactaggactaatatacgaatgaacccaaggaggcctagaatgagcagaat-
>Asthenes_wyatti
attaacataatctcatttatactaatcttatctgcatctctaagcactatcctaaccacattaaacttctgactagcacaaacaaacccagacttcgaaaaactatccccatacgaatgcggattcgaccccctaggatcagcccgacttccattttctatccgattcttcct-agtcgcaatcttattccttctcttcgacctagaaattgcccttttacttcccctaccctgagctacccaacatcaatcccccctctccactcttacctgaacctctaccattatcgttctactcacactaggattagtatacgaatgagcccaaggaggcctagaatgagcagaat-
>Astrochelys_radiata
atgaacacaacaacttcaatcgtaattatctcactaattttatcaacaatcttaataatactaaa----tgactcacaccaacaaaaccaaacaatgaaaaactatccccatacgaatgtggatttgatccacgtaaatctgctcgcctaccattctcaatccgattcttccttagtagcaatcttatttctattatttgacctagaaattgcactactactcccactaccatgagccatccaactaccctacccaaccctctccttcacctgagccctcaccatcctatctttactcacactaggtctcatctacga---------------------------------
>Astrochelys_yniphora
atgaacacaacaacttcaatcgtaattatctcactaattttatcaacaatcttaataatactaaactactgacttacattaataaaaccggacaacgaaaaactatccccatacgaatgtggatttgatccactagaatctgctcgcctaccattctcaatccgattcttccttagtagcaatcttatttctattatttgacctagaaattgcactactactcccactaccatgagccatccaactaccctacccaaccctctccttcacctgagccctcaccatcctatctttactcacactaggtctcatctacgaatgagtccaaggaggcctagaatgagcagaa--
>Atalotriccus_pilaris
atcaacataattctttttatactcatcttatcagcatcacttagtattctcctaattacattaaatctctgaatagctcaaacaaacccagactcagaaaagctatccccttacgaatgcggtttcgatcccttaggatctgctcgccttcccttctctatccgattcttttt-agtcgctatcctattccttctcttcgacctagaaattgcactcctactccctcttccatgagccacccaactacaatcccccttaactaccctaatctgaacctccattattatcattatcctcactctagggctcatttatgaatgacttcaaggaggcttagaatgagcagaata
>Athene_brama
ataaacacaatcttactaatattcatcacatccctcatcctaagcacagccctaattacactaaacctatgagtaacccaagtaaagtcggaccaagaaaagctatccccctacgaatgcggcttcgacccactaggatcagcccgcttaccgttctcaatccgatttttcctcagtagcaatcctgttcctcctattcgacctagaaatcgcactcttgctacccctcccatgagccacccaactccaatccccctccacaactctagcctgaacctctactatactcacactcctcaccctaggtctcatctacgaatgaatacaagggggcctagaatgagctgagta
>Athene_noctua
ataaacacaatctcactgatatttatcatatccctcaccctaagcacagccttaatcacactaaacctatgaattgcccaagcaaagtcggatcgagaaaaactctccccatatgaatgcggcttcgacccactcgggtccgcccgactgccattctcaatccgattcttcct-agtagcaatcctattcctcctattcgacctagaaattgcactcctactccccctcccatgagccacccaactccaatcaccccctacaaccttaacctgaaccttcgccatactcacgctcctcaccctaggccttatttacgagtgaacgcagggaggcctggagtgggctgaata
>Atlantisia_rogersi
attaacataatcacatttataatcacactatctctaatcctaagcactgccctaatcacactaaacttttgactcacccaaactaatccagactcagaaaaactatccccatacgaatgtggatttgacccattagggtccgcccgacttccattctctatccgattcttcctcagtagccatcttattccttctattcgacctagaaattgcactcctactaccccttccatgagctacccaactccaatcccccaccactaccctaacctgaacttccaccattatcctcctgctcaccataggactaatctacgaatgaacacagggcggcctagaatgagcaga---
>Atrichornis_clamosus
attaacataatcctatttacgctcacatcatcattagtcctaagcctagccctaactgcattaaacttctgactagcttacataaacccagacccagaaaaactctccccttacgaatgcggatttgacccacttggctcagcacggcttcccttctccatccgattcttcct-agtagcaattcttttcctactattcgacctggagattgccctcctacttccccttccctgagcaatccaacttcagtcccccctcactaccctagcctgatcctccttcatcatcgtaatccttactctagggcttatctacgaatgagcccaaggaggcctagaatgagcagaata
>Atropoides_nummifer
atcaacctagcac---tcctcatcattatagccacagcaacagcaaccctcttgtatatcatcaacaccc---tgataccaacaaaacccgatatcaacaaactctccccatacgaatgcggatttgacccactaggcaacgcccgatcccccatctccatccaattcttcct-agtcgccatcctatttatcttattcgacctggaaatcattcttctcctacccatctcttgaagtatcaacacaaacccaacaataaccaccacaactttaaccaccacccttctaatcattttaacactgggcctcgtatatgaatgactccaaggcggactagaatgaacagag--
>Attagis_gayi
ataaacataatcacattcatactgaccctatcccttgccctaagcatgattctaaccacattaaacttctgactcgcccaaataaccccagactcagaaaaactatccccatacgaatgcggattcgaccctctcggatctgctcgactcccattctcaatccgattctttctcagtagcaatcctattcctcctattcgatctagaaatcgcactactgctcccccttccatgagccatccaactcccatccccaacatccaccctaacctgaacctccatcatcatcactctactcacaataggactagtatatgaatgaatgcaaggaggattagaatgagcagaata
>Aulacorhynchus_coeruleicinctis
attaacataatcacactcatgctccccatctccctagcccttattctgatcctaattagcctaaacttttgactagccccaatcaacccagactcagaaaaactctccccctacgaatgcggctttgaccccctaggatctgcccgcctacctttctcaatccgattcttcctcagtagccatcctatttcttctattcgacctagaaatcgccctcctcctcccactgccctgggctacccaactcccctcccccaccatcaccctcaccctaacattcaccatcctactcctccttaccctcggacttatctacgaatgaatccaagggggcctagaatgagcagagta
>Aulacorhynchus_derbianus
atcaacataatcacactcatactcctcatctccctaaccctaatcctgatcctaattaccctaaacttttgactatccccaatcaacccagactcagaaaaactctccccctacgaatgtggctttgaccctctgggatccgcccgactacctttctcaatccgatttttcctcagtagccatcctatttcttctattcgacctagaaatcgccctcctcctcccactcccctgagcaacccaactcccctcccccaccaccaccctcaccctaacattcaccatcctactcctcctcaccctaggacttatctacgaatggatccaagggggcttagaatgggcagaata
>Aulacorhynchus_haematopygus
atcaacataatcacactcatactccccatctccctagcccttattctgatcttaattgccctaaacttttgactagccccaatcaacccagattcagaaaagctctccccctacgaatgtggctttgaccccctaggatccgcccggctacctttctcaatccgatttttcctcagtagccatcctattcctcctattcgacctagagatcgccctcctcctcccactcccctgagcaacccaactcccctcccccaccaccaccctcaccatgacattcaccatcctactcctccttaccctgggacttatctacgaatgaatccaaggcggcctagaatgagcagaata
>Aulacorhynchus_prasinus
atcaatataattacactcatactccccacctccctaatcctaaccctaatcctaatcaccctaaacttttgactagccccaatcaaccccgactcagaaaaactctccccctacgaatgcggctttgaccccctaggatccgcccgattacctttttcaatccgatttttcctcagtagccatcctattccttctatttgatctagaaatcgccctcctcctcccactcccctgagcaactcaactcccctcccccatcaccaccctcgccctaacattcaccatcctactcctcctcaccctaggacttatctacgaatgaatccaagggggcctagaatgagcagaata
>Aulacorhynchus_sulcatus
atcaacataatcgcacttgtacttcccatctccatagccctaattctgatcttaattaccctaaacttttgactagccccaatcaacccagactcagaaaaactctccccctacgaatgtggctttgaccctctaggatccgcccgactacctttctcaatccgatttttcctcagtagccatcctatttcttctatttgacctagaaatcgccctcctcctcccactcccctgagcaacccaactcccctcccccaccaccactctcaccctaacattcaccatcttacttctccttaccctaggacttatctacgaatgaatccaagggggcctagaatgagcagaata
>Automolus_infuscatus
atcaacataatctcattcatactaatcttatctatagccctaagcattatccttacttcattgaacttttgactagcccaaataaacccagattcagaaaaactatccccctacgaatgcggatttgatcccctaggatctgcccgactcccattctccatccgattcttcct-agtcgcaatcctattccttcttttcgatttagaaatcgccctcctacttcccctcccctgagccacccaactacaatcccctctttctaccctcacttgaacctcaatcatcatccttctcctaacactaggattagtatacgaatgaacccaaggaggcttagaatgagcagaata
>Automolus_infuscatus_badius
atcaacataatctcattcatactaatcttatctatagccctaagcattatccttacttcattgaacttttgactagcccaaataaacccagattcagaaaaactatccccctacgaatgcggatttgatcccctaggatctgcccgactcccattctccatccgattcttcct-agtcgcaatcctattccttcttttcgatttagaaatcgccctcctacttcccctcccctgagccacccaactacaatcccctctttctaccctcacttgaacctcaatcatcatccttctcctaacactaggattagtatacgaatgaacccaaggaggcttagaatgagcagaat-
>Automolus_infuscatus_infuscatus
atcaacataatctcatttatactaattctatctataaccctaagtattatcctcacttcattaaacttttgactagcacaaataaacccagactcagaaaaactatccccctacgaatgtggatttgaccccctaggatctgcccgactcccattctccattcgattcttcct-agttgcaatcctattcctcctcttcgatttagaaatcgccctcctacttcccctcccctgagccacccaactacaatcccccctctctactctcacttgaacttcaatcatcatccttctcctaacactaggactagtatacgaatgagctcaaggaggcctagaatgagcagaat-
>Automolus_lammi
atcaacataatctcattcatactaattttatctatagccctaagtattatcctcacttcattaaacttttgactagcacaaataaacccagactcagaaaaactatccccctacgaatgtggatttgaccccctaggatctgcccgactcccattctccattcgattttttct-agttgcaatcctattcctccttttcgatttagaaatcgccctcctacttcccctcccctgagccacccaactacaatcccccctctctactctcacttgaacttcaatcatcatccttctcctaacactaggactagtatacgaatgagctcaaggaggtttagaatgagcggaat-
>Automolus_leucophthalmus
atcaacataatctcattcatactaattttatctatagccctaagtattatcctcacttcattaaacttttgactagcacaaataaacccagactcagaaaaactatccccctacgaatgtggatttgaccccctaggatctgcccgactcccattctccattcgattttttct-agttgcaatcctattcctccttttcgatttagaaatcgccctcctacttcccctcccctgagccacccaactacaatcccccctctctactctcacttgaacttcaatcatcatccttctcctaacactaggactagtatacgaatgagctcaaggaggtttagaatgagcggaat-
>Automolus_leucophthalmus_sulphurascens
atcaacataatctcattcatactaattttatctatagccctaagtattatcctcacttcattaaacttttgactagcacaaataaacccagactcagaaaaactatccccctacgaatgtggatttgaccccctaggatctgcccgactcccattctccattcgattttttct-agttgcaatcctattcctccttttcgatttagaaatcgccctcctacttcccctcccctgagccacccaactacaatcccccctctttactctcacttgaacttcaatcatcatccttctcctaacactaggactagtatacgaatgagctcaaggaggtttagaatgagcggaat-
>Automolus_melanopezus
atcaacataatctcatttatattaattttatcaatagccctaagcattatcctaacttcattaaacttctgagttgcgcaaataaacccagactcagaaaaactatccccttatgaatgtggatttgaccccctaggatctgcccgactcccattctccattcgattcttcct-agttgcaatcctatttcttcttttcgatttagaaatcgctctcctactccctcttccatgagccacccaactacaatcccccttatctactcttacctgaacttcaatcatcatcctcctcctaacactaggactagtatacgaatgagctcaaggaggcttagaatgagcagaat-
>Automolus_ochrolaemus
atcaacataatctcattcatactaatcttgtccataaccctaagtattatccttacttcattaaacttttgactagcacaaataagcccagactcagaaaagctatccccctacgaatgtggatttgaccccctaggatctgctcgacttccattctccattcgattcttcct-agttgcaatcctattccttcttttcgacttagaaatcgccctcctacttcccctcccctgagccacccaactacaatcccctctctccactctcacttgaacttcgaccatcattctcctcctaacactaggacttgtatacgaatgagctcaaggaggcttagaatgggcggaata
>Automolus_ochrolaemus_hypophaeus
atcaacataatctcattcatactaatcttatccatagccctaagcatcatccttacttcattaaacttttgactagcacaaacaaacccagactcagaaaaactatccccctacgaatgtggattcgaccccctaggatctgcccgactccctttctccattcgattcttcct-agtcgcaatcctattccttcttttcgacttagaaatcgccctcctactccccctcccctgagccacccaactacaatcccctctctccactctcacttgaacttcgaccatcatcctcctcctaacactaggactagtatacgaatgaactcaaggaggcttagaatgggcggaat-
>Automolus_ochrolaemus_ochrolaemus
atcaacataatctcattcatactaatcttgtccataaccctaagtattatcctcacttcattaaacttttgactagcacaaatgaacccagactcagaaaagctatccccctacgaatgtggatttgaccccctaggatctgctcgactcccattctccattcgattcttcct-agttgcaatcctattccttcttttcgacttagaaatcgccctcctacttcccctcccctgagccacccaactacaatcccctctctccactctcacttgaacttcgaccatcattctcctcctaacactaggactagtatacgaatgagctcaaggaggcttagaatgagcggaat-
>Automolus_ochrolaemus_pallidigularis
atcaacataatctcattcatactaatcttgtccataaccctaagtattatccttacttcattaaacttttgactagcacaaataagcccagactcagaaaagctatccccctacgaatgtggatttgaccccctaggatctgctcgacttccattctccattcgattcttcct-agttgcaatcctattccttcttttcgacttagaaatcgccctcctacttcccctcccctgagccacccaactacaatcccctctctccactctcacttgaacttcgaccatcattctcctcctaacactaggacttgtatacgaatgagctcaaggaggcttagaatgggcggaat-
>Automolus_ochrolaemus_turdinus
atcaacataatctcattcatactaatcttgtccataaccctaagtattatccttacttcactaaacttttgactagcacaaataaacccagactcagaaaagctatccccctacgaatgtggatttgaccccctaggatctgctcgactcccattctccattcgattctttct-agttgcaatcctattccttcttttcgacttagaaatcgccctcctacttcccctcccctgagccacccaactacaatcccctctctctactctcacttgaacttcggccatcattctcctcctaacactaggactagtatacgagtgagctcaaggaggcttagaatgggcggaat-
>Automolus_paraensis
atcaacataatctcattcatactaattttatctatagccctaagtattaccctcacttcattaaacttttgactagcacaaacaaacccagactcagaaaaactatccccctacgaatgtggatttgaccccctaggatctgcccgactcccattctccattcgattcttcct-agttgcaatcttattcctccttttcgatttagaaatcgccctcctacttcccctcccctgagccacccaactacaatcccccctctctaccctcacttgaacttcaatcattatccttctcttaacactaggactagtatacgaatgagctcaaggaggcttagaatgagcggaat-
>Automolus_roraimae
atcaacataatctcatttatattaatcctatccatagccctaagcattatcctaactatattaaatttctgactgtcacaaacaaacccagactcagaaaaattatctccctacgaatgcggatttgatcctctaggatctgcccgacttccattctccatccgatttttcct-agtcgcaattttattccttctctttgacctagaaattgccctcctactccctctcccatgagccacccaattacaatcccccctctctactcttacctgaacctcaacaatcatccttcttctcacgctaggactagtatacgaatggacccaaggaggtttagaatgagccgaat-
>Automolus_rubiginosus
attaacataatctcatttatactaattttatctataaccctaagtattatcctaactacattaaacttctgactagcacaaataaacccagactcagaaaaactatccccatacgaatgcggatttgaccccctaggatctgcccgactcccattttccattcgatttttcct-agtcgcaatcctatttcttcttttcgacttagaaattgccctcctacttcctcttccatgagccactcaactacaactccctctctctaccctcacctgaacttcgattatcattcttcttctaaccctaggattagtttacgaatgagctcaaggaggcttagaatgagcagaata
>Automolus_rubiginosus_cinnamomeigula
attaacataatctcatttatactagttttatctataaccctaagtattatcctaactacattaaacttctgactagcacaaataaacccagactcagaaaaactatccccatacgaatgcggatttgaccccctaggatctgcccgactcccattttccattcgatttttcct-agtcgcaatcctattccttcttttcgacttagaaattgccctcctacttccccttccatgagctactcaactacaactacctctctccaccctcacctgaacttcaattatcattcttcttctaaccctaggactagtatacgaatgagctcagggaggcttagaatgagcagaat-
>Automolus_rubiginosus_guerrerensis
attaacataatctcatttatactaattttatctataaccctaagtattatcctaactacattaaacttctgactagcacaaataaacccagactcagaaaaactatccccatacgaatgcggatttgaccccctaggatctgcccgactcccattctccattcgatttttcct-agtcgcaatcctatttcttcttttcgacttagaaattgccctcctacttcctctcccatgagccactcaactacaattccccctctctaccctcacctgaacttcgattatcattcttcttctaaccctaggattagtttacgaatgaactcaaggaggcttagaatgagcagaat-
>Automolus_rubiginosus_nigricauda
attaacataatctcatttatactaattttatctataactctaagtattatcctaactacattaaacttctgactagcacaaataaacccagactcagaaaaactatccccatacgaatgcggatttgaccccctaggatctgcccgactcccattttccattcgattcttcct-aatcgcaatcctatttctccttttcgatttagaaattgccctcctacttcctcttccatgagccactcaactacaactccctctctctaccctcacttgaacttcaattatcattcttcttctaaccctaggattagtatacgaatgagcccaaggaggcttagaatgagcagaat-
>Automolus_rubiginosus_obscurus
attaacataatctcatttatactaattttatccataaccctaagtattatcctaactacattaaacttctgactagcacaaataaacccagactcagaaaaactatccccatacgaatgcggatttgaccccctaggatctgctcgactcccattttccattcgatttttcct-agtcgcaatcctatttcttcttttcgatttagaaatcgccctcctacttcctcttccatgagccactcaattacaactccctctctctaccctcacctgaacttcaattatcattcttcttctaaccctaggattagtatacgaatgagctcaaggaggcttagaatgagcagaat-
>Automolus_rubiginosus_sasaimae
----acataatctcattcatactaattttatctataaccctaagtattatcctaactacattaaacttctgactagcacaaataaacccagactcagaaaaactatccccatacgaatgcggatttgaccccctaggatctgcccgactcccattttccattcgatttttcct-agtcgcaatcctatttctccttttcgatttagaaattgccctcctacttcctcttccatgagccactcaactacaactccctctctctaccctcacctgaacttcaattatcattcttcttctaaccctaggattagtatacgaatgagcccaaggaggcttagaatgagcagaat-
>Automolus_rubiginosus_saturatus
attaacataatctcattcatactaattttatctataaccctaagtattatcctaactacattaaacttctgactagcacaaataaacccagactcagaaaaactatccccatacgaatgcggatttgaccccctaggatctgcccgactcccattttccattcgatttttcct-agtcgcaatcctatttctccttttcgatttagaaattgccctcctacttcctcttccatgagccactcaactacaactccctctctctaccctcacctgaacttcaattatcattcttcttctaaccttaggattagtatacgaatgagcccaaggaggcttagaatgagcagaat-
>Automolus_rubiginosus_veraepacis
attaacataatctcatttatactaattttatctataaccctaagtattatcctaactacattaaacttctgactagcacaaataaacccagactcagaaaaactatccccatacgaatgcggatttgaccccctaggatctgcccgactcccattttccattcgatttttcct-agtcgcaatcctatttcttcttttcgacttagaaattgccctcctacttcctcttccatgagccactcaactacaactccctctctctaccctcacctgaacttcgattatcattcttcttctaaccctaggattagtttacgaatgagctcaaggaggcttagaatgagcagaat-
>Automolus_rubiginosus_watkinsi
attaacataatctcatttatactaattttatctataaccctaagtattatcctaactacattaaacttctgactagcacaaataaacccggactcagaaaaactatccccatacgaatgcggatttgaccccctaggatctgcccgacttccattttccattcgatttttcct-agtcgcaatcctatttcttcttttcgacttagaaattgccctcctacttcctcttccatgagccactcaactacaactacctctctctacccttacctggacttccatcatcattcttcttctaaccctaggattagtatacgaatgagctcagggaggcttagaatgggcagaat-
>Automolus_rufipectus
attaacataatctcatttatactaattttatctataaccctaagtattgtcctaactacattaaacttctgattagcacaaataaacccagactcagaaaaactatccccatacgaatgcggatttgaccccctaggatctgcccgactcccattctccattcgatttttcct-agttgcaatcctattccttcttttcgatttagaaattgccctcctacttcctcttccatgagccactcaactacaactccctctctctaccctcacctgaacttcgactatcattcttcttctaaccctaggattagtatacgaatgagctcaaggaggcttagaatgagcagaat-
>Automolus_rufipileatus
atcaacataatctcatttatactaatcttatcaatagccctaagcattatcctaatttcattaaacttctgactagcacaaataaacccagactcagaaaaactatccccttatgaatgtggatttgaccccctaggatccgcccgactcccattctccattcgattcttcct-agtcgcaatcctatttcttcttttcgatttagaaatcgctctcttactccctcttccatgagccacccaactacaatcccccttatccactcttacctgaacttcaatcatcatccttcttctaacactaggactagtatacgaatgagctcaaggaggcttagaatgagcagaata
>Automolus_rufipileatus_consobrinus
atcaacataatctcatttatactaatcttatcaatagccctaagcattatcctaacttcattaaacttctgactagcacaaataaacccagactcagaaaaactatccccttatgaatgtggatttgaccccctaggatctgcccgactcccattctccattcgattcttcct-agtcgcaatcctatttcttcttttcgatttagaaatcgctctcttactccctcttccatgagccacccaactacaatcccccttatccactcttacctgaacttcaatcatcatccttctcctaacactaggactagtatacgaatgagctcaaggaggcttagaatgagcagaat-
>Aythya_americana
atgaacatactcacattcatattctccctatcactagccctaagtgccatcctaaccgcactaaacttctgactcgcccaaataacccctgactcagaaaaactctcaccgtacgaatgcggattcgaccccctcggatccgcccgcctgccattctcaatccgattcttcctcagtagccatcctgtttctactattcgacctagaaattgccctcctgcttcctctaccatgagcaatccagctacaatcacccctactgactctcgcttgaaccgcagctatcctgctactcctgacactaggcctagcctacgaatgggcccagggaggactagagtgggcaga---
>Aythya_ferina
atgaacatactcacattcatattctccctatcactagccctaagtgccatcctaaccgcactaaacttctgactcgcccaaataacccctgactcagaaaaactctcaccatacgaatgcggattcgaccccctcggatccgcccgcctgccattctcaatccgattcttcctcagtagctatcctatttctactattcgacctagaaattgccctcctgcttcctctgccatgagcaatccagctacaatcgcccctactgactctcgcttgaaccgcagctatcctgctactcctaacactaggcctagcctacgaatgggcccagggaggactagagtgggcaga---
>Aythya_fuligula
atgaacatactcacattcatgctatccttatcactggccctaagtgccatcctaaccgcactaaacttctgactcgcccagataactcccgactcagaaaaactctcaccatatgaatgcggatttgaccccctcggatctgcacgcctgccattctcaatccgattcttcctcagtagccatcctgttcctcctgttcgacctagaaatcgccctcctactccctctgccatgagcaatccaactacaatcacccctgataaccctcgcctgaaccgcagctatcctatttctcctaacgctaggactagcctacgaatgagctcaggggggcctagagtgggcaga---
>Azemiops_feae
attagcctcctcc---tccttaccatcatagccatagcaacagcagccctcctatatatcatcaacaccc---acataccaacaaaacccgatatcaacaaactttccccctacgaatgtggatttgacccactaggcaatgcgcgcaccccaatttcaattcaattcttctt-agtcgcaatcctattcatcttatttgacctagaaatcatcctactcctacccatctcctgaagcgttaacacaaacccaacaaacaccaccatgatcacaacctccaccctcttagtcgtcctaacacttggcctattatacgaatgacttcaaggaggactagaatgaacagaa--
>Baeopogon_clamans
attaacataatcacattcataattgcctcatccctaaccctaagtatcgccctaacagcactaaacttctgactagcccaaataaacccagaccaagagaaactctccccatatgagtgcggcttcgacccactaggttctgcccgactgccattctcaatccggtttttcct-agtagcgatcctattcctactattcgacctagaaattgccctcctacttcccctcccatgagcccttcaacttcaaaaccctaccatcacactagcttgagcctcaaccctcatcctactgctcacacttggcctagtgtacgaatgaacgcaaggaggcctagaatgagcagaata
>Baeopogon_indicator
attaacataatcacattcataatcaccctatccttgtccctaagcattgccctaacagcactaaacttctggctagcccaaataaaccccgacccagaaaaactctccccatacgagtgcggtttcgaccccctaggctctgcccgactacccttctcaattcgatttttcct-agtggcaatcctgttcctcctattcgacctagaaatcgcccttctacttcccctcccatgggccctccaactccaaacccccaccaccacgctagcttgagcctccgtcctcatccttctactcaccctaggactagtatacgaatggatgcaagggggcctggaatgagcagaata
>Balaeniceps_rex
ataaacataatcacattcatacttaccgcatcccttgtcctaagcatcatcctaaccgcactaaacttctgactagcccagaccagcccagactcagaaaaactatccccatacgaatgcggcttcgacccgctcggatctgcccgcctcccattctcaatccgattcttcctcagtagcaatcatattcctgctcttcgacctagaaattgcactcctcctccccctcccatgagcaatccaactacaatccccaactaacaccctaatctgagcatccacgatcatccttctccttacactaggactaatctacgaatgatcccaagggggcctagaatgagcagaata
>Balearica_pavonina
atcaacataatcacattcataatcaccctatcccttaccctaagcatcatcctaactacattaaacttctgactcacccaaaccaacccagactcagagaaactatccccatacgaatgtggctttgacccacttggatccgcccgccttccattttcaatccgattcttcctcagtagcaatcctattcctcctattcgatctagaaattgcactactactccccctcccctgagctatccaacttcaatctcctaccaccaccctaacctgaacatctatcatcctcctactactcacactaggactaatctacgaatgaatacaagggggcctggaatgagcaga---
>Balearica_regulorum
atcaacataatcacattcataatcaccctatccctcaccctaagcatcatcctaactacattaaacttctgactcacccaaaccaacccagactcagagaaactatccccatacgaatgtggctttgacccacttggatccgcccgccttccattttcaatccgattcttcctcagtagcaatcctattcctcctattcgacctagaaattgcactactactccccctcccctgagctatccaacttcaatctcctaccaccaccctaacctgagcgtctatcatcctcctactactcacactaggactaatctacgaatgaatacaagggggcctggaatgagcaga---
>Bambusicola_fytchii
atgaacacactcacattcatactatccctgtcctttacactaagcaccgcactaacccttgtaaacttctgactagcccaaacaaccccggatacagaaaaactgtcaccgtacgaatgtggattcgacccactaggatcggctcgactcccattctcagtccgattcttcctcagtagccatcctattcctcctatttgatctagaaatcgccctgctcctccccctcccatgggccatccaacttacatccccaacaacaacactcacttgagccgctactatcattactctcctcacactgggcctcatttacgagtgaacacaaggtggcttagaatgagcaga---
>Bambusicola_thoracicus
atgaacacactcacattcatactatcattatcctttacactaagcaccgcactaacctctgtaaacttctgactagctcaaataaccccagacacagaaaaactatcaccatacgaatgcggatttgacccactaggatcagctcgactcccattctcagttcgattcttcctcagtagctatcctattcctcctgttcgacctagaaatcgccctactcctccccctcccatgagctattcaacttacatccccaataacaacacttacttgaactgccactatcatcaccctcctcacattaggccttatttacgaatgaacacaaggtggcctagaatgagcaga---
>Baryphthengus_martii
ataaacataatcgt-ttcatactcatcatatcctcaaccctcaccattattcnnnctacccnnnacttctgacnnncccaaannnaccccgactcagaaaaactctctccgtatgagtgcggctttgacccccnnnggtcagctcgacttccattctccatccgattcttcctcagtagccatcctattcctcctattcgacttagaaattgccctactcctcccacttccatgagccacccagctacaatccccaacctcaactctcacctgaacttctataatcattattctacttacactaggcctagcctacgagtgaacacaaggaggcctagaatgggcagaann
>Basileuterus_culicivorus
ataaacataatcctattcatactaaccctatcactaaccctaagcatcctcctaaccatactaaatttttgactagcccaaataacaccagactcagaaaaactatcaccatacgaatgcggattcgaccccctaggatctgctcgactacccttttcaatccgattcttcct-agtagctatcctattcctcctgttcgacctagaaatcgccctactactcccactaccatgagccactcaactgcaatctcccaccaccaccctagtttgaacctccacactcatcctcctcctcaccctaggactagtatacgagtgaatccaaggcggattagaatgggcagaata
>Basiliscus_vittatus
atgaa---tttactagcaatactcatagccagtttagctctatcaatcatcctaattacactaagtttttgacttccccaactctatccagacacagaaaaactatcaccctatgaatgtggatttgatccactaggtgatgctcgacttccattctctattcgatttttctt-agtggcaatccttttcctactatttgacctagagatcgccttattattacccctaccatgggccacaaatctcagcaacccgtcagaaactataaccctcgccgcaactatcctcatcttattaacactgggccttatctatgaatgaacccagggaggcctcgaatgagcaga---
>Batagur_trivittata
atgggcctaataatttcaatcgcaataatttacctaaccctacccgcaattctaacaatactaaactattggttcacactaacaaaaccggacaacgaaaaattgtccccatacgaatgcggcttcgacccactaaaagctgctcgcccactattctcaatccggttcttcctcagtagcaatcctatttctcctattcgacctagaaatcgcattactcctacctctaccatgagctatccaacttccacatccaacctataccctcacctgggccttcatcattatattactactagcactaggcctcctctacgaatgagtccagggaggcttagaatgagcagaa--
>Batara_cinerea
attaacataatcctatttatacttaccctatcctcctcactaagcatcctcctaaccctactaaatctatgactagctcaaacaaaccccaactcagaaaaactttcgccatatgaatgcggctttgaccctctaggctctgctcgactcccattctccatccgctttttctt-agtcgccatcctattcctcctctttgacttagaaatcgccctcttacttcccctcccctgagctactcaactccaatcacctatcacgaccctaacatgatcatctttcattattctccttcttacactaggcctagtatatgaatgaactcaagggggcctagaatgagcggaata
>Bathmocercus_rufus_rufus
ataaacataatcacattcataatcaccctatccataaccttaagcctagccttaaccacactcaacctatgattagcccaaaccaacccagactcagaaaaattatctccatacgaatgcggcttcgacccactaggatcagcccgactaccgttctccatccgattcttctt-agtagcaatcctattcttactatttgacctagaaattgccctactactccccctaccatgagccacccaactgcaagacccaactaccactctaacatgaaccaccgccctaatcacactacttacccttggactagtatacgaatggacccaaggaggactagaatgagcagaata
>Bathmocercus_rufus_vulpinus
ataaacataatcacattcataatcaccctatccataaccttaagcctagccttaaccacactcaacctatgattagcccaaaccaacccagactcagaaaaattatctccatacgaatgcggcttcgacccactaggatcagcccgactaccgttctccatccgattcttctt-agtagcaatcctattcttactatttgacctagaaattgccctactactcccactaccatgagccacccaactgcaagacccaactaccactctaacatgaaccaccgccctaatcacactacttacccttggactagtatacgaatggacccaaggaggactagaatgagcagaata
>Batis_capensis
gtgaacattatcgtattcataatagccatatctctaggactaagtattatcttaaccgctctaaacttctgactgacccaaaccaacccagactcagagaaactctccccgtacgaatgcggctttgatccactagggtccgcccggctaccattttcaattcgatttttcct-agtagccatcctgttcttactattcgacctagaaatcgccctactcctaccactaccatgagccatccagttacaaacccctaccaccaccctagtatgaacctccaccctactcatcctactcaccctagggctagtatacgaatgattccaaggtgggctagaatgagcagagta
>Batis_crypta
gtgaacattatcatattcataatagccctatccctaggactgagcattatcctaaccacattaaatttctgactggcccaaatcaaccctgactcagagaaactgtccccatacgaatgcggcttcgacccgctaggatccgcccggctaccattttcagttcgattcttcct-agtagctatcttattcttactattcgacctagaaattgcccttcttctaccactaccatgagccatccaactacacaatcctaccactacgctaatatgaacttccgccctgctcctcctactcaccctgggactcatatacgaatgatttcagggcggactagaatgggcagaata
>Batis_diops
gtgaacattatcatattcataataaccatatctctcggactaagcatcatcttaaccgcattaaatttctgattgacccaaatcaacccagattcagagaaactatccccgtacgaatgcggtttcgacccactaggatctgcccgactaccattctcagttcgattcttcct-agtggctatcctgttcttactgttcgacctagaaattgccctgcttctaccactgccatgagctatccagctacacaaccctaccaccacactaatatgaacctccattctgctcctcttactcaccctaggactcgtgtacgaatgaattcaaggaggactagaatgagcagagta
>Batis_minor
atgaacacaatcatattcataatagccctatccctaggactaagcatcatcttaacaacattaaatttctgactgacccaagccagcccagattcagagaaactatccccatacgaatgcggctttgacccactaggatccgcccggctgccattttcaattcgattcttcct-agtggctatcctgttcctgctgttcgacctagaaatcgccttactcctaccactaccatgagccatccaactacaaaccccaactattacactagcatgaacctctgccctaatcctcctgctcaccctagggctggtatacgaatgattccaagggggcctagaatgggcagaata
>Batis_mixta
gtgaacattatcatattcataatagccctatctctaggactaagtattgccctaaccgcattaaacttctgactgacccaaatcaacccagactcagaaaaactatccccgtacgaatgcggctttgacccactaggatcagctcggctgccattctcagttcgattcttcct-agtggctatcttattcctactattcgatctagaaatcgccctactcctaccactgccatgagccatccaactacacaaccctaccaccacactagtatgaacttccgccctactcctcctgctcaccctaggactcgtatacgagtgacttcaaggcggactagaatgagcagaata
>Batis_molitor
atgaacacaattatattcataatagccctatctctaggactaagcattatcttaacaacattaaacttctgactaactcaaatcaaccctgactcagagaaactatccccatacgaatgcggcttcgacccgttaggatccgcccgactgccattttcaattcgattcttcct-agtagctatcctatttctactattcgacctagaaatcgccctactccttccactgccatgagccatccaactacaaacccctatcactacactagcatgagcctccactctgatcttcctactcaccctaggactagtgtatgaatgattccaaggaggcctagaatgggcggaata
>Batis_pirit
atgaacacaatcatatttataatagccctatccctaggactaagtatcatattaacaacattaaatttctgactaacccaaattaaccccgactcagagaaactatccccatacgaatgcggcttcgacccactggggtccgcccggctgccattttcaattcgattcttcct-agtagctatcctattcctactcttcgacctggaaatcgccctgcttctgccactaccatgagccatccaactacaaacccctaccactacactagcatgggcctccactctaatcctcctactcaccctagggctagtatacgaatgattccaaggaggcctagaatgagcagaata
>Batis_soror
atgaacacaatcatatttatgatagccctatccctgggactaagcatcatcttaacaacattaaatttctgattaacccaaattaaccccgactcagagaaattatccccatacgaatgcggcttcgacccactggggtccgcccggctgccattttcaattcgatttttcct-agtagctattctattcctactgttcgacctagaaatcgccctgcttctaccactgccatgagccatccaactacaaacccctaccactacactagcatgagcctccactctaatcctcctactcaccctggggctagtatacgaatgattccaaggaggcctagaatgagcagaata
>Batis_sp._crypta
gtgaacattatcatattcataatagccctatccctaggactaagcattatcctaaccacattaaatttctgactgacccaaatcaaccctgactcagagaaactgtccccatacgaatgcggcttcgacccgctaggatccgcccggctaccattttcagttcgattcttcct-agtggctatcttattcttactattcgacctagaaattgcccttcttctaccactaccatgagccatccaactacacaatcctaccactacgctgatatgaacttccgccctgctcctcctactcaccctaggactcatatacgaatgatttcagggcggactagaatgggcagaata
>Bavayia_robusta
------------------------------------------------------------------ttttgaatccctcttataacaccagatacagaaaaactttccccttatgaatgtggatttgaccctttaggatccgctcgcctaccattctccctccgcttcttcct-cgtcgccatcttatttctcctgtttgatttagaaatcgcccttctactcccgatcccatgagccacaaactcatgccccccctcaacgataataaatttcacctccatcatcctcattcttctctcactcggccttttctacgaatgactccaaggggggcttgaatgagctga---
>Berlepschia_rikeri
attaacacaatcctatttatattaattttatccacagccctaagcattaccctaacaacattaaacttctggcttgcacaaacaaacccagactcagagaaactatccccatacgaatgcggatttgaccccctgggatctgcccgacttcccttctccatccgattctttct-agtcgcaatcctattccttctcttcgacctagaaattgcccttctactccccctcccctgagccacccaacttcaatctcccctctctactctcacttgaacctccactatcattcttctactaacactcggactaatctacgaatgggcccaaggaggcttagaatgggcagaat-
>Bernieria_madagascariensis_(Gmelin,_1789)
ataaacataatcacattcataatcgcctcatccataaccctaagcatcgccctaaccgcattaaactactgactcgcacaaacaaacccagactcagaaaaactatccccatacgaatgcggctttgacccactaggctctgctcgactaccattctcaatccgattcttcct-agtggccattctcttcctgctgttcgacctagaaatcgccctcctactacccctcccatgagccactcaactccacaaccccatcaccacactaacctgggccttcaccatcatcttcttcctcaccctaggactaatttacgaatgaacccaaggaggactagaatgagcagaata
>Bipes_biporus
ataaccctagcca---ccatattcttcgccgccttcgcgctatccgccattcttcttcttatcagcttctggcttccacacatctcaccagaagaacaaaaactatcaccatatgaatgtggttttgacccaattggcccggcacacctaccattctccattcgattcttctt-agtagccatcctattcctgctatttgacctagaagtcgccctactcctacctctgccatgagccctaaacataccggcgccccaacaccaagcaactgccgcagtagcactaatcgtgctactaaccatcggcctaatctacgaatggttacaagggggcctagagtgggc------
>Bipes_canaliculatus
---------------------------------------------------------------------tgactcccacagacctctccagaggagcaaaagctaaccccctacgaatgtggattcgacccaattggccccgcacacctgccattctccattcgctttttcct-agtcgccatcctatttctgctatttgacctagaagtcgccctactgctacctctgccatgggccctaaacctttccgcaccccaactgccagccgcagcagcaacagcactaatcgtcctattaaccatcggactaatttacgaatgactccaagggggcctagaatgagccga---
>Bipes_tridactylus
atagccctatcca---tcatactcctaaccaccatagtactgtccgcactactcctattaatcaacttctgactgccacagtcctcaccagaagaacaaaaactttcaccatacgaatgtgggttcgacccaattggacccgcacacattccactatcaattcgatttttcct-aattgccattttattcttgctatttgacctagaaatcgcccttctactaccgttgccatgagccataaatcttactaccccacaacatcaagcaattatggcaatcgcactaatcgtactactcactcttggacttgtatacgaatgattacagggcggactagaatgagc------
>Blanus_cinereus
---------cttacaactatactaggcacaatactccttgtctccaccctgttaatcattattagcttttgattaccacaaataagcccagacagcgaaaaactctcgccctacgaatgcggatttgatccccttgggtcagctcgtcttcccttctcaatccggttcttcct-tgtagcaatcctatttcttctttttgacctcgaaatcgcactattactaccactcccatgggcaataacaacacccgccccaatcgcatcagcaatactagccgccacaatcatcattcttctggccatcggactcgtatacgagtgggcacaaggcggcctagaatgagctga---
>Bleda_canicapillus
attaacataatcacatttataatcaccctgtccatagccttaagcatcaccctaacaatactgaacctctgacttgcccaaacaaacccagacccagaaaaactatctccatacgaatgcggatttgaccccctaggatctgcccgactcccgttctccatccgattcttcct-agtggcaatcctatttctattgttcgacctagaaattgccctcctactaccactaccatgagccacccaactacagacccctaccactacactagtttggtcctctatccttatcctgcttcttactatcggactagtatacgaatggacacaaggaggcctagaatgagcagaata
>Bleda_eximius
attaacataattacattcataatcaccctatccctaaccctaagcctagccctaacaatactaaacctctgacttgcccaagctaacccagacccagaaaaactatccccatacgagtgcgggtttgaccccctaggatccgctcgactccccttttcaatccgattcttctt-agtagcaatcctattcctactattcgacctggaaattgcactccttctgccactaccatgagccacccaactacaaacccctgcctacacactaatctgatcctctgtccttatcttgctcctcaccatcggactagtatacgaatggatacaaggaggactagaatgagcagagta
>Bleda_notatus
attaacataatcacattcataatcgccctgtccctaaccctaagcattgccctaacaatactgaacttttgactcgcccaagcgaacccagacccagaaaaactatctccatacgaatgcggattcgaccccctgggatccgcccgactcccattctctattcgattcttcct-agtggcgatcctgtttctgctgttcgacctagaaattgccctcctactaccactaccatgagccactcaactacaaacccccactactacactaatatgatcttccatcctcatcttgctcctcactattggactagtatatgaatggttacaaggaggcctagaatgggcagaata
>Bleda_syndactylus
attaacataatcacattcataatcgccctgtccttgatcctaagcgccgccctaacaatgctaaacctctgactagcccaaataaacccagacccagaaaaactatccccatacgaatgcgggttcgaccccctaggatctgcccgactcccattctccatccgattcttcct-ggtagcaatcttattcctgctattcgacctagaaattgctctcctactcccactcccatgggccatacaatnncaaaccccnactaccacantgatctgagcctccantcttatcctgctcctcaccgccggactgatatatgaatgaatgcaaggaggactagaatgagcagaata
>Blythipicus_pyrrhotis
ataaacataattatacttatactatttctctcactaactctcagcattaccctaatcatcctcaacttctgactcgcccaaactaaccctgacccagaaaaactctccccctacgaatgtggcttcgacccactcggatccgcccgactcccgttctccatccgattcttcct-agtagccattctattcctcctgttcgacttagaaattgccctcctcctccctctcccctgagcgacccaacttcaatccccctctactaccctaacctgaactaccacaattatcctccttcttacccttggcctcatctacgaatgaactcaaggtggactagaatgagcagaata
>Blythipicus_rubiginosus
atcaacataatcacatttatactctccctctccttagccctcagcatcgcactaattgccctcaacttctgactcgcccaaaccaacccagactcagaaaaactctccccatacgaatgcggcttcgacccacttggatctgcccgtctcccattctccatccgattcttcctcagtagccatcctgttcctcctattcgacctagaaattgccctccttctccccctcccctgagcaacccaacttcaatcccccatcaccaccctcacctgaacctccacaatcattctccttctcacccttggacttatttatgagtgaatccaaggcggattagaatgagcagaata
>Boa_constrictor
ataagcctcataa---cactatcaattatatcactattgcttacaatactactatacaccatcaacctat---acatggtaatcaaaccggacatcaacaaactttcaccatacgagtgtggcttcgacccatcaggagacgcacgtaccccaatctccatccaattcttctt-agtagcaatcttatttatcttattcgatcttgaaattgttctactactaccaatcccatgaagcatgaacaccaactcaccaaccaccaccatcatcctaacaacagccctcctaacattactaacactgggcttggtctacgagtgacatcagggtggactagagtgagc------
>Bombycilla_cedrorum
ataaacataatcttatttataatagcctcatctctaaccctaagcatcatcctaaccgcactgaacttttgactagcacaaataaacccagactcagaaaaactatccccatatgaatgcggcttcgaccccctaggatctgcccgactacctttctctatccgattcttcct-agtagctatcctattcctactattcgatctagaaatcgcccttctcctaccccttccatgagccacccaactcaactcacccgacaccaccataatatgagcctcagtattagtcctcctcctcaccctaggactaatccatgaatgaattcaaggaggcctagaatgagcagagta
>Bombycilla_garrulus
ataaacataatcttatttataataatagcatccctgatcctaagtattatcttaaccgcactgaacttttgactagcacaaataaacccagacccagaaaaactatccccatacgaatgcggcttcgatcccctaggatccgcccgactacccttctcaatccgattctttct-agtagctatcctattcctgctgttcgacttagaaattgcccttctcctaccccttccatgagccacccaactcaactcccccgataccaccataatatgagcctcagtactaatcctcctcctcaccctaggactaattcatgaatgaatccaaggaggcttagaatgggcagaata
>Botaurus_stellaris
atcaacataatcacatttatattaaccttatccctcgcactatgctctatcctaatcacattaaacttttgattggcccaaaccaatccagactccgaaaaactatccccttacgaatgcggtttcgacccacttggttccgcccgccttccattctccatccgcttcttcctcagtagccatcctattcctcctcttcgacttagaaatcgcacttctacttcccctcccatgagccatccagcttcaatcccccatcaccaccttaacctgagcctccaccatcatcctcctactcaccctagggcccatctatgaatgaacacaaggaggcctagaatgagcaga---
>Bothriechis_aurifer
attagcctaatac---tccttatcattttagccataacaacagcaaccctcttatactccattaacaccc---taatgccaacaaaaccagatattaataagctctcaccctacgaatgcggattcgacccactaggcaacgcacgctcccccatctctatccaattcttcct-aatcgccatcctctttatcttatttgacctagaaatcatcctcctcctacccatcccttgaagcactaatacaaacccaaccacagctaccacaacaatggccacagccctcctgacccttctaacactgggtctcatttacgagtgacttcagggaggactagaatgaacagag--
>Bothriechis_bicolor
attagcctaatac---tccttatccttttagccataacaacagcaactctcttatactctattaacgccc---taatgccaacaaaaccagatattaataaactctcaccctacgaatgcgggttcgacccattaggcaacgcacgctctcccatttctatccagtttttcct-aaccgctatcctctttatcctattcgacttagaaattatcctcctcctacccgtcccttgaagcactaatacaaacccaaccacagccacaacaacaatagctacagccctcctgaccattctaacattaggtctcatttacgagtgacttcagggaggactagaatgaacagag--
>Bothriechis_guifarroi
atcagcctaacac---tcctcatcattttagccctaacaacagcaaccctcttatactccattaatatct---taataccaacaaaaccagacattaataaactctcaccttacgagtgcggattcgacccactaggcaacgcacgctcccccatctccatccagtttttcct-agttgccatcctatttatcttatttgacctagaaatcatccttcttttacccgtctcttgaagcaccaatacaaacccaaccacaactaccacaataataactactaccctcctgacccttctaacactaggcctcatctacgagtgactccaaggaggactagaatgagcagag--
>Bothriechis_lateralis
attagccttacac---tccttatcattttagccctaacaacaacaaccctcttatactccattaataccc---taataccaacaaaaccagatattaacaaactctcaccttacgaatgnnnnnnnnnnnnnttannnnncgcacgctcccccatctccatccagttcttcct-tgtcgccattctatttatcttatttgacctagaaatcatccttcttttacccgtctcttgaagcgccaatacaaacccaaccacagctaccacaataataactactaccctcctgacccttctaacactaggcctcatttacgagtgactccaagggggactagaatgagcagag--
>Bothriechis_nigroviridis
attagcctaacac---tcctcatcattttagccataacaacaacaaccctcttatacttcatcaataccc---taataccaacaaaaccagatattaataaactttcaccctacgagtgcggattcgacccactaggtaatgcacactcccctatctctgtccaatttttcct-agttgccatcttattcgtcctgttcgacctagagattatcctccttctacccatttcttgaagcgccaacacaaacccgactacaaccactacaacagtagctactgcccttctaacccttctaacactaggcctcatttatgagtggctccaaggaggactagaatgagcagag--
>Bothriechis_nubestris
attagcctaacac---tcctcatcattttagccataacaacaacaacccttttataccttatcaacactc---taataccaacaaagccggatattaacaaactttcaccctacgagtgcggattcgacccattaggcaacgcacgctcccctatttctgtccagttcttcct-agtcgccatcttatttatcttgttcgacctagaaattattctcctcctaccccttccttgaagcactaatacaaacccaaccgcaaccacttcaacaatggctaccgcccttctaactattctaacattaggcctcatttacgagtgattccaaggaggactagaatgagcagag--
>Bothriechis_rowleyi
attagcctaatac---tccttatcattttagccataataacakcaacccttttatactctattaacaccc---taatgccaaaaaaaccagatattaataaactctcgccctacgagtgcggattcgacccgttaggaaacgcgcgctctcccatttctatccagtttttcct-agtcgccatcctatttaccctatttgacctagaaattatcctcctcctaccccttccttgaagcactaatacaaacccaaccacagccaccacaacaatggctacaaccctcctgacccttctaacactgggcctcatttacgagtggcttcagggaggactagaatgaacagag--
>Bothriechis_schlegelii
atcagcctaacac---ttctcatcactctagccataacaacagcaaccctcttgtactctatcaacgccc---tgataccaacaaaacccgacattaacaaactatccccctacgaatgtgggtttgatccactaggaaatgcacgctcccccatctccatccaattcttcct-agtagctatcttattcatcttattcgacctagaaatcatccttctcctccccgtcacctgaagtaccaatacaaacccaaccaccaccactacaaccatggccacagccctcctaaccattcttacactcggcctcatctacgaatgacttcaaggcggactagaatgaacagag--
>Bothriechis_supraciliaris
attagcctaacac---ttctcatcactctagccataacaacagcaaccctcttatactccatcaacgccc---taatacctacaaaacctgacatcaacaaactttccccctacgaatgcggattcgacccactaggtaatgcacgctcccctatctccatccaattcttcct-agtggctattttattcatcttattcgacctagaaattatccttctcctacccgtcacctgaagcaccaacactaacccaactaccaccaccacaaccatagccacagctctcctaaccattcttaccctaggcctcatttacgaatgacttcaaggcgggctagaatgagcagag--
>Bothriechis_thalassinus
attagcctaatac---tccttatcattttagccataacaacagcagtcctcttatattccattaatgccc---taatgccaacaaaaccagatatcaataaactctcaccctacgaatgcgggttcgacccattaggcaacgcacgctcccccatttctatccagtttttcct-aatcgccatcttatttatcttatttgacctagaaatcatcctcctcctacccatcccttgaagtactaatacaaacccaaccacaactaccacgataatagccacaaccctcctgacccttctgacacttggtcttatttacgagtggcttcaaggcggactagaatgaacagag--
>Bothrops_atrox
atcagcctaacac---ttctcatcattatagccacagcaacagcaaccctcctctatataatcaacgtcc---taataccggcaaacccggacattaacaaactctccccttacgaatgcggatttgacccgctgggcaacgcacgctcccccatctccattcaattctttct-agtcgccatcctcttcatcttgtttgacttagaaatcatcctacttttacctgtgccctgaagcactagtacaaacccaaccaccactaccacaatctcgacttctgccctcttaattatcctaacactaggcctagtatacgaatgactccaaggcggattagagtgaacagag--
>Bothrops_diporus
attaacctgacac---ttctcatcatcatagccacagcaacagcaaccctcctatacacaatcaatgcct---taataccaacaaacccagacatcaacaaactctccccctacgaatgcggatttgacccattaggcaacgcacgctcccccatctccattcaattctttct-agtcgccattctcttcatcctctttgacttagaaattattttacttttacccgtaccctgaagcatcaacacaaacccaaccaccaccaccacaactacaaccttcgccctcctaaccatccttacattaggcctagtatacgagtgactccaaggcggactagaatgaac------
>Bothrops_jararaca
atcagcctaatac---ttctcatcatcttagccacaacaacagcaaccttcctatatataatcaacgcct---taataccagcaaacccagatatcaacaaactctccccttacgaatgcgggttcgacccattaggaaacgcacgctcccccatctccatccaattttttct-agtcgccattctctttatcctctttgacctagaaatcatcctactcttacccgtaccctgaagcactagcacaaacccaaccaccaccaccacaactataaccttcgccctcctgatcatcctcacattaggcctagtatacgaatgactccaaggtggactagaatgaacagag--
>Bothrops_pubescens
attaacctgacac---ttctcatcatcatagccacagcaacagcaaccctcctatacacaatcaatgcct---taataccaacaaacccagacatcaacaaactctccccctacgaatgcggatttgacccattaggcaacgcacgctcccccatctccattcaattctttct-agtcgccattctcttcatcctctttgacttagaaattattttacttttacccgtaccctgaagcatcaacacaaacccaaccaccaccaccacaactacaaccttcgccctcctgaccatccttacattaggcctagtatacgagtgactccaaggcggactagaatgaac------
>Brachygalba_albogularis
ataaatacagttacatttatactcaccctatcaacctccttagccatagtcctaaccctcttaaacttctgactcgctcaaataaccccagactcagaaaaactctccccatatgaatgtggtttcgaccccctcggttctgcacgactacctttttcaatccgattcttcctcagtagccatcctattcctcctatttgacctagaaatcgccctccttctccccctcccatgagccatacaactccaatcccctctccttaccctcacctgagcaatcacaatctccctcctcctaaccctcggactaatctacgaatgaatccaaggcggcctagagtgagcagaata
>Brachypodius_atriceps
atgaacataatcacattcataattgcactctcactagccctaagcacagccctaactgcactaaacttctgactagcccaagcaaaccccgatatagaaaaactctccccgtacgaatgtgggttcgacccactaggctccgcccgactccccttctcaatccggttcttctt-agtagccatcctattcctcctatttgacctagaaatcgccctcttactcccactaccatgagctgtccaactacaaacacccaccaccaccctattctgagcctctatcctaatctccctactcactgcagggctagtatacgaatgaactcaaggaggactagagtgagcagagta
>Brachypteracias_leptosomus
atcaacataatcacattcatattaaccctctccctagcactaagcatcatcctaaccacagtaaatttctgacttgcccaaacaaatccagactcagaaaaactctcaccctacgaatgtggcttcgatcctctaggatctgcccgcctccccttctccattcgattcttcctcagtagccatcctattcctactatttgacctagaaatcgcactcctactcccccttccatgagcaactcaactccaatcccccaccaccaccctcatctgaacatccaccatcatcctcttactcacactaggcctaatctacgaatgaatacagggaggcctagagtgagcagaata
>Brachypteryx_albiventris
atgaacataatcatattcatgatcgtattatccctggtcttaagcgccgccttaaccgccctaaacttctggctagcccaaacaaacccagactcagaaaaactatccccatatgagtgcggattcgaccccctgggctctgcccgactgccattctccatccgattcttcct-agtcgccatcctattcctactattcgacttagaaattgcactcctacttcccctaccatgagcaacacaactccaatctcccacaaccacattggcctgaacctccaccctaatcctcctactcaccctagggttggtctatgaatgaatccaaggaggactagaatgagcagaata
>Brachypteryx_leucophris
atgaacataatcctatttatattcaccctatccctagccctaagcattgccctaaccgccctaaacttctgactagctcaaacaaccccaaactcagaaaaactatccccttacgaatgcggatttgacccactaggatcagcccgccttcccttctcaattcgatttttcct-agtagctatcctattcttactattcgacctagaaatcgccctcctcctacccctaccatgagccacacaacttcaatctcctattactacgctaatttgagcttccatcctaatcctacttctcaccctaggcctggtgtacgaatgagtccaaggaggattagaatgagcagaata
>Brachypteryx_montana
---------atcctatttatacttatcctatccctaaccctaagcatcgccttaaccgccctaaacttctgactagctcaaataaaccccaactcagaaaaactatctccttacgaatgcggatttgacccactaggatccgcccgcctccccttctcaattcgatttttcct-agtagctatcctattcctactattcgacctagaaattgccctcctcctacccctaccatgagccacacaacttcaatcccccataaccacactaatttgagcttccatcctaatcctacttctaaccctaggcctaacatacgaatgagcccaaggaggattagaatgagcagaata
>Bradypterus_caudatus
attaacataatcacattcatacttactatatccctagccctaagcatcatcctaaccgcactaaactattgcctagcccaaataaacccagactctgaaaaactatcaccatacgaatgcggtttcgatccactaggctcagcccgactaccattctcaattcgattcttcct-agtggcaatcctatttctgctattcgacctagaaatcgcccttctacttcccctcccatgagctacccaactacaaacccctataataacactagcctcagcctccatcctaatcctactacttaccctaggactagtgtatgaatgagctcaaggcggactagaatgagcagaata
>Bradypterus_graueri
attaacataatctcgtttatactcgccatatcactgacactaagcatcatcctaaccgcactaaactactgactcgcccaaacatccccagacccagaaaaactatcaccctacgaatgcggcttcgacccattaggatcagcccgactgccattctcaatccgattcttcct-agtagcaatcctattcctcctattcgacctagaaattgctctcctactccccctcccatgagccatccaactccaaacacccataacaacgctaacctgagcatccaccttaatcctcctcctcactctaggactagtatacgaatgaacccaaggagggcttgaatgagcagaata
>Branta_bernicla
atgaacacactaatgttcatattcgccctatcatcagtcctaagcgccgccctaaccgcattaaatttctgaatcgcccaaataaaccctgactcagagaaactctcaccatacgaatgcggattcgacccacttgggtctgctcgcctgccattctcagtccgattcttcct-agtagccatcctcttccttctattcgacctagaaatcgccctcctactccccctaccatgggctgtccaactccaatcccccctgctgaccctcacctgaaccgtggtcatcctccttctcctaacactcggattagcctacgaatgagtccaagggggcctagaatgagcagaata
>Branta_canadensis
atgaacacactcatgttcatattcgccctgtcatcaatcctaagcgccgccctaaccgcattaaatttctgaatcacccaaatgaaccctgactcagagaaactctcaccatacgaatgcggattcgacccacttgggtccgctcgcctgccattctcagtccgattctttctcagtagccatcctatttctcctattcgacctagaaatcgccctcctactccccctaccatgggccatccaactccaatcccccctactaaccctcacctgaaccgtgatcatcctccttctcctaacgcttggactggcctacgaatgagttcaaggaggcctagaatgagcaga---
>Brookesia_decaryi
attaacataacaa---ccacattactaatcacgacagcaatcccaattatactcgtcattattagccactgaatccctcaaacacttcaagacggggaaaaactatcaccatatgaatgtggatttgacccactaggaaacgcacgactaccattctcacttcaattctttct-aattgctattttctttctaatctttgacttagaaattgcactacttctaccaattccatgagcaattaactcaacaactccaacaacaaccataattcttatatcaattattattggcctacttacactaggactaatttatgaatgaatacaaggagccttagactgaac------
>Brookesia_superciliaris
ataaacctcttaa---ctaccctaattatcacaaccttaatcccaacagcactagctattattagccactgaataccacaaactcttcaagataccgaaaaactttccccatatgagtgcggatttgacccactaggaaatgcacgtctaccattttcactacaattttttct-tattgccattttctttttaatcttcgacctagaaattgcacttcttctcccaattccatgagcaatcaactcaaccacaccatcaacaaccctaatttttattattaccattattagcctactaacactaggattagtttatgaatgaatacaaggagccttaaactgaacaagtaa
>Brotogeris_cyanoptera
ataaacataatcacattcacactcacctccaccctcgccctcagcatagccctaattttactaaacttctgactcactcaaataaacccagacccagaaaaactctcaccctatgaatgcgggtttgacccaataggctctgcccaactgccattttccattcgattcttcctcagtagccatcctattcctcctattcgacctagaaattgccctcccactaccccttccatgagccactcaactagaacacccaaccaccaccttaatctgagcctctactattatcctcctactaacactaggcctaatctacgaatgagcacaaggcgggctagaatgggcaga---
>Bubalornis_niger
atgaacacactactgttcatattcggactgtctctagccctaagtatcctcatgaccgcactaaacttctgactagcacaaataaacccagatccagagaagctatccccatatgagtgcggattcgaccctctaggctccgcccgacttccattttcaatccgctttttcct-agtagccatcttattcctgctatttgacctagaaattgccctactcctcccactaccatgagccacccaactccaacagcccaccgtcaccctaacctgagcctctctgctcatcctcctcctcaccgccggactagtatacgagtgactccaaggaggactagaatgagcagaata
>Bubo_blakistoni
ataaacacgatctcgctcatattcatcacctccttcaccctaagtatcgccctagccgtactaaatttctgacttgcccaaataaactccgaccaagaaaaactatccccatacgaatgcggtttcgaccccctaggatccgcccgactcccattctcaatccgattcttcctcagtagccatcctattcctcctattcgacctag-------------------------------------------------------------------------------------------------------------------------------------------------
>Bubo_bubo
ataaacacaatctcactcatactcgtcacctccctcaccctaagcaccatcctagtcgtattaaacttttgacttgcccaaatgagctccgaccaagaaaaactatccccatacgaatgcggatttgacccactaggctccgctcgactcccattctcagtccgattcttcctcagtagccatcctgttcctcctattcgacctagaaatcgcacttctactccccctcccctgggccattcaacttcaatccccaattaccactctaacctgaaccttcgccataatcaccctcctcaccctgggcttaatctacgaatgaacacagggcggcctagaatgggccga---
>Bubo_flavipes
ataaacacaattttactcatactcatcacctcctccaccctcagtgttgccctagtcgcactaaatttctggcttacccaaataaactccgaccaggaaaaactatccccatacgaatgtggtttcgaccccctaggatccgcccgactcccattctcaatccgattcttcctcagtagccatcctgttcctcctattcgacctag-------------------------------------------------------------------------------------------------------------------------------------------------
>Bubo_scandiacus
ataaacacaatctcactaatactcgccacttccctcaccctaagcaccatcctaattgtactaaacttctgactcgcccaaataaactctgaccaagaaaagctatccccatatgagtgcggattcgaccccctgggctccgctcgactcccattctcagttcgattcttcctcagtagccatcctattcctcctattcgacctagaaattgcacttctactccccctcccctgagccattcaacttcaatcccctactaccaccctaacttgaaccttcaccataatcaccctcctcaccctaggcctaatctacgaatgaatgcaaggcggcctagaatgggccga---
>Bubulcus_ibis
attaacataatcacattcatactaaccttatccctcgcactatgtacaatcttaactacactaaatttctgactagcccaaactaacccagactccgaaaaactctcaccttatgaatgcggcttcgacccccttggttctgctcgccttccattctccattcgcttcttcctcagtagcaatcctattcctactctttgacttagaaatcgcacttctccttccccttccatgagccatccaactccaatcccccatctcaacattaacctgagcctccatcatcatcctcttactcaccctaggacttatctatgaatgaacacaaggaggcctagaatgagcaga---
>Bucanetes_githagineus
attaacataatcctgtttatactaaccctatcattcaccctaagcatcctactaaccgcactaaacttctgactagcccaatcaaacccagacccagaaaaattatctccatacgaatgcggatttgaccccctaggatcagcccgacttcccttctcaatccgattctttct-agtggccatcctattcctactgttcgacctagaaattgccctactactcccactcccatgagccacccaattagaatctcctaccaccaccctgatctgaacctccttcctcctacttttactaaccctggggcttgtatacgaatgaatccaaggagggttagaatgagcggaata
>Bucco_capensis
------ataattaccttcatactcctcatgtccatctccctagcctccatcctaaccacactaaatttttgactagcccaaacaacccccgactcagaaaaactctccccttacgaatgtggcttcgatcccctaggatccgctcgactacccttctcaatccgattcttcctcagtagccatcctattcctcctattcgacctagaaatcgccctcctactcccacttccttgagccacccaactccaatcccccaccaccaccctaacctgaactaccaccatcatcgccctcctcaccctcggcctaatctacgaatgaacacaaggtggcctagaatgagcagaata
>Bucco_macrodactylus
atcaacataatcaccttcatgctactaacatccctctcgctagcctctatcctaaccacactaaacttctgactcgcccaaactacccccgactcagaaaaactctccccctacgaatgcggatttgaccccctaggatctgcccgacttcctttttcaatccgattcttcctgagtagccatcctattcctcctatttgacctagaaattgctcttctacttcccctgccctgagctacccaactccaatccccctccaccactctaatctgaaccaccaccatcatcctgctcctcaccctaggactagtctacgaatgaatgcaaggaggcctagaatgagcagaata
>Buceros_bicornis
atcaacataatcacattcatactcatcctctccctagccctaagcaccatcctatcactactaaacttttgactcgcccaaacaaacccagactcagagaaactatccccgtatgaatgcggcttcgatcccctcggatccgcacgactcccattctcagtgcgattcttccttagtagcaatcctatttctcctattcgacctagaaatcgcacttctacttcccctcccatgagccatccaactccaatccccaaccactaccctgatctgagcctccaccatcatcctactccttacactaggactcatctatgaatgaatacaaggaggcctagaatgagcaga---
>Buceros_rhinoceros
atcaacataatcacattcatactcatcctctccctaaccctaagcaccatcctatcactattaaacttttgactcgcccaaacaaacccagactcagaaaagctatccccatatgaatgcggcttcgaccccctcggatccgcacgactcccattctcagtacgattcttccttagtagcaatcctattcctcctattcgacctagaaatcgcacttctacttcccctcccatgagccatccaactccaatccccaaccactaccctgatctgagcctccaccattatcctactccttacactaggactcatctatgaatgaatacaaggaggcctagaatgagcagaata
>Buceros_rhinoceros_silvestris
atcaacataatcacattcatactcatcctctccctaaccctaagcaccatcctatcactactaaacttttgactcgcccaaacaaacccagactcagaaaagctatccccatatgaatgcggcttcgaccccctcggatccgcacgactcccattctcagtacgattcttccttagtagcaatcctattcctcctattcgacctagaaatcgcacttctacttcccctcccatgagccatccaactccaatccccaaccactaccctgatctgagcctccaccattatcctactccttacactaggactcatctatgaatgaatacaaggaggcctagaatgggcagaata
>Bucorvus_abyssinicus
attaacataatcacattcatacttattctatccctagccttaagcaccatcctatccctactaaacttttgacttgcgcaaacaaacccagactcagaaaaactctccccatacgaatgcggcttcgaccccctcggatcagcacgactaccattctcagtacgattcttcctcagtagccatcctattcctcctattcgacctnnnaatcgcactcctactacccctcccctgagccattcaactccaatctccaa-caccaccctaacctgaacctccactatcatcctactcctaacactaggcctaatctatgaatgaatacaggggggcttagaatgagcagaann
>Bucorvus_leadbeateri
attaacataatcacattcatacttattctatccctagccctaagcaccatcctatccctactaaacttctgacttgcgcaaacaaacccagactcagaaaaactctccccatacgaatgcggcttcgaccccctaggatctgcacgactaccattctcagtacgattcttcctcagtagccatcctattcctcctattcgacctagaaatcgcactcctacttcccctcccctgagctattcaactccaatctccaaccaccaccctaacctgaacctccactatcatcctactactaacactaggcctaatctatgagtgaatacaggggggcttagaatgagcaga---
>Bungarus_fasciatus
attaatataacct---cactaattacactatctttactcacatctactctattttatgcaattaatatat---tcataacaataaaaccggacatcaacaaactttctccatatgagtgcggctttgatccactaggaaatgctcgaaccccaatttctattcaattcttctt-agttgccatcctatttattttatttgacttagaaattattctccttataccaattccatgaagcacaaatactaactcaccaacaactactataatactagctataacacttctagcaatcctcacactaggattaatctatgagtgattagaaggaggactagaatgaac------
>Bungarus_multicinctus
atcaacataaccc---ttctaattataatatctctactgacagcaatattactatatataattaattcac---ttacaacaataaaaccggatattaataaactttccccatatgaatgtggctttgacccactaggaaacgctcgaacccctatttcgatccaattcttcct-agtcgccattctatttattttatttgatttagaaattatccttcttataccaagtccatgaagcacaaataccaacccaccaacaactacaataatactagctacaacactattagcaatccttacattgggtttaatttatgagtgacttaaaggagggctagaatgaacagag--
>Buphagus_erythrorhynchus
atgaacatagtcctattcatactcgccgcttctctgaccctgagcatcctcctaaccgccctaaacttctggctagcccaaatatctccggactcagaaaaattatccccatacgaatgcggatttgaccccctgggatctgctcgactccccttctcaatccgattcttcct-agtagcaatcctattcctcctctttgacttagaaattgctctcctactccccctaccctgagcaactcagcttcaatcccccaccacaacactaatctgggcttccattctcatcctcctcctcacactaggcctaatttacgaatgaattcaaggagggctagaatgggcagagta
>Burhinus_bistriatus
------ataatcacattcat-ctcaccatatccctcatctnnngcatcatccnnnctacacnnnacttctgacttgcccaaannnacccagactcagaaaaactatctccctacgaatgcggtttcgacccacttggatccgctcgactgccattttcaattcgattcttcctcagtagcgatcctattcttactattcgacttagaaatcgccctactactaccactcccatgagctatccaactccaatcccccaccactaccctagcctgaaccactaccatcctcgccctacttacactaggactcgtctatgaatgaatacaggggggcctagaatgggcagaann
>Burhinus_grallarius
attaacataatcaccttcatactctccctctccctcaccctaagcatcatcctaatcactcttaactcttgactcgcccaaacaaacccagactcagataaactatccccgtacgaatgtggcttcgacccactcggatccgcccgactccccttctcagtccgattcttcctcagtagcaatcctattcctactatttgacctggaaatcgctctactactgccactcccatgagccacccaactccactctcccgccataaccctaatctgaaccaccgccctcattgccctcctcacactaggactaatttacgaatgagtacaaggaggattagaatgagcagaata
>Butastur_indicus
attaacataattaccttcatactcacactatctcttaccctaagcactatcctaattacattaaacctctgaatcgcccaaataaaccccgactcagaaaaactatcaccctacgaatgtggcttcgaccccctaggatctgctcgactaccattctcaatccgattcttcct-cgtagccatcttattcttactattcgacctagaaattgcacttctactaccactaccatgagccattcaacttcaatcacccacaaccactctaacctgggctctcaccatcatttccctcctcacattaggattaatctacgaatgactccaagggggactagaatgagccgaat-
>Butastur_liventer
atcaacataatcaccttcatacttacactatctcttaccctaagcactatcctaattacattaaatctctgaatcgctcaaacaaaccccgactcagaaaaactatcaccctacgaatgcggcttcgaccccctaggatctgctcgactaccattctcaatccgattcttcct-cgtagccatcttattcttactattcgacctagaaatcgcacttctactaccgctaccatgagccactcaacttcaatcacccataaccactctagcctgagctttcatcatcatttccctcctcacactaggattaatctacgaatgactccaagggggactagaatgagccgaata
>Buteo_buteo
atcaacataatcaccttcatactcacactatcccttaccctaagcgccatcctaatcacattaaacctctgactcgcccaaacaaacccagactcagaaaaactatcgccatacgaatgcggctttgaccctctaggatctgcccgactaccattctcaatccgattcttcct-cgtagccatcctattcctactattcgatttagaaatcgcactcctactcccactaccatgagccacccaacttcaatcacccaccaccactctaatctgagcctccatcatcatctcccttctcacattaggactaatctacgaatgactccaaggaggcctagaatgagctga---
>Buteo_buteo_burmanicus
atcaacataatcaccttcatactcacactatcccttaccctaagcgccatcctaattacattaaacctctgactcgcccaaacaaacccagactcagaaaaactatcgccatacgagtgcggctttgaccctctaggatccgcccgactaccattctcaatccgattcttcct-cgtagccatcctattcctactattcgatttagaaatcgcactcctactcccactaccatgagccacccaacttcaatcacccaccaccactctaacctgagcctccatcatcatttcccttctcacattaggactaatctacgaatgactccaaggaggcctagaatgagctgaata
>Buteo_hemilasius
atcaacataatcaccttcatactcacactatcccttaccctaagcaccatcctaatcacattaaacctctgactcgcccaaacaaacccagactcagaaaaactatcgccatacgagtgcggctttgaccctctaggatctgcccgactaccattctcaatccgattcttcct-cgtagccatcctattcctactattcgatttagaaatcgcactcctactcccactaccatgagccacccaacttcaatcacccaccaccactctaacctgagcctccatcatcatttcccttctcacattaggactaatctacgaatgactccaaggaggcctagaatgagctgaata
>Buteo_lagopus
atcaacataatcaccttcatactcacactatcccttaccctaagcgctatcctaattacattaaacctctgactcgcccaaacaaacccagactcagaaaaactatcgccatacgagtgcggctttgaccccctaggatctgcccgactgccattctcaatccgattcttcct-cgtagccatcctattcctactattcgatctagaaatcgcactcctactcccactaccatgagccacccaacttcaatcgcccaccaccactctaacctgagcctccatcatcatttcccttctcacattaggactaatctacgaatgactccaaggaggcctagaatgagctgaata
>Butorides_striata
attaatataatcacattcatactaaccctatccctcgcactacgcataattctaattacactaaacttctgactagcccaaaccaacccagactcagaaaaactatccccctacgaatgtggtttcgaccccctcggttctgcccgacctccattctccatccgcttcttcctcagtagcaatcctattcctactattcgacctagaaatcgcactcctactacccctcccatgagccattcaactccaatcccccatcacaacactaatctgagcctctactatcatcctcttactcaccctaggacttatttatgaatgaacacaaggaggcctagaatgagcaga---
>Bycanistes_brevis
atcaacataatcacattcatactcaccctctccctaaccctaagctccatcctatgcctactaaacttctgacttgcccaaacaaacccagactcagaaaaactatccccatacgaatgcggcttcgacccccttggatctgcccgactcccattctcagtacgattcttcctcagtagcaatcctattcctcctattcgacctagaaatcgcacttctactccccctcccatgagccacccaactccaatctccaaccaccaccctaacctgagcctcaaccatcatcctactcctcacactaggactcatctatgaatgaatacaggggggcctagagtgagcaga---
>Cacatua_moluccensis
ataaacataatcacatttatactcaccctaaccctcaccctcaacatcgccctagtcacattaaacttctgactcagccagataaacccaaactcagaaaaactatcaccctacgagtgcggatttgacccactaggatctgcccgacttccattctccattcgattcttcctcagtagccatcctattcctcctattcgacctagaaatcgccctcttattacccctaccatgggctacccaactaaaatacccaactacaaccctactctgaacacttgtcattatcctcctactaaccctaggcttaatttacgagtgatcccagggaggattagagtgagcaga---
>Cacatua_pastinator
ataaacataatcacatttatactcacactaacccttgccctcaacgtcgccctaatcacattaaatttctgactcagccaaataacctcagactcagaaaaactatcaccctacgaatgtggatttgacccactaggatctgctcgactcccattctctatccgattcttcctcagtagccatcctattccttctatttgacctagaaattgccctcctattacccttaccatgagccacccaactaaaatatccaactacaaccctactctgaacatctaccattatcctcctacttaccttaggtttaatctatgagtggacccaaggggggctagaatgggcagagt-
>Cacatua_pastinator_butleri
ataaacataatcacatttatactcacactaacccttgccctcaacgtcgccctaatcacattaaatttctgactcagccaaataacctcagactcagaaaaactatcaccctacgaatgtggatttgacccactaggatctgctcgactcccattctctatccgattcttcctcagtagccatcctattccttctatttgacctagaaattgccctcctattacccttaccatgagccacccaactaaaatatccaactacaaccctactctgaacatctaccattatcctcctacttaccttaggtttaatctatgagtggacccaaggagggctagaatgggcagagt-
>Caiman_crocodilus
attaacttactta---ttatactcctaataacactcatcaccaccgcagctctaattaccctaaatcttataacaaccaaaacatccccggaccaagaaaaactctccccctatgaatgcggatttgacccactcggatctgcccgccttcccctatcaattcgattcttcat-agtcgccatcctatttctactcttcgaccttgaagtcgccatcctactcccactcacatgatctatccacaccattaaccccataaaaactattacatgcaccatcaccgtatttctactcctacttatcggtctaagttatgaatgactccaaggcggcctagagtgggc------
>Caiman_latirostris
atcaacttactca---ttatattcttaataacactcatcaccactacagctctaatcgcccttaaccttataaccacaaaaacgtccccagaccaagaaaaactatccccctatgagtgcggatttgacccccttggatctgcccgacttcccctatcaattcgattcttcat-ggtcgctatcttatttctactcttcgaccttgaagtcgccatcctactcccgctcacatgatctatccacaccattaaccctataaaaaccattatatgcaccatcacagtattcctacttctacttattggactaggttatgaatgactccaaggcggcttagaatgagcagagta
>Caiman_yacare
attaacttactta---ttatactcctaataacactcatcaccaccgcagctctaatcaccctaaatcttataacaaccaaaacatccccagaccaagaaaaactctccccctatgaatgcggatttgacccactcggatctgcccgccttcccctatcaattcgattcttcat-agtcgccatcctatttctactcttcgaccttgaagtcgccatcctactcccactcacatgatctatccacaccatcaaccccataaaaactattacatgcaccatcaccgtatttctactcctacttatcggactaggttatgaatgactccaaggcggcctagagtgggcagaata
>Cairina_moschata
atgaacatgcttacattcatattttccctgtcactagccttaagtgctaccctgaccatactaaacttctgactcgcccaaataaacccagactcagaaaaactctcaccgtacgaatgcggattcgaccctctcggatctgcccgcctgccattctcaatccgattctttctcagtagccatcctattccttctattcgacctagaaattgccctactactccccctaccatgagctgcccagctgcaatcacccctactaaccctcgcctgaactgcagccatcctactcctcctaacgctagggctagcctatgaatgggcccaagggggcctagaatgggcaga---
>Calcarius_ornatus
ataaacataatcttattcatattaactttatccctaaccctaagtatcatcctaaccgcattgaatttttgactagcccaaataaccccagactcagaaaagctatctccatacgaatgcggatttgaccctttaggatctgctcgactacccttctccatccgattcttcct-agtagccattctcttcctcctattcgacctagaaatcgccctactcctaccactaccatgagccacacaactacaatcccccatcaccaccctaacatgaacatccacacttatcttcctccttaccttaggcctagtctacgagtgaatacaaggaggattagaatgagcagaata
>Calicalicus_madagascariensis
atgaacataatcctattcataatcaccctatccctgggccttagcattgtcttaaccacactaaatttctgactagcccaaactaacccagattcagaaaaactatcaccttacgaatgcggcttcgacccactagggtccgcccggctgccattttcaattcgattcttcct-agtggctatcctattcctgctgttcgacctagaaatcgccctcctactaccactaccatgagccattcaactacaaaccccaaccacaacactaacatgagcctccgtacttctactcttactaacattaggcctaatctacgaatgaaaacaagggggactagaatgagccgaata
>Calidris_pygmaea
ataaacataatcacattcatgttaaccctgtcccttaccctaagcattatcctaaccacgctaaacttttgactcgcccaaataaacccagactcagaaaaactatctccatacgaatgcggatttgacccactaggatcagctcgactcccattctcaatccgcttcttcctcagtagcaatcctattcctactattcgacttagagattgcgctcctacttccactcccatgagcaacccaactcccatcccccactataaccttaacctgaacctccaccatcattgccctactcacactcggattggtatatgaatgagcacaaggaggcttagaatgagcaga---
>Calidris_ruficollis
ataaacataatcacattcatactaaccctgtccctcatcctaagcattatcctaaccacattaaacttctgactcgcccaaataaacccagactcagaaaaactatctccatatgaatgcggatttgacccactaggatcagctcgactcccattttcaattcgcttcttcctcagtagcaatcctattcctactattcgacctagaaatcgcactcctactcccactcccatgagcaactcaactcccatcccccactataaccttaacctgaacctccaccatcattgccctactcacactcggactgatctatgagtgagcacaaggaggcttagaatgagcaga---
>Callacanthis_burtoni
ataaacataatcctatttatgctaaccctatcatttaccctaagcatcctactaactgcactaaacttttgactagcccaaacaaacccggattcagaaaaactatccccttacgaatgcggattcgaccccctagggtccgcccggctgcctttctcaatccgattcttcct-agttgccattttattccttctatttgacctagaaattgccctactactcccactcccatgagccacccaactagaatccccaaccaccaccataacctgagcctacctcctactccttaccctaacactaggactaatctacgaatgaacccaagggggactagaatgggcagagta
>Callaeas_cinereus
atgaacataatcctattcataatcgccctatccctaaccctcagcatcgccctaaccaccctcaacttttgaatcgcccaaataaacccagactcagaaaaactatccccatatgaatgcggctttgacccacttggatccgctcgactaccattctcaatccgattcttcct-agtagcaattttattcctcctattcgacctggaaattgccctactcctcccactcccatgagctacccaacttcaatcccccatcaccaccctagcatgagcctccatgctcattgtcctcctcactgtgggcctagtttacgagtgaattcaaggaggcctagaatgagcagaata
>Callaeas_wilsoni
atgaacataatcctattcataatcaccctatccctaacccttagcatcgccctaaccgccctcaacttttgaatcgctcaaataaacccagactcagaaaaactatccccatacgaatgcggcttcgacccacttggatctgctcgactaccattctcaatccgatttttcct-agtagcaatcttattcctcctattcgacctagaaatcgccctactcctcccactcccatgagccacccagcttcaatctcccatcactaccctagcatgagcctccatactcattatcctcctcactctgggcctagtttacgagtgaattcaagggggcctagaatgagcagaata
>Calliope_calliope
atgaacataatcatattcatgatcgccatgtccctgaccctaagcattgccctaaccgccctcaacttctgactagcccaaataaccccagattcagaaaaactatccccatatgaatgcggatttgacccactaggatctgcccgactccccttttcaatccgattcttcct-agtagcaatcctattcctactattcgacctagaaatcgccctcctactccccctaccctgagcaacacaactcgagtcccctacaaccacactaatttgagcttctaccctactgtttcttctcaccctaggtctggtatacgagtggatccaaggagggctagaatgagcaga---
>Callipepla_squamata
------------------------------------------------------------------ttctgactagcccaaacaaaccctgactcagaaaaactatcaccttacgaatgtggattcgacccccttggatcagctcgactcccattctcaatccgattcttcctcagtagccatcttattcctcctgttcgacctagaaatcgccttactcctccctctcccatgagccacccaactccaacaccccattacaacccttacctgaactatcacaatcatcacactcctcacattgggcctcatctacgaatgaactcaaggtggcctagaatgagcaga---
>Calliphlox_amethystina
------ataattacattcatacttaccctgtcactaacactcaccaccatcctgatcacattaaacttctgactcgcccaaatcacaccagattcagaaaaattatcgccatacgaatgcggattcgacccactaggctccgctcgacttcccttctcagtccgattcttcctgagtagccatcctattcctcctattcgacctcgaaatcgctcttcttctccccctcccctgagcaatacaactccaatctcccaccaccactctaacctgaaccttcatcatcaccctcttactcactctaggactaatctatgaatgaacccaaggaggactagaatgagcagaata
>Callisaurus_draconoides
atgaa---cttatcaacaatattacttatttcactcctaatttctttactactaattaccattagcttttgattaccacagctctacccagacacagaaaaactctccccatatgaatgcggatttgacccactaggaaccgcccgactgccattttcccttcgattctttct-agtagcaattttatttttattatttgacttagaaattgcactattactaccactaccctgagcaactaacttgaataacccaacagaaacaataattcttactacaacaatcctcatactactaacctttggcttaatctacgaatgactacaaggcggactagaatgagcagaa--
>Callopistes_maculatus
---------atgatcatcattacaatcacaatactgacagtatcactattactaatcacactaaacctctggctaccgagcatcatacaggactcagaaaaactctcaccatacgaatgcggatttgacccccttggtaccgcccacattcccttctcactacaatttttcct-tattgccatcatgttcctcctatttgacctagaaattgccttactacttccactgccttgagcactaaacaacccatcaccaacaacctcactaacatgaaccctcttgatcatcacccttcttattctaggcttcatttacgaatgaatacaaggaggactagaatgagcagaata
>Caloenas_maculata
atcaacataattacatttatacttatcctatctctagttctatgcatcctcctaaccacattaaacttctgacttgctcaaacaagtccggactcagaaaaactgtctccatacgaatgcggctttgacccccttggatctgcccgacttcctttctcaatccggttctttcttagtagcaatcctattcctcctcttcgacctagaaatcgccctccttctccctctcccatgagccagtcaacttccctcccccactactacactcacctgaaccgccacccttatcctactgctaacattaggcctaatctatgaatgaatgcaaggaggcctagaatgagcagaata
>Caloenas_nicobarica
atcaacataattacgttcatgcttatcttgtccctaatcctatgcatcctcctaactacattaaacttctgacttgctcaaacaagcccagattcagaaaaactatccccatacgaatgcggctttgacccgcttggatccgcccgacttcctttctcaatccgattcttcctcagtagcaatcctattcctcctcttcgacctagagatcgctctccttctccccctcccatgagctagccaactcccatcccctactaccacattcacctgaaccgccatcctcattttactgctaacattaggcctaatctatgaatgaatgcaagggggcctagaatgagcagaata
>Calonectris_diomedea
atcaacatagttacgtttatactcattctctccttcaccctaagtactctcttaaccatactaaatttttgacttgcccaaactaacccagatccggaaaaactatctccatatgaatgtggattcgacccccttggatccgctcgactcccattctcaatccgatttttcct-cgtagccatcctattccttctatttgacctagaaattgcactcttactcccccttccatgagccatccagcttcaatccccaaccataaccctaacctgaacatccatcctaatcctcctactcacactaggattaatctatgaatgaattcaaggaggcctagaatgagcagagta
>Caloperdix_oculeus
atgaacacactcacgttcataatatccctatccctcacattaagcattacattaactatcataaacttctggctcgcccaaataaccccagacacagaaaaactatcaccatacgaatgcggatttgaccccctaggatcagctcgactcccattctcaatccgattcttcctcagtagctatcttattcctcctattcgacctagaaatcgccctactcctgcccctcccatgagccattcaacttcaatcacctatgacaaccctcgcctgaactaccactatcattgccctcctcacactgggccttatttatgaatgaacccagggcggcttagactgagcaga---
>Calotes_versicolor
ataacaaccataccaacttcactgataatcgccgcactgatcccgtttattcttgttacaattacatactgactcccacaaataaccccgggccctgaaaaactatcaccctacgaatgcgggttttccccattagaaaatgcacgacttcccttttcattgcaattttttct-agtggcagtatttttcctgctatttgatctagaaatcgcacttcttctgccaattccatgagccatcaacct---aacaccaacaccaactgttacgtgagcactgtcctttttaactctgctaaccctaggacttgcctacgagtgagcccagggggccctagactg---------
>Calumma_parsonii
attaacctaataa---caacgctactagtatcactccttatcccaatagcattaattattattagccattgagttcctcctatattgccagatacagaaaaactttctccatatgaatgcggatttgacccactaggcaacgcacgactcccattttcactacaatttttcct-catcgctattttttttcttatctttgacttagaaattgccctactattgccactaccttgagccatcaacaccacaaccccaatcacaaccaccctatgaacactaaccatcattattctactaacactaggactaatttacgaatgaacacaaggagccctagactgaacacgaac
>Calypte_anna
attaacataattac-ttcatactcgccctatcacnnncactcaccaccatccnnntcacatnnnacttctgactcgctcaaatcacacctgattcagaaaaactatcaccatatgagtgcggatttgacccacnnngctccgctcgacttcccttctcagtccgattcttcctgagtagccatcttattcctcctgttcgaccttgaaatcgctcttctcctccccctcccctgagcaatgcaactccaatctcccaccaccaccttaacctgaaccttcatcattaccctcttacttaccctgggattagtctatgaatgaacccaggggggactagaatgagcagaann
>Calyptocichla_serina
atgaacataattacattcataatcaccctctccctaaccctaagcctcgccctaacagcactaaacttctggctcgcccaaataaacccagactcagaaaaactatccccatacgagtgcggcttcgacccactagggtccgctcgactcccattctccattcgattcttcct-agtagcaatcctattcctactattcgacctagaaatcgccctcctactacccctcccatgagccatccaactccaaacccccaccaccacgctaatctgagcctctgctctcattatcctcctcaccctaggactagtatacgaatgaacccaaggaggattggaatgagcagaata
>Calyptomena_viridis
atcaacacaattctctttatactactaatctccctagccatcagcacagcactaacaaccctaaacttctgactagcccaaaccaacccagactcagaaaaactatcaccctatgaatgcggattcgaccccctaggatccgcccgcctgccattctcgatccgctttttcct-agtggcaatcctattcctcctcttcgacttggaaattgccctcctccttcccctcccctgagccacccagctccaatccccccttaccacactagcctgaacatgtgccctaattacccttctcacactaggcttaatctacgagtgaacccaaggaggactagaatgagccgaata
>Calyptorhynchus_baudinii
ataaacataatcatatttatacttaccctagccctcgcactcaatacggtcctaatcatactaaacttctgactcagccaaacaaccccagacctagaaaaactatccccttacgagtgtggatttgaccctctaggatctgctcgactcccattctctatccgattcttcctcagtagctatcctattcctcctattcgacttagaaatcgccctcttactacccctaccctgagctacccaactaaaatacccaactacaaccctaacctgagccttcactatcatcctcctactaaccacaggcctaatttacgaatgagtacagggagggttagaatgggcaga---
>Calyptorhynchus_lathami
ataaacataatcatatttatacttaccatagccctcgcactcaacacagtcctaatcatactaaacttctgactcagccaaacaaccccagacctagaaaaactatccccttacgagtgtggatttgaccctctaggatctgctcgacttccattctccatccgattcttcctcagtagctatcctattcctcctattcgacttagaaatcgccctcttactacccctaccctgagctacccaactaaaatacccaactacaaccctaacctgagccttcactattatcctcctactaaccataggcctaatttacgaatgagtacagggagggctagaatgggcaga---
>Calyptorhynchus_latirostris
ataaacataatcatatttatacttaccctagccctcgcactcaatacggtcctaatcatactaaacttctgactcagccaaacaaccccagacctagaaaaactatccccttacgagtgtggatttgaccctctaggatctgctcgactcccattctctatccgattcttcctcagtagctatcctattcctcctattcgacttagaaatcgccctcttactacccctaccctgagctacccaactaaaatacccaactacaaccctaacctgagccttcactatcatcctcctactaaccataggcctaatttacgaatgagtacagggagggttagaatgggcaga---
>Camaroptera_brachyura
ataaacataatcacatttataattaccctatccctagccctaagcatcgccatagtcatactaaacctatgactagcccaaacagccccagactcagaaaaattatccccatacgaatgtggttttgaccctcttggatcagcccgcctgccattctccattcgattcttcct-agtagcaatcctattcctactatttgacctagagattgccctactgctacccctaccatgagccacccaactccaaaccccctctaccacactagcatgaaccaccgccctcatcctaatcctcaccctaggactagcatatgaatgagcccaaggagggctagaatgggccgaata
>Camaroptera_brachyura_brachyura
ataaacataatcatatttataatcaccttatccatagccctaagcatcactataacagtactaaacctatgactagctcaaacaaccccagactcagaaaaattatccccatacgaatgtggtttcgaccccctcgggtcggcccgtctaccattctccattcgattcttcct-agtagcaatcttattcctactattcgacttagagatcgccctactactacccctaccatgagccactcagctccaaaccccctccatcacactagcatgaaccaccaccctcatcctacttctaaccataggactagtatatgaatgaacccaaggaggactagaatgagccgaata
>Camaroptera_brevicaudata
ataaacataatcacatttataattaccctatccctagccctaagcatcgccatagtcatactaaacctatgattagcccaaacagccccagactcagaaaaattatccccatacgaatgtggtttcgaccctctcggatcagcccgcctgccattctccattcgattcttcct-agtagcaatcctattcctactattcgacctagagattgccctattactgcccctaccatgagccacccaactccaaaccccctctaccacactagcatgaactaccgccctcatcctaatcctcaccctaggactagcatatgaatgagcccaaggagggctagaatgggccgagta
>Camaroptera_brevicaudata_tincta
ataaacataatcacatttataattaccctatccctagccctaagcatcgccatagtcatactaaacctatgactagcccaaacagccccagactcagaaaaattatccccatacgaatgtggttttgaccctcttggatcagcccgcctgccattctccattcgattcttcct-agtagcaatcctattcctactatttgacctagaaattgccctactgctacccctaccatgagccacccaactccaaaccccctctaccacactagcatgaaccaccgccctcgtcctaatcctcaccctaggactagcatatgaatgagcccaaggagggctagaatgggccgaata
>Camaroptera_chloronota
ataaacataatcacattcataatcgccatatccataaccctcagcatcaccttaaccatgctaaacctatgactagcccaatcaactcctgactcagaaaaactatccccatacgaatgcggcttcgatccactaggatctgctcgcctaccattctccatccgattcttcct-agtagcaatcctgtttctgttattcgacctagaaattgccctgctactacccctaccatgagctacccagctacaaaccccaaccaccacactagtatgaaccaccaccctaatcctactcctcaccataggcctaatctatgaatgaacccaaggaggactcgaatgagccgaata
>Camaroptera_harterti
ataaacataatcacatttataatcaccctatccctgaccctaagcatcgctatgaccatactaaacctatgactagcccaaacaaccccagactcagaaaaactatccccatacgaatgtggtttcgaccccctcggatcagctcgcctgccattctccattcgattcttcct-agtagcaatcttattcctgttattcgacttagaaattgctctactactacccctaccatgagccactcaactccaaaccccttcctctacactagcatgaaccaccaccctagtcctactcctcaccctaggactagtatacgagtgaacccaaggaggactagaatgagccgaata
>Campephaga_flava
atgaatataatcctattcataatctctctatccctaaccctaagcatcatcttaactgcactaaacttctggctggcccaaataacccccgaccaagagaaattatccccatacgaatgcggctttgatccactagggtccgcccggctgccattttcaattcgattcttcct-agtagcaattctatttctactattcgacttggaaattgcactccttctaccactaccatgagccatccaactacaaaaccctaccactacactagtgtgagcttccaccctaattcttctcctcaccctaggcctaatctatgaatgaattcagggaggactagaatgagcagaata
>Campephilus_gayaquilensis
ataaacataatcacattcatactgtccctctccctcatcctcagcatcaccctaatcattctcaacttctgactcgcccaagccaacccagactcagaaaagctctccccctacgaatgcggcttcgaccccctcgggtccgctcgactcccattctcaattcgatttttcct-agtagctatcctattcctcctattcgacctagaaatcgccctcctcctcccccttccctgagcaacccaacttcaatcccccacaaccaccctaacctgaacctccacaatcattctcctcctcaccctaggactcatttacgaatgaatccaagggggactggaatgagcagaata
>Campephilus_guatemalensis
ataaacataatcacattcatactatccctctccctcaccctcagcatcgccctaatcattctcaacttctgactcgcccaaactaacccggactcagaaaagctctccccctacgaatgcggcttcgacccccttggatctgctcgactcccgttctcaattcgattcttcctcagtagctattctattcctcctattcgatctagaaatcgccctcctccttccccttccctgagcaacccaacttcaatcccccacaaccaccctaacctgaacctccacaatcattctcctcctcaccctaggactcatctacgaatgaatccaaggaggactggaatgagcaga---
>Campephilus_haematogaster
ataaacataatcgcatttatactatccctctcccttaccctcagcattgccctaatcaccctcaatttctgactcgcccaaactagcccagactcagaaaaactctccccctacgaatgtggttttgaccctcttggttctgctcgtcttccattctcaatccgattcttcct-agtagccattctattcctcttatttgacctagaaatcgccctcctccttcccctcccctgagcaacccaacttcaatcccccatcaccaccttaacctgaatctctgtaattattctcctcctcaccctgggtttcatctacgaatgaatccaagggggcttagaatgggcagaata
>Campephilus_imperialis
ataaacacaatcgcatccatactatccctctcccttaccctcagcatcgccctaatcatcctcaacttctgactcgcccagactaacccagactcggaaaaactctccccctacgaatgcggcttcgacccgctcggatccgctcgacttccattctcaattcgattcttcctcagtagccatcctattcctcttattcgacctagaaatcgccctcctcctccccctcctctgagcaacccaacttcaatcccccaccaccaccctgacctgaacctccacaatcattctcctcctcaccctaggactcatctacgaatgaatccaagggggactggagtgggcaga---
>Campephilus_leucopogon
ataaacataatcgcattcatactatccttctcccttgccctcagcatcaccctaatcaccctcaacttctgactcgcccaaattaacccagactcagaaaaactctccccctacgaatgcggcttcgaccccctcggatccgctcgactcccgttctcaatccgatttttcct-agtagctattctattcctcctattcgacctagaaatcgccctcctccttcccctcccctgagcaacccaacttcaatcccccacaaccaccctaacctgaacctccgtaatcattctcctcctaaccctaggactcatctacgaatgaatccaagggggactggaatgagcagaata
>Campephilus_magellanicus
ataaacataatcgcattcatactgtccctctcccttgccctcagcatcaccctaatcgtcctcaacttctgactcgcccaaactaacccagactcagaaaaactctccccctacgaatgcggcttcgacccccttggatctgctcgactcccattctcaattcgattcttcct-agtagctatcctattcctcctattcgacctagaaatcgccctcctccttcctctcccttgagcaacccaactccaatcccccacaatcaccctaacctgagcctccacaatcattctcctcctcaccctgggactcatctacgaatgaatccaaggaggattggaatgagcagaata
>Campephilus_melanoleucos
ataaacatagtcacattcatactatccctctccctcgccctcagcattaccctaatcgttctcaacttctgactcgcccaaactaacccagactcagaaaagctctccccctacgaatgcggcttcgaccccctcgggtccgctcgactcccattctcaattcgatttttcct-agtagccattctattcctcctattcgacctagaaattgccctcctcctcccccttccctgggcaacccaacttcaatcccccacaaccaccctaacctgaacctccacgatcattctcctcctcaccctaggactcatctacgaatgaatccaaggaggactggaatgagcagagta
>Campephilus_pollens
ataaacataatcacatttatactatccctctccctcgccctcagcatcaccctaatcattctcaacttctgactcgcccaaaccaatccagactcagaaaaactctccccctacgaatgcggcttcgaccccctcgggtccgctcgactcccattctctattcgattcttcct-agtagctattctattcctcctattcgatctagaaatcgccctcctccttcccctcccctgagcaacccaacttcaatcccccacaaccaccctaacctgaacctccctaatcattctcctcctcaccctaggactcatctacgaatgaatccaaggagggctggaatgagcagaata
>Campephilus_rubricollis
ataaacataatcgcactcatactatccctctcccttaccctcagcatcatcctaatcaccctcaacttctgactcgcccaaactaacccagactcagaaaaactctccccttacgaatgcggcttcgaccccctcggatccgctcgactcccattctcaattcgatttttcct-agtagccattctattcctcctattcgatctagaaatcgccctactccttcccctcccctgagcaacccaacttcaatcccccacaaccaccctaacctgaacctccacaatcattctcctcctcaccctaggactcatctacgaatgaattcaaggaggactagaatgagcagaata
>Campethera_abingoni
attaacataatcacactcatactatccctctccttgatcctcagcatcatcctaatcatcctcaacttctgattcgcccaaaccaacccagactcagaaaaactctccccctacgaatgtggattcgacccgctcggatctgcccgacttccattctccatccgattcttcct-agtagccatcctattccttctattcgacctagaaattgccctcctccttcccctaccctgagcaacccaacttcaatcccccatcaccactctaacctgaactgctacaatcatcctcctcctaacccttggattaatttacgaatgaatccaaggtgggttagaatgagcagaata
>Campethera_caroli
attaacataatcacatttatactcttcctctccctaaccctcagcaccgctctaatcatcctcaacttctgacttgctcaaaccaacccagactcagaaaaactctccccctacgaatgtggcttcgacccactcggatccgcccgactcccattctccatccgattcttcct-agtagccatcctattcctcttattcgacctagaaatcgccctccttctcccacttccctgagcaacccaacttcaatctcccatcaccaccctaacctgaacctccacaatcatcctcctcctaacccttggacttgtttacgaatgaattcaaggtggactagaatgagcagaata
>Campethera_nivosa
attaacataatcatatttatactctccctctctctagccctcagcatcgctctaattaccctcaacttctgacttgctcaaacccacccagattcagaaaaactctccccctacgaatgtggcttcgatccactcggatctgcccgactcccattctccatccgattcttcctcagtagccatcctattccttttattcgacctagaaattgcccttctccttcccctcccctgagcaacccaacttcaatcccccaccactaccctaacctgaacctccacaatcattctcctcctaaccctcggacttatttacgaatgaattcaaggtggactagaatgagcagaata
>Campethera_nubica
attaacataattacacttatattatctctctccttaaccctcagcatcgccctaatcatcctcaacttctgactcgcccaaaccaacccagactcagaaaaactctccccctacgaatgtggctttgacccactcggatctgcccgactcccattctccatccgattcttcct-agtagccatcctgttccttctattcgacctagaaattgccctcctcctccccctgccttgagcaactcaactccaatcccccatcaccactctaacctgaactgccacaatcatccttctcctaacccttgggttagtttacgaatgaatccaaggcggattagaatgagcagaata
>Campethera_scriptoricauda
attaacataattacattcatactatccctctccctaatcctcagcatcgccctaatcgtcctcaacttctgactcgcccaaactaacccagactcagaaaaactctccccctacgaatgtggcttcgaccccctcggatccgcccgactcccattctccatccgattcttcct-agtagccatcctattccttctattcgacctagaaattgccctcctccttcccctaccttgagcaacccaactccaatcccccatcaccactctaacctgagccgctacaatcatcctcctcctaacccttgggttagtctacgaatgaattcaaggtggactagaatgagcagaata
>Campicoloides_bifasciatus
atgaacataatcatgtttatactcaccttttctctagccctaagcattgccctaaccaccctaaacttctgactggcccaaataacccccgacccagagaaactatccccatacgaatgcggatttgacccgctaggatctgcccggcttcccttttcaatccgatttttcct-agtagcaatcctatttctactattcgacctagaaatcgccctcttacttcccctgccctgagcaacacaactccaatcccccacgaccacgctaatatgagcctctatcctaatccttttcctcatcctcggcctcgtgtacgaatgaattcaaggagggctagagtgggcagaata
>Campylorhamphus_falcularius
attaacataatctcatttatattaatcttatccctatccctaagcatcatcctaaccatactaaacttttgactagcacaaataatcccagattcagaaaaactatctccatatgaatgcggatttgaccctctaggatctgcccgactcccattctctatccgattcttcct-agttgcaatcctatttctcctcttcgacctagaaattgccctcctactccctctcccatgagccacccaacttcaatcacccttattcaccctcacctgaacctccactattattattctactaacactaggactaatttacgaatgaacccaaggaggattagaatgagcagaata
>Campylorhamphus_procurvoides
attaacataatctcatttatattaatcttatctatatccctaagtatcatcctaactatactaaacttttgactagcacaaataaccccagattcagagaaactatccccgtatgaatgcggatttgacccactnggatctgcccgactcccattctctatccgattcttctt-agttgcaatcttatttctnctcttcgacctagaaattgccctcctactccccctnccatgagctacccaacttcaatcacccttattcaccctaacctgaacctccactattattattctactaacactagggctaatctacgaatgaacccaaggaggactagaatgagcagaata
>Campylorhamphus_pucherani
atcaacataatctcatttatactaatattatccatatccctaagtatcatcctaaccacactaaacttctgactggcacaaacaaacccagattccgaaaaactatctccatacgaatgtggatttgacccactaggatctgcccgacttccattctccatccgattcttcct-agtcgcaatcctatttcttctcttcgacctagaaattgccctcttactccccctcccatgagctacccaacttcaatcacccttatccaccctcacctgaacctccaccatcatcattttactaacactaggactaatctatgaatgagcccaaggaggattagaatgagcagaat-
>Campylorhamphus_pusillus
attaacataatctcatttatattaatcttatccatatccttaagcatcatcctaacaatactaaacttttgattagcacaaataaccccagattcagaaaaactatccccatatgaatgcggatttgacccactaggatctgcccgactcccattctctatccgatttttcct-aattgcaatcctatttctcctctttgacctagaaattgccctcctactccccctcccatgagccacacaacttcaatcacccttattcaccctaacctgaacctccactattatcattctactaacactaggactaatctacgaatgaacccaaggaggcttagaatgagcagaata
>Campylorhamphus_trochilirostris
attaacataatctcatttatattaatcttatctatatccctaagcattatcctaactacactaaacttttgactggcacaaataaccccagattcagaaaaactatctccatatgaatgcggatttgacccactaggatctgcccgactcccattctctatccggtttttctt-agttgcaatcttatttctcctctttgacctagaaattgccctcctactccctctcccatgagccacccaacttcaatcacccttattcaccttaacctgaacctccactatcattattctactaacactaggactaatttacgaatgagcccaaggaggattagaatgagcagaata
>Campylorhynchus_brunneicapillus
atgaacataatcctattcataatctgcctatccctggccctaagcatcaccctaacagccctaaacttctgactcgcccagataaacccagactcagaaaaactctccccatatgaatgtggcttcgaccccctggggtcagcccgattacccttctcaatccgattcttcct-agtagcaatcctgttccttctatttgacctagagatcgccctcctactccccctcccatgagccacccaacttgaacaccccactatcaccctaatctgagccttcaccatcatctccctcctcaccctaggactaatctacgaatgagcccaaggaggactagaatgggccga---
>Campylorhynchus_zonatus
atgaatataatcttattcataatcaccctgtccctaaccctaagcatcaccctgacagccctgaacttctgactcgcccaaataaacccagactcagaaaaactctctccatacgaatgcggtttcgaccccctgggatcagcccgactacccttctcaatccgattcttcct-cgtagcaatcctattcctcctgttcgacctagaaatcgccctactccttcccctcccgtgagccacccaactcgaacaccccactaccaccctgatctgagcctccactatcatctctctcctcaccctgggactggtctacgaatgaacccaagggggactagaatgggccga---
>Canirallus_beankaensis
atcaacataatcacatttataatcacactctccctcatcctaagcactacccttattacattaaatttatgaattacccaaattaaccctgacccagaaaaactatccccatacgaatgcggcttcgacccactaggttccgctcgattaccattctcaatccgcttttttctcagtagccatcttattcctactattcgacctagaaatcgcactactactcccccttccatgggccatccaacttcaacaccccaccaccaccctaacctgaaccaccgccctcatcctattactcaccctaggactaatctatgaatgaatacaaggcggcctagaatgagcagaata
>Canirallus_kioloides_berliozi
atcaacataatcacacttataatcacactctccctcatcctaagcactacccttattatattaaatttatgaattacccaaattaaccctgacccagaaaaactatccccatacgaatgcggcttcgacccattaggttccgctcgattaccattctcaatccgcttttttctcagtagccatcttattcctactattcgacctagaaatcgcactactactcccccttccatgggctatccaacttcaacaccccaccaccaccctaacctgaaccaccaccctcatcctattactcaccctaggactaatctatgaatgaatacaaggcggcctagaatgagcagaata
>Canirallus_kioloides_kioloides
atcaacataatcacatttataatcacactctccctcatcctaagcactacccttattatattaaatttatgaattacccaaattaaccctgacccagaaaaactatccccatacgaatgcggcttcgacccactaggttccgctcgattaccattctcaatccgcttttttctcagtagccatcttattcctactattcgacctagaaatcgcactactactcccccttccatgggctatccaacttcaacaccccaccaccactctaacctgaaccaccaccctcatcctattactcaccctaggactaatctatgaatgaatacaaggcggcctagaatgagcagaata
>Canirallus_oculeus
attaacataatcacatttatactcaccctatccctcatcctatgtgctgccctaaccgcactaaacctctgactaacccaaaccagcccagactcagaaaaactatccccatacgaatgtggattcgaccccctcggatccgcccgccttccattctccatccgattcttcctcagtagctatcttgttcctactgttcgacttagaaatcgcacttctcctgcccctcccatgrgcgattcagctccaatccccnnnnnnnnnnnnnncnnnnnnnnnnnnnnnnnnnnttctacttaccctaggattaatctacgaatgaatacaaggtggcctagaatgagcagaata
>Capito_niger
attaacataatcacattcatactcctactctccctgaccctaacttctatcttaattaccttaaattttttacttgctcaaataaaccctgattccgaaaaattatcgccctacgaatgtggcttcgaccctcttgggtcagcccgactaccgttctccatccgattcttcctcagtagctatcctattccttttgttcgacctagaaattgccctcctccttcctctcccctgagcaacccaacttcattcccccaccactacattaatcctaacattttcaatcttactcctacttactctgggcttcatttacgaatgaatgcagggaggcctagaatgggcagaata
>Caprimulgus_indicus
ataaacacaatctcactcatatttttaatctccctgaccctaagtacaattctaatcacactaaacttctgactcgcccaaacctacactgatcaagaaaaactatccccatacgaatgtggctttgaccccctaggatctgcccgactgccattctcagtacgattcttcctcagtagctatcttattcctcctattcgactta-aaatcgcacttctactccccctcccatgagccacccaactacaatccccaaccaccaccttggcctgaaccttcactataatcaccctgcttaccctaggcctaatttatgaatgaatccaagggggcttagagtgggcaga---
>Capsiempis_flaveola
attaacataatcctttttatatttattttaaccttatccctaagcattattttaattatacttaacttatgtctcgcacaaacttacccagattctgaaaaattatcaccctacgaatgtggatttgaccctctaggctccgcccgcctaccattctcaatccgattcttcct-agtcgcaattctatttctccttttcgacctagaaattgccctcttactacctcttccatgagctactcaactccaatttcctctcaacaccctaacatacacattcatcataattcttctactcacactaggactagtctatgaatgaatccaaggaggcctagaatgagcagaata
>Caracara_cheriway
atcaacataatcaccttcatacttaccttatccctcaccttaagtgccattctaatcatcctaaacttttgactagcccaaataaccccagactcagaaaaactatccccatacgaatgcggctttgacccactaggatcagctcgactgccgttctccattcgattctttctcagtagccatcctcttcctgctattcgacctagaaatcgcactcctccttcccctcccatgagctatccaactacaatccccaaccaccaccctagcctgagccctcacaattatcctcctactcacactaggactaatctatgaatgactacaaggaggcctagaatgagcagaata
>Caracara_creightoni
atcaacataatcaccttcatacttaccttatccctcaycttaagtaccattctaatcatcctaaacttttgactagcccaaataaccccagactccgaaaaactatctccatacgaatgcggctttgacccactaggatcagctcgactaccattctccattcgattctttctcagtagccatcctcttcctgctatttgacctagaaatcgcactcctccttcccctcccatgagctattcaactacaatccccaaccactaccctaacctgagccctcacaattatcctcctactcacactaggactaatctatgaatgactacaaggaggcctagaatgagcagaata
>Caracara_plancus
atcaacataatcaccttcatacttaccttatccctcaccttaagtgccattctaatcatcctaaacttttgactagcccaaataaccccagactccgaaaaactatccccatacgaatgtggctttgacccactaggatcagcccgactaccgttctccattcgattctttctcagtagccatcctcttcctgctattcgacctagaaatcgcactcctccttcccctcccatgagctatccaactacaatccccaaccaccaccctagcctgagccctcacaattatcctcctactcacactaggactaatctatgaatgactacaaggaggcctagaatgagcagaata
>Cardellina_canadensis
ataaacataatcctatttatactaaccctttcactaaccttaagcatcctactgaccatactaaacttctgactagcccaaataaccccagactcagaaaaactatcaccatacgaatgcggattcgaccccctaggatccgctcgacttccattctcaatccgctttttcct-agtagccatcctcttcctcctattcgacctagaaattgccctactcctaccactaccatgagctactcaactacaatcacccatcaccaccctagcctgaacctccacacttatcctactcctcaccctaggactagtatacgaatgaatccaaggtggcttagaatgagcaga---
>Cardellina_pusilla
ataaacataatcctatttatactaaccctatcattggcactaagtatcctattaaccatactaaacttctgactagcccaaataaccccggactcagaaaaattatcaccatacgaatgcggattcgacccactaggatctgctcgacttcccttttcaatccgcttcttcct-agtagccatcctcttccttctattcgacctagaaatcgccttacttctaccactaccatgagccacccaactacaatcccccatcaccaccctaacttgagcctccacactaatcctactcctcaccctaggactcgtatacgaatgaattcaaggtggcctagaatgggcagaata
>Cardellina_rubra
ataaacataatcctattcatactaaccctgtcactgaccctaagcatcctattaaccacactaaacttttggctagcccaaataaccccagactcagaaaaattatcaccgtatgaatgtggattcgaccccttaggatctgctcgactccccttttcaatccgcttcttcct-agtagccatcctcttccttctattcgacctagaaatcgccctactcctacctctaccatgagccacccaactacaatcccccaccaccaccctaacctgaacctctgcactcatcctactcctcaccctaggactagtatacgaatgaatccaaggtggcttagaatgagcagaata
>Cardellina_rubrifrons
ataaacataatcctattcatactaaccctatcacttaccctaagcatcctactaaccatactaaacttctgactagcccaaataaccccagactcagagaaattatcaccatacgaatgcggattcgaccccctaggatctgctcgacttcccttttcaatccgctttttcct-agtagccatcctcttcctcctattcgacctagaaatcgccctactcctaccactaccatgagccacccaactacaatcccccaccaccaccctaacctgaacctccacactcatcctactcctcaccctaggactagtatacgaatgaatccaaggtggtctagaatgggcagaata
>Cardinalis_cardinalis
ataaacataatctcattcatactaactctatcactggccctaagcatccttttaaccgcactaaacttttgactcgcccaaataaccccagactctgaaaaactatctccatacgagtgcggattcgaccccctaggatctgcccgacttcctttctcaattcgcttcttcct-agtagccatcctcttcctcctcttcgacctagaaattgccctactccttccactcccatgagccacccaactacaatcccctactacaaccctaatctgagcctttatacttatcctcctccttactctaggattagtgtacgaatgaattcaaggaggactagaatgagcaga---
>Carduelis_carduelis
ataaacataatcctattcatactagtcttatcattcactctaagcatcctactaaccacactaaacttttgactagcccaaataaacccagactcagaaaaactatccccctacgaatgtggatttgacccccttggctctgcccgactgcccttctcaatccgattcttcct-agtagctattctattcctcctcttcgacctagaaatcgcccttctactgccactaccatgagctacccaactagaatcccccataactaccttaatctgagcctccatcctcctcctcctcctaacactaggactcatctacgaatgaatccaaggcgggttagaatgagcagagta
>Caretta_caretta
---aacgtaacaacatccatcatcacaatagcctccattctctccataatcctaataatattaaactaccaattaacattaacaaaaccagataacgaaaaattatccccatatgaatgtggctttgacccactagaatcagcccgtctaccattctcaattcgatttttccttagtagccatcttattcctgctattcgacttagaaattgcactactcctaccactaccatgagccacccaactcccatctccaacctcaacccttacctgaaccattattattttacttctcctaacactaggccttatttatgaatgaatccaaggaggcttagaatgagc------
>Carettochelys_insculpta
------------------------------------------------------------atcaaccacctactaacaattataaaaccagacactgaaaaattatcaccatacgaatgtggatttgaaccagcaaaatccgcttgattaccattctcattccgattcttcat-agttgcaatcttattcctactatttgacctagaaatcgcactactactcccattaccatgagcaatccaactatcacacccactacacgccctactatgaacactaaccctactacttctattgaccctaggactagcatacgaatgaacgcaaggaggactagaatgagc------
>Cariama_cristata
atcaacataatcaccttcatactaatcacatccctctccctaactaccgccctcaccttccttaacctatgacttgcccaaactaatccagactcagaaaaactatcgccctatgaatgcggctttgacccactcggatctgctcgactccctttctcaattcgcttcttcctcagtagcaatcctattcttacttttcgacctagaaatcgcactcctactcccactcccctgagcaattcaactccaatcccccaccaccaccttatattgaacttccaccatcctcttcctacttactctcggcctaatctacgagtgaacacaaggaggactagaatgagcagaata
>Carpodacus_erythrinus
atgaacacaatcctattcatactgactatatcgctcgccttgagcatcctactaaccacactaaacttttgactagcccaaataaacccagactcagaaaaactatccccctacgaatgcggatttgatcccctgggatctgcccgacttccattctcaattcgattcttcct-agtagctatcctattcctcctattcgacctagaaattgccctactactcccgctcccatgagccatccaactagaatcccctaccactaccttcatttgaacctccttcctcattctactcctaacactagggctaatctacgaatgaattcaaggcggcctagaatgagcaga---
>Carpodacus_nipalensis
ataaacataatcctatttatactaaccctatcactcaccctaagcatcctattaacagccctaaacttctgactcgcccaaataaacccagactcagaaaaactatccccctatgaatgcggattcgaccctctaggatctgcccgactcccattctcaatccgattcttcct-agtagccatcttattcctcctgttcgacttagaaatcgccctactactcccactaccatgggccattcaactagaatcccccaccaccaccctaatctgaacctccttcctacttcttattttaacactaggactaatctacgaatgaattcaaggaggactagaatgggcagaata
>Carpodacus_pulcherrimus
ataaacataatcctgttcatactaaccctatcactcaccctaagcatcctactaactgcactaaacttttgactagcccaaataaacccagactcagaaaaactatccccatacgaatgcggatttgaccccctaggatctgctcgactcccattttcaatccgattcttcct-agtagccattctattcctcctattcgacttagaaatcgccctactacttccactcccatgagccatccaactagactcccccaccaccaccctgatctgaacctccttcctcctacttctcctaacattaggactaatctacgaatgsscccaaggcggactagaatgagcagaata
>Carpodacus_puniceus
ataaacataatcctgttcatactaactttatcactcaccctcagtatcctactaactgcactaaacttctgactagcccaaataaacccagactcagagaaactatccccctacgaatgtggattcgacccactaggatctgcccgacttccattctcaattcgattctttct-agtagctatcctattcctcctgttcgacctagaaatcgccctattacttccactcccatgagccatccaactagaccatcccaccaccaccctcatctgaacctctttcctcctacttctcctaacactagggctaatctacgaatggatccaaggcggactagaatgagcagaata
>Carpodacus_rhodochlamys
ataaacataatcctatttatactgaccatatcgctcgccctaagcatcctacttaccgcactaaacttttgactagcccaaacaagcccagactcagaaaaactatccccctacgaatgtggatttgaccccctaggatccgctcgactcccattttcaatccggttcttcct-ggtagccatcctattcctcctattcgacctagaaattgccctactactcccactcccatgagccatccaactagattcccccaccaccaccctaatctgaacttccctcctcctacttctcctaacattaggactaatctacgaatgaatccaaggcggactagaatgagcagaata
>Carpodacus_rodochroa
atgaacataatcctattcatactagctctatcgctaaccctaagcctcctattaaccgcactaaacttctgactggcccaaataaacccggactcagaaaaactatccccctacgaatgcggatttgaccctctagggtccgctcgactcccattctccatccgatttttcct-agtagccatcctattcctcctgttcgacctagaaattgccctgctgttaccactcccatgagctattcaactagattcccccaccaccaccctaatctgaacttcctttcttctatttctcctaacattaggattaatctacgaatgaacccaaggcggactagaatgagcagaata
>Carpodacus_rodopeplus
atgaacataatcctattcatactagccctatcattcactctaagcctattactaactgcactaaacttctgactagctcaaatgaaccctgactcagaaaagctatccccctacgaatgcggatttgatcccctaggatccgctcgactcccattctctatccgattcttcct-agtagccatcctatttctattgttcgacctagaaattgccctactactcccactaccatgggctatccaactagattcccccaccactaccttaatctgagcctccctcctcctgcttctcctaacactaggactaatctacgaatgaactcaaggcggactagagtgagcagaata
>Carpodacus_roseus
ataaacataatcctattcatactaaccctatcactcaccctaagcatcctactaaccgcactaaacttttgactagcccaaataaacccagactcagaaaaattatccccctacgaatgcggatttgaccccctaggatccgcccgacttccattctcaatccgattcttcct-agtggccatcctattcctcctattcgacctagaaatcgccctactactcccacttccatgagccatccaactagactcccccaccaccaccctaatctgaacttccttcctcctatccctcctaacactagggctaatctacgaatgaattcaaggcggactagaatgagcaga---
>Carpodacus_rubescens
attaacataatcctatttatgctcaccttgtcattcaccctaagcatcctactaaccgcactaaacttctgattggcccaaataaacccagactcagaaaaactatcaccttacgaatgcggattcgacccactaggatctgctcgactcccattctcaatccgattcttcct-agtagctattctattcctcctattcgacctagaaatcgccctgctacttccactaccatgagccacccaactagaatcccccaccaccaccctaacctgagcctccctcctactccttaccctaacactaggactaatctacgaatgaatccaaggaggattagaatgagcagaata
>Carpodacus_rubicilla
ataaacataatcctattcatactaaccctatcactcgccctaagcatcctactaactgcactaaacttttgactagcccaaacaaacccagacccagaaaaactatccccatacgaatgcggattcgatcccctaggatctgcccgactcccattttcaatccgattcttcct-agtagccatcctatttctcctattcgacctagaaattgccctattacttccactcccatgagccatccaactagattctcctaccaccaccctaacttgagcctccttcctcctacttatcctgacattagggctaatctatgaatgaattcaaggcggactagagtgagcagaata
>Carpodacus_rubicilloides
ataaacataatcctatttatactaaccctatcactcgccctaagcatcctactaactgcactaaacttttgactagcccaaacaaacccagactcagagaagctatccccatacgaatgcggattcgatcccctaggatccgcccgactcccattctcaatccgattcttcct-agtagccatcctatttctcctattcgacctagaaattgccctattactcccactcccatgagccatccaactaaattcccctatcaccaccctaacttgagcctccttcctcctacttattctaacgttagggctaatctatgagtgaatccaaggcggactagaatgagcaga---
>Carpodacus_synoicus
---------------------------ctatcactcgccctaagcctcctactcaccgcactaaacttttgattagcccaaataaacccagactcagaaaaattatccccctatgaatgtgggtttgaccccctaggatccgcccgacttccattttcaatccgattcttcct-agtagctatcctgtttctcctgttcgacctagaaattgccctactacttccacttccatgagccatccaactagaccacccaactaccaccctagcctgagcctccttcctcctactcctcctgacactaggactaatctatgaatgaatccaaggaggactagaatgggcagaata
>Carpodacus_thura
ataaacataatcctgttcatactaaccctatcactcatcctaagcatcctactaaccgcattaaacttctgactagcccaaataaacccagactcagaaaagctatccccctacgaatgtggatttgaccccctaggatccgcccgacttccattctcaatccgattcttcct-agtggccatcctattcctcctattcgacctagaaattgccctgctacttccactcccatgagccatccaactagattcccccaccaccaccctaacctgagcttccttcctcctattcctcctaacattaggactaatctacgaatgaacccaaggcggactagaatgagcagaata
>Carpodacus_vinaceus
atgaacataatcccattcatgctagctctatccctcaccctaagcctcctattaaccgcgctgaacttctgactagcccaaataaacccggactcagaaaaactatccccctacgaatgcggatttgaccccctaggatccgctcgactcccattctccatccgattcttcct-agtagccattctattcctcctatttgacctagaaattgccctcctacttccgctcccatgagccatccaactacattcccccaccgccaccctaatctgagcctccttcctcctactcctgctaacactgggactcatctacgaatgagcccaaggaggactagaatgagcagaata
>Carterornis_chrysomela
atgaatataatcctattcataatcaccctgtccctagctctgagcatcatcctaaccgcactaaacttctgactcgcccaaatgaacccagacccagagaaactatctccatacgaatgcggcttcgaccccctggggtccgcccggctgccattttcaattcgattcttcct-agtagcgatcctatttctactgttcgacctggaaatcgccttactcctgcccctcccatgagccatccaactgcaaacccctatcacaacactaatatgagcctccgccctcattctcctgctcactctaggcctaatctacgaatgagtccaagggggactagaatgggcagaata
>Carterornis_leucotis
atgaatataatcctattcataatcaccctatccctaactctgagcattatcctaactgcattaaacttttgactcgcccaaataaacccagactcagagaaactgtccccatacgaatgtggctttgaccccctagggtccgcccggctgccattttcaattcgattcttcct-agtagcgatcctctttctactatttgacctagaaatcgccttactcctccctctcccatgagccatccagctacaaacccctatcacaacactaatatgaacctccgccctcatcctcctactcactctaggcctggtctacgaatgagcccaaggaggactagagtgggcagaata
>Casuarius_bennetti
atgaacataatcacatttatgcttctactttccctaacgctaagcatcatcctaaccacagtaaacttctgactagcccagacaaacccagatgcagaaaaactatccccctacgaatgtggctttgacccactaggctctgctcgactccccttctccattcgattcttcctcagtagctatcctgttcttactcttcgacctagaaatcgccctcctcctccctctcccatgagcaatccaacttccacacccaatgctgaccctactatgaacctctatcatcctcttcctcctcactctaggactggtttatgaatgaacccaagggggcttagaatgagcagaata
>Casuarius_casuarius
ataaacataatcacatttatgcttctactctccctaacactaagcatcatcctaaccacagtaaacttctgactagcccagacaaatccagatgcagaaaaactatccccctacgaatgtggctttgacccactaggctctgctcgactccccttctccatccgattcttcctcagtagctatcctgttcttactcttcgacctagaaatcgccctcctcctccctctcccgtgagcaatccaacttccacacccaatgctaaccctactatgaacctctatcatcctcttcctcctcactctaggactggtttatgaatgaacccaagggggcttagaatgagcaga---
>Cathartes_aura
atcaacataatcacatttatattcaccctatctcttatcctagccgccctcctaaccacactaaacttctgattggcccaaacaaacccagactcagaaaaactatccccctacgaatgtggcttcgacccgctcgggtccgcccgccttccattctcaattcgattcttcctcagtagcaatcctattcctgctatttgacctagaaattgcactcctactcccactcccgtgagcaattcaacttcaatctcccaccaccaccctaatctgagcatccaccatcctcctcctcctcacactcggactaatttatgagtgaatgcaaggaggactagaatgggcaga---
>Catharus_fuscescens
atgaatatagtcctattcataatcaccctatctttagctctaagcctagccctaaccaccctaaacttctgactcgcccaaataaacccagactcagaaaaactgtccccatacgaatgtgggttcgacccgctagggtccgctcgccttcctttctccatccgattcttcct-ggtagctatcctattcctactcttcgacctagaaatcgccctcctacttcccctaccatgagccacccaactccaatcccccaccaccacactagcctgagcctcagccctaatcctcctcctcacactaggcctaatctacgaatgaacccaagggggcctagaatgagcagagta
>Catharus_ustulatus
atgaatataatcctattcataattatcctatctttaacactaagcatggccctaaccaccctaaacttctgactcgcccaaataaacccagactcagaaaaactatccccatacgaatgcggatttgacccactaggatccgcccgccttcccttctctattcgattcttcct-agtggccatcctattcttactcttcgaccttgaaattgccctcctactccccctgccatgagcaacccaactccaatcccccaccactacgctagcctgagcctcaaccctaatcctcctcctcacactaggcctaatctacgaatgaacccaagggggcctagagtgagcagagta
>Causus_defilippii
ataagcctctata---ctctaactatctcagccatagctacatcctccctcctatataccatcaactcct---ttatcccacaaaaaccagatatcaacaacctatccccctacgaatgtggatttgaccctttaggagacgcacgatcccctgtctccatccaattcttttt-agttgctatcctatttatcctattcgatctagaaatcatcttactccttcccatcccatgaagcataaacaccaatcctacacactacactacccttatagtcttcaccctcctcttaaccctaacattaggcctcctacatgagtgacttcaaggaggattagaatgagc------
>Cecropis_daurica
attaacataatcaccttcataatcaccctatctctaaccctaagcattatcctaaccgcactaaacttctgacttgcccaaataacacccgactcagaaaaactctccccatacgaatgtggctttgaccccacaggctccgcccgactgcctttctccatccgattcttcct-tgtagcaatcctattcctcctattcgacctggaaattgccctcctccttcccctcccatgagccacccaacttcaagcccccataaacacactaatctgaacctccacactaatcctgctacttaccctcggacttgtatatgaatgaacccaaggagggctagaatgagcaga---
>Celeus_castaneus
atcaacataatcatatttatactgtccctctccctaattctcagcgccaccctaattgccctcaacttctgacttgcccagaccaacccagattcggaaaagctctccccatacgaatgcggcttcgacccccttggatccgctcgactcccattttccatccgattcttcctcagtagctatcctattcctcttattcgacctagaaattgccctccttctccccctcccctgggcaacccaacttcaatcccctaccaccaccctcgtctgaacctccacaatcattctccttctgaccctcggacttatctacgaatgagtccaaggcggactggaatgagcagaata
>Celeus_elegans
atcaacataattacattcatactgtccctctccctaattctcagcatcgccctaatcaccctcaacttttgactcgcccaaaccaatccagactcagaaaaactctccccatacgaatgcggcttcgacccactcggatccgctcgactcccattctccatccgattctttct-agtagccatcctattcctcctattcgacctggaaattgccctcctcctccccctcccctgagcaacccaactccaatcccccgccaccactcttacctgagccgccacaatcattctccttctgaccctcggacttatctacgaatgaattcaaggtggattagaatgagcagaata
>Celeus_flavescens
atcaacataattacattcatactgtccctctccctaattctcagcatcgccctgatcgccctcaacttttgactcgcccaaaccaacccagactcggaaaaactctccccatacgaatgcggcttcgacccactcggatccgctcgactcccattctccatccgattcttcctcagtagccatcctattcctcttattcgacctggaaattgccctcctcctccccctcccttgagcaacccaactccaatcccctgccaccactctcacctgaacttccacaattattctccttctgaccctcggacttgtctatgaatgaattcaaggtggattagaatgagcagagta
>Celeus_flavus
atcaacataatcacatttatactgtccctctccctaattctcagcgtcgccctaatcaccctcaacttctgactcgcccagaccaacccagactcagaaaaactctccccatacgaatgtggcttcgaccctcttggatccgcccgactcccattctccatccgattctttctcagtagccatcctattcctcttattcgacctagaaattgccctcctcctccccctcccctgagcaacccaacttcaatcccccaccaccactcttatctgaacctccacaatcattctccttctaaccctaggacttatctacgaatgaattcaaggcggattggaatgagcagaata
>Celeus_galeatus
atcaacataatcacactcatactatccctctccctaattctcagcgtcaccctaatcaccctcaacttctgactcgcccaaaccaatccagactcggaaaagctctccccgtacgaatgtggctttgacccacttggatccgcccgactcccattctccatccgattcttcctcagtagccattctattcctcctattcgacctggaaattgccctcctcctccccctcccctgagctacccaacttcaatcccccactaccactctcatctgaacatccacaataattctccttctaacccttggacttatctacgaatgaattcaaggcggattggaatgagcagaata
>Celeus_grammicus
attaacataatcacatttatactgtccctctccctaattctcagcatcgccctaatcgccctcaacttctgacttgcccagaccaacccagactcagaaaagctctccccatacgaatgtggcttcgaccctcttggatccgctcgactcccattttccatccgattcttcctcagtagctattctattcctcttattcgacctagaaattgccctcctcctccccctcccctgagcaacccaacttcaatcccctaccactactcttatctgaacctccacaatcattctccttctaaccctcggacttatctacgaatgagcccaaggcggattggaatgagcagaata
>Celeus_loricatus
atcaacatactcacattcatactgtccctctccctaaccctcagcatcactctaatcgccctcaacttctgacttgcccaaaccaatccggactcggaaaaactctccccctacgaatgtggcttcgacccacttggatccgctcgactcccattttctatccgattctttctcagtagccattttattcctcttattcgacctagaaattgccctcctcctccccctcccctgagcaacccaacttcaatcccccaccaccaccctcacctgaaccaccacaatcatcctccttctgaccctaggacttatctacgaatgaattcaaggcggattggaatgagcagaata
>Celeus_lugubris
atcaacataattacattcatactgtccctctccctaattctcagcatcgccctaatcaccctcaacttttgactcgcccaaaccaatccagactcggaaaaactctccccatacgaatgcggcttcgacccactcggatccgctcgactcccattctccatccgattctttctcagtagccatcctattcctcctattcgacctggaaattgccctcctcctccccctcccctgagcaacccaactccaatcccccgccaccactcttacctgagccgccacaatcattctccttctgaccctcggacttatctacgaatgaattcaaggtggattagaatgagcagaata
>Celeus_obrieni
atcaacataatcacatttatactatccctctccctaattctcagcatcgccctaatcaccctcaacttctgactcgcccagaccagcccagactcagaaaaactctccccgtacgaatgcggcttcgaccctcttggatccgcccgactcccattttccattcgattctttctcagtagccatcctattcctcttattcgacctagaaattgccctcctcctccccctcccctgagcaacccaacttcaatcccccaccaccactctcatctgaacctccacaatcatcctccttctaacccttggacttatctacgaatgaatccaaggtggattagaatgagcagagta
>Celeus_spectabilis
atcaacataatcacatttatactatccctctccctaattctcagcatcgccctaatcaccctcaacttctgacttgctcagaccagcccagactcagaaaagctctccccgtacgaatgtggcttcgaccctcttggatccgcccgactcccattttccattcgattctttctcagtagccatcctattcctcttattcgacctagaaatcgccctcctcctccccctcccctgagcaacccaacttcaatcccccaccaccactctcatctgaacctccacaatcattctccttctgacccttgggcttatctacgaatgaatccaaggtggattggaatgagcagagta
>Celeus_torquatus
atcaacatactcacatttatactgtccctctccctaaccctcagcatcactctaatcgccctcaacttctgactcgcccaaaccaacccagactcggaaaaactctccccatacgaatgcggctttgacccgcttggatccgcccgactcccattctccatccgattcttcctcagtagccattctattcctcctattcgacttagaaattgccctcctcctccccctcccctgagcaacccaacttcaatcccccaccaccaccttcatctgaactgccgcaatcatcctccttctaaccctcggactcatctacgagtgaattcagggcggattagaatgggcagaata
>Celeus_undatus
attaacataatcacatttatactatccctctccctaattctcagcatcgccctaatcgccctcaacttctgacttgcccaaaccaacccagactcagaaaagctctccccatacgaatgtggcttcgaccctcttggatccgctcgactcccattttccatccgattcttcct-agtagccattctattcctcttattcgacctagaaattgccctcctcctccccctcccctgagcaacccaacttcaatcccctaccactactcttatctgaacctccacaatcattctccttctaaccctcggacttatctacgaatgagcccaaggcggattggaatgagcagaata
>Centrochelys_sulcata
atgaacacaataatctcaattacaatcatctcactaatcgtatcaacagccctagttacactaaactactgactcacaccaacaaaaccaaacaatgaaaaactatccccatacgaatgtgggtttgatccaacagaatcctctcgtttaccattctcaatccgattcttcctcagtagcaatcctattcctactatttgacctagaaatcgcactactactcccattaccatgggccatacaactaccacaccccacccactctttcgcctgagccctcattatcctactcatactcacattaggctttgcctatgaatgagcccaaggaggcctagaatgagcagag--
>Centronyx_bairdii
ataaacataatcctattcatactaatcctatcactatccctaagcatcctcctaaccgcactaaacttttgactcgcccaaacaaccccagactcagaaaaactatccccatacgaatgtggatttgaccccctaggctctgctcgactccccttctcaatccgctttttcct-agtggccatcctcttcctcctattcgacctagaaatcgcactactcctccccctaccatgagccacccaactacactcccccctcactacactaacttgggcctccgcacttatcctcctcctcaccatagggctagtatacgaatgaatccaaggaggcctagaatgagcagaata
>Centronyx_henslowii
ataaacatagtcctattcatattaaccctatcactagccctaagcatccttctaaccgcactaaatttctgactcgcccaaataaccccagactcagaaaaactatccccatacgaatgtggattcgaccccctaggctccgcccgacttcccttctcaatccgcttcttcct-agtagccatcctcttcctcctgttcgacctagaaatcgcactactcctcccccttccatgagccatccaactgagctcccccatcactaccctaacttgagcctccacactcatcctcctactcaccctaggactaatctacgaatgaatccaagggggcttagaatgagcagaata
>Centropus_bengalensis
atcaacataatcct-ctcatattcaccctatccctcactcnnngcatcatcctcattacacnnnacttctgatnnncccaaattaacccagattcggaaaaactctccccatacgaatgtggattcgatccacnnngttctgctcgacttccattctcaattcgatttttcctcagtagccatcttattcctcttattcgacttagaaatcgccctactactgccactcccatgagctacacaactacaatcgcccataataaccttaacttgaacatccactatccttatcctcctcacattaggattaatttatgaatgaatacaaggaggtctagaatgggcagaann
>Centropus_sinensis
atcaacataattctactcatactcaccctgtccctcattctaagcatcatcctcattatattaaacttctgattaacccaaattagcccggactcagaaaaactctctccatacgaatgtggatttgaccccctaggttccgctcgactcccattctcaattcgattcttcctcagtagctatcctattcctactattcgacttagaaatcgctctcctactaccactcccatgagctacacaattacaatcgcccataacaaccttaacctgaacatctattatcatcatcctccttacattaggactaatctatgaatgaatacaaggaggtctagaatgggcagaata
>Centropus_unirufus
atcaacataatcct-cttatatttactttatccctcactcnnngcgccatcctcattatatnnnacttttgacnnnctcaaattagcccagactcagnnnaactctccccatatgaatgtggatttgacccccnnngatccgctcgactcccattctcaatccgattcttcctcagtagctatcctatttttactattcgacctagaaattgccctcctactaccactcccatgagctacacaattacaatcgcccctaacaaccctaacttgaacgtccattatcattatcctccttacgttcggattaatttatgaatgaatacaaggaggcctagagtgggcagaann
>Cephalopterus_ornatus
attaacacaatcgcctttatactcctcttatccacatcactaagcatcattcttacctcactaaacctctgactagcccaaacaaacccagactcagaaaaactatccccctacgaatgtggatttgaccccctagggtcagcccgcctcccattttcaatccgattcttcct-agtcgcaattttattcctcctattcgacctagaaatcgccctcctactaccacttccatgagcaacccaacttcaatcccccctcactaccctaacttgaacctcaactattatcatcctcctcacactaggccttatctacgaatgaacccaaggaggcctagaatgggcagagta
>Cerasophila_thompsoni
atgaacataatcacattcatgctcgctgcatccttaaccctaagcattgccctgactacactaaacttttggctagctcaaataacccctgactcagaaaaactctccccatacgaatgcggctttgacccactaggatccgcccgactcccattctccatccgattcttcct-ggtagcaatcctctttctcctattcgacctagaaatcgccctcctactacccctcccatgagctattcagctccacaccccaactaccacactagcatgggcctccgccctaatcctaatcctgaccctaggcctagtatacgaatgagcccaaggaggactagaatgagcagagta
>Cercococcyx_mechowi
ataaacataatcatatttatattaattatatcacttgccctaagtattatcctaactacattaaacttctgactcgcacaaataaccccagatgcagaaaaactctcaccctacgaatgtggattcgacccactaggatctgcacgattaccattctcaatccgattcttcctcagtagcaatcctattcttactattcgacctagaaatcgcactactactacccctcccatgagcaatccaacttcaatccccaaccaccacactaacctgaacctctacaatcatcatacttctcacactaggactaatttacgaatgaatgcaaggcggcctagaatgagcagaata
>Cercococcyx_montanus_montanus
ataaacataatcatatttatacttactatgtcactcaccctaagcattatcctaactacattaaacttctgactcgcacaaataaccccagatgcagaaaaactctcaccatacgaatgtggatttgacccactagggtctgcacgactaccattctcaatccgattcttcctcagtagcaatcctattcctattattcgacctagaaatcgcattactactgcccctcccatgagcaacccaacttcaatctccaactaccacactgacctgaacctccacaatcattatactactcacactaggactaatctatgagtgaatacaaggcggcctagaatgagcagaata
>Cercococcyx_montanus_patulus
ataaacataatcatattcatacttactatgtcactcaccctaagcattatcctaactatattaaacttctgactcgcacaaataaccccagatgcagaaaaactctcaccatacgaatgtggatttgacccactaggatctgcacgactaccattctcaatccgattcttcctcagtagcaatcctattcctattattcgacctagaaatcgcattactactgcccctcccatgagcaacccaacttcaatctccaaccaccacactgacctgaacctccacaatcattatactactcacactaggactaatctacgagtgaatacaaggcggcctagaatgagcagaata
>Cercococcyx_olivinus
ataaacataatcatatttatactgaccatatcactcaccctaagcattatcctaactacattaaacttctgactcgcacaaataaccccagatgcagaaaaactctcaccatacgaatgtggattcgacccactaggatctgcacgactaccattctcaatccgattcttcctcagtagcaatcctattcttattatttgacctagaaatcgcattactactgcccctcccatgagcaacccaacttcaatctccaactaccacactgacctgaacctccacaatcattacactactcacactaggattaatctacgaatgaatacaag----------------------
>Cercomacra_brasiliana
atcaacataattttatttatacttaccctatccacatcactaagcattatcctaaccctactaaacttctgactcgcccaaacaaacccaaactcagaaaaactctcaccatacgaatgcggcttcgatccattaggttccgctcgactcccattctccatccgctttttctt-agtcgctatcctatttctactcttcgacctagaaattgccctcttactacccctcccctgagccacccaactccaatccccccttaccaccctaacatgatcgtccaccatcatcctcctcctcacactaggcttagtatacgaatgaatccaaggaggcctagaatgagcagaata
>Cercomacra_carbonaria
atcaacataatcctattcatacttactctatctacatcactaagcattatcctaaccctactaaacttctgacttgcccaaacaaacccaaactcagaaaaactatcaccatacgaatgcggcttcgacccactaggttcagctcgactcccattctccatccgctttttctt-agtcgctattttatttctcctcttcgacctagaaattgccctcttgctacctctcccctgagccacccaacttcaatccccccttactaccctaatatgatcatccaccattattctcctcctcacactaggcctagtatacgaatgaatccaaggaggcctagaatgagcagagta
>Cercomacra_cinerascens
atcaacataatcctatttatacttattctatcaacatcactaagcatcatcctaaccatattaaacttctggcttgcccaaacaaacccaaactcagaaaaactctcaccatacgaatgcggcttcgacccactaggttcggctcgactcccattctccatccgctttttcct-agtcgctatcttattcctcctcttcgacctagaaatcgccctcttactgcccctcccctgggccacccaactccaattccccctcactaccctaacatgatcatccaccatcatcctcctccttacactaggcctaatatacgaatgaatgcaaggaggcctagaatgagcagagta
>Cercomacra_ferdinandi
atcaacataatcctattcatacttactttatctacatcactaagcattatcctaaccctactaaacctctgacttgcccaaacaaacccaaactcagaaaaactatcaccatacgaatgcggcttcgacccactaggttcagctcgactcccattctccatccgctttttctt-agtcgctattttatttctcctcttcgacctagaaattgccctcttactacctctcccctgagccacccaacttcaatcccccctcaccaccctaatatgatcatccaccatcattctcctcctcacactaggcctagtatacgaatgaatccaaggaggcctagaatgagcagagta
>Cercomacra_laeta
atcaacataatcctattcatacttaccctatcttcatcactaagcatcaccttaaccttactaaacttctgactagcccaaacaaacccaaattcagaaaaactctcaccatacgaatgtggtttcgacccactaggctctgctcgactcccattttctattcgctttttctt-agttgctatcctattcctcctcttcgacctagaaattgccctcttactaccccttccttgagccacccaacttcaatcccccttcactaccctaacatgatcatttatcattattctcctccttacactaggcctaatatacgaatgaattcaaggaggcctagaatgagcagaata
>Cercomacra_manu
atcaacataatcctgtttatactcaccctatccacatcactaagcattatcctaaccctactaaatttctgactcgcccaaacaaaccccaacctagaaaaactttcaccatacgaatgtggcttcgacccactaggctccgctcgactcccattctccatccgcttcttctt-agtcgccatcctatttctcctctttgacctagaaatcgccctcttactaccccttccctgggccacccaactccaatcccccctcactaccctaacatgatccttcaccatcatcttcctcctcacactaggcctagtatacgaatgaacccaaggaggcctagaatgagcagagta
>Cercomacra_melanaria
atcaacataattctatttatatttactttatccacatcactaagcattatcctaaccctactaaacttctgacttacccaaacaaacccaaactcagaaaaactctcaccatacgaatgcggcttcgacccactaggttcagctcgactcccattctccatccgctttttctt-agtcgctatcctatttctactcttcgacctagaaattgccctcttattacccctaccctgagccacccaacttcaatcccccctcactaccctaacatgatcgtctaccatcatcctcctcctcacactaggcctaatatacgaatggacccaaggaggcctagaatgagcagaata
>Cercomacra_nigrescens
atcaacataattctatttatacttactgtgtcttcatcactaagcatcatcctaaccctacttaacttctgactagcccaaacaaaccccaactcagaaaaactctcaccatacgaatgtggcttcgacccattaggttctgctcgacttccattctctattcgctttttctt-agtcgctatcctatttcttctctttgacctagaaattgccctattactacctctcccctgagccacccaactccagtcccctctcaccaccctaacatgatcatttatcctcattctcctcctcacgctaggcctagtatatgaatggatccagggaggcctagaatgagcagaata
>Cercomacra_nigricans
atcaacataatcctattcatactcactctatctacatcactaagcattatcctaaccctactaaacttctgacttgcccaaacaaacccaaactcagaaaaactatcaccatacgaatgcggcttcgacccactaggttcagctcgactcccattctccatccgcttcttctt-agtcgctattttatttctcctcttcgacctagaaattgccctcttactacctctcccctgagccacccaacttcaatccccccttactaccctaatatgatcatccaccattattctcctcctcacactaggcctagtatacgaatgaatccaaggaggcctagaatgagcagagta
>Cercomacra_parkeri
atcaacataatcttatttataattactctatcttcatcactaagcatcatcctaaccttactaaacttctgactagcccaaacaaacccaaactcagaaaaactctcaccatacgaatgtggcttcgatccactaggctctgctcgactcccattttccattcgatttttctt-aatcgctatcctattcctcctctttgacctagaaattgccctcttacttccccttccttgagccacccaactccaatcccccctcactaccctagcatgatcatttgtcatcattctcctccttactctaggcctagtatacgaatgaattcaagggggtctagaatgagcagagta
>Cercomacra_serva
atcaacataatcctattcatacttactctatcttcctcactaagtatcatcctaaccttactaaacttctgactagcccaaacaaacccaaactcagaaaaactctcgccatacgaatgtggcttcgacccactaggctctgctcgacttccattttctattcgctttttctt-agttgctatcctatttctcctattcgacctagaaattgccctcttactacctcttccttgagccacccagctccaatcccccctcactaccctaacatgatcatttatcatcattctcctccttacactaggcctaatatatgaatgaattcaagggggcctagaatgagcagagta
>Cercomacra_tyrannina
atcaacataatcttattcatacttactttatcttcatcactaagcatcaccctaaccttactaaacttctgactagcccaaacaaacccaaactcagaaaaactctcaccatacgaatgcggcttcgacccactaggctctgctcgactcccattttctattcgcttcttctt-agtcgctatcctatttctcctcttcgacctagaaattgccctcctacttccccttccttgagccacccaactccaatcccccctcactaccctaacatgatcatctattatcattctcctccttacactaggcctagtatatgaatggattcaaggaggcctagaatgagcagagta
>Cercomela_familiaris
atgaacataatcatgtttatactcaccctctccctaaccctaagcatagccctaaccgccttaaacttctgattagcccaaataacccccgactcagaaaaactatccccatacgaatgcggattcgacccactaggatctgctcgactacccttctcaatccgatttttcct-agtagcaatcttattcctcctgttcgacctagaaatcgccctcttactccccctcccctgagcaacacaactccaatcccccacaaccacactaatttgagcctccactctaatcctcctccttacccttggtctcgtatacgaatgaacccaaggaggactagaatgagcagagta
>Cercomela_fusca
atgaacataatcatgtttatactggccctctccctaaccctaagtgccgccctaaccactttaaacttctgactagcccaaataactcccgactcagaaaaactatccccatacgaatgcggattcgacccactaggatctgctcgactccccttctcaatccgattcttcct-agtagccattttattcctactattcgacctagaaatcgcccttctcctccccctcccctgagcaacacaactccaatctcccataaccacactaatctgaacctccaccctaatcctcctcctcacccttggtctcgtatacgaatgaatccaaggaggactagaatgggcagaata
>Cercomela_melanura
atgaacataatcatgtttatacttaccctctccctaactctaagcattgccttaaccgccttaaacttctgactagcccaaataacccccgactcagaaaaactatccccatacgaatgcggattcgacccactaggatctgcccgactacccttctcaatccgattcttcct-agtagcaatcttgttcctcctattcgacctagaaatcgccctcctactcccccttccctgagcaacacaactccaatcccccacaaccacactaatttgaacctccatcctaatcctcctcctcaccctcggccttgtatacgaatggatccaaggaggactagaatgagcagaata
>Cercomela_schlegelii
atgaacataatcatatttatgctaaccctttccctaaccctaagcatcgccctaaccaccctaaacttctgactagcccaaataaccccagacccagaaaaactatccccatacgaatgcggatttgacccactaggatctgcccgactcccattttcaattcgattcttcct-agtagcaatcctattcttactgttcgacctagaaatcgcccttttactccccctaccctgagcaacacaactccactcccccacaaccacattaatctgaacctctattctaatcctcctcctcacccttggcctcgtatacgaatgaattcaaggaggactagaatgagcagaata
>Cercomela_scotocerca
atgaacataatcatgtttatactcaccctctccctaactctaagcattgccttaaccgccttgaacttctgactagcccaaataacccccgactcagaaaaactatccccatacgaatgtggattcgacccactagggtccgcccgcctgcctttttcaatccgcttcttcct-agtagcaatcttgttcctcctgtttgacctcgaaatcgccctcctactccccctcccctgagcaacacaactccaatcccccacaaccacactaatttgagcctccactctaatcctccttctcacccttggcctcgtatacgaatgaatccaaggaggactagaatgagcagaata
>Cercomela_sinuata
atgaacataatcatgtttatactcaccctctccctaactctaagcatcgccctaaccaccctaaacttctgactggctcaaataacccccgactcagaaaaactatccccatacgaatgcggatttgacccactaggatctgcccgactccccttttcaatccgattcttcct-agtagcaatcctattcttattattcgacctagaaatcgccctcctactccccctaccatgagcaacacaactccactctcccacaaccacactaatctgagcctccgtcctaatcctcctcctcacccttggcctcgtatacgaatgaattcaaggaggactagaatgagcagaata
>Cercomela_sordida
atgaacatagtcatgtttatactcatcctctctctgaccctgagcatagccctaaccgccctaaacttttgactagcccaaatatccccagacccagagaaactatccccatacgaatgcggatttgacccactaggatctgcccgactccccttttcaatccgattcttcct-ggtagcgatcctattcctactattcgacttagaaattgccctcctactccccctgccctgagcgacacaacttcaatcccccatgaccacactaatttgagcctccaccctaatcttccttctcactttcggcctcgtgtacgaatgaacccaaggaggactagaatgagcagaata
>Cercomela_tractrac
atgaacataatcatgtttatactcaccttctccctaaccctaagcatcgccctaaccgccctaaacttctgactggcccaaataacccccgacccagaaaaactatccccatacgaatgcggatttgacccactaggatctgcccgactccccttttcaatccgattcttcct-agtagcaatcctattcctattattcgacctagaaatcgccctcctactccccctaccctgagcaacacaactccactctcccacaaccacactaatctgagcctccatcctaatcctcctcctcacccttggcctcgtatacgaatgagttcaaggaggactagaatgagcagaata
>Cercotrichas_coryphoeus
atgaacataatcacatttatgatcgccatatccctagccctgagtatcgccctaaccgccctaaacttctgactagcacaaacagccccagacccagaaaaactatccccatatgaatgcgggtttgaccctctagggtccgcccgactcccattttcaatccgattcttcct-agtagcaatcctattcctccttttcgacctagaaatcgccctcctactacccctaccctgagcaacacaacttcaatcccccataaccacactaacctgaacctccatcctaatcctcctcctcaccctaggactagtctatgaatgaatccagggaggattagagtgagcggagta
>Cerrophidion_godmani
attagcctagcac---ttcttatcatcatagctacaacgacagcaaccctcctatatgccatcaacgccc---taataccaacaaaacccgatattaacaagctctccccatacgaatgcggatttgatccattaggcaacgcccgatcccctatctctatccagttcttcct-agtcgctatcttatttattctatttgacctggaaatcatccttctcctacctgtctcttgaagcactaacacaaacccaacaacatctactacaaccataaccactaccctcctggttattttaacactaggtcttgtatatgaatgactccaaggcggactagaatgaacagag--
>Certhia_brachydactyla
atgaacatgatcctattcataatcctcctctccctcagcctgagcctcgcactaaccactctaaacttctgactagcccaaaccaacccagactcagaaaaactgtccccctacgaatgtggattcgacccactgggatctgctcgcctccctttctcagtacgattcttcct-agtagccattttattcttactgttcgacctagaaatcgcactccttcttccactcccatgagccacacaactagaatccccaactaccaccttaacctgagcctctaccctcatcctcctccttacactaggtctggcgtacgaatgaactcaaggaggcctagaatgggccgaata
>Certhia_familiaris
atgaatataatcctattcataatcgccctctccctgaccctgagccttgcactaactaccctgaacttttgactagcacagaccaacccagactcagaaaaactatctccctacgaatgcggattcgaccccctgggatctgctcgcctccccttctcagtacgatttttcct-agtggccattttatttttattattcgacctagaaatcgcactcctactcccactcccatgagctactcaactagaatctcctaccactaccctaacctgagcctctatcctcatccttctccttacactaggcctgatatatgagtgaacccaagggggcctagaatgagctgaata
>Certhiaxis_cinnamomeus
attaacataatttcctttatacttatcctatccacatccctaagcattattttaaccatactaaacttttgactagcccaaacaaacccagactcagaaaaactatctccatacgaatgcggatttgaccctctaggatctgctcgactcccattctcaatccgattcttctt-agtcgcaatcttattcctcctcttcgacctagaaatcgcccttctacttccccttccatgagctacccaactagaatctcccctctccaccctaacctgaacctcaattattattcttctactcacactaggactaatgtacgaatgaacccaaggaggactagaatgagcagaata
>Certhiaxis_mustelinus
attaacataatctcctttatactaatcctatccacatccctaagcatcattttaactatactaaatctttgactagcccaaacaaacccagattcagaaaaattatccccctacgaatgcggatttgaccctctaggatctgctcggctcccattctcaatccgattcttcct-aattgcaatcttattcctcctcttcgacttagaaatcgccctcctacttccccttccatgagctactcaactagaatctcccctctccaccctaacctgaacctctactattattcttcttcttacactaggactaatctatgaatggacccaaggaggcctagaatgagcagaat-
>Ceryle_rudis
ataaacacacttacattcatactcaccctctccatgactatcagcatcatcctaaccacattaaacttctgagtagcacaaaccaacccagactcagaaaaactatccccctacgaatgcggcttcgacccactaggctctgcccgacttccattctcaattcgattcttcctcagtagccatcctatttctcctattcgacgtagaaattgccctcctcctccccctaccatgagccacccaactacgctcccctattaacaccctcacctgaacctccacaattctcctcctactaacactaggactagtatatgaatgactccaaggaggactagaatgagctga---
>Cettia_cetti
atgaacataatcctattcataatcgccctatctctcactttgagcatcgccctaaccgcattaaacttcctactagcccaaataaacccagacccagaaaaactatccccatacgaatgtggatttgacccactaggatcagcccgactaccattttcaattcgattcttcat-agtcgcaatcctgttcctcctattcgacttagaaattgccctactactgcccctcccatgagccatccaactccaaaacccatccaccaccttaatttgaacctccatccttctcttcattctcaccataggactggtatacgaatgaactcagggcggactagaatgagcggagta
>Cettia_fortipes
atgaacataatcatattcatgatcgccctatccctaaccctaagtattgctctaaccaccctaaacttctgactggcccaaataaaccccgactcagaaaaactatccccatacgaatgtggttttgacccactaggatcagcccgactgccattttcaatccgattcttcat-agtcgcaattctattcctcctattcgacctagaaatcgccctcctactccccctcccatgagccacccaactccaaaacccaaccaccaccctaatctgaacctcaatcctaatcctgctattaaccctaggactagtatatgaatgaaaccaagggggcctagaatgagcagaata
>Ceuthmochares_aereus
atcaacataatcacattcataattaccctatcccttatcctaactattatcctaaccacattaaacttctgactagcacaaatcaacccagacgcagaaaaactatccccctacgaatgtggattcgacccactaggatctgcccgactcccattctcaattcgattcttcctcagtagcaatcctattcctcctatttgacctnnnaatcgcactcctactacctcttccatgagcaatccaactccaat-cccaacaaccacactaacctgaacctcaacaattatcctcctgctcacaataggactagtctatgaatgaacacaaggtggcctagaatgagccgaann
>Ceyx_azureus
attaacatactcacatttatactcaccctatccctcatcatcagcaccatcctaaccctactaaacttctgactagcacaaactaagccagactcagaaaaactttccccctatgaatgcggctttgaccccctaggctccgcccgactcccattttccatccgattcttcctcagtagccatcctatttcttttatttgacctagaaatcgccctattactaccacttccatgagccacccaattacactctccaactactaccctaacctgaactttcacaatcatctccctcttaaccctaggactcatctatgagtgacttcaaggaggtctagagtgagcagaata
>Ceyx_cyanopectus
attaacatactcacatttatactcaccctatccctcatcatcagcaccgttctaaccctactaaacttttgactagcacagactaaaccagattcagaaaaactctccccctatgaatgcggctttgatcccctaggctctgcccgactcccattctccatccgattcttcctcagtagccatcctatttctcctatttgatctnnnaatcgctctactactgccacttccatgagccatccaactatactccccaactaccactcttacctgaactttcacaatcatctccctcttaaccctgggactcatttatgagtgacttcannnnnncctnnngtgagcnnnnnn
>Ceyx_erithaca
attaacatacttacatttatactcaccctatccctcaccatcagcactgtcctaaccctactaaacttttgactagcacaaatcaaaccagactcagaaaaactttccccctacgaatgtggctttgaccctctaggctctgcccgactcccattctctatccgattcttcctcagtagccatcctattcctcctatttgacctagaaatcgccctactactaccacttccatgagccatccaactacactctccaactaccacccttacctgaactttcacaatcatctccctcttgaccctaggacttatctatgaatgacttcaaggaggcctagagtgagcagaata
>Ceyx_lecontei
attaacatactcacattcatgcttaccttatccttcaccatcagtgctatcctaaccctactaaacttctgattagcacaagctaaaccagactcagaaaaactctctccctacgaatgtggttttgaccctctaggctccgcccgactcccattctctatccgattcttcctcagtagccatcctattcctcctatttgacttagaaattgctttactcctaccactcccgtgagctactcaactacactctccaaccaccaccctcgcctgaacttttacaattatctccctcttaaccctaggcctcatttacgaatgactccaaggagggctagagtgagcagaata
>Ceyx_lepidus
attaacatactcacatttatgctcaccctatccctcatcatcagcaccattttaatcttactgaacttttgattagcacagactaagccaaactcagaaaaactctccccctatgaatgtggctttgaccccctaggctctgcccgactcccattctccatccgattctttctcagtagccatcctatttctcctattcgacctagaaatcgctctactactaccactcccatgagccatccaactatactccccaactaccaccctcacctgaactttcacaatcatctccctcttaaccctaggactcatttatgaatgacttcaagggggcctagagtgagcagaata
>Ceyx_madagascariensis
atcaacacactaacatttatactcaccctatccttcatcctcagcaccatcctaaccttactaaacttttgactagcacaaattaaaccggactcagaaaaactctccccctatgaatgcggctttgaccccctaggatctgcccgacttccattctccattcgattcttcctcagtagccatcctattcctcctattcgacctagaaattgcactactcctaccactaccatgagctatccaactacactctccaaccactaccctctcctgaacattcacaatcatttccctcttaactctaggactcatttacgaatgacttcaaggaggcctagaatgagcagagta
>Ceyx_melanurus
attaacatacttacattcatactcaccctatccctcatcatcagcaccattctaaccctactaaacttttgactagcacagattaaaccagactcagaaaaactctccccctatgaatgcggctttgaccctctaggctctgcccgactcccattctccatccgattcttcctcagtagccatcctattcctcctatttgacctagaaatcgctctactactaccactcccatgagcaatccaactacattctccaaccaccacccttacctgaactttcacaatcatctccctcttaaccctaggactcatttatgaatgacttcaagggggcctagagtgagcagaata
>Ceyx_melanurus_melanurus
attgacatactcacattcatactcaccctatccctcatcatcagcaccattctaaccctactaaacttttgactggcacagattaagccagactcagaaaaactctccccctatgaatgcggcttcgaccctctaggctctgcccgactcccattctccatccgattcttcctcagtagccatcctattcctcctatttgacctagaaatcgctctgctactaccactcccatgagcgatccaactacactctccaaccaccaccctcacctgaactttcacaatcatctccctcttaaccctaggactcatctatgaatgacttcaagggggcctagagtgagcagaata
>Ceyx_melanurus_mindanensis
attaacatactcacattcatactcaccctatccctcatcatcagcaccattctaaccctactaaacttttgactagcacagattaaaccagactcagaaaaactctccccctatgaatgcggctttgaccctctaggctctgcccgactcccattctccgtccgattcttcctcagtagccatcctattcctcctatttgacctagaaatcgctctgttactaccactcccatgagcaatccaactacactctccaactaccaccctcacctgaactttcacaatcatctccctcttaaccctaggactcatttatgaatgacttcaagggggcctngagtgagcagaata
>Ceyx_melanurus_samarensis
attaacatacttacattcatactcaccctatccctcatcatcagcaccattctaaccctactaaacttttgactagcacagattaaaccagactcagaaaaactctccccctatgaatgcggctttgaccctctaggctctgcccgactcccattctccatccgattcttcctcagtagccatcctattcctcctatttgacctagaaatcgctctactactaccactcccatgagcaatccaactacattctccaaccaccacccttacctgaactttcacaatcatctccctcttaaccctaggactcatttatgaatgacttcaagggggcctagagtgagcagaata
>Ceyx_rufidorsa_rufidorsa
attaacatacttacatttatactcaccctatccctcaccatcagcactgtcctaaccctactaaacttttgactagcacaaatcaaaccagactcagaaaaactttccccctacgaatgtggctttgaccctctaggctctgcccgactcccattctctatccgattcttcctcagtagccatcctattcctcctatttgacctagaaatcgccctactactaccacttccatgagccatccaactacactctccaactaccacccttacctgaactttcacaatcatctccctcttgaccctaggacttatctatgaatgacttcaaggaggcctagagtgagcagaata
>Chaetops_frenatus
atgaacataatcctgttcataatcgcctcatccctctccctaagtgccactctaaccgcactaaacttttgactagcccagacaaaccccgaccccgaaaaactctccccatatgaatgtggcttcgatcccctaggatccgcacgactcccattctccatccgattcttcct-agtagccatcctattcctactcttcgacctagaaatcgcactgctactccccctaccatgagccacccaactccaaacccccctcaccaccctaacctgagcctcagtcctcatcacactcctcaccctaggacttatccacgaatgagcacaaggaggcctagaatgggcagaata
>Chaetorhynchus_papuensis
atgaacataatcctattcataataattctatctctaatcttaagcatcgcactgactgcactgaatttctgactagcccaaacaaacccagattcagagaaactatccccatatgaatgtggattcgacccgctggggtccgcccggctgccattttcaattcgattcttcct-agtagcgatcctattcctactatttgacctagaaatcgccctactactgccactaccatgggctattcaactacaaacccctaccaccacactaatatgaacctccaccctcattattctactcaccctgggcctgatctatgaatgaattcaaggaggactagaatgagcagaata
>Chaetura_pelagica
ataaacataatcacattcatacttctcttatctctcgccctcagcactatcctaaccaccttaaacttctgactagcccaaatcaccccagactcagaaaaactatccccgtacgaatgcggattcgacccactaggatccgcccgcctcccattctcaatccgattcttcct-agtagccatcctattccttctattcgacctagaaatcgcactcctacttccactcccctgagctacacaactccaatcccccaccaccaccctaacttgggccaccataatcatcctcctactcacactaggactcatctacgaatgatctcaagggggcctagaatgagcaga---
>Chalarodon_madagascariensis
---------ctaacaacaatactactaatcacgagcactatctccatcatcttaatactaattagtttttgactcccaataatattaccagacacagaaaaactatcaccctacgaatgtggattcgatccactaggcaatgcccgattgccattttccctacgcttcttcct-agtagctattctatttcttctatttgacctagaaattgcactactactaccacttccatgagccttaggacttaataacccaacaacaacagtaattttaacctcaactattctcctcctcctcacacttggattagcctacgaatgaatacaaggcggcctcgaatgagccga---
>Chalcoparia_singalensis
ataaacataatcctattcataatcaccctgtccttaaccctaagcatcatcctcaccgctctaaacctatgactagcccaaacaaccccggactcagaaaaactatcaccatacgaatgtggatttgaccccctaggatctgctcggctaccattctccatccgattcttcct-agtagcaatcctattcctactatttgacctagaaatcgccctactactgcccctaccatgagctacccaactccaatcccccaccactaccctagctctatcctactccttaatcttacttctaatcttaggcctcatctacgaatgaattcaaggagggttagaatgagctgaata
>Chalcophaps_indica
ataaacataatcacattcatactctccttatccctcatcctttcatctctcctgaccacattaaatttttgacttgcccaaataaacccagactcagaaaaattatccccatacgaatgcggctttgacccactcggatccgctcgcctccccttctcaattcgcttcttcctcagtagcaatcctattcctactcttcgacctagaaatcgccctcctccttcccctcccatgagccagccaactccaatcccccaccactacacttacctgagcttccactctcattctcctactaacactaggactaatctacgagtgaatgcaaggaggcctagaatgagcagaat-
>Chamaea_fasciata
ataaacatagtcacattcataattaccctatccgcaaccctaagccttgctttaacagcattaaacttctgactcgcccaaataaacccagactcagaaaaactatctccatacgagtgcggttttgaccccttaggctctgcccgcctacccttctcaatccgattcttcct-agtggccatcctcttcctgctgtttgacctagaaattgccctccttctcccccttccatgggccacccaactccaaacccctaccaccaccctaatctgaacctcaactctcattctcatcctaaccctaggcctagtatatgaatgagcccaaggaggattagaatgagcagaata
>Chamaeleo_africanus
ataaacctaataa---ctgctataattatctcactactaatcccaattctattaatccttattagccattgaattccacaaatactcccagacacagaaaaactatcaccttatgagtgtggatttgatccactaggcaacgcacgccttccattctctctacaattcttcct-catcgcaattttcttcctaatcttcgatctagaaattgccctactccttcctctaccatgagcaatcaactctataaccccaaaaataaccaccatctgaacactcataattattgcactgcttacactagggttagtatacgaatgaacccaaggagccctagaatgaac------
>Chamaeleo_arabicus
attaacctaataa---ctaccctaatcacctcactactaattccaatactactaatccttattagccactgaattccacaaatactcccagacacagaaaaactatcaccgtacgaatgtggatttgacccactaggcaatgcacgccttccattctcactacaattttttct-catcgcaatttttttcctcatcttcgatctagaaattgctctactccttccactaccatgagcaatcaactctacaaccccaaaaataaccactatctgaacgtttacaatcattacactacttacactaggattagtgtatgaatgaactcaaggagccctagaatgaac------
>Chamaeleo_calcaricarens
ataaacctaataa---ttaccctaattatttcactactaatccccaccctattaatcctcattagccactggattccacaagtactccccgacacagaaaaactatcaccgtatgagtgtggatttgacccactaggcaacgcacgcctcccattctccctacaattcttcct-catcgcaatttttttcctaatcttcgacctagaaattgccctactcctcccactaccatgagcaatcaactctgcaacccccaaaataactactatcttaacacttgcaatcattattctacttacactgggattagtatacgaatggacccagggagctctagaatgaac------
>Chamaeleo_calyptratus
attaacctagtaa---ctaccctaatcacctcactactaattccaacactactaatccttatcagccactgaatcccacaaatactcccggacacagaaaaactatcaccgtacgaatgtggattcgatccactaggaagtgcacgccttccattctcactacaatttttcct-catcgcaatttttttcctcatcttcgatctagaaatcgccctactccttccactaccatgagcgatcaactctacaaccccaataataaccactatttgaacatttacaatcattacactacttacactaggattagtatatgaatgaactcaaggagccctagaatg---------
>Chamaeleo_chamaeleon
ataaacttaataa---ccaccctaattatttcactaataatcccaatactattaatttttattagccactgaattccacaagtactcccagacacagaaaaactatcaccatacgagtgtggattcaatcctctaggcaatgcacgcctcccattctcactacagttcttcct-catcgcaatttttttcctaatcttcgatctagaaattgccctactgttaccactaccctgagcaatcaactccacaacccctaaaataactactatctgaacacttacaattatcatactacttacactaggattagtatacgaatggacccaaggagctctggaatgaac------
>Chamaeleo_chamaeleon_musae
ataaacttaataa---ccaccctaattatttcactaataatcccaatactattaatttttattagccactgaattccacaggtactcccagatacagaaaaactatcaccatacgagtgtggatttgatcctctaggcaatgcacgcctcccattctcactacaattcttcct-catcgcaatttttttcctaatcttcgatctagaaattgctctactactgccactaccctgagcaatcaactcaacaacccccaaaataactactatctgaacacttacaattatcatactacttacactaggattagtatacgaatggacccagggggctctaaaatgaacaaaaac
>Chamaeleo_chamaeleon_recticrista
ataaacttaataa---ccaccctaattatttcactaataatcccaatactattactctttattagccactgaattccacaggtactcccagacacagaaaaactatcaccatacgaatgtggatttgatcctctaggcaatgcacgcctcccattctcactacagttcttcct-catcgcaatttttttcctaatcttcgacctagaaattgctctactgctaccactaccctgagcaatcaactccacaacccccaaaataactaccatctgaacacttacaattattatactacttacactaggattggtatacgaatgaacccagggagctctagaatgaacaaaaac
>Chamaeleo_dilepis
---aatctaataa---ccgctttattaacttcactattaatcccaatattactaattcttattagccactgaatcccacaaatactaccagatacagaaaaattgtcaccctatgaatgcggatttgatccactaggtaacgcacgtctcccattctccttacaattttttct-aatcgcaattttcttcctaatctttgatttagaaatcgccctacttcttccactaccatgagctatcaatactacaactccaaaaataacaaccatctgagcacttacaatcattacactactcacactaggactagtatatgaatgaacccaaggagccctagaatgaac------
>Chamaeleo_monachus
attaacctaataa---ccgccttgctaatctcactattaatcccaacactattaattatcatcagccattgaatcccacaaacattaccagatacagaaaaactaacgccatatgaatgcggatttgatcccctaggaaacgcacgcctcccattctcactacaattcttcct-tatcgcaattttttttctaatttttgacctagaaattgctctactcctccccctaccatgagcaatcaatacaacaaccccaaaaataaccatcatctgagcacttacaatcattacactcctcacattagggttagtatacgaatgaacccaaggagccctagaatgaac------
>Chamaeleo_zeylanicus
atcaacctaataa---ttaccctaatcacctcactactaatccccatactgctgattcttattagccactgaatcccacaagtactaccagatacagaaaaactatcaccatacgaatgcggatttgacccactaggcaatgcacgcctcccattctcattacaatttttcct-tatcgcaatttttttcctcatcttcgacctagaaatcgccctactccttccactaccatgagcaataaactctacaaccccaaaaataaccaccatctgaacacttacaatcattactctactcacactaggattagtatatgaatgaactcagggagccctagaatgaac------
>Chamaeza_campanisona
atcaacataatcctatttacattaacattatccacctccctaaccatcttactaattttacttaacatatgactagcacaaactaacccagactcagaaaaactatcaccatacgaatgtggattcgaccctctaggatccgcacgactcccattttcaatccgatttttcct-agttgcaatcctattcctactattcgacctagaaattgccctactactcccaattccatgggcaacccaacttcaatatccactatacaccctaaccataacctccttaatcattattctcctcacattaggcctaatttatgaatgaatccaaggaggcctagaatgagcagaata
>Charadrius_alexandrinus
atcaacataatcacattcatactatcactatccctcaccctaagcatcattctaactacattaaacttctgattagcccaaataaatcctgactcagaaaaattatctccttatgaatgtggctttgacccacttggatctgctcgattaccattctcaattcgattcttcctcagtagcaatcctattcctactatttgacctagaaatcgcacttcttcttcccctcccatgagccatccaactccaatcccccatctctaccctaatatgagcctccactatcattatcctactcacactaggactcatctacgaatggactcaaggaggactagaatgagcaga---
>Charadrius_alticola
------------------------------------------------------------------------------------------------------------------------------------------------------------------------ttcctcagtagcaatcctattcctactattcgacctagaaatcgcacttctccttcccctcccatgagccatccaactccaatcccccatctccaccctaatatgagcctccaccatcattatcctactcacactgggactcatctatgaatgaactcagggaggattagaatgagcagaata
>Charadrius_asiaticus
------------------------------------------------------------------------------------------------------------------------------------------------------------------------ttcctcagtagcaatcctattcctactcttcgacctagaaattgcactcctcctcccccttccatgagccatccaacttcaatctcccacttccaccctaatatgagcctccattatcatcatcctactcacactaggactcatctacgaatgaactcaaggcggattagaatgagcagaata
>Charadrius_bicinctus
atcaacataattacatttatactagcactatccctcaccctaagtatcattctaaccacattaaacttctgattagcccaaataagccccgattcagaaaaactatctccctatgagtgtggctttgacccacttggatctgctcgactaccattctcaatccgattcttcctcagtagcaatcctattcctactattcgacctagaaatcgcactcctcctccccctcccatgagccatccaactccaatcccctacctccaccctaatatgaacctccaccatcattatcctactcacactaggactcatctacgaatgaacccaaggagggttagagtgagcagaata
>Charadrius_collaris
atcaacataatcacattcatactagcactatccctcaccctaagcatcattctaaccacattaaatttctgattagcccaaataaaccccgactcagaaaaattatctccctatgaatgtggctttgacccactcgggtctgctcgactaccattctcaattcgattcttcctcagtagcaatcctattcctactattcgacctagagatcgcacttcttctccccctcccatgagccatccaacttcaatcccccacctccaccctaacatgagcctccaccatcattattctccttacactaggactcatctacgaatgaactcaaggaggattagaatgagcagaata
>Charadrius_dubius
atcaacataatcacatttatactctcactatccctcgccctaagcatcatcctaaccacactaaacttctgactagcacaaataaacccggactcagaaaaactgtccccgtacgaatgtggattcgacccacttggctctgctcgactcccattctcaatccgattcttcctcagtagccatcctattcctactattcgacctagagattgccctcctactacccctcccatgggccattcaacttcaatcccctacttccaccctagcctgagcctccaccatcatcatcctactcacactaggactgatctatgaatggatacaaggaggcttagaatgagcagaata
>Charadrius_falklandicus
attaacataatcacatttatactaacactatccctcactctaagcattattctaaccacattaaacttctgactagcccaaataaacccagactcagaaaaattatccccctatgaatgtggcttcgacccactcggatctgctcgactaccattctcaattcgattcttcctcagtagcaatcctattcctactattcgacctagaaatcgcacttctccttcccctcccatgagccatccaactccaatcccccatctccaccctaatatgagcctccaccatcattatcctactcacactaggactcatctatgagtgaactcaagggggattagaatgagcggaata
>Charadrius_hiaticula
atcaacataatcacattcatactcatactatccctcaccctaagtatcatcctaaccacactaaatttctggctggcacaaacaaacccagactcagaaaaactatccccatatgaatgcggtttcgacccactaggctctgcccgcctcccattttcaatccgattcttcctcagtagccatcctattcttactattcgacctagagattgccctcttacttcccctcccatgagctatccaacttcaatcccctacctctaccctaacctgagcctccaccatcatcatcttactcacactaggactaatctatgaatgaatacaagggggcctagaatgagcagaata
>Charadrius_javanicus
atcaacataatcacattcatactatcactatccctcaccctaagcatcattctaactacattaaacttctgattagcccaaataaatcctgactcagaaaaattatctccttatgaatgtggctttgacccacttggatctgctcgattaccattctcaattcgattcttcctcagtagcaatcctattcctactatttgacctagaaatcgcacttcttcttcccctcccatgagccatccaactccaatcccccatctctaccctaatatgagcctccactatcattatcctactcacactaggactcatctacgaatggactcaaggaggactagaatgagcagaata
>Charadrius_leschenaultii
atcaacataattatatttatactaacactatccctcaccttaagcatcatcctaaccacattaaatttctgattagcccaaataaaccccgactcagaaaaactatctccatacgaatgcggctttgacccactcggatctgctcgacttccattctcaattcgattcttcctcagtagcaatcctattcctactattcgacttagagattgcactcctccttcccctcccatgagctatccaacttcaatctcccacctccaccctaatatgagcctccaccatcatcatcctactcacgctaggactcatctacgaatgaactcagggaggattagaatgagcagaata
>Charadrius_marginatus
atcaacataatcacattcatactatcactatccctcaccctaagcatcatcctaactacattaaacttctgattagcccaaataaatcctgactcagaaaaattatctccttacgagtgtggctttgacccacttggatctgctcgattaccattctcaattcgattcttcctcagtagcaatcctattcttactatttgacctagaaatcgcacttcttcttcccctcccatgggccatccaactccaatcccccatctctaccctaatatgagcctccactatcattaccctactcacactaggactcatctacgaatgaactcaaggaggactagaatgagcagaata
>Charadrius_modestus
atcaatataatcacatttatactcacactatcattcatcctaagcatcattttaaccacactaaacttctgattagctcaaataaacccagattcagaaaaactatctccatacgaatgtggctttgacccactcggatctgcccgactaccattctcaatccgattcttcctcagtagcaatcctattcttactgtttgatctagaaatcgcactactactccctctaccatgagccattcaactacaatcccccctctctaccctagcttgagcctccactattatcaccctacttacattaggactaatctacgaatgaacacaaggaggcctagaatgagcagaata
>Charadrius_mongolus
atcaacataattacatttatactaacactatccctcatcttaagcatcatcctaaccacattaaatttctggctagcccaaataaaccccgactcagaaaaactatctccatatgaatgtggctttgacccactcggatctgctcgactaccattctcaattcgattcttcctcagtagcaatcctattcctactattcgacctagaaatcgcactcctccttcccctcccatgagctatccaacttcaatctcccacctccactctaatatgaacctccaccatcatcatcctactcacgctaggactcatctacgaatgaactcaaggaggattagaatgagcagaata
>Charadrius_montanus
---------atcacatttatattagcactatccctcgccctaagcaccattctaaccacactaaacttctgattagcccaaataaaccccgactcagaaaaattatccccttatgaatgtggctttgacccactcggatctgctcgattaccattctcaatccgattcttcctcagtagcaatcctatttctgctattcgacctagaaatcgcacttcttcttcccctcccatgagccatccaacttcaatcccccacctctaccctaatatgagcctctaccatcatcatcctactcacactagggcttatctacgaatgaactcaaggaggactagaatgagcagaata
>Charadrius_nivosus
atcaacataatcacatttatactattactatccctcaccctaagcatcattctaaccacattaaacttttgactagcccaaataaatcccgactcagaaaaactatccccctatgaatgtggatttgacccacttggatctgctcgattaccattctcaattcgattcttcctcagtagcaatcctattcttgctgtttgacctagaaatcgcccttcttcttccccttccatgagccatccaactccaatcccccaccactaccctgatatgagcctccactatcattatcctactcacactaggactcatctacgaatgaactcaaggaggactagaatgagcagaata
>Charadrius_pallidus
atcaacataatcacattcatactatcactatccctcaccctaagcatcattctaaccacattaaacttctgattagcccaaataaatcccgactcagaaaaactatctccctatgaatgcggctttgacccgcttggatctgctcgactaccattctcaattcgattcttcctcagtagcaatcctattcctgctatttgacctagaaatcgcacttcttcttcccctcccatgggctatccaactccaatctcccacctctaccctaatatgagcctccactatcattatcctactcacactaggactcatctacgaatgaactcaagggggactagaatgagcagaata
>Charadrius_pecuarius
atcaacataatcacatttatactagcattatctctcaccctaagcatcgttctaaccacattaaacttctggctagcccaaataaaccctgactcagaaaaattatctccctatgaatgtggcttcgacccactcggatctgctcgactaccattctcaattcgattcttcctcagtagcaatcctattcctgctattcgacctagaaatcgcccttcttctccctctcccatgagccatccaactccaatcccccacctccaccttaatatgagcctccactatcattatcctacttacactaggactcatctacgaatgaactcaaggaggattagaatgagcagaata
>Charadrius_placidus
atcaacataatcacattcatactatcactatccctcaccctaagcatcattttaactacattaaacttctgattagcccaaataaatcctgactcagaaaaattatctccttatgaatgtggctttgacccacttggatctgctcgattaccattctcaattcgattcttcctcagtagcaatcctattcctactatttgacctagaaatcgcacttcttcttcccctcccatgagccatccaactccaatcccccatctctaccctaatatgagcctccactatcattatcctacttacactaggactcatctacgaatggactcaaggaggactagaatgagcagaata
>Charadrius_sanctaehelenae
atcaacataatcacatttatactagcattatctctcaccctaagcatcgttctaaccacattaaacttctggctagcccaaataaaccccgactcagaaaaattatctccctatgaatgtggcttcgacccactcggatctgctcgactaccattctcaattcgattcttcctcagtagcaatcctattcctgctattcgacctagaaatcgcccttcttctccctctcccatgagccatccaactccaatcccccacctccaccttaatatgagcctccactatcattatcctacttacactaggactcatctacgaatgaactcaaggaggattagaatgagcagaata
>Charadrius_semipalmatus
atcaacataatcacatttatactcatactatccctcatcctaagtattatcctaaccacattaaacttctgactagcacaaacaagcccagactcagaaaaactatccccatatgaatgcggtttcgacccactaggctctgctcgtcttccattttcaatccgattcttcctcagtagctatcctattcctactattcgacctagaaattgccctcctacttcccctcccatgagctatccaacttcaatcccctacctccaccctaacctgagcctccaccatcatcatcctactcacactaggactaatctatgaatggatgcaagggggcttagaatgagcagaata
>Charadrius_thoracicus
atcaacataatcacatttatactagcattatctctcaccctaagcatcattctaactacattaaacttctggttagcccaaataaaccccgactcagaaaaattatctccctatgaatgtggctttgacccactcggatctgctcgattaccattctcaattcgattcttcctcagtagcaatcctattcctgctattcgacctagaaatcgcccttcttcttcccctcccatgagccatccaactccaatcccccacctccaccctaatatgagcctccactatcattatcctactcacactaggacttatctacgaatgaactcaaggaggattagaatgagcagaata
>Charadrius_tricollaris
atcaacataatcacatttatactcacactatctctcatcctaagcattatcctaaccacactaaacttctgactggcacaaataaacccagactcagaaaaactatccccatacgaatgtggtttcgatccacttggctccgctcgactcccattctcaatccgatttttcctcagtagccatcctattcctactattcgacctagaaattgccctcctactccccctcccatgggctattcaacttcaatcccctacttccaccctaacctgagcctccatcatcatcatcctactcacgctaggactagtctatgaatgaactcaagggggcttagaatgagcagaata
>Charadrius_veredus
atcaacataatcacatttatactagcactttctctaaccctaagcatcatcctaaccacattaaatttttgattagcccaaataaaccccgactcagaaaaattatctccatatgaatgcggtttcgacccactcggatctgctcgactaccattctcaattcgattcttcctcagtagcaatcctattcctactcttcgacctagaaattgcacttctccttccccttccatgggctatccaacttcaatcccccacttccaccttaatatgagcctccgccatcatcatcctactcacgctaggactcatctacgaatgaactcaagggggattagaatgagcagaata
>Charadrius_vociferus
attaacataatcacattcatactcatactatctctcaccctgagcgttattctaactacactaaatttctgactagcacaaacaagcccagactcagaaaaactatccccatacgaatgcggttttgacccactcggctctgcccgccttccattctcaatccgatttttcctcagtagccatcctattcttactatttgatctcgaaattgctcttctactcccacttccatgagccatccaacttcaatctcctatttccactctaacctgagcttccaccatcatcatcctactcacactaggattaatctacgaatgaatacaagggggcttagaatgagcagaata
>Charadrius_wilsonia
atcaacataatcacattcatactagcactatccctcaccctaagcatcattctaaccacactaaacttttgattagcccaaataaaccccgactcagaaaaattatctccctatgaatgcggctttgacccactcgggtctgctcgactaccattctcaatccgattcttcctcagtagcaatcctattcctgctattcgacctagaaatcgcacttcttcttcccctcccatgagctatccaactccaatcccccacctccaccctaatatgagcctccaccatcattatcctactcacactaggactcatctacgaatgaactcaaggggggttagagtgagcagaata
>Chasiempis_sandwichensis
atgaatataatcctattcataatagccacatccctagccctgagcatcatcctaaccgcattaaatttctgactggcccaagcaaacccagatccagagaaactatccccatatgaatgcggcttcgaccccctagggtccgcccggctgccattttcaattcgattcttcct-agtagcaatcttgttcttactgttcgacctagaaatcgccttactcctccccctcccatgagccatccaactacaaacccctaccataacactaatgtgaaccttcaccatcattctcctactcaccctgggcttaatctacgaatgaattcaaggaggactagaatgggcagagta
>Chatarrhaea_gularis
atgaacatgatcacattcataatcaccctatccctaaccctgagcctagccctaactgcactgaacttctgaatcgcccaaataaacccagactcagaaaaactatcgccctacgaatgtggattcgacccactaggatccgctcgactacctttctcaatccgattcttcct-tgtagccatcctattcttactattcgacctagaaatcgccctcttactacctctcccatgagccacccagctccaagaccctatcaccacactaatcctagcttccaccctaatcctattcctcactctaggactaatctatgaatgaattcaaggaggactagagtgagcagaata
>Chauna_torquata
ataaacatacttac-tttatacnnntcctcaccctcatccnnngcaccgccctcactacacnnnacttctgacnnncccaaannngcccagactcagaaaaactatccccctatgaatgtggcttcgacccccnnngatctgcccgactcccattctcaattcgatttttcctcagtagccatcatattcctcctattcgacctagaaatcgcactcctactccccctcccatgggccatacaacttcaatcacccctcactacccttacctgaacctccactatcatcctcctactcacccttggactaatctacgagtgagtacaaggaggcctagaatgagctgagnn
>Chaunoproctus_ferreorostris
attaacataatcctatttatgcttacactatcattcaccctaagcctcctactaaccgcactaaacttctgactagcccaaatgaaccccgacccagaaaaactatccccctacgaatgcggatttgaccccctaggatccgcccgactcccattctcaatccgattcttcct-ggtagccatcctgttcctcctattcgacctagaaatcgccctactactcccactcccatgagccatccaactagaatcccccacctccactctaatatgagcttccttcctacttctcctactaacattagggctgatctacgaatgaatccagggaggactagaatgagcagaata
>Chelidorhynx_hypoxanthus
gtgaacataatcctgttcatgatcgccctatccctcaccctaagcctcatcctaacagccctgaacttctggctagcccaaacaaccccagactcagaaaaactatccccctacgaatgcggattcgatcccctaggatctgcccgactccccttttccattcgattcttcct-agtagccatcctattcctcctatttgacctagaaatcgccctcttactccccctgccatgggccatccaactccactcccccatcacaaccctgacctgagcatccatcctcatcctcctcctaaccctaggattagtctatgaatggctacaaggggggttagagtgggctgaata
>Chelodina_burrungandjii
ataaacataacaa---tcataatcacattagccttaattgtatcagtactcttaatactactaaacaactggttagcagttataaaaccaaataacgaaaaactattaccatacgaatgcggatttgatcccctagaatcagcttgactaccattctccatccgatttttcct-agtagcaattttattcttacttttcgacttagaaatcgctttactcttaccaatcccatgagctactcagctttcctccccaatactatccatgacctgaaccctaatcatcctagcattattaaccctcggattaatatatgaatgagtacaaggaggattagaatgagc------
>Chelodina_canni
ataaacataacaa---tcataatcacattaaccctaattgtatcagtactcctaatactactaaataactgattagcaattataaaaccaaataacgaaaaactatcaccatacgagtgcggatttgatcccctagaatcagcttgactaccattctccatccgatttttcct-agtagcaattttattcctacttttcgacttagaaatcgctttactcttaccaatcccatgagctactcaactttcttccccaatcctatccatgacctgaaccctgatcatcctagcattattaaccctcggattaatatatgaatgagtacaaggaggattagaatgagc------
>Chelodina_colliei
ataaacataacaa---tcataattatattaaccttaattgtatcagtactcctaatactactaaataactgattagcgattataaaaccaaatagtgaaaaactatcaccatacgagtgcggatttgaccccctcgagtcagcttgactaccattctctatccgatttttttt-agtagcgattttattcctccttttcgacttagaaatcgctttacttttaccaatcccatgagctactcaactttcttccccaatcctatccatgacttgaaccctaattattctaacattactaacccttggactagtatatgaatgaatacaaggaggactagaatgagc------
>Chelodina_expansa
ataaacataacaa---tcataatcacattaaccttaattgtatcagtactcctaatactactaaataactgattagcaattataaaaccaaataacgaaaaactatcaccatacgagtgcggatttgatcccctagaatcagcttgactaccattctccatccgatttttcct-agtagcaattttattcctacttttcgacttagaaatcgctttactcttaccaatcccatgagctactcaactttcttccccaatcctatccatgacctgaaccctgattatcctagcactattaaccctcggattaatatatgaatgagtacaaggaggattagaatgagc------
>Chelodina_longicollis
ataaacataacaa---tcataatcacattaaccttaattgtatcagtactcctaatactactaaataactgattagcaattataaaaccaaataacgaaaaactatcaccatacgagtgcggatttgatcccctagaatcagcttgactaccattctccatccgatttttcct-agtagcaattttattcctacttttcgacttagaaatcgctttactcttaccaatcccatgagctactcaactttcttccccaatcctatccatgacctgaaccctgattatcctagcactattaaccctcggattaatatatgaatgagtacaaggaggattagaatgagc------
>Chelodina_mccordi
ataaacataacaa---tcataatcacattaaccttaattatatcagtactcctaatactactaaataattgattagcaactataaaaccaaacaacgaaaaactatcaccatacgagtgcggatttgatccaatagaatcagcttgactaccattctccatccgatttttcct-agtagcaattttattcctacttttcgacttagaaatcgctttactcttaccaatcccatgagctactcaacttccttccccaatcctatccatgacctgaaccctgatcatcctaacattattaaccctaggattaatatatgaatgagtacaaggagggttagaatgagc------
>Chelodina_novaeguineae
ataaacataacaa---tcataatcacattaaccttaactgtatcagtactcctaatactgctaaatagctgattagcgattataaaaccaaataatgaaaaactatcaccatacgagtgcggatttgaccccttagaatcagcttgattaccattctccatccgattcttcct-agtagcaattttattcctaatcttcgacttagaaatcgctttactattaccaatcccatgagctactcaactttcttccccaatcctatcaatgacctgaaccctgattatcctagcattattaaccctaggattaatatatgagtgagtacaaggagggttagaatgagc------
>Chelodina_oblonga
ataaacataacaa---ccataattacattaaccttaattgtatcagtactcctaatactactaaataactgattagcgatcataaaaccaaacaatgaaaaattatcaccatacgaatgcggatttgatccacttgaatcagcttgactacccttctccatccgattttttct-agtagcaattttatttctacttttcgacttagaaatcgccctactcctgccaatcccatgggctactcaactttcttccccaaccctatccatgatttgaactatagttattttaacattactaacccttggactagtgtatgaatgagtacaaggaggactagaatgagcaga---
>Chelodina_parkeri
---------------------------------------------------------------------------------ataaaaccaaataacgaaaaattatcaccatacgaatgcggattcgacccactagaaccagcctgactaccattctccatccgatttttcct-agtagcaatcttattcctacttttcgatctagaaatcgccctacttttaccaataccatgagctactcaactttcttccccaaccctttccatggcttgagccctaattattctgatactactaacactaggactagcatacgaatgaacacagggtggactagaatgagcaga---
>Chelodina_pritchardi
ataaacataacaa---ccataatcatattaaccttaattgtatcagcattcctaatactgctaaataactgattggcaattacaaaaccaaataacgaaaaactatcaccatacgagtgcggatttgaccccctagaatcagcttgattaccattctccatccgattcttcct-agtagcaattttattcctactcttcgacttagaaatcgctttactgttaccaatcccatgagctactcaactttcttccccaatcctatcaatgacctgaaccctgatcatcctagcattattaaccctcggattaatatatgagtgagtacaaggggggttagaatgagc------
>Chelodina_steindachneri
ataaacataacag---tcataatcacattaaccctaactgtatcagtactcctaatactgctaaatagctgattagcgattataaaaccaaatagtgaaaaactatcaccatacgagtgtggatttgaccccctagaatcagcttgactaccattctctatccgatttttcct-agtagcaattttattcctccttttcgacttagaaatcgctttacttttaccaatcccatgagctactcaactttcttctccaatcctatccataacttgaaccctaattatcttagcattactaacccttggactagcatacgagtgaatacaaggaggactagaatgagc------
>Chelonia_mydas
atgaacgtaacaatatccatcatcacaatagcccttatcctatccatactcctaataatactaaactactgattaacactaataaagccagacaacgaaaaattatccccatatgaatgtggattcgacccattagaatcagctcgcctaccattctcaatccgattcttcctcagtagcaattttattcctactattcgacctagaaatcgcactactcctacccctaccatgagccatccaactcccatccccaactctcaccttcacctgaacctttattattttactactcctaacactaggccttatctacgaatgaatccaaggaggcctagaatgagcaga---
>Chelonoidis_alburyorum
atgaacacaacaatctcaattataataatctcactaaccctatcaacagtcctaataatgctaaactactgactcacattaataaagccaaacaacgaaaaactatctccatatgaatgcggatttgatccgctagaatctgcccgcctaccattctcaatccgattcttcctcagtagcaatcttattcctactatttgacctagaaatcgcactactactaccactaccttgagccatacaactaccatatccaacctactctttcacttgagccctcatcatcctatccttgctcacattaggtcttatttatgaatgaatccaaggaggcctagaatgagcagaa--
>Chelonoidis_carbonarius
-----------------------------------------------------------------------------------------------------------------------------------actagaatctgcccgtctaccgttctcaatccgattctttctcagtagccatcctattcctactattcgatctagaaattgcactactactcccactaccatgagccattcaactaccctatccaactcactccttcatctgagccttcataatcctatccctactcacactaggccttatttacgaa--------------------------------
>Chelonoidis_chilensis
atgaacacaacaatttcaatcataatcatctcactaactctatcaacaatcctaataatactaaactactgatttacactaataaaaccagacaacgaaaaactatccccatacgaatgtggattcgacccactggaatctgctcgcctaccattttcaattcgattctttcttagtagcaatcttattcctactatttgacctagaaatcgcactactactcccactaccatgagccatacaactaccacatccaacccactccttcatctgagccctcatcatcctatccatactcacactaggccttatttatgaatgaattcaagggggcttagagtgagcagaa--
>Chelonoidis_denticulatus
atgaacacaataatctcaattatgatcatctcattaaccttatcaacaattttagtggcattaaactactgacttacattaataaaaccagataacgaaaaactatccccatacgaatgcggatttgacccactagaatctgcccgcctaccattctcaattcgattcttcctcagtagccatcttattcttactattcgacctagaaatcgcattactactcccactgccatgagccatccaactaccctacccaactcactccttcacctgagccttcataatcctatctttacttacactaggccttatctatgaatgaacccaagggggcctagagtgagcagaa--
>Chelonoidis_niger
atgaacacaacaatctcaattataattatctcattaaccctatcaacaatcctaatgatactaaactactgacttacactaataaaaccagacaacgaaaaactatccccatacgaatgtggatttgacccactagaatctgcccgcctaccattctcaattcgattcttcctcagtagcaattctattcctactatttgatctagaaatcgcactactactcccactaccatgagccatacaactaccacacccgac---------------------------------------------------------------------------------------------
>Chelonoidis_vicina
atgaacacaacaatctcaattataattatctcattgaccctatcaacaatcctaatgatactaaactactgacttacactaataaaaccagacaacgaaaaactatccccatacgaatgtggatttgacccactagaatctgcccgcctaccattctcgattcgattcttcctcagtagcaattctattcctactatttgatctagaaatcgcactactactcccactaccatgagccatacaactaccacatccgacctattccttcacctgagccctcatcatcctatccctgcttacattaggccttgtctatgaatgaattcaaggaggcctagaatgagcagaa--
>Chelus_fimbriata
ataaacataataatttcaaccattgtactatcctcattcctatctactattctagtgattgtaaataattgactttcaacacaaaatccaaacaatgaaaaactatccccatacgaatgcgggtttgatccactagaatctgcttgactaccattttccattcgattcttcct-agtagccattctattcctcctatttgacctagaaatcgcactacttctaccaataccctgagctacccaactaccatcaccaataacatcagtaacctgagccatgatcattctacttctactaactatcggtttaatttacgaatgattacaaggaggattagactgagcaga---
>Chelydra_serpentina
ataaacgtaataatctccataataactattgccctcaccctgtctattattcttatactattgaactactgattaacattaataaaaccagacaatgaaaaactatcaccatacgagtgcggtttcgacccattagaatcagctcacctaccattctccatccgattcttcctcagtagcaatcttatttctcctatttgacctagaaatcgcactactattaccactaccatgagcagtacaactcccacatcccacccacacattcctctgagccttaattattttattcctcttaacattaggccttatttacgaatgggttcaagggggcctagaatgagcaga---
>Chenorhamphus_campbelli
attaacataatcatatttatacttaccttatcactaaccctaagcatcatcctaaccgcactcaatttttgattggcccaaataaaccccgacccggaaaagttatccccctatgaatgtggattcgaccccctaggatctgcccgcttgccattctcaattcgattcttcct-agtagccatcttattcctcctattcgacctggaaatcgctcttcttctacccctcccttgggccgtccaactccaatcccccaccaccacccttgcctgagcctctgccctcatcttcatcctgaccctaggactagtctatgaatgaatccaggggggactagaatgagcagaata
>Chenorhamphus_grayi
attaacataatcatattnatacttaccctatcactaaccctaagcattatcctaaccgcactcaacttttgactggcccaaataaaccctgacccagaaaaattatccccctatgagtgtggattcgaccccctaggatctgcccgcttgccattctccatccgattcttcct-agtagccatcttattccttctattcgacctggagatcgctcttcttctacccctcccctgagccgtccaactccaatcccccaccaccaccctcgcctgagcctctgctctcatcctcatcctgaccctggggttagtctacgaatgagtccagggaggactagaatgagcagaata
>Chilia_melanura
attaacataatctcctttatactaatactatctataaccctaagcatcatcctaaccgcattaaacttctgattagcacaaacaagccccgactcagaaaaactatccccgtacgaatgtggattcgatcccctaggatctgctcgacttccattctccatccgattcttcct-aatcgcaatcttattccttctctttgacttagaaattgctctcttacttccccttccatgagccacccaactacaataccccctctctactctcacctgaacctccactatcattcttcttttaacactaggactaatctatgaatgaacacaaggaggcttagaatgggcagaata
>Chionis_minor
atcaacataatcacgttcatactcactctctccttcaccttaagctccatcctaattacattaaacttctgacttgcccaaataagcccagactcagaaaaattgtctccatatgaatgcggcttcgacccccttggatcagcccgccttccattctctatccgatttttcctcagtagcaatcctattcctcctgtttgatttagaaattgcgcttctactcccgctcccatgagctattcagctacaacaccccaccctcaccctaacctgagctaccatcatcattgccctactcacactaggactaatctatgaatgaatacaaggaggcctagaatgggcagaata
>Chitra_indica
---aatacaacatcatcactattcaccatatcaataatcatctcaatcctcctaattacactcaacagccaactagcaacaataaaaccaaacaacgaaaaactatccccatacgaatgcggatttgacccacttaaaaccttccgcctacccttctcaatccgattcttcctcagtagcaattctattcctactatttgatctagaaatcgcacttcttctcccgctcccctgggccatccaactaaccacaccaatacataccctcacatgaaccttcaccatcctattacttctaacactaggcttcatctatgaatgaacccaagggggtttagaatgagc------
>Chlamydosaurus_kingii
ataaccccagcaa---caatcctcataattctagcagccctaccacaaatcataataatagccattatcttactaccaccaaaatcaacaaacctacaaaaaacatccccatatgaatgtggatttgacccattcggaaattcgcgcctaccattctccctacaattcttctt-aattgcaattttcttcctactatttgacctagaaatcgccctactactacccataccatgagccactaacac---tgccccaacccactccaccatctgagcactttctctactcaccctcctagcaatcggactagcatacgaatgggctcaaggggccctagaatg---------
>Chlamydotis_macqueenii
attaacatagtcacgttcatattcaccctttccctcatcctaagtacccttcttacagccttaaacttctgagtcgcccaaaccacacccgactcagaaaaactctctccatacgaatgtggattcgaccccctcggatccgctcgactaccattctcaatccgattcttcctcagtagccatcctgttcctcctattcgatctagaaatcgccctcctactcccactaccatgagccatccaactccaattccccaccactaccttaatctgaacctccacaatcctcctcctactcacactaggattaatctatgaatgaacacaaggtggcctagaatgagcagagta
>Chloris_ambigua
-----------------------------------------------------------------cttttgactagcccaaataaacccagactcagagaaactatccccctacgaatgcggattcgacccccttgggtccgcccggctgcctttctccatccgattcttcct-agtagctatcctattcctccttttcgacttagaaatcgccctcctactaccactaccatgagctatccaactagaatcacccaccactaccctaatctgaacctccatcctcctctccctcctaaccctaggactcatctacgaatgaatccaaggtggattagaatgagctgagta
>Chloris_chloris
ataaacataatcctattcatactagtcctatcattaaccctaagcatcctactaaccacactaaacttttgactagcccaaataaacccagactcagagaaactatccccctacgaatgcgggttcgacccccttgggtccgcccggctgcctttctccatccgattcttcct-agtggctatcttattcctccttttcgacttagaaatcgccctcctactaccactaccatgagctatccaactagaatcacccaccactaccctagtctgaacttccatcctcctctccctcctaaccctgggactcatctacgaatgagtccaaggtggattagaatgagcagagta
>Chloris_monguilloti
ataaacataatcctatttatactaatcctatcattaaccctaagcatcctactaaccacactaaacttttgactagcccaaataaacccagactcagagaaactatccccctacgaatgcggattcgacccccttgggtccgcccgactgcctttctccatccgattcttcct-agtagctatcctattcctccttttcgacttagaaatcgccctcctactaccactaccatgagctatccaactagaatcacccaccactaccctaatctgaacctccatcctcctctccctcctaaccctaggactcatctacgaatgaatccaaggtggattagaatgagctgagta
>Chloris_sinica
ataaacataatcctatttatactaatcctatcattaaccctaagcatcctactaaccacactaaacttttgactagctcaaataaacccagactcagagaaactatccccctacgaatgcggattcgacccccttgggtccgcccggctgcctttctccatccgattcttcct-agtagctatcctattcctccttttcgacttagaaatcgccctcctactaccactaccatgagctatccaactagaatcacccaccactaccctaatctgaacttccatcctcctctccctcctaaccctaggacttatctacgaatgaatccaaggtggattagaatgagctga---
>Chloris_sinica_ussuriensis
ataaacataatcctatttatactaatcctatcattaaccctaagcatcctactaaccacactaaacttttgactagcccaaataaacccagactcagagaaactgtccccctacgaatgcggattcgacccccttgggtccgcccggctgcctttctccatccgattcttcct-agtagctatcctattcctccttttcgacttagaaatcgccctcctactaccactaccatgagctatccaactagaatcacccaccactaccctaatctgaacttccatcctcctctccctcctaaccctaggactcatctacgaatgagtccaaggtggattagaatgagctgagta
>Chloris_spinoides
ataaacataatcctatttatactaatcctatcattaaccctaagcatcctactaaccacactaaacttctgactagcccaaataaacccagactcagagaaactatccccctacgaatgcggattcgacccccttgggtccgcccggctgcctttctccatccgattcttcct-agtagctattctattcctccttttcgacttagaaatcgccctcctactaccactaccatgagctatccaactagaatcacccaccactaccctaatctgaacctccatcctcctctccctcctaaccctaggactcatctacgaatgaatccaaggtggattagaatgagctgagta
>Chloroceryle_aenea
attaacacactcacatttatactcgccctatccctaaccctcagcatagccctaaccacactcaacttctgactagcccaaacaaaccctgactcagaaaaactatcaccctatgaatgtggcttcgatcctctaggatctgcccgactcccattctctatccgattctttctcagtagccatcctatttctcctattcgacctagaaattgccctactgctcccactcccatgagccacccaactacactcccccataagcacactcacctgaacctccaccatcctcattctactaacactaggactaatctacgaatgactccaagggggcctagagtgagccgaata
>Chloroceryle_americana
attaacacactcacatttatactcaccctatccacagccatcagcactgccctaaccacactcaacttctgactagcccaaacaacccccgactcagaaaaactatcgccctacgaatgtggcttcgaccccctaggatctgcccgactcccattctccatccgattcttcctcagtagccatcctattcctcctattcgacttagaaattgccctcctcctcccactcccatgagccacccaactacactcccccataaatacactcgcctgaacttccaccatccttatactactaacactagggttgatctacgaatgactccaagggggcctagagtgggccgaata
>Chlorocharis_emiliae
atgaacataatcacatttataatcgccctctccataaccctaagcatcatcctaactttactaaacttctgaatcgcccaaataaacccagatgcagaaaagctctccccttacgaatgtggatttgacccactaggttctgcccgactaccattctcaatccgtttcttcct-agtagcaatcctgttcctactattcgacctagagattgccctactccttccactcccatgggccacccaactccaaaaccctaccaccacactaatttgaacatccaccctcatcctccttctcacactaggacttatatacga---------------------------------
>Chlorocichla_falkensteini
attaacataatcacattcataatcgccctatctcttaccctaagcattgccctaacaatgctaaacttctgactgtcccaaataaacccagattcagaaaaactatctccgtacgaatgcggatttgaccccctaggatccgcccgattacccttctctatccgattcttcct-agtagccatcctgttccttctattcgacctagaaatcgccctcttacttccccttccatgagctacccaacttcaaacccccattaccaccctaatctgatcttccaccctcatcctactactcaccctaggactagtatacgaatggatacaaggaggactagaatgagcagaata
>Chlorocichla_flavicollis
attaacataatcacatttataatcgccctatccctaaccctaagcatcgccctaacagcactaaacttctggctagctcaaataaaccccgactccgaaaagctgtccccatacgaatgtggattcgacccactgggatctgcccgactccccttctcaatccgattcttcct-agtagcaatcctattcctcctattcgacctagaaatcgccttactactacccctcccatgggccacccaacttcaaacccctactaccacgctagcctgagcctccaccctaatcctgatactcaccctaggactcgtatatgaatgaatacaaggaggactcgaatgagcagaata
>Chlorocichla_flaviventris
attaacataatcacattcataattgccctgtccctgaccctaagcatcgccctaacaatattaaacttctgactatcccaaataaacccggactcagaaaaactatccccatacgaatgcggattcgatccactaggatccgctcgactacccttctctattcgattcttcct-agtagcaatcctattcctattattcgacctagaaattgccctccttctaccactcccatgagccacccaacttcaaacccccatcaccacactaatctgagcttccactctcatcctactacttactttaggactagtatatgaatgaacgcaaggaggactagaatgagcagaata
>Chlorocichla_simplex
attaacataatcgcattcataatcgcctcatccttagccctaagcatcgccctaacaacactaaacttctgcttagcccagataaacccggactcagaaaaactctccccttacgaatgtggctttgatcctttaggatccgcccgactgcccttttcaatccgattcttcct-agtagcaatcctgttcctcctgttcgacctagaaatcgccctcttgcttccccttccatgagccactcaactccagactcccaccaccacactaatatgagcctccatccttatcctactcctcaccctaggtctagtttacgaatgaatgcaaggaggactagaatgagcagaata
>Chlorophanes_spiza
ataaacataatcctatttatactaaccctgtcactagccctaagcatcctcctaaccatactaaacttctgactcgcccaaacaacccctgactcagaaaaattatccccatacgaatgcggatttgaccccctaggatccgctcgactccccttctcaatccgcttcttcct-agtagccatcctctttctcctattcgacctagaaattgccctactcctccccctaccatgagctactcaattacaatcccccaccaccactctagcctgaacctccgtactcatcctcctccttaccttaggactagtctacgaatgagcccaaggcggactagaatgagcaga---
>Chlorophonia_cyanea
atgaacataatcatgtttatactagtcatatcattaaccctaagcattctactaaccggcctaaacttttgactcgcccaaataaacccagactcagagaaactatccccttacgaatgcgggttcgaccccctaggatccgctcgactcccattttcaattcgattcttcct-agtagctattctattcctcctgttcgacctagaaattgccctcctcctaccactcccatgggccctacaactagactccccacttacaaccctagcctgagcctccactcttctattcctcctgacactaggactggtatacgaatgggctcaaggagggttggaatgagcagaata
>Chloropicus_namaquus
ataaacataattacattcatactattcatctccctaaccctcagcatcgccctaattattctcaacttctgactcgcccagaccaatccggactcagaaaaactctccccctacgaatgtggctttgacccgcttggatccgcccgacttccattctccattcgattcttcct-agtagccatcctattcctcctattcgacctagaaatcgccctcctcctccccctcccctgagcaacccaactccagtcccccaccatctccctaacctgagcatccacaatcattcttctcctgaccctgggactcatctacgaatgaatccaaggaggactagaatgggcagaata
>Chloropicus_pyrrhogaster
atcaacataatcacattcatactatccatctccctaaccctcagcatcgccctaatcatcctcaacttctgactcgcccaggccaacccagactcagaaaaactctccccctacgaatgtggctttgacccacttgggtccgcccgactcccattttccattcgattctttcttagtagccatcctattcctcctatttgatctagaaattgccctcctcctccccctcccctgagcaacccaactccagtctcccaccacctccctagcctgaacatccacaattattcttctcctaaccctaggcctcatttacgaatgaatccaaggaggactagagtgggcagaata
>Chloropsis_aurifrons
atgaatatgatcttattcataattaccctatccctaaccctaagcatcatattaaccgcactaaacttctgactagcccagatatcaccagattcagaaaaattatccccgtacgaatgcggatttgatcctctagggtccgcgcggcttccattttcaatccgcttcttcct-agtagcaatcttattcctcctatttgacctagaaatcgccctactcctccccctaccatgagccactcaactacaatcccccaccactaccctaacatgagcctccttcctaatcctactactcactctaggactaatctacgaatgaatccaaggaggattagaatgagcagaata
>Chloropsis_aurifrons_aurifrons
atgaatatgatcttattcataattaccctatccctaaccctaagcatcatattaaccgcactaaacttctgactagcccagatatccccagattcagaaaaattatccccgtacgaatgcggatttgatcctctagggtccgcgcggcttccattttcaatccgcttcttcct-agtagcaatcttattcctcctatttgacctagaaatcgccctactcctccccctaccatgagccactcaactacaatcccccaccactaccctaacatgagcctccttcctaatcctactactcactctaggactaatctacgaatgaatccaaggaggattagaatgagcagaata
>Chloropsis_aurifrons_incompta
atgaatatgatcttattcataattaccctatccctaaccctaagcatcatattaaccgcactaaacttctgactagcccagatatccccagattcagaaaaattatccccgtacgaatgcggatttgatcctctagggtccgcgcggcttccattttcaatccgcttcttcct-agtagcaatcttattcctcctatttgacctagaaatcgccctactcctccccctaccatgagccactcaactacaatcccccaccactaccctaacatgagcctccttcctaatcctactactcactctaggactaatctacgaatgaatccaaggaggattagaatgagcagaata
>Chloropsis_aurifrons_inornata
atgaatatgatcttattcataattaccctatccctaaccctaagcatcatattaaccgcactaaacttctgactagcccagatatccccagattcagaaaaattatccccgtacgaatgcggatttgatcctctagggtccgcgcggcttccattttcaatccgcttcttcct-agtagcaatcttattcctcctatttgacctagaaatcgccctactcctccccctaccatgagccactcaactacaatcccccaccactaccctaacatgagcctccttcctaatcctactactcactctaggactaatctacgaatgaatccaaggaggattagaatgagcagaata
>Chloropsis_aurifrons_insularis
atgaatataatcctattcataattaccctatccctaaccctaagcatcatactaaccgcactaaacttctgactagcccaaatatccccagactcagaaaaattatccccgtacgaatgcggatttgatcctctagggtccgcgcggcttccattttcaatccgcttcttcct-agtagcgatcttatttctcctattcgacctagaaatcgccctactcctccccctaccgtgagctacccaactacaatcccctaccataaccctaatatgagcctcactcctaatcctactactcactctaggactaatctacgaatgaatccaaggaggattagaatgagcagaata
>Chloropsis_aurifrons_pridii
atgaatatgatcttattcataattaccctatccctaaccctaagcatcatattaaccgcactaaacttctgactagcccagatatccccagattcagaaaaattatccccgtacgaatgcggatttgatcctctagggtccgcgcggcttccattttcaatccgcttcttcct-agtagcaatcttattcctcctatttgacctagaaatcgccctactcctccccctaccatgagccactcaactacaatcccccaccactaccctaacatgagcctccttcctaatcctactactcactctaggactaatctacgaatgaatccaaggaggattagaatgagcagaata
>Chloropsis_cochinchinensis_chlorocephala
-----cataatcctgttcataattgccctctcactaaccctaagtatcctactaactgcactaaatttctggctcgcccaaataacccccgactcagaaaagctatctccctacgaatgtgggtttgaccctctagggtccgcgcggcttccattttcaatccgctttttcct-agtagcgatcttatttctcctattcgacctagaaatcgccctacttcttccactaccatgagccatccaacttcagtccccaaccataaccctaacatgagctttcatcctcatcttcctacttactctaggattaatctacgaatgaatccaagggggactagaatgggcagaata
>Chloropsis_cochinchinensis_cochinchinensis
atgaacatgatcctgttcataatcgccctctcactaaccctaagtatcctactaactgcactaaatttctggctcgcccaaataacccctgactcagaaaagctatccccctacgaatgtgggtttgaccctctagggtccgcgcggcttccattttcaatccgctttttcct-agtagcgatcttattcctcctgttcgacctagaaatcgccttgcttcttccactaccatgagccatccaacttcaatccccaaccataaccctaacatgagccttcatcctcatcttcctgctcaccctaggattgatctatgaatgaatccaaggaggactagaatgagcagaata
>Chloropsis_cochinchinensis_kinneari
------------------------------------------------tgacttccaatctttaaaatctggctcgcccaaataaccccagactcagaaaagctatctccctacgaatgtgggtttgaccctctagggtccgcgcggcttccattttcaatccgctttttcct-agtagcgatcttatttctcctgttcgacctagaaatcgccctacttcttccactaccatgagccacccaacttcaatccccaactataactctaacatgggctttcatcctcatcttcctacttactctaggattaatctacgaatgaatccaagggggcctagaatgggcagaata
>Chloropsis_cochinchinensis_moluccensis
atgaacataatcctgttcataattgcyctctcactaaccctaagtatcctactaactgcactaaatttctggctcgcccaaataacccccgactcagaaaagctatctccctacgaatgtgggtttgaccctctagggtccgcgcggcttccattttcaatccgctttttcct-agtagcgatcttatttctcctattcgacctagaaatcgccctacttcttccactaccatgagccatccaacttcagtccccaaccataaccctaacatgagctttcatcctcattttcctacttactctaggattaatctacgaatgaatccaagggggactagaatgggcagaata
>Chloropsis_cochinchinensis_serithai
atgaacataatcctgttcataatcgccctctcactaaccctaagtatcctactaactgcactaaatttctggctcgcccaaataacccccgactcagaaaagctatctccctacgaatgtgggtttgaccctctagggtccgcgcggcttccattttcaatccgctttttcct-agtagcgatcttatttctcctgttcgacctagaaatcgccctacttcttccactaccatgagccatccaacttcaatccccaactataactctaacatgagctttcatcctcatcttcctacttactttaggattaatctacgaatgaatccaagggggactagaatgggcagaata
>Chloropsis_cochinchinensis_viridinucha
-----cataatcctgttcataatcgccctctcactaaccctaagtatcctactaactgcactaaatttctggctcgcccaaataacccccgactcagaaaaactatctccctacgaatgtggatttgaccccctagggtccgcgcggcttccattttcaatccgctttttcct-agtagcgatcttatttctcctgttcgacctagaaatcgccctacttcttccactaccatgagccatccaacttcaatccccaaccacaaccctaacatgagctttcatcctcatcttcctacttactctaggattaatctacgaatgaatccaagggggactagaatgggcagaata
>Chloropsis_cyanopogon
atgaacataatcctattcataataatctcatccatagtattaagcatcatacttacaacactaaacttttgactagcccaaataacccccgactcagaaaaactatctccatacgaatgcggattcgaccctctagggtccgcgcggcttccattttcaatccgcttcttcct-agtagcaattttgttccttctattcgacttagaaatcgccctacttctccccctaccatgagccactcaactacaatcccctaccacaaccctagcatgagcttcattcctcatccttctactcaccctaggactgatttacgaatgaattcaaggaggactagaatgagcagaata
>Chloropsis_cyanopogon_cyanopogon
atgaacataattttattcataataatctcatccatagtcctaagcattatacttacaacactaaacttctgactagcccaaataacccctgactcagaaaaactatccccatacgaatgcggattcgaccctctagggtccgcgcggcttccattttcaatccgcttcttcct-agtagcaatcttattcctcctatttgacctagaaatcgccttgctccttcccctaccatgagccacccaactacagtcccccaccacaaccctagcatgagcttcattcctcatcctcctacttaccttaggactgatctacgaatgaatccaaggaggactagaatgagcagaata
>Chloropsis_cyanopogon_septentrionalis
atgaacataatcctattcataataatctcatccatagtattaagcatyatacttacaacactaaacttttgactagcccaaataacccccgactcagaaaaactatctccatacgaatgcggattcgaccctctagggtccgcgcggyttccattttcaatccgctttttcct-agtagcaattttgttccttctatt---------------------------------------------------------------------------------------------------------------------------------------------------------
>Chloropsis_flavipennis
atgaacataatcctattcataatcgccctatccttaaccctaagcctcatactaaccgcactaaacttctgactagcccaaataaccccagactcagaaaaactatccccatatgaatgtggattcgaccccctagggtccgcgcggcttccattttcaatccgcttcttcct-agtagcaatcttattcctattatttgacctagaaattgccttactcctacccctaccatgagccgtccaattagaatcccccaccacaaccatgatatgagcctcactcctcatcttactgctcactctaggactgatctacgaatgagcccaaggaggactagaatgagcggaata
>Chloropsis_hardwickii
atgaacataatcctgttcataatcaccctctcactaaccctaagtatcctactaactgcactaaatttttgactcgcccaaataaccccagactcagagaaactatccccatacgaatgcggattcgaccccctagggtccgcgcggcttccattttcaatccgcttcttcct-agtagcaatcttatttctattattcgacctagaaattgccctactcctccccctaccatgagccatccaacttcaatctccaaccaccaccataacatgagcctcaacccttatcctcctacttaccctaggactaatttatgaatgaactcaagggggtctagaatgagcagaata
>Chloropsis_hardwickii_hardwickii
atgaacataatcctgttcataatcgccctctcactaaccctaagcatcctactaactacactaaatttttgactcgcccaaataaccccagactcagagaaactatccccatacgaatgcggattcgaccccctagggtccgcgcgacttccattttcaatccgcttcttcct-agtggcaatcttatttctactgttcgacctagaaattgccctacttcttcccctaccatgagccatccaacttcaatccccaaccaccaccataatatgagcttcaacccttatcctcctacttaccctaggactaatctatgaatgaactcaaggaggactagaatgagcagaata
>Chloropsis_hardwickii_malayana
atgaacataatcctgttcataatcgccctctcactaaccctaagcatcctactaactacactaaatttttgactcgcccaaataaccccagactcagagaaactatccccatacgaatgcggattcgaccccctagggtccgcgcgacttccattttcaatccgcttcttcct-agtggcaatcttatttctactgttcgacttagaaattgccctactccttcccctaccatgagccatccaacttcaatctccaaccaccaccataatatgagcttcaacccttatcctcctacttaccctaggactaatctatgaatgaactcaaggaggactagaatgagcagaata
>Chloropsis_hardwickii_melliana
atgaacataatcctgttcataatcaccctctcactaaccctaagtatcctactaactgcactaaatttttgactcgcccaaataaccccagactcagagaaactatccccatacgaatgcggattcgaccccctagggtccgcgcggcttccattttcaatccgcttcttcct-agtagcaatcttatttctattattcgacctagaaattgccctactcctccccctaccatgagccatccaacttcaatctccaactaccaccataacatgagcctcaacccttatcctcctacttaccctaggactaatttatgaatgaactcaagggggcctagaatgagcagaata
>Chloropsis_jerdoni
atgaacataatcttattcataatcaccctctcactaacactaagcattctactaaccgcactaaacttttgactagcccaaataaccccagactcagaaaagctatccccgtacgaatgtggatttgaccccctagggtccgcgcggcttccattttcaatccgctttttcct-agtagcgatcttattcctcctgttcgacctggaaattgccctacttctacctctaccatgagccgtccaactccaatccccaaccacaaccctaatatgagcttccactctcatcctcctactcatcctaggattaatctatgaatgaattcaaggaggattagaatgagcagaata
>Chloropsis_kinabaluensis
atgaacataatcctgttcataatcaccctctcactaaccctaagcatcctactaaccgcactaaatttctggctcgcccaaataacccccgactcagaaaagctatctccctacgaatgcggatttgaccccctagggtccgcgcggcttccattttcaatccgcttcttcct-agtagcgatcttattcctcctgttcgacctagaaatcgccctactccttccactaccatgagccatccaacttcaatccccaaccataaccctaacatgagccttcaccctcatcctcctactcattctaggattaatctatgaatgaacccaaggaggactagaatgagcagaata
>Chloropsis_media
atgaacataatcttattcataatcgccctatccctaaccctgagcatcatactaacagcactgaacttctgactagcccaaatgaccccagacttagagaagctatctccctatgaatgcggatttgaccctctaggctccgcgcggcttccattttcaatccgcttcttcct-agtagcaatcctattccttctatttgacttagaaatcgccttgctccttcctttaccatgagctactcaactacaatcccccaccacaaccttagcatgagcctcattcctcattctcctactcactctaggactaatctatgaatgaattcaaggaggattagaatgagcagaata
>Chloropsis_palawanensis
atgaacataatcttattcataataatctcatccatagtcctaagtattatacttacaacactaaacttttgactagcccaaataacccccgactcagaaaaactatccccatacgaatgcggattcgaccccctggggtccgcgcggcttccattttcaatccgctttttcct-agtagcaatcttattcctcctgtttgacctagaaatcgccttactcctccctctcccatgagccatccaactacaatcccccaccacaaccttagcatgagcttcattcctcattctcctacttaccctaggactgatctacgaatgaattcaaggaggactagaatgagcagaata
>Chloropsis_sonnerati_sonnerati
atgaacataatcctattcatacttgtcctatccctaaccctaagcatcgtgctaacagcagtaaacttctgactagcccaaataactccagactcagaaaagctatccccctatgaatgtgggtttgactcactaggctccgcgcggcttccattttcaatccgctttttcct-agtggcaatcctattccttctattcgacctagaaattgccctgctccttcccctgccatgagccactcaactacaatcccccaccacaaccctagtatgagcttcattccttattctcctgctcatcctaggactaatctacgaatgagttcaaggaggactagaatgagcagaata
>Chloropsis_sonnerati_zosterops
atgaacataatcctattcatacttgtcctatccctaaccctaagcattgtgctaacagcactaaacttctgactagcccaaataactcccgactcagaaaagctatccccctatgaatgtgggtttgacccactaggctccgcgcggcttccattttcaatccgctttttcct-agtggcaatcctattccttctattcgacctagaaattgccctgcttcttcccttgccatgagccactcaactacaatcccctaccacaaccttagcatgagcctcattccttattctcctcctcatcctaggactgatctacgaatgagttcagggaggactagaatgagcagaata
>Chloropsis_venusta
atgaacataatcatattcatacttaccttatcattaaccctaagcatcctactaactgctctaaacttctgactcgcccaaataaacccagacacagaaaaactatccccctacgaatgcggattcgaccccctagggtccgcgcggcttccattctcaatccgttttttcct-agtagccatcttattcctcctattcgacttagaaatcgccctactcctccccctaccatgggccattcaactccaagacccaaccacaaccctgatatgagcctccattctcatcctcttacttaccctaggactaatctatgaatggattcaagggggcctagaatgagcagaata
>Chordeiles_acutipennis
atcaacataatcat-tttatactcaccctatccctcatccnnngcattattcnnncaacgcnnnacttctgattggcccaaacctccccagatgcagaaaaactatccccctacgagtgcggctttgaccccctcggatcagctcgcctaccattctcaatccgattcttcctcagtagccatcttattcctattattcgacttagaaatcgcactactacttcccctaccgtgagcaatccaacttcaatcacccacctccaccctcatttgaaccgccacaatcatcctcctacttacactaggattaatttacgaatgaatacaaggtggcctagaatgagcagaann
>Chroicocephalus_maculipennis
attaacataatcac-ttcatacnnnccctctcccttgcccnnngcattatcctcaccacgtnnnacttctgactggctcaaannnacccggacccggaaaaactatccccatacgaatgcggatttgacccgctcggatccgcccgactcccattctctattcgcttcttcctcagtagcaatccttttcctactatttgacttagaaattgcactcctactcccccttccatgagccgtacaactccaatcacccactcttactctaatttgaacctccaccatcatcattctacttactctagggttaatctacgagtgaatacaaggtggcctagaatgagcagaann
>Chroicocephalus_ridibundus
------ataatcacattcatactaaccctctcccttgccctaagcattatcctcaccacattaaacttctgactggctcaaataaacccggacccggaaaaactatccccatacgaatgcggatttgacccactcggatccgcccgactcccattctccattcgcttcttcct-cgtagcaatccttttcctactatttgacttagaaattgcactcctactcccccttccatgagccgtacaactccaatcacccacccttactctaatttgagcctccaccatcatcattctacttactctagggttaatctacgagtgaatacaaggtggcctagaatgagcaga---
>Chrysemys_picta
ataaatataacaatctcaaccataacaattgccattaccctgtccacaatcctaatggtactaaaccactgattaacactaataaaaccagatactgaaaaactatccccatacgaatgtggatttgatccattagaatcagctcgcttgccattctctatccgattcttcctgagtagcaatcttattcctcttatttgacttagaaattgcactactcctacccctaccatgagccatccaactcccatcaccaacttgcacctttacttgggctcttattatcttattactacttacattaggatttatacacgagtgaattcaagggggcctagaatgggcaga---
>Chrysemys_picta_bellii
ataaatataacaatctcaaccataacaattgccattaccctgtccacgatcctaatggtactaaaccactgattaacactaataaaaccagatactgaaaaactatccccatacgaatgtggatttgatccattagaatcagctcgcttgccattctctatccgattcttcctgagtagcaatcttattcctcttatttgacttagaaattgcactactcctacccctaccatgagccatccaactcccatcaccaacttgcacctttacttgggctcttattatcttattactacttacattaggatttatacacgagtgaattcaagggggcctagaatgggcaga---
>Chrysocolaptes_lucidus
ataaacataattacattcatactattcttctccctaactctcagcatcgccctaatcatcctcaatttctgacttgctcaaaccaacccagattcagaaaaactctccccctacgaatgcggcttcgacccactcggatccgctcgactcccattctccattcgattcttcctcagtagccatcttattcctcttattcgacttagaaatcgccctcctccttcccctcccctgagcaacccaacttcaattccccaccatcactctcacctgaacctctacaatcattcttctcctcaccttaggactcgtctatgaatgaattcaaggaggactagaatgagcagaata
>Chrysocolaptes_validus
atgaacataattatatctatgctattcctctcactaatcctcagcactgccctaatcgtcctcaatttctgactcgcccaaaccaatccagactcagaaaaactctccccctacgaatgtggcttcgacccactcggatccgctcgactcccattctccattcgattcttcct-agtagccatcctattccttttattcgacctagaaatcgccctcctcctccccctcccctgagcaacccaacttcaatcccccaccactaccctaacctgaacatctataatcatccttctcctcaccttaggactaatttacgagtggattcagggtggactagaatgagcagaata
>Chrysolampis_mosquitus
------ataattacatttatactcgccctatcacttgcactaaccgccattttaatctcactaaacttctgactcgcccaaatcaccccagactcagaaaagctatcaccgtacgaatgcggatttgacccactaggatccgctcgactacccttctccgtccgattctttctcagtagccatcctattcctactattcgaccttgaaattgcccttctcctccccctaccatgagcaatgcaacttcaatcccccactactaccctaacctgaaccttcactatcatcctcctgcttaccctaggactaatttacgaatgatctcaaggaggcctagaatgagccga---
>Chrysolophus_amherstiae
atgaattcactcwcattcrtactatcgctatccttcasattaagcattgcactaactaccttaaacttctgactcgcccaaataaccccggacacagaaaaactatccccttacgaatgtggatttgaccccctaggatcagcccgacttccattctcaatccgattcttcctcagtagccatcctattcctcctatttgacctagaaatcgctctactcctccccctcccatgagctatccaacttcaatcacccactacaaccctcacttgaactaccaccatcatcgctctcctcacactcggccttatctacgaatgaatgcaagggggcttagaatgggcaga---
>Chrysolophus_pictus
atgaattcactcacattcatactatcgctatccttcacactaagcattgcactaactaccttaaacttctgactcgcccaaataaccccagacacagaaaaactatccccttacgaatgtggatttgaccccctaggatcagcccgacttccattctcaatccgattcttcctcagtagccatcctattcctcttattcgatctagaaatcgccctactcctccccctcccatgagctatccaacttcaatcacccaccataaccctcacttgaactaccatcatcatcgctctcctcacactcggccttatctacgaatgaatgcaagggggcttagaatgggcaga---
>Chrysominla_strigula
atgaacataatcacatttataatcgccctatctctaaccctaagcctcatcctaactgcactaaacttctgaattgcccaaatgaacccagacacagaaaaactatcaccatacgaatgtggtttcgacccactaggctccgctcgcctaccattctcaatccgattcttcct-agtagccatcctattcctcctatttgatctagaaatcgccctccttctcccattaccatgagccatccaactccaaaaccccatcaccacactaatctgaacctccaccctaatcctccttctcaccctaggactagtatacgaatgaattcaaggaggactagaatgagcagaata
>Chrysomma_sinense
ataaacataatcacattcatactcgtttcatccgcgtccctaagcatcgccttaacagcactaaacttctgactagcccaaacaaacccagacccagaaaaactatccccgtacgaatgcggcttcgaccctctaggctccgcccgcctgcccttttcagtccggttcttcct-agtggccatcctcttcctcctatttgacctagaaatcgcccttctcctacccctcccgtgagccacccaactccagacccccaccaccactctaatctgagcctccaccctcatcctcctcctcactttgggcctagtgtacgaatgagcccaaggaggactagagtgggcagaata
>Chrysomus_cyanopus
atgaacataatcctattcatactagccatgtcactaaccctgagcatcctcctaaccatactaaacttctgacttgcccaaataaccccagactcagaaaaactatccccatacgaatgcggattcgaccccctaggatccgcccgactcccattctcaatccgcttcttcct-agtagccatcctattcctcctattcgacctagaaattgccctactcctcccactaccctgagccactcaactacaatctccaaccactaccttaacctgaaccaccacactcatcttactactcaccctaggcctagtgtacgaatgaactcaaggcggactagaatgagcaga---
>Chrysomus_icterocephalus
atgaacataatcctattcatactgaccctatcactaaccctaagcattctcctaaccacattaaacttctgactcgcccaaataaccccagactcagaaaaactatcaccatacgaatgcggattcgaccccctaggatctgctcgactcccattctcaatccgcttcttcct-agtagccattctattcctcctattcgacctagaaattgccctactccttccactaccctgagccacccaactacaatctcccaccaccaccttagcctgaaccgccacactcatcttcctactcaccctaggcctagtgtacgaatgaattcaaggtggactagagtgagcaga---
>Chrysomus_ruficapillus
atgaacataatcctattcatactaaccctatcactaaccctaagcattctcttaaccacattaaacttctgactcgcccaaataaccccagactcagaaaaactatcaccatacgaatgcggattcgaccccctaggatccgctcgactcccattctcaatccgcttcttcct-agtagccattctattcctcctatttgacctagaaattgccctactccttccactaccctgagccacccaactacaatcccccaccaccaccttagcctgaaccgccacactcatcttcctactcaccctaggcctagtgtacgaatgaattcaaggtggactagagtgagcaga---
>Chrysomus_thilius
atgaacataatcctattcatactaaccatatcactaaccttgagcatcctcctaaccatactaaacttctgacttgcccagataaccccagactcagaaaaactatccccatatgaatgtggattcgaccccctaggatctgcccgactccctttctcaatccgcttctttct-agtagccatcctattcctcctattcgacctagaaattgccctactccttccactaccctgagccacccaactacaatctccaaccactaccttaacctgaaccaccgcactcatctttttactcaccctaggcctagtatacgagtgaattcaaggcggactagaatgagcaga---
>Chrysomus_xanthophthalmus
atgaacataatcctattcatactagccatgtcactaaccctgagcatcctcctaaccatactaaacttctgacttgcccaaatagccccagactcagaaaaactatccccatacgaatgcggattcgaccccctaggatctgcccgactcccattctcaatccgcttcttcct-agtagccatcctattcctcctattcgacctagaaattgccctactcctcccactaccctgagccactcaactacaatctccaaccactaccttaacctgaaccaccacactcatcttactactcaccctaggcctagtgtacgaatgaactcaaggcggactagaatgagcaga---
>Chrysophlegma_flavinucha
atcaacataatcacatttatactatccctctccctaaccctcagcatcgccctaatcatccttaacttctgacttgcccagactaacccagattcagaaaaactttccccctacgaatgcggcttcgacccacttggatccgcccgacttccattctccattcgatttttcct-agtagctatcctgttcctcctattcgacctagaaattgccctcctcctccccctcccctgagcaactcaactccaatcccccaccactaccctaacctgaaccactacaatcattctcctcctcacccttggactcgtttatgaatgaactcaaggcggactagaatgagcagagta
>Chrysophlegma_mentale
atcaacataatcacatttatactatccctctccctaatcctcagcatcgccctaatccttctcaacttctgacttgcccagactaacccagattcagaaaaactttccccctacgaatgcggcttcgacccacttggatccgctcgacttccattctccatccgatttttcct-agtagccatcctattcctcctattcgacctagaaattgccctcctcctccccctcccctgggcaacccaactccaatcccccaccaccaccctaacctgagctaccacaatcattctcctcctcacccttggactcgtctatgaatgaattcaaggcggactagaatgagcagagta
>Chrysophlegma_miniaceum
atcaacataatcacattcatactatccctctccctaatcctcagcatcgccctaatcatccttaacttctgactcgcccaaaccaacccagattcagaaaaactttccccctacgaatgcggcttcgacccacttggatctgcccgactcccattctccattcgattcttcct-agtagccatcctgttcctcctgttcgacttagaaattgccctcctcctccccctcccctgagcaactcaactccaatcccccatcactaccctagcctgagccaccacaatcattctcctcctcaccctcggcctcgtctatgaatgaattcaaggcggactagaatgagcagaata
>Chunga_burmeisteri
gtgaacataatcac-ttcatacnnntcctatccttctcccnnnctattgctctcacctcatnnnacctatgactcgcccaaaccaacccagactccgnnnagctatcaccctacgaatgcggcttcgacccactcggatccgcccgactccccttctcaatccgcttcttcctcagtagcaatcctgttcctacttttcgacctagaaattgcactcctactcccactcccctgagcaatccaactccaatcccccaccaccaccctatgctgaacctccaccattctcttcctactcacctttggcctaatttacgagtgaacccaaggaggcctagagtgagcagagnn
>Ciccaba_nigrolineata
ataaacataatctcactcatattcatcacctccctcgccctaagcaccaccctaattgtgctaaacctatgactcccccaaataagccccaaccaagagaagctatccccatacgaatgtggcttcgaccccctaggatctgcccgactcccattctcaatccgattcttcctcagtagccatcttattcctcctattcgacttnnnaattgcactcctactcccccttccctgggccattcaactgcaatccccagccactactctaacctgaaccttcatcataatta-cctactcacactgggcctaatctatgaatgaatgcaaggtggcctagaatgagccgaann
>Cichlherminia_lherminieri
---------------ttcataatcaccctatccctggccctaagcatcaccctgaccgccctaaatttttgactcgcccaaataaacccagactcagagaaactatccccatacgaatgcggatttgacccactaggctctgcccgtctcccattctccatccgattcttcct-agttgccatcctattcctcctattcgatctagaaattgccctcctactccccctaccatgagccacccaactccaacaccccatcactacactaatctgagcctcaaccctaatcctcctcctcacactgggactagtctacgaatgaatccaaggaggcctagaatgagcaga---
>Cichlocolaptes_leucophrus
atcaacataatctcatttatattaattttatccataaccctaagcattgtcctaactacattaaacttctgactagcacaaacaaacccagactctgaaaaattatcaccatacgaatgtggatttgaccccctaggatctgcccgactcccattttccatccgattcttcct-agtcgcaatcttattcctacttttcgatctagaaattgccctcctacttcctctcccatgggctacccaactacaattccctctctctactcttacatgaacctcaacaatcatcctccttcttacaataggtctagtatacgaatgaacccaaggaggtttagaatgagcagaat-
>Ciconia_boyciana
atgaacacaatcacatttatactcaccctctccctcaccctaagcatcatcctaaccacactaaacttctgactagcccaaacaaacccagactcagaaaaactatccccctacgaatgcggctttgaccccctcggctccgcccgcctcccattctcaatccgattcttcct-agtagcaatcctattccttcttttcgacctagaaatcgcactcctacttcccatcccctgagccatccaacttcaatcccccatcaccaccctaacctgagcctccactatcattctcctactaacactaggactaatctacgaatgggcacaaggaggcctagaatgagcaga---
>Ciconia_ciconia
atcaacacaatcacatttatacttaccctctccctcaccctaagcatcatcctaaccacactaaacttctgactagcccaaacaaaccccgactcagaaaaactatccccctacgaatgcggctttgaccccctcggctccgcccgcctcccattctcaatccgattcttcct-agtagcaatcctattccttcttttcgatctagaaatcgcactcctacttcctatcccctgagccatccaacttcaatcccccatcaccaccctaacctgggcctccactatcattctcctattaacactaggactaatctacgagtgagcgcaaggaggcctagaatgagcaga---
>Ciconia_maguari
atcaacgcaatcacatttatactcaccctctccctcaccctaagcatcatcctaaccacactaaacttctgactagcccaaataaaccccaactcagaaaaactatccccctacgaatgcggcttcgaccccctcggctccgcccgcctcccattctcaatccgattcttcctcagtagcaatcctattcctcctttttgacctagaaattgcactcctacttcccctcccctgagccatccaacttcaatcccctaccaccaccctaacttgagcctccaccattatcctcctactaacactaggattaatctacgaatgagcacaaggaggcctagaatgagcagaata
>Ciconia_nigra
atcaacataattacactcatactcaccctctctctcaccctaagcatcatcctaaccacactaaacttctgactagcccaaacaaacccagactcagaaaaactatcaccctatgaatgcggcttcgaccctctcgggtctgcccgcctcccattctcaatccgattttttctcagtagcaatcctattccttcttttcgacctagaaattgcactcctactccccctcccatgagccatccaacttcaatcccccactaccaccctaacctgaacctacaccatcatcctcctactcacactaggactaatctacgaatgagcacaaggaggcctagagtgggcgga---
>Cinclodes_albidiventris
attaacataatctcattcatactaattttatccctagccctaagcacttttttaaccacattaaacttctgactagcacaaacaaacccagactcaganaaattatcgccatacgaatgtggatttgaccccttaggatctgctcgactcccattctctatccgatttttcct-agtcgcaatcctattcctcttatttgacctagaaattgccctcttacttcccctaccatgagctacccaactacaattacccctctccactctcatctgaacctccactattatcctgctactaacaataggactaatatacgaatgaacccaaggaggcttagagtgagcagaata
>Cinclodes_albiventris
attaacataatctcattcatactaattttatccctagccctaagcacttttttaaccacattaaacttctgactagcacaaacaaacccagactcagaaaaattatcgccatacgaatgtggatttgaccccttaggatctgctcgactcccattctctatccgatttttcct-agtcgcaatcctattcctcttatttgacctagaaattgccctcttacttcccctaccatgagctacccaactacaattacccctctccactctcatctgaacctccactatcatcctcctactaacactaggactagtatacgaatgaacccaaggaggcttagaatgggcagaata
>Cinclodes_antarcticus
attaacataatctcattcatactaattctatccctagccttaagcacctttttaaccacattaaacttctgattagcacaaataaacccagactcagaaaaattatcaccatacgaatgtgggtttgatcccttaggatctgctcgactcccattctctatccgatttttcct-agtcgcaatcctattcctcctgtttgacctagaaattgccctcttacttcccctaccatgagctacccaactacaattacccctctctactcttacctgaacctccactattatcctcctactaacactaggactagtatacgaatgaacccaaggaggcttagaatgagcagaata
>Cinclodes_aricomae
attaacataatctcattcatactaattttatccctagccctaagtacttttttaaccacattaaacttttgactggcacaaataaacccagattcagaaaaattatcaccatacgagtgtggattcgaccctttaggatctgctcgactcccattctccattcgatttttcct-agtcgcaatcctattcctcttatttgacctagaaatcgccctcttactccccctaccatgagctactcaactacaattacccctctctactctcacctgaacctctactattatcctcctactaacactaggactagtatacgaatgaacccaaggaggcttagaatgagctgaat-
>Cinclodes_atacamensis
attaacataatctcattcatactaattttatccctaaccctaagcacttttttaaccacattaaacttttgactggcacaaataaacccagactcagaaaaattatcaccatacgagtgtggattcgaccctttaggatccgctcgactcccattctccatccgatttttcct-agtcgcaatcctattccttttatttgacctagaaattgccctcttactccccctaccatgagctactcaactacaattacccttctctactctcacctgaacctctactattattctcctactaacactaggactagtatacgaatgaacccaaggaggcttagaatgagcagaata
>Cinclodes_comechingonus
atcaacataatctcatttatattaattttatctctagccttaagcacttttctaaccatattaaacttctgattagcacaaacaaacccagactcagaaaaattatcgccatatgaatgtggatttgaccctttaggatctgctcgactcccattctctattcgatttttcct-agtcgcaatcctattcctcttatttgacctagaaattgccctcttacttcccctaccatgagctacccaactacaattacccctctccactctcatctgaacctccactatcatcctcctactaacactaggattagtatacgaatgaacccaaggaggcttagaatgggcagaata
>Cinclodes_espinhacensis
attaacataatctcatttatactaatcttatccctagccctaagcacttttctaaccacattaaacttctgactggcacaaacaaacccagactcagaaaaattatcaccatacgagtgtggatttgaccctctaggatctgctcgactcccattctctattcgattttttct-agtcgcaatcctattccttttatttgacctagaaattgctctcttacttcccctgccatgagctactcaactacaattacctctctccactctcacctgaacctccattatcattcttttactaacactaggactagtatacgaatgaatccaaggaggcttagaatgagcagaata
>Cinclodes_excelsior
attaacataatctcattcatactaattttatccctagccctaagtacttttttaaccacattaaacttttgactagcacaaacaaacccagactcagaaaaattatcaccatacgagtgtggatttgaccctttaggatctgctcgactcccattctccatccgatttttcct-agtcgcaatcctattccttttatttgacctagaaatcgccctcttactccccctaccatgagctacccaactacaattacccctctctactcttacctgaacctctactatcatcctcctactaacactaggactagtatacgaatgaacccaaggaggcttagaatgagcagaata
>Cinclodes_fuscus
attaacataatctcattcatactaattctatccctagccttaagcacctttttaaccacattaaacttctgattagcacaaataaacccagactcagaaaagttatcaccatacgaatgtgggtttgatcccttaggatctgctcgactcccattctctatccgatttttcct-agtcgcaatcctattcctcttgtttgacctagaaattgccctcttacttcccctaccatgagctacccaactacaattacccctctctactctcacctgaacctccactattatcctcctactaacactaggactagtatacgaatgaacccaaggaggcttagaatgagcagaata
>Cinclodes_fuscus_fuscus
attaacataatctcattcatactaattctatccctagccttaagcacctttttaaccacattaaacttctgattagcacaaataaacccagactcagaaaagttatcaccatacgaatgtgggtttgatcccttaggatctgctcgactcccattctctatccgatttttcct-agtcgcaatcctattcctcttgtttgacctagaaattgccctcttacttcccctaccatgagctacccaactacaattacccctctctactctcacctgaacctccactattatcctcctactaacactaggactagtatacgaatgaacccaaggaggcttagaatgagcagaata
>Cinclodes_fuscus_oreobates
attaacataatctcattcatactaattttatccctagccctaagcacctttttaaccacattaaacttctgactagcacaaacaaacccagactcagaaaaattatcgccatacgaatgtggatttgaccccttaggatctgctcgactcccattctctatccgatttttcct-agtcgcaatcctattcctcttatttgacctagaaattgccctcttacttcccctaccatgagctacccaactacaattacccctctccactctcatctgaacctccactattatcctcctactaacactaggactaatatacgaatgaacccaaggaggcttagaatgagcagaata
>Cinclodes_nigrofumosus
attaacataatctcattcatactaattttatccctagccctaagtacttttttaaccacattaaacttttgactggcacaaataaaccctgactcagaaaaattatcaccatacgaatgtggattcgaccccctaggttctgctcgacttccattctctattcgatttttcct-agtcgcaatcctattccttttatttgacctagaaattgccctcttactccccctaccatgagccactcaactacaatcacccctctctactctcacctgaacctctactattatcctcctactaacactaggactagtgtacgaatgaacccaaggaggcttagaatgagcagaata
>Cinclodes_olrogi
attaacataatctcattcatactaattttatccctagccctaagcacttttttaaccacattaaacttctgactagcacaaacaaacccagactcagaaaaattatcgccatacgaatgtggatttgaccccttaggatctgctcgactcccattctctatccgatttttcct-agtcgcaatcctattcctcttatttgacctagaaattgccctcttacttcccctaccatgagctacccaactacaactacccctctccactctcatctgaacctccactatcatcctcctactaacactaggactagtatacgaatgaacccaaggaggcttagaatgggcagaata
>Cinclodes_oustaleti
attaacataatctcattcatactaattttatccctagccctaagcacttttttaaccacattaaacttctgactagcacaaacaaacccagactcagaaaaattatcgccatacgaatgtggatttgaccccttaggatctgctcgactcccattctctatccgatttttcct-agtcgcaatcctattcctcttatttgacctagaaattgccctcttacttcccctaccatgagctacccaactacaattacccctctccactctcatctgaacctccactattatcctcctactaacactaggactagtatacgaatgaacccaaggaggcttagaatgggcagaata
>Cinclodes_pabsti
attaacataatctcatttatactaatcttatccctagccctaagcacttttctaaccacattaaacttctgactggcacaaacaaacccagactcagaaaaattatcaccatacgagtgtggatttgaccctctaggatctgctcgactcccattctctattcgattttttct-agtcgcaatcctattccttttatttgacctagaaattgctcttttacttcccctgccatgagctactcaactacaattacctctctctactctcacctgaacctccattatcattcttttactaacactaggactagtatacgaatgaatccaaggaggcttagaatgagcagaata
>Cinclodes_palliatus
attaacataatctcattcatactaattttatccctagccctaagtacttttttaaccacattaaacttttgactggcacaaataaacccagactcagaaaaactatcaccatacgagtgtgggttcgaccctttaggatctgcccgactcccattctccatccgatttttcct-agtcgcaatcctattccttttatttgacctagaaattgccctcttactccccctaccatgggctactcaactacaattacccctctctactctcacttgaacctctactattattctcctactaacactaggactagtatacgaatgaacccaaggaggcttagaatgagcagaata
>Cinclodes_patagonicus
attaacataatctcattcatactaattttatccctagccctaagtacttttttaaccacattaaacttttgactggcacaaatgaacccagactcagaaaaattatcaccatacgagtgtggattcgaccccctaggttctgctcgacttccattctctatccgatttttcct-agtcgcaatcctattccttttatttgatctagaaattgccctcttactccccctaccatgagccactcagctacaattacccctctctactctcacctgaacctctactattatcctcctactaacactaggactaatatacgaatgaacccaaggaggcttagaatgagcagaata
>Cinclodes_taczanowskii
attaacataatctcattcatactaattttatccctagccctaagtacttttttaaccacattaaacttttgactggcacaaataaaccctgactcagaaaaattatcaccatacgaatgtggattcgaccccctaggttctgctcgacttccattctctattcgatttttcct-agtcgcaatcctattccttttatttgacctagaaattgccctcttactccccctaccatgagccactcaactacaatcacccctctctactctcacctgaacctctactattatcctcctactaacactaggattagtgtacgaatgaacccaaggaggcttagaatgagcagaata
>Cincloramphus_timoriensis
attaacataatcctatttatactaaccatatccctagccctaagtatcatcctaaccacacttaactactgacttgcccaaacagccccagactcagaaaaactatcaccatacgaatgtggcttcgacccactaggttcagctcgcttacccttctcaatccgattcttcct-agtagcaatcctattccttctattcgatctagaaatcgcccttctactgccccttccatgagctatccaactccaaacccccataaccacattaacctgagcttccaccctaatcctcctactcaccttagggctagtgtacgaatgaactcaaggaggactagaatgagcagaata
>Cinclus_mexicanus
atgaacataatcctattcataatagccctatccttaaccctaagcatagccctaactgccttgaacttctgactggcccaaataaaccctgactcagaaaaactatccccatacgaatgcgggttcgacccactaggatctgcccgactcccattctcaatccgattcttcct-agtagcaatcctattcctactattcgacctagaaatcgcactcctactacccctaccctgagccacacaattacaatcaccaactactacactaacctgagcatccaccctaatcatcttactaacactaggccttatatacgaatgatcccagggaggactggaatgagcagaata
>Cinclus_pallasii
atgaacataatcctatttatgatagccctatccctggccctaagcatgatcctaaccgccctgaacttctgactggcccaaacgaacccagattcagaaaaactatctccctacgaatgcggattcgacccactaggatctgcccgcctgccattctcaattcgattcttcct-agtagcaatcctattcttactattcgacctggagatcgcactcctactaccactaccctgagccacccaactacagtcacccatcaccacattagcctgaacatccaccttaattatcctactaacactaggccttatctacgaatgatatcaaggaggactggaatgagcagagta
>Cinnyris_afer
ataaacataatcacatttataatcaccctatcattgaccctaagcatcgccctaaccgcaataaacttctgactcgcccaaatgaaccccgactcagaaaaactatctccttatgagtgcggattcgatccactaggctccgcccgcctcccattctccatccggttcttcct-agtagctattctgtttctcctattcgacctagaaatcgccctacttctcccacttccatgagccactcagctacaatgtcctatcaccaccctggccctagcttcctctctcatcctcctcctcaccctaggcctcatctacgaatgaatccaaggcggactggaatgggccgaata
>Cinnyris_bouvieri
atgaacataatcatattcataattaccctatccctagccctaagtatcgccctaaccacactaaacttctgattagcccaaataacccctgactcagaaaaactatccccatacgaatgcggattcgacccactaggctccgctcgcctcccattctccatccgattcttcct-agtggcaatcctatttctcctattcgacctagaaatcgccctactactaccactaccatgggccacccaactccaatccccaattactaccctagccctagcctcatcgatcatcttcctccttaccctaggcctcatctacgaatgaatccaaggaggactagaatgggcagagta
>Cinnyris_chalybeus
ataaacataatcgcatttataatcaccctatcattaaccctaagcattgtcctaaccgcattaaacttctgactcgcccagacaaaccctgactcagaaaaactatccccctacgaatgcggattcgacccactaggctccgcccgcctcccattctctattcgattcttctt-agtggctattctgtttcttttattcgacctagaaatcgccctactcctcccactcccatgagccactcaactacaatcccccatcacaactctagccctagcctcctccctaatcttcctcctcaccttaggcctcatttacgaatgagttcaaggtggactagaatgggccgaata
>Cinnyris_chloropygius
-------------tattcataatcaccctatcgctaaccctgagcattgccctaaccctactaaacttctgacttgcccaaataaaccccgactcagaaaagctatcgccatacgaatgcgggttcgatcctctaggctctgctcgcctgccattctccatccgattcttcat-agtagcaatcctattcctcctgttcgacctagaaatcgccctattattaccactaccatgagccgtccaacttcaatcccccaccaccaccctagctttagcctcctccctaatcctcctcttaaccctaggccttatctacgagtgaatccagggaggattggaatgggcagaata
>Cinnyris_fuelleborni
ataaacataatcacatttataattaccctatcactaaccctaagcatcgccctaaccgcattaaacttttgacttgcccaaacaaaccccgactcagaaaaactatctccatacgaatgcggattcgacccactaggctccgcccgcctcccattctccatccgcttctttct-ggtagccatcctgttcctcttattcgatctagaaatcgccctacttctcccacttccatgagccacccaactacaatctcccatcaccaccctagccctagctttttccctcatcctcctcctcaccctaggcctcatttacgagtgaatccaaggcggactggaatgggccgaata
>Cinnyris_jugularis
ataaacataatcctattcataatcaccctatcactaaccctaagcatcaccctcaccctactaaacttctggctatctcaaataacccccgactcagaaaaactatcaccatacgaatgtggatttgacccactaggctctgcccgtcttccattctctattcgattcttcct-agtggcaatcctgtttctcctattcgacctagaaatcgccctactactgccactaccatgagccactcaacttcaatcccccattactaccctaaccctagcctcctccctcatcctcctcctcaccctaggcctcatttacgaatgaatccaaggaggattagaatgagcagagta
>Cinnyris_loveridgei
-------------catttataattactctatcattaaccctaagcattgccctaaccgcattaaacttttgactagcccaaacaagccccgactcagaaaaactatccccatacgaatgtggattcgacccgctaggctccgcccgcctcccattctccatccgcttcttcct-ggtagccatcctgttcctcttatttgacctagaaatcgccctacttctcccacttccatgagccacccaactacaatcccccatcaccaccctagccctagctttttccctcattctcctccttaccctaggcctcatctatgagtgagtccaaggcggactggaatgagccgaata
>Cinnyris_ludovicensis
ataaacataatcacattcataattaccctatcactaaccctgagcattgccctaaccgcattaaacttctgactcgcccaaacaaaccccgactcagaaaaactatccccctacgaatgcggattcgacccactgggctctgcccgcctcccattttccatccgctttttcct-ggtagctattctattcctcctgttcgacctagaaatcgctctgcttctaccactcccgtgagccactcagctacaatcccccatcaccaccctggccctagcttcctccctcatcttcctcctcaccctgggcctcatttacgaatgaatccaaggcggactggaatgggccgaata
>Cinnyris_mediocris
-------------catttataattaccctatcactaaccctaagcatcgccctaaccgcattaaacttttgacttgcccaaacaaaccccgactcagaaaaactatctccatacgaatgcggattcgacccactaggctccgcccgcctcccattctccatccgcttctttct-ggtagccatcctgttcctcttattcgacctagaaattgccctacttctcccacttccatgagccacccaactacaatctcccatcaccaccctagccctagctttttccctcatcctcctcctcaccctaggcctcatttacgagtgaatccaaggcggactggaatgggccgaata
>Cinnyris_moreaui
-------------catttataattaccctatcgttaaccctaagcattgccctgaccgcattaaacttttgacttgctcaaactagccccgactcagaaaagctatctccatacgaatgcggattcgacccactaggctctgcccgcctcccattctccatccgcttcttcct-agtagccatcctgttcctcttatttgacctagaaatcgccctactcctcccgcttccatgagccacccaactacaatctcccaccaccaccctagccctagctttttccctcatcctccttcttaccctgggcctcatttacgagtgagtccaaggcggactggaatgggccgaata
>Cinnyris_regius
ataaacataatcacatttataattaccctatcattaaccctaagcattgccttaaccgcactaaacttctgacttgcccaaacaaaccctgactcagaaaagctatctccatacgaatgcggattcgacccactaggctccgcccgccttccattctccatccgattcttcct-agtagctattctatttctcctattcgacctagaaatcgccctactcctcccactcccatgagccactcaactacaatcccccaccaccaccctggccctagcttcctccctcatcctcctcctcaccttaggccttatctacgaatgaatccaagggggactagaatgggccgaata
>Cinnyris_reichenowi
ataaacataatcacatttataattaccctatcattaaccctaagcgttgccctaaccacattaaacttctgactcgctcaaacaaaccctgattcagaaaaactatctccctacgaatgcggattcgacccactaggctccgcccgcctcccattctccatccgattcttttt-agtagccatcctcttccttctattcgacctagaaatcgccttactccttccactcccatgagccacccaactacaatcccccaccattaccctggccctagcttcctccctcatcttcctcctcaccctaggcctcatttacgaatgaatccaaggcggactagaatgggccgaata
>Cinnyris_reichenowi_preussi
-------------catttataattaccctatcattaaccctaagcgttgccctaaccacattaaacttctgactcgctcaaacaaaccctgattcagaaaaactatctccctacgaatgcggattcgacccactaggctccgcccgcctcccattctccatccgattcttttt-agtagccatcctcttccttctattcgacctagaaatcgccttactccttccactcccatgagccacccaactacaatcccccaccattaccctggccctagcttcctccctcatcttcctcctcaccctaggcctcatttacgaatgaatccaaggcggactagaatgggccgaata
>Cinnyris_stuhlmanni
ataaacatagtcacatttataattaccctatcactgaccctaagtatcgccctaaccacactaaacttctgactcgcccaaataaaccctgactcagaaaaactatccccctatgaatgcggattcgacccactaggctccgcccgactcccattctccatccggttctttct-agtagccatcctattccttctattcgacctagaaatcgccctgcttctcccactcccatgagccactcaactacaatcccccattaccaccctggccctagcctcctccctcatcctcctcctcaccctaggcctcatttatgaatgaatccagggcggactggaatgggccgaata
>Cinnyris_superbus
ataaacataatctcattcataatcaccctatcattaaccctaagcatcgcccttaccctactaaacttctgactcgcccaaataaaccctgactcagagaaactatcaccatacgaatgcggatttgacccactaggctccgctcgcctcccattctccatccgattctttat-ggtggcaatcctattcctcctcttcgacctagaaatcgccctcctactaccactaccgtgagccgtacaactccagtctcccaccactaccctaaccttagccttctctctcatcctcctcctaaccctagggcttatctatgaatgaatccaaggaggactggaatgggcagagta
>Cinnyris_usambaricus
ataaacataattacattcataattactctatcgctaaccctaagcattgccctaactatgttaaacttctgactcgcccaaataaaccccgactcggagaaactatccccatacgaatgcggattcgacccattagggtccgctcgtctccccttctccatccgctttttcct-ggtagccatcctgttcctcctgttcgacttggaaatcgccctactcctcccacttccatgagccactcaactacagtctcccatcaccaccctagccctagcctcttcccttatcttcctccttaccctaggcctcatttatgaatgaatccaaggcggactggaatgggccgaata
>Cinnyris_venustus
ataaacataatcatattcataattactttatcactagccctaagtatcgccctaaccctactaaacttctgactagcccaaataactcccgactcagagaaactttcgccatacgaatgcggattcgacccactaggctcggcccgccttccattttccatccgattcttctt-agtagcaatcctattcctcctgtttgacctagaaattgccctattactaccactcccatgagccacccaacttcaatcccccatcactaccatagccctagcctcctcactcatcttcctcctcaccctaggcctcatctacgaatgaatccaaggaggactagagtgagcagaata
>Cinnyris_whytei_skye
ataaacataatcacatttataattaccacatcactgaccctaagcatcgccctaaccttactgaacttctgacttgcccaaacaaatcctgactcagaaaaactatccccctatgaatgtggattcgacccactaggctccgcccgactcccattctctatccggttttttct-agtagccatcctattcctcctattcgacctagaaatcgccctactcctaccactcccatgagccactcaactacaatcccccatcactaccctggccctagcctcctccctcatcctccttctcaccctaggcctcatttatgaatgaacccaaggcggactggaatgggccgaata
>Cinnyris_whytei_whytei
ataaacataatcacatttataattaccacatcactgaccctaagcatcgccctaaccttactgaacttctgacttgcccaaacaaatcctgactcagaaaaactatccccctatgaatgtggattcgacccactaggctccgcccgactcccattctctatccggttttttct-agtagccatcctattcctcctattcgacctagaaatcgccctactcctaccactcccatgagccactcaactacaatcccccatcactaccctggccctagcctcctccctcatcctccttctcaccctaggcctcatttatgaatgaacccaaggcggactggaatgggccgaata
>Circaetus_pectoralis
attaacataatcactttcatacttatcctatccctcaccctaagcaccatcctaaccacattaaacctttgacttgcccaaacaaacccaaactcagaaaaactatcaccatatgaatgcggcttcgatcctctaggatctgcccgactaccattctcaatccgattcttcctcagtagccatcatattcctactattcgacctnnnaatcgcactcctactaccgctaccgtgggccatccaactccaatttcccaccaccactctggcctgagcttccattatcatctccctcctcacactnnngctaatctatgaatgacttcaggggggcct-gaatgagccgaann
>Circus_assimilis
atcaacataatcaccttcatactcaccctatccctcactctaagcactatcctaattacactaaacctctgactcgcccaaacaaaccccgactcagaaaaactatcaccctacgaatgcggctttgaccccctgggatctgcccgactacccttctcaattcgatttttcctcagtagctatcctattccttctattcgacctagaaatcgcactcctactaccactcccatgagccacccaactacaattccccactatcaccttaacctgagcttccatcataatctccctccttacactaggattaatctatgaatgagttcaaggggccttagaatgagctgagta
>Circus_cyaneus
atcaacataatcaccttcatactcacactatcactcactctaagcactatcctaattacactaaacctctgactcgcccaaataaaccccgactcagaaaaactatcaccatatgaatgcggctttgaccccctaggatctgcccgactaccattctcaattcgatttttcctcagtagccatcttattcctcctattcgacctagaaatcgcacttctactaccactcccatgagccacccaactacaatcccccactaccaccctaacctgagcctccatcctaatctctctccttacactaggactaatctatgaatgagttcaaggagccttagaatgagctgaat-
>Circus_melanoleucos
atcaacataatcaccttcatactcacactgtcccttactctaagcaccgtcctaattacactaaacctctgactcgcccagacaagccctgactcagaaaaactatccccatacgaatgcggttttgaccccctaggatctgcccgactgccattctcaattcgattcttcct-cgtagccatcttattccttctattcgacctagaaatcgcactcctactaccactcccatgagccgcccaactacaatcccccaccaccaccctaatctgagcctccatcataatctccctcctcacactaggactagtctatgaatgaattcagggggccttagaatgagctga---
>Circus_teauteensis
atcaacataatcaccttcatactcaccctatccctcactctaagcactatcctaattacactaaatctctgactcgcccaaacaaaccccgactcagaaaaactatcaccctacgaatgcggctttgaccccctgggatctgcccgactgcccttctcaattcgattcttcct-cgtagccatcttattccttctattcgacctagaaatcgcactcctactaccactcccatgagccatccaactacaattccccaccatcaccctaacctgagcttccatcataatctctctccttacactaggattaatctatgaatgagttcaaggagccttagaatgagctgaata
>Cissa_chinensis
atgaacacaatactattcatatttatctcctccctaaccctaagcatcatcctcaccacattaaacctatgactagcacaaacaaacccagaatcagaaaaactctccccatacgaatgtggatttgatcctctggggtccgcccggctgccattttcaattcgattcttcct-agtagcaattcttttcctactattcgacctagaaatcgccttattactcccactcccatgggctatccaactacaatcccctactaccacaataacatgagcctctatcataatcctcctgcttaccttaggcctaatctacgaatgaactcaaggaggattagaatgagcagaata
>Cissa_hypoleuca
atgaacacaatattattcatatttatctcctccctaactctaagcatcctcctcaccatattaaacctatggctagcacaaattagcccagactcagaaaaactctccccatacgaatgtggattcgaccctctggggtccgcccggctgccattttcaattcgattcttcct-agtagcaatccttttcctgctattcgacctagaaattgccttattacttccactcccatgagccatccaactacaatcccctaccaccaccctaacatgagcctctatcctaatcctcctacttacattaggcctaatccacgaatgaactcaaggaggattagaatgggcagaata
>Cissa_jefferyi
atgaacacaatactattcatattcacctcctccttagccctaagcatcattctcaccatactaaacctatgactagcacaaataaacccagactcagaaaaactatccccatacgaatgcgggttcgacccgctggggtccgcccggctgccattttcaattcgattcttcct-agtagcaatcctctttctactattcgacctagaaatcgccttattactcccactcccatgagccatccaactacaatcccccactaccacactaatatgagcctccatcctagtcctcctactcaccctaggcctaatctacgaatgaactcaaggaggattagaatgagcagaata
>Cisticola_brachypterus_brachypterus
ataaacataatcgcattcataattaccctatcactagccctaagcatcgccttgaccatacttaacctatggctcgcccaaacaagtccagattcagaaaaactctccccatatgaatgtggattcgacccacttggatccgcccgactaccattctccatccgattcttcct-agtagcaatcctcttcctactatttgacctagaaattgccctactacttccactcccatgagctacccaactacaaacccctatcaccacactaacatgaaccaccattctcatcctgctcctcaccctaggcctaatttacgaatgagcccaaggaggactagagtgagctgaata
>Cisticola_cantans_belli
ataaacataatcacgttcatacttactatatccctagccctaagcatcaccctaaccatactcaacctatggctcgcccaaacgaacccagactcagaaaaactctccccatatgaatgtggattcgacccactcggatccgctcgactaccattctccatccgattcttcct-agtagcaatcctattcctcctattcgacctagaaatcgccctactacttccccttccatgagccacccaactacaaacccccatcaccacactagcatgaaccactaccctaatcctactcctcaccattggcctaatttacgaatgagcccaaggaggactagaatgggccgaata
>Cisticola_cherina
ataaacataatcacattcatacttaccctatccctggccctaagcatcaccttaaccatactcaacctatgactagctcaaacaaacccagactcagaaaaactctcaccatatgaatgcggcttcgacccacttggctcagctcgactaccattctccatccgatttttcct-agtagctatcctattcctcctattcgacctagaaatcgccctactactccccctcccatgagctacacaactccaaacccccatcattacactagcatggaccaccaccctcatcctactactcaccctaggcttaatttacgaatgagcccaaggagggctagaatgagccgaata
>Cisticola_chubbi_adametzi
ataaacataatcgcattcataattacactgtctctagccctaagcatcaccctgaccatacttaacctatgacttgcccaaacaagcccagactcagaaaaactctccccatacgaatgtggattcgacccacttgggtccgctcgcctgccattctccatccgattcttcct-agtagcaatcctattcctcctatttgacctagaaatcgccctgctacttccactcccatgagccacccagctacaaacccccatcaccacgctagcatggaccactatcctcatcctactcctcactctaggactaatctacgaatgaactcaaggagggctagaatgagccgaata
>Cisticola_discolor
ataaacataatcgcattcataattacactgtctctagccctaagcatcaccctgaccatacttaacctatgacttgcccaaacaagcccagactcagaaaaactctccccatacgaatgtggattcgacccacttgggtccgctcgcctgccattctccatccgattcttcct-agtagcaatcctattcctcctatttgacctagaaatcgccctgctacttccacttccatgagccacccagctacaaacccccatcaccacgctagcatggaccactatcctcatcctactcctcactctaggactaatctacgaatgaactcaaggggggctagaatgagccgaata
>Cisticola_erythrops
ataaacataatcatatttatacttaccctatccctgaccctaagcattaccctaaccatacttaatctatgactcgcccaaacaaacccagacccagaaaaactctccccatacgaatgtggattcgacccacttggatctgcccgactaccattctccatccgattcttcct-agtagcaatcctattcctcctattcgacctagaaattgccctactactccctctcccatgagccacccaactacaaacccctatcaccacattaacatgaaccactaccatcatcctactcctcaccctaggcctagtttacgaatgaactcaaggaggactagaatgggccgaata
>Cisticola_juncidis
ataaacataatcacattcatactcaccctatccctaactctaagcatcaccttaaccatactcaacctatgactagctcaaacaaacccagactcagaaaaactctcaccatacgaatgcggcttcgacccacttggctcagctcgactaccattctccatccgatttttcct-agtagctatcctattcctcctattcgacctagaaatcgccctactactccccctaccatgagctacacaactccaaacccccatcattacactagcatgggccaccaccctcatcctactactcaccctaggcttaatttacgaatgagcccaaggaggactagaatgagccgaata
>Cisticola_marginatus_amphilectus
ataaacataatcgtattcatacttaccctatccctagccctaagcattaccctgaccatacttaacctatggcttgcccaaacaaacccagactcagaaaaactctccccatatgaatgtggattcgacccacttggatccgcccgactaccattctccatccgattcttcct-tgtagcaatcctattcctcctattcgacctagagattgccctacttcttccccttccatgagccacccaactacaaaccccaatcaccacactaacatgaaccaccaccctcatcctactactcacgataggcctaatctacgaatgagcccagggaggtctagaatgagccgaata
>Cisticola_tinniens_perpullus
ataaacataatcgcattcataattaccctatcactatccctaagcatcgccctaaccatacttaacctatggctcgcccaaacaaacccagactcagaaaaactctccccatacgaatgtggattcgacccacttggatccgctcgactaccattctccatccgatttttcct-agtagcaatcctcttcctactatttgacttagaaatcgccctactacttccactcccatgagctacacaactacaaacccctatcactacactaacatgaaccaccaccctcattatactcctcaccctaggcctaatctacgaatgaacccaaggaggactagaatgagctgagta
>Clemmys_guttata
-----------------------------------------------------------------------------------------------------------------------------------actagaatcagcccgccttccattctcaatccgattcttccttagtagcaatcttattcctcctatttgacctagaaatcgcactactcttacccctaccatgagccatccaactcccattcccaacccacacctttacctgagcccttactattctattactcttaacactaggactcacctatgaa--------------------------------
>Clibanornis_dendrocolaptoides
atcaacataatctcatttatattaattttatccataaccctaagtattatcctaactacattaaacttctgattagcacaaataaacccagactcagaaaagctatctccatacgaatgtggatttgaccccctaggatctgcccgactcccattctctattcgatttttcct-agtcgcaatcctatttctccttttcgacttagaaattgccctcctacttcctcttccatgagccactcaactacaatttcccctctctaccctcacctgaacttcaaccatcattcttctcctaacactaggactagtatacgagtgaacccaaggaggcttagaatgagcagaat-
>Climacteris_rufus
ataaacacaatcctatttatactagctctctccctagccctaagtgtccttctaaccatactaaacttctgactggcccaaataaacccagactctgagaaactatccccatatgaatgcggcttcgaccctttaggtactgctcgactccccttttcaatccgattcttcct-agttgcaatcttattcctcttattcgacctagaaattgcccttctcctgcccctcccatgagcaacacaacttcagtcacccaccacaacactagtatgaacctcggccattatcctcctcctaaccctaggcctagtctacgagtgaaaccaagggggcctagaatgggccgaata
>Clytomyias_insignis_oorti
ataaacataatcatattnatacttaccctgtcactgaccctaagcatcgccctaaccgcacttaacttctgattggcccaaatgaaccctgatccagaaaaactatccccctacgagtgtggatttgacccactaggatctgcccgcttgccattctcaatccgattcttcct-agtagctatcttatttcttctgttcgacctggaaatcgcccttctactgcccctcccctgggccatccaactccaatcccctatcaccaccctcacctgagcctctgccctcatcctcatcctaaccttagggttaatttatgaatgaatccagggaggcctagaatgagcagaata
>Clytorhynchus_hamlini
atgaatataatcctattcataattaccctatccctagccctgagcattatcctaaccgcattaaacttctgactggcccaaacaaacccagactcagaaaagctatccccctacgaatgcggctttgaccctctggggtccgcccggctgccattttcaattcgattcttcct-agtagcaatcttgttcttactgttcgacctagaaatcgccttactcctcccccttccatgagccatccaactacaaacccctaccacaacgctaatatgagcctccaccctaatcatcctactcactctaggcctagtctacgaatgagcccaagggggactagaatgggcagagta
>Clytorhynchus_nigrogularis
atgaatataatcctattcataatcaccctatccttaaccctgagcattatcctaaccgcattaaacttctgactggcccaaataaacccagactcagagaagctatccccctacgaatgcggttttgaccctttagggtccgcccggctgccattttcaattcgattcttcct-agtagcaatcttgttcttactgttcgacctagaaatcgccttactcctcccccttccatgagccatccaactacaaacccctaccacaacactaatatgagcctccaccctcatcatcctactcactctaggcctggtctacgaatgaacccaagggggactagaatgggcagagta
>Clytorhynchus_pachycephaloides
atgaatataatcctattcataatcaccctatccctaaccctgagcattatcctaaccgcattaaacttctgactggcccaaataaacccagactcagagaagctatccccctacgaatgcggctttgaccctctggggtccgcccggctgccattttcaattcgattcttcct-agtagcaatcttgtttttactgttcgacctagaaatcgccttactcctcccccttccatgagccatccaactacaaacccctaccacaacgctaatatgagcctccaccctcatcatcctactcactctaggcctagtctacgaatgaacccaagggggactagagtgggcagaata
>Clytorhynchus_vitiensis
atgaatataatcctattcataatcaccctatccctaaccctgagcattatcctaaccgcactaaacttctgactggctcaaataaacccagactcagagaagctatccccctacgaatgcggctttgaccctctggggtccgcccggctgccattttcaattcgattcttcct-agtagcaatcttgttcttactgttcgacctagaaatcgccttactcctcccccttccatgagccatccaactacaaacccctaccacaacgctaatatgagcctccaccctcatcatcctactcactctaggcctagtctacgaatgaacccaagggggactagagtgggcagaata
>Cnemaspis_limi
------------------------------------------------------atcatcatcagcttttgactcccccttaccaccccagacacagaaaaactctccccgtacgagtgtggcttcgacccattaggcagtgcccgactccccttctctcttcgctttttcct-catcgcaatcctatttctactcttcgatttagagatcgccctcttactccccaccccatgagcaattaactccccacagcccggccttacgctgctctgagttaccatcatcctcctgctcctcaccctcggactagcctacgaatgagcccgaggcggcctagattgagcaga---
>Cnemophilus_loriae
ataaacataatcctatttataattatcacatccctgaccctaagcattatcctaaccgcactaaacttctgaatcgcccaaacaaacccagacccagaaaagctatccccctacgaatgcggtttcgacccactaggctcggcccggctcccattttcaattcgattcttcct-agtagcgatcctattccttctattcgacctagaaattgcccttctactgccacttccatgagccatccagctgcaatcacctactaccacattaatctgagcctctgccctcatcctcctcctcactctaggactaatctacgaatgaatccaaggaggactagaatgggcagagta
>Cnemotriccus_fuscatus
attaacacaatcctttttatatttattttatcctcctcactaagcataatcctaactatactgaacctatggctagcacaaaccaacccagattcagaaaaactatccccctacgaatgtggattcgaccccctaggttccgcccgactcccattctcaatccgattctttct-agttgcaattttattcctcctctttgatctagaaattgccctgctcttacctcttccctgagctactcaacttcaatctccccttacaaccctaacattaacatctagcatcctcatcctccttacactaggactagtttatgaatgaatccaaggaggtctagaatgagcaga---
>Cnemotriccus_fuscatus_fuscatior
attaacacaatcctttttatatttattttatcctcctcactaagcataatcctaaccgtactaaacctatgactagcacaaaccaacccagattcagaaaaactatccccttatgaatgtggattcgaccccctaggttccgcccgactgccattttcaattcgattcttttt-agttgcaattttattccttcttttcgatttagaaattgccctcctcttgcctctcccctgagctacccaacttcaatctccccttacaaccctaacattagcattcagcatcctcatcctccttacactaggactagtctacgaatgaacccaaggaggcctagaatgagcagaata
>Cnipodectes_subbrunneus
attaacataatcctcttcatacttattctctcatcctcactaagcatcatcctaaccacattaaacctttgagcagcccaaacagcccccgactcagaaaaactatccccctacgaatgcggctttgaccctctaggatctgctcgcctcccattctcaatccgattcttcct-aatcgcaattctatttctcctcttcgacctagaaatcgccctcctattacccctcccatgggcaacccaactcaagtcccccctcaccaccttaacctgaaccttcatcattatcctcattctcaccctaggtcttatctacgaatgacttcaaggaggcctagaatgagcagaata
>Coccothraustes_coccothraustes
atgaacataatcctattcatactaacactatcactcactttaagcataaccctaactgcactaaacttttgactagcccaaataaacccagactcagaaaaactatccccatacgaatgtggcttcgacccactgggatctgcccgacttccattctccatccgcttcttcct-agtagctattctattcctcctattcgacctagaaatcgccctactactcccactcccatgagccctacaactagaatcccccaccactaccttgatttgagcctcctcccttctcctaatcctcacactaggactcatttacgaatgaatccaaggcggattagaatgagcaga---
>Cochlearius_cochlearius
atcaacataatcacgttcatactaaccttatctctcatcctatgtgtaatcctaacaaccctaaacttctgattagcccaaaacaacccagactccgaaaaactatccccctacgaatgcggcttcgaccctctcggatccgcccgcctcccgttctcaattcgattcttcctcagtagcaatcctattccttctcttcgacctnnnaatcgcactcctactacccctcccatgagccgtccaacttcaatcaccca-caccaccctaacctgaacctccaccatcatcaccttactcacactaggtcttatctacgaatgaatacaaggaggactagaatgagcagaann
>Coereba_flaveola
ataaacatagtcctgttcatactagcgatatcactaaccctaagcatcctcctaacaacactaaacttctgacttgcccaaataaaccccgactcagaaaagctatccccatacgaatgcggattcgaccccctaggatccgctcgactccccttctcgatccgcttctttct-cgtagccatcctcttcctcctattcgacctagaaatcgccttactactcccactgccatgagccactcaactacaatcccccaccaccaccctaacctgagcctccgtacttatcctcctcctcaccttaggactagtatacgaatgaatccaagggggactagaatgagcagaata
>Colaptes_atricollis
atcaacataatcacatttatactctccctctccttagccctcagcatcgcactaattgccctcaacttctggctcgcccaaaccaacccagactcagaaaaactctccccatacgaatgtggcttcgacccacttggatctgcccgtctcccattctccatccgattcttcct-agtagccatcctgttcctcctattcgacctagaaattgccctccttctccccctcccctgagcaacccaacttcaatcccccatcatcaccctcacctgaacctccacaattattctcctcctcacccttggacttatctatgaatgaatccaaggcgggttagaatgagcagaata
>Colaptes_auratus
attaacataatcacattcatactactcctctccctgaccctcagcatcgcactaatcatcctcaacttctgactcgcccaaaccaaccccgactcagaaaaactctccccatacgaatgtggcttcgacccactcggatctgcccgtctcccattctccatccgattcttcctcagtagccatcctattcctcctatttgacctagaaattgccctccttctcccccttccctgagcaacccaacttcaatcccccaccaccaccctcacctgaacctccacaatcattcttctcctaacccttggacttatttatgaatgaatccaaggcggactggaatgagcagaata
>Colaptes_auricularis
atcaacataatcacatttatactctccctctccttaaccctcagcatcgcactaattgccctcaacttctggcttgcccaaaccaacccagactcagaaaaactctccccatacgaatgtggcttcgacccacttggatctgcccgtctcccattctccatccgattcttcct-agtagccatcctgttcctcctattcgacctagaaattgccctcctcctccccctcccctgagcaacccaacttcaatcccccaccaccaccctcacctgaacctccacaattattctcctcctcacccttggacttatttatgaatgaatccaaggtggattagaatgagcagagta
>Colaptes_campestris
atcaacataatcacattcatactatccctctccctaaccctcagcatcgcactaattatcctcaacttctgactcgcccaaaccaacccagactccgaaaaactctccccatacgaatgcggcttcgacccacttggatctgcccgtctcccattttccatccgattcttcct-agtagccatcctattcctcctattcgatctagaaattgccctccttctccccctcccctgagcaacccaacttcaatcccccgccaccaccctcacctgaacctccacaatcattctcctcctcaccctcggacttatctacgagtgagtccaaggcggattagagtgggcagaata
>Colaptes_chrysoides
attaacataatcacattcatactactcctctccctgaccctcagcatcgcactaatcatcctcaacttctgactcgcccaaaccaacccagactcagaaaaactctccccatacgaatgtggcttcgacccactcggatctgcccgtctcccattctccatccgattcttcct-agtagccatcctattcctcctatttgacctagaaattgccctcctcctcccccttccctgagcaacccaacttcaatcccccaccaccaccctcacctgaacctccacaatcattcttctcctaacccttggacttatttatgaatgaatccaaggcggactggaatgagcagaata
>Colaptes_melanochloros
atcaacataatcacattcatactatccctctccttaaccctcagcatcatactaatcaccctcaacttctgactcgcccagaccaacccagactcagaaaaactctccccatacgaatgtggcttcgacccacttggatctgcccgcctcccattttccatccgattcttcct-agtagctatcctattcctcctatttgacctagaaattgccctcctcctcccccttccctgagcaacccaacttcaatcccccaccaccaccctcacttgaacctccacaattattctcctcctcaccctcggacttatttatgaatgaatccaaggtggattagagtgagcagaata
>Colaptes_pitius
atcaacataatcacattcatactactcctctccctagccctcagcgtcacattaatcaccctcaacttctggctcgcccaaaccagcccagactcagaaaaactctccccatacgaatgtggcttcgacccactcggatctgcccgtcttccattttccatccgattcttcct-agtagctatcctattcctcctatttgacctagaaatcgccctcctcctccccctcccctgagcaacccaacttcaatcccccaccaccaccctcacctgaacttccacaattattctcctcctcaccctcggacttatttatgaatgaatccaaggcggattagaatgagcagaata
>Colaptes_punctigula
atcaacataatcacattcatactatccctctccctaaccctcagcatcacactaatcgtcctcaacttctgacttgcccaaaccaacccagactcagaaaaactttccccatacgaatgtggctttgacccacttggatctgcccgcctcccattttccatccgattcttcctcagtagccatcctattcctcctatttgatctagaaattgcccttcttctccccctcccctgagcaacccaacttcaatcccccgccaccaccctcacctgaacctccacaatcattctcctcctcacccttgggcttatctacgagtgaatccagggcggattagagtgagcagaata
>Colaptes_rivolii
atcaacataatcacactcatactatccctttccttaaccctcagcatcgcactaatcaccctcaacttctggctcgcccagactagcccagactcagaaaaactctccccatacgaatgtggcttcgacccacttggatctgctcgtctcccattttccatccgattcttcct-agtagccatcctattcctcctgtttgacctggagattgccctccttctccccctcccctgagcaacccaacttcaatcccccgccaccaccctcacttgaacctccacaattattctcctccttacccttggacttatttatgaatgaatccaaggcggattagaatgagcagaata
>Colaptes_rubiginosus
atcaacataatcacatttatactctccctctccttagccctcagcatcgcactaattaccctcaacttctgactcgcccaaaccaacccagactcagaaaaactctccccatacgaatgtggcttcgacccacttggatctgcccgtctcccattctccatccgattcttcctcagtagccatcctgttcctcctattcgacctagaaattgccctcctcctccccctcccctgagcaacccaacttcaatcccccatcaccaccctcacctgaacctccacaattattctccttctcacccttggacttatttatgaatgaatccaaggcggattagaatgagcagaata
>Colaptes_rupicola
atcaacataatcacattcatactatccctctccttaaccctcagcatcacattaatcaccctcaacttctgactcgcccaaaccaacccagactcagaaaaactctccccatacgaatgtggcttcgacccacttggatctgcccgtctcccattctccatccgattcttcct-agtagctatcctattcctcctgtttgacctagaaatcgccctcctcctccccctcccctgggcaacccaactccaatcccccaccaccaccctcacctgaacttccacaattattctcctcctcacccttggacttatctatgaatgaatccaaggcgggttagaatgagcagaata
>Coleonyx_variegatus
---------------------------------------------------------------agcttttgactaccacaactcacaccagacacagaaaaactctccccatacgaatgcgggttcgaccccctaggcacagcgcgactcccattctcacttcgcttcttcct-agtggccattttattcctactctttgacctagaaattgccctcctattgccgacaccatgagcaatcaacagccctgccccagaagcaataatagcatgaacctccacaatcatcgccctcttgagcctaggcctcttatacgaatgactacagggaggcttagagtgggcaga---
>Colinus_virginianus
---aacgcccttacattcatactatccttatccctcattattagcactgcattaaccactctaaacttctgactagcccaaacaaaccccgactcagaaaaactatcaccctacgaatgcggatttgacccccttggatcagctcgactcccattctcaatccgattcttcctcagtagcaatcttattcctcctattcgacctagaaatcgccttactccttccactcccatgagccactcaactccaatcccctgttataaccttcacttgaactaccacaatcatcacactcctcacattaggcctaatctacgaatgaactcaaggtggcctagaatgagc------
>Colius_striatus
------------------atattcacactatc-cnnncccnnnccacaatccttacctnnnnnnacttctgatnnncccaaatgtctccggactcagaaaaactctcaccctacgaatgcggattcgacccccnnngctctgctcgacttccattttcaatccgattcttcctcagtagcaatcctattcctcctattcgacctagaaatcgccctcctcctgccactcccatgagcaactcagctatcatacccaaccactacactatcctgaacccttatcttacttaccctcctcacactaggactaatctacgaatgagcacaaggaggactagaatgagcagaann
>Colluricincla_boweri
ataaacataatcctattcataatcgccatatctctaaccctcagcattatcctaaccgcactaaacttctgactagcccaaataaacccagactctgaaaaactatccccatacgagtgcggtttcgaccccctaggatccgcccggctgccattttcaattcgattcttcct-agtagcgatcctgttcctactattcgacctagaaattgccctactactaccattaccatgagccatccagctccaaacccccaccaccaccctcacctgagcctctattctaatcctactactcaccctaggcctgatctatgaatgagcccaaggaggactagaatgagcagaata
>Colluricincla_harmonica
ataaacataatcctgttcataatcaccatatccctaacccttagcatcatcctaaccgcactaaacttctgactagcccaaataaacccagactcagagaaactatccccatacgaatgcggcttcgaccccctaggatccgcccggctgccattttcaattcgattcttcct-agtagcaatcctattcctactattcgatctagaaatcgccctacttctaccactaccatgagccattcaactccaaacccccatcaccaccctcacttgagcttccatcctaatcttactactcaccctaggcctaatctacgaatgagcccaaggaggactggaatgggcagaata
>Colluricincla_megarhyncha
ataaacataatcctattcataatcaccatatccctaaccctcagcatcatcctaaccgcactaaatttctgactagcccaaataaacccagactcggagaaactgtctccgtacgaatgcggctttgatcctctagggtccgcccggctgccattctcaattcgattcttcct-agtagcaatcctattcttactgttcgacctagaaattgccctactactaccgctaccatgagccatccaactccaaacccccaccaccacccttacttgaacctccatcctaatcctactactcactctaggcctaatctacgaatgaacccaaggaggattagaatgggcagagta
>Colluricincla_woodwardi
ataaacataatcctattcatgatcaccatatccctagccctcagcattatcctaaccgcactaaacttctgattagcccaaataaacccagactcggaaaagctatccccatacgaatgtggcttcgaccccctaggatccgcccgactaccattttcaatccgatttttcct-agtagcaatcctattcttactgttcgacctagaaatcgccctactactaccactaccatgggccatccaactccaaacccccaccatcaccctcacttgagcttccaccctaatcctactactcaccctaggcctaatatatgaatgaactcaaggaggactagaatgggcagaata
>Colonia_colonus
attaacataatcctttttatatttatcctctcttcatcactaagcatcatccttattgcactaaacctatgactagcacaaatcaaccctgactcagaaaaactgtccccctacgaatgcggttttgatccactaggatctgctcgccttccattctcaatccgattctttct-agtcgcaattctgttcctcctcttcgacctagaaattgctctccttttacccctcccatgagccacccaactccaatcccctatcactaccctaacatgagcatctaccatactcctcctccttactttaggactcatatacgaatgaacccaaggaggtctagaatgggccgaata
>Columba_janthina_janthina
atcaacataatcacattcatactcacattatccttcgtcctatccatcctcctcaccacactaaacttctgactcgcccaaataaacccagacctagaaaaattatccccatacgaatgcggtttcgatcccctaggatccgctcggctcccattctcaatccgattctttcttagtagccatcctctttctccttttcgacctag-------------------------------------------------------------------------------------------------------------------------------------------------
>Columba_jouyi
atcaacataatcacattcatactcacattatccttcgtcctatccatcctcctcaccacactaaacttctggctcgcccaaataaacccagacctagaaaaattatccccatacgaatgcggtttcgatcccctaggatccgctcggctcccattctcaatccgattctttctcagtagccatcctctttctccttttcgacctagaaatcgcactcctcctccccctcccatgagctagccaacttcaatcccctgtcaccacactcacatgagcctctgccctcatcctcctattaacactaggactagtctacgaatgaatgcaaggaggattagaatgggcagaata
>Columba_livia
attaacataatcacattcatactcaccttatcccttatcctatccatcctcttaaccacattaaacttttgacttgcccaaataaacccagacctagaaaaactatccccgtacgaatgcggcttcgaccccttgggatccgctcgactcccattttcaatccgattcttcctcagtagccatcctcttcctcctcttcgacctagaaattgccctcctcctgcccctcccatgagccagccaacttcaatcccctgtcaccacactaacttgagcctccacccttattctcctactaacactaggactaatctatgaatgggtgcaaggaggactagaatgagcaga---
>Columba_rupestris
attaacataatcacattcatactcaccttatcccttatcctatctatcctcttaaccacattaaacttttgacttgcccaaataaacccagacctagaaaaactatccccgtacgaatgcggcttcgaccccttgggatccgctcgactcccattttcaatccgattcttcctcagtagccatcctcttcctcctcttcgacctagaaattgccctcctcctacccctcccatgagccagccaacttcaatcccctgtcaccacactaacgtgagcctccacccttattctcctactaacactaggactaatctatgaatgaatgcaaggaggactagaatgagcagaata
>Columbina_picui
atcaacataattacatttatactcaccctctccctcatcctatgtaccctcctaaccacactaaacttctgaatcgcccaaacaaacccagattcagaaaaactatccccatacgaatgcggcttcgacccactcggatccgcccgacttcccttctccatccgattcttcctcagtagcaatcttatttcttctttttgacctnnnaattgcccttctcctacccctcccctgagcnnnccaacttcaatcccccatcactacgctcatctgagcctccaccctaatcctcttactcacattnnnattagtatatgaatgaatgcannnnnncctnnnatgggcgaannn
>Conolophus_subcristatus
---------ctatcttctatactactaatagccaccctaatctcactccttctagtcctaatcagcttttgactcccacaactatacccggacacagaaaaactatccccttacgaatgcggatttgacccactaggaagcgcccgacttccattctcactacgcttcttcct-agtagccattttattcctcttgtttgacctagaaattgcactactattgccactaccatgagccactaacctcgacaacccaatacagacaataatactaacctccgccattatcattctacttacacttggacttgtttatgaatgacttcaaggaggactagaatgagcaga---
>Conopophaga_ardesiaca
--------actcctatttatattcaccttttccctctcactaagtatcctcctaacaacattaaacttctggcttgcccaaacaaacccagactcagaaaaattatccccatacgaatgtggtttcgaccccctaggctctgctcgactaccattttccattcgattcttctt-agttgcaatcctattcctcctcttcgacctagaaattgcccttctactacccctaccctgagcaacccaactcccatcacctctaaccaccttaacctgatcttcctttatcattctcctcctcacattaggactaatctatgaatgagcacaaggaggacttgaatgggcagaata
>Conopophaga_aurita
--------actcctattcatattcaccctctccctctcagtaagcatcctcctaacaacattaaacttctgactcgcccaaacaaacccagactcagaaaaattatccccatacgagtgcggttttgaccccctaggctctgctcgactacccttctccattcgattcttctt-agtcgcaatcctattccttctcttcgacctagaaattgcccttctactgcccttaccctgagcaacccaactcccatcacctctaaccaccctaacctgatcctccattatcattctcctccttacactaggactaatctatgaatgaacacaaggaggacttgaatgggcagagta
>Conopophaga_castaneiceps
--------actcctatttatatttaccttttctctctcactgagtatcctcctaacaacattaaacttctggcttgcccaaacaaacccagactcagaaaaattatccccatacgaatgtggtttcgatcccctaggctctgctcgactaccattttccattcgattcttcct-agttgcaatcctattccttctcttcgacctagaaattgcccttctactgcccttaccctgagcaacccaactcccatcacctctaaccaccttaacctgatcctcctttatcattctcctcctcacacttggactaatctatgaatggacacaaggaggccttgaatgggcagaata
>Conopophaga_cearae
--------actcctattcatacttaccttttccctctcattaagtattatcctaacaacattaaacttctgactcgctcaaacaaaccccgactcagaaaaactatcgccctacgaatgtggtttcgaccctctaggctctgctcgactaccattctccattcgatttttctt-agttgcaatcctattccttctcttcgacctagaaattgcccttctactccccttaccctgagctacccaactcccatcacctctaaccaccctaacctgatcctccactatcattctcctccttacactaggactaatctatgaatgaatacaaggaggacttgaatgagcagaata
>Conopophaga_lineata
--------acttctattcatattcatcttttccctctcactaagcatccttctaacgacacttaacttctgactcgcccaaacaaacccagactcagaaaaactatcaccatacgaatgtggtttcgaccccctaggctctgctcgactaccattctccattcgattcttctt-agtcgcaatcctattcctactcttcgacctagaaattgctcttctactcccattaccttgagcaacccaacttccatcacctctaaccactctaacctgatcctccgctatcatcctcctccttacactaggactaatctatgagtgaacccaaggaggccttgaatgagcggaata
>Conopophaga_melanogaster
--------actcctattcatattcgcattgtccctcctactaagcatcctcctaacaacattaaacttctgactcgcccaaataagcccagactcagaaaaattatccccatatgaatgcggcttcgatccactaggctctgcccgactgccattctccatccgattcttcct-aattgcaatcctattcctcctctttgacctagagattgcccttctacttcccctgccctgagcaacccaactcccatcacctctaaccaccctaacctgatcctccactatcatcctcctcctcacattaggattaatttacgaatgaacccaaggggggcttgaatgagcagaata
>Conopophaga_melanops
--------acttttatttatattcaccctttccctctcgctaagtatcctcctaacgacactaaacttctgacttgcccaaataaacccagactcagaaaaactatcaccatatgaatgcggttttgatcccctaggatctgcccgactaccattctccattcgattcttcct-ggtcgcaatcctattcctcctcttcgacctagaaattgcccttctacttcccctaccctgagcaacccaactctcatcacccctaaccaccctaacctgatcctctactattattctcctcctcacattaggactaatctatgaatgatcacaaggaggacttgaatgggcagaata
>Conopophaga_peruviana
--------actcctatttatacttaccttctccttctcattaagcatcctcctgacaacattaaatttctgactcgcccaaacaaatccagactcagaaaaattatccccatacgaatgcggtttcgaccccctaggctctgctcgactaccattttccattcgattcttctt-agtcgcaatcctattccttctctttgacctagaaattgcccttctactccccttaccctgagcaacccaactcccatcacctctaaccaccctaacctgatcctccactatccttatcctccttacattaggactaatctatgaatgaacacaaggaggacttgaatgagcagaata
>Conopophaga_roberti
--------acttctattcatattcatcttttccctctccctaagcatcctcctaacaacattaaacttctgacttgcccaaacaaacccagactcagaaaaattatcaccatacgaatgcggtttcgatcccctaggctctgctcgactaccattctccatccgattcttctt-agtcgcaatcctattccttctcttcgacctagaaattgctctcctactaccattaccctgagcaacccaactcccatcacctctaaccaccctaacctgatcctccgctatcattctcctccttacattaggactagtctatgaatgaacgcaaggaggccttgaatgagcagaata
>Conostoma_aemodium
ataaacataatcacactcataatcgccttgtccgcaacccttagcattgccctaacagcactaaacttctggctcgcccaaacaaacccagacccagagaaactatccccatacgaatgcggcttcgaccccctaggctccgctcgcctgccattctcaatccgattcttcct-agtggccattctcttcctactcttcgacctagaaatcgccctattactccccctcccatgagcaacccaactccaagaccctaccaccaccttaacctgagcctccaccctcatcctcctccttaccctcggcctagtatacgaatgagtacaaggagggttagaatgggcagaata
>Contopus_cooperi
atcaacataatcctttttatatttactttatcctcgtcactaagcattatcctaaccatattaaacctatgattagcccaaaccagcccagactcagaaaaactctctccctacgaatgtgggtttgatcctctaggctctgctcgactccccttctcaattcgattcttctt-agttgcaatcttgtttctccttttcgacttagaaattgcacttctcctaccccttccatgagctactcaacttcaatctcccctcaccaccctaacatgagcaaccgccatgctgctcctccttaccctaggacttatctatgaatgaggccaagggggactagagtgagcagaata
>Contopus_sordidulus_veliei
attaacataatcctttttatatttactttatcctcatcactaagcatcatcctaaccatactaaacctgtggttagcccaaaccaacccagactcagaaaaactatctccctacgaatgcggatttgatcctctaggctctgcccgacttcccttctcaattcgattcttctt-agtcgcgatcctatttcttcttttcgacttagaaattgctcttctcttaccccttccatgagctacccaacttcaatctcctctcaccaccctaatatgagccaccgccatgctcctcctccttaccctaggactagtctatgaatgaagccaagggggcctagaatgagcagagta
>Contopus_virens
attaacataatcctttttatatttactttatcctcatcactaagcatcatcctaaccatactaaacctgtggttagcccaaaccaacccagactcagaaaaactatctccctacgaatgcggatttgatcctctaggctctgcccgacttcccttctcaattcgattcttctt-agttgcgatcctatttcttcttttcgacttagaaattgctcttctcttaccccttccatgagctacccaacttcaatctcctctcaccaccctaatatgagccaccgccatgctcctcctccttaccctaggactagtctatgaatgaagccaagggggcctagaatgagcagagta
>Cophosaurus_texanus
atgaa---cttgtcaactatactactattttcactattaatttcaacgctccttattattgtcagcttttgattaccacaattttacccagacacagaaaaactctccccatacgaatgcggatttgatcctttaggatctgcccgattaccattttcactacgatttttcct-agtcgcaattttattcttactattcgacctagaaatcgcactattgttaccactgccatgggccacaaaccttaacaatccaacagaaacaataatactaacaaccacaatcctttttttactaacacttggcctaatctacgaatgattacaagggggattagaatgagcagaa--
>Copsychus_saularis
atgaacataatcctattcataatcgccacatccctgaccctaagtatcgccctaactgccctgaacttctgactagcccaaataaccccagactcagaaaaattatccccatacgaatgtggattcgacccactagggtccgcccgactccctttttcaatccgattcttcct-agtggctatcctattcctcctcttcgacctagaaatcgccctcctacttcccctaccctgagcaacacaactccaatctcccataaccacactagcctgaaccttcatcctaatcctcctcctcaccctaggactaatttatgaatgaacccaaggaggactagaatgggcaga---
>Copsychus_sechellarum
atgaacataatcctattcataatcgccacatccctaaccctaagcatcgccttaactgccctaaacttctgactagcccaaataaccccagactcagaaaaattatccccatacgaatgtggattcgacccactaggctccgcccgactccctttttcaatccgattcttcct-agtggctatcctattccttctcttcgacctagaaatcgccctcctacttcccctaccctgagcaacacaactccaatctcctataaccacactagcctgaacctttattctaatcctccttctcaccctaggactagtctatgaatgaacccaaggaggactagaatgggcagagta
>Coracias_abyssinicus
atcaacataatcacattcatactaaccctatcactagcactaagcgccatcctaaccatgctgaacctctgactggcccaaacaaaccccgagtcagaaaaactatccccatacgaatgtggattcgacccacttggatctgcccgactcccattctccattcgattcttcctcagtagcaattctattcttactattcgacctagaaatcgccctactactccccctaccatgagctacccaacttcaatccccctctcaaacccttatctgaacaaccattatcatttcactcctcacacttgggcttatctatgaatgaatgcaaggaggcctagaatgagcagaata
>Coracina_caesia
atgaacatactactattcataatcctcctgtctctaacactaagcatcgctctaacttcactaaacttctgattagcccaaatagcacctgactcagaaaagctatccccatacgaatgtggatttgacccactaggatccgcccggctgccattttcaattcgattcttcct-agtggcaatcctattcctactgttcgacctagaaattgccctcctactacccctaccatgagccattcaactacaaacccctaccaccacgctggcctgagcctctattctaatcctcctcctcaccttaggcctaatctacgaatgaattcaaggaggactagaatgagcagaata
>Coracina_lineata
atgaacatcctcctattcataatcctcctgtctttgactctgagcatcgccctaacctcactaaacttctgactggcccaaataaaccctgacacagaaaaattatccccatacgaatgtggctttgacccactagggtccgcccggctgccattttcaattcgattcttcct-agtagcgatcctattcctactgttcgatctagaaattgccctcctactgccactgccatgggccatccaactacaaacccctaccactaccctaatgtgagcctccatcctaatcctcctcctcaccctaggcctaatctacgagtgagcccaaggaggactagaatgagcagagta
>Coracopsis_vasa
ataaacataatcatatttatactcatctcaacctttacccttagcgcagccttaacctcactgaacttttgaattactcaaataagcccagactcagaaaaactatccccctacgaatgcggattcgacccactaggatctgcccgacttccattctcaatccgatttttcctcagtagccatcctattcctcctattcgacttagaaatcgcccttctattaccactaccatgagccactcaactaaaacacccaaccactaccctaatctgagcctccactatcatcctcctactaaccctcggcctaatctacgaatgattgcaagggggtctagaatgagcaga---
>Coracornis_raveni
atgaacataatcctatttatatttactatatccctaaccctcagcatcatcctaaccacactaaacttttgactagcccaaataacccctgactcagaaaaactatccccatacgagtgcggctttgacccactaggatccgctcggctaccattctcaattcgattcttcct-agtagccatcctattcctactgttcgacctagaaatcgccctactactcccactaccatgagccatccaactccaaaccccaaccaccacactcacatgggcctccacccttatcctactgctcaccctaggcctgatctacgaatggacccaaggaggactggaatgagcagaata
>Coracornis_sanghirensis
ataaacataatcatattcatactcactatatccctaacccttagcatcatcctaaccgcattaaacttttgactcgcccaaataaccccagactcagagaaactatccccatacgaatgtggttttgaccccctaggatccgcccggctaccattttcaattcgattcttcct-agtagcaatcttattcctactgttcgacctagaaatcgccctactactcccactaccatgagctacccaactccaaactccaaccaccacactcgcatgagcctccaccctcatcttgctactcactctaggcctaatctatgaatgaacccaaggaggactagaatgagcagagta
>Corcorax_melanorhamphos
atgaacataatcctgttcataatcgtcctctccctaaccctaagcatcatcctaaccatactaaacctctgactagctcaaacaaacccagacgcagacaaactatccccatacgaatgtggttttgacccactaggatctgctcgactaccattttcaatccgattcttcct-agtagcaatcctattcctgctgttcgacctagaaattgcccttttactaccactaccatgggctacacaattacaaacacctactactacactaacatgatcctccatcctaatccttctactaaccctggggctagtatatgaatgaatacaaggaggactagaatgagcagaata
>Cormobates_placens
ataaacataattctattcataataacactctctctagccctaagcatcttattaactgcactaaacttctgactagcccaagcaaacccagacgccgaaaaactatccccctacgaatgtggcttcgacccactagggtccgcccggcttccattttcaattcgattcttcct-agttgccattctgttcctcttgttcgacttaaaaatcgccctyctgcttcccctcccatgagccatccaactccaatcacccactaccaccctcacttgagcttccaccctaatcctycttctcaccctagggctaatctatgaatgaaaccaagggggactagaatgggccgaata
>Corvus_albicollis
atgaacataatcctattcataatagtctcatccttaaccctaagtgtcatcctcactgcactaaacttctgactagcacaaataaacccagactcagagaaactatccccatatgaatgcggatttgacccactagggtccgcccggctgccattttcaattcgattcttcct-agtcgcaatcctgtttctactgtttgacctagaaattgccctgctccttccactgccatgagccatccagctacaaacccccaccaccacactatcatgagcctccatccttatccttctcctcactctaggcctagtctatgaatgaaatcaaggaggactagaatgggcagaata
>Corvus_albus
atgaacataatcctattcataataatctcatctctaaccctaagtgtcatcctcaccgcactaaacttctgactagcacaaacaaacccagactcagagaaactatccccatacgaatgcggatttgacccactagggtccgcccggctgccattttcaattcgattcttcct-agtagcaatcctgtttctactatttgacctagaaattgccctgctccttccactgccatgagctatccaactacaaactcccaccactacactatcatgagcctccgttcttattcttctcctcactctaggactagtctatgaatgaaatcaaggaggactagaatgggcagaata
>Corvus_bennetti
atgaacatgatcctattcatgataatctcatctttaactctaagtgtcatcctcactgcgttaaacttctgactagcacaaataaacccagactcagagaaactatccccatatgaatgtggatttgacccactagggtccgcccggctgccattttcaattcgattcttcct-agtagcaatcctgtttctactattcgacctagaaattgccctgctcctcccactgccatgagccatccagctacaaacacctaccactacactaacatgagcctccatcctcattgttctcctcaccctaggtctggtttatgaatgaaaccaaggagggctagaatgggcagaata
>Corvus_brachyrhynchos
atgaacataatcctattcataataatctcatctctaactctaagtgtcatcctcactgcattaaacttctgactagcacaaataaacccagactcagagaaactatccccatacgaatgtggatttgacccactaggatccgcccggctgccattttcaattcgattcttcct-agtagcaatcctatttctactatttgacctagaaattgctctacttcttccactgccatgggccgtccaactacaaacccctattactacactaacatgggcttcaatcctcattcttctcctcaccctaggcctggtttatgaatgacatcaaggaggactagaatgagcaga---
>Corvus_caurinus
atgaacataatcctattcataataatctcatctctaactctaagtgtcatcctcactgcattaaacttctgactagcacaaataaacccagactcagagaaactatccccatacgaatgtggatttgacccactaggatccgcccggctgccattttcaattcgattcttcct-agtagcaatcctatttctactatttgacctagaaattgctctactccttccactgccatgggccgtccaactacaaacccctaccactacactaacatgagcttcaatcctcattcttctcctcactctaggcctggtttatgaatgacatcaaggaggactggaatgagcagaata
>Corvus_corax
atgaacataatcctattcataataatctcatctctaaccctaagtgtcatcctcactgcactaaacttctgactagcacaaataaacccagactcagagaaactatccccatacgaatgcggatttgacccactagggtccgcccggctgccattttcaattcgattcttcct-agtcgcaattctgtttctactatttgacctagaaattgccctgctccttccactgccatgagccatccagctacaaacccccaccactacactatcatgagcctccattctcattcttctcctcactctaggtctagtctatgaatgaaaccaaggaggactagaatgggcaga---
>Corvus_cornix
atgaacataatcctattcataataatctcatctttgactctaagtgtcatcctcactgcattaaacttttgactagcacaaataaacccagactcagagaaactatccccatacgaatgcgggttcgacccactagggtccgcccggctgccattttcaattcgattcttcct-agtagcaatcctattcctactatttgacctagaaattgccctactccttccactgccatgagccatccaactacaaactcctaccactacactaacatgagcttccatcctcattcttctccttactctaggtctggtttatgaatgaagtcaaggaggactagaatgagcagaata
>Corvus_corone_corone
atgaacataatcctattcataataatctcatctttgactctaagtgtcatcctcactgcattaaacttttgactagcacaaataaacccagactcagagaaactatccccatacgaatgcgggttcgacccactagggtccgcccggctgccattttcaattcgattcttcct-agtagcaatcctattcctactatttgacctagaaattgccctactccttccactgccatgagccatccaactacaaactcctaccactacactaacatgagcttccatcctcattcttctccttactctaggtctggtttatgaatgaagtcaaggaggactagaatgagcagaata
>Corvus_corone_orientalis
atgaacataatcctattcataataatctcatctttaactctaagtgtcatcctcactgcattaaacttttgactagcacaaataaacccagactcagagaaactatccccatacgaatgtggattcgacccactaggatccgcccggctgccattttcaattcgattcttcct-agtagcaatcctattcctactatttgacctagaaattgccctactcctaccactgccatgagccatccaactacaaacccctaccactacactaacatgagcttccatcctcattcttctccttactctaggcctggtttatgaatgaagtcaaggaggactagaatgagcagaata
>Corvus_coronoides
atgaacatgatcctattcataatagtctcatctctaactctaagtgccatcctcactgcattaaacttctgactagcacaaacaaacccagactcagagaaactatccccatatgaatgtggatttgacccgctagggtccgcccggctgccattttcaattcgattcttcct-agttgcaatcctgtttctactatttgacctagaaattgccctgctccttccactgccatgagccatccaactacaaacccctaccactacattaacatgggcttccatcctcattattctacttaccctaggcctgatttacgagtgaagccaaggagggctagaatgagcaga---
>Corvus_coronoides_coronoides
atgaacatgatcctattcataatagtctcatctctaactctaagtgccatcctcactgcattaaacttctgactagcacaaacaaacccagactcagagaaactatccccatatgaatgtggatttgacccgctagggtccgcccggctgccattttcaattcgattcttcct-agttgcaatcctgtttctactatttgacctagagatcgccctgctccttccactgccatgagccatccaactacaaacccctaccactacattaacatgggcttccatcctcattattctacttaccctaggcctgatttacgagtgaagccaaggagggctagaatgagcagaata
>Corvus_coronoides_perplexus
atgaacatgatcctattcataatagtctcatctctaactctaagtgccattctcactgcattaaacttctgactagcacaaacaaacccagactcagagaaactatccccatatgaatgtggatttgacccgctagggtccgcccggctgccattttcaattcgattcttcct-agtcgcaatcctgtttctactatttgacctagaaatcgccctgctccttccactgccatgagccatccagctacaaacccctaccactacattaacatgggcttccatcctcattattctacttaccctaggcctaatttacgagtgaagccaaggagggctagaatgagcagaata
>Corvus_crassirostris
atgaacataatcctattcataataatctcatctctaaccctaagtgtcatcctcactgcactaaacttctgactagcacaaataaacccagactcagagaaactatccccatacgaatgcggatttgacccactagggtccgcccggctgccattttcaattcgattcttcct-agtcgcaatcctgtttctactgtttgacctagaaattgccctgctccttccactaccatgagccatccagctacaaacccccactactacactatcatgagcctccatccttatccttctcctcactctaggcctagtctatgaatgaaatcaaggaggactagaatgggcagaata
>Corvus_cryptoleucus
atgaacataatcctattcataataatctcatctctaaccctaagtgtcatcctcaccgcactaaacttctgactagcacaaataaacccagattcagagaaactatccccatacgaatgcggatttgacccactagggtccgcccggctgccattttcaattcgattcttcct-agttgcaatcctgtttctactgttcgacctagaaattgccctgctccttccactaccatgagccatccaactacaaacccccactactacactatcatgagcctccattcttattcttctcctcactctaggcctagtctatgaatggaatcaaggaggactagaatgggcaga---
>Corvus_dauuricus
atgaacataatcctgttcataattatcttatccctaactctaagcatcatcctcaccgcactaaacttttgactagcacaaataaacccagactcagagaaactatccccatatgaatgtggatttgacccattagggtccgcccggctgccattttcaattcgatttttcct-agttgcaatcttgtttctcctattcgacctagaaattgccctgcttctcccactaccatgggccatccagctacaaaccccctccactacactaacatgagcttccattctcatcctcctccttaccctaggcctaatctacgaatgaagccaaggaggactggagtgggcagaata
>Corvus_edithae
------------ctattcatgataatctcatctctaaccctaagtgtcatcctcactgcactaaacttctgactagcacaaataagcccagactcggagaaattatccccgtacgaatgcggatttgacccactagggtccgcccggctgccattttcaattcgattcttcct-agttgcgatcctatttctactatttgacctagaaattgccctgctccttccactgccatgagccatccaactacaaacccccaccactacactatcatgagcctccattcttattcttctcctcactctaggtctagtctatgaatgaaatcaaggaggactagaatgggcagaata
>Corvus_enca_celebensis
atgaacataatcctattcataatcgcctcatctttgactttaagtgccatcctcactgcattaaacttctgactagcacaaataaacccagacttagagaaactatcaccgtacgaatgcggatttgacccactagggtccgcccggctgccattttcaattcgattcttcct-agtagcaatcctgttcctactatttgacctagaaatcgccctgctccttccactgccatgagctgtccaactacaaacccctaccactacgctaacatgggcttccatccttattcttctcctcaccctaggtctagtttacgaatgaagccaaggaggactagaatgagcagaata
>Corvus_enca_pusillus
atgaacataatcctattcataatcatctcatctttaactctaagtgtcatcctcactacattaaacttctgactagcacaaacaaacccagactcagagaaactatcaccgtacgaatgcggatttgacccgctagggtccgcccggctgccattttcaattcgattcttcct-agtagcaatcctgttcctactatttgacctagaaattgccctgctccttccactgccatgagctgtccaactacaaacccctaccactacactaacatgggcttccatccttatccttctcctcaccctaggtctagtttacgaatgaagccaaggaggactagaatgagcagaata
>Corvus_florensis
atgaacataatcctattcataataatctcatctttaaccctaagtgtcatcctcactgcattaaacttttgactagcacagataaacccagactcagagaaactatccccgtacgaatgtggatttgacccactagggtccgcccggctgccattttcaattcgatttttcct-agttgcaatcctgtttctactatttgacctagaaatcgccctgctcctcccactgccatgagccatccaactacaaacccctactactacactaacatgagcctccatcctcattctcctccttactctaggcctgatttatgaatgaaaccaaggtggactagaatgggcagaata
>Corvus_frugilegus
atgaacataatcctattcatgataatctcatcattaattctaagtgtcatcctcaccgcactaaacttctgattagcacaaataaacccagactcagagaaactatccccatacgaatgtggatttgacccattagggtccgcccggctgccattttcaattcgattcttcct-agtagcaatcctatttctactatttgacctagaaattgcactgcttcttccactaccatgagccatccagctacaaacccctaccattaccctaacatgagcctccatcctcattcttctcttaactctaggcctagtatacgagtgaagtcaaggaggattagaatgagcaga---
>Corvus_frugilegus_frugilegus
atgaacataatcctattcatgataatctcatcattaattctaagtgtcatcctcaccgcactaaacttctgattagcacaaataaacccagactcagagaaactatccccatacgaatgtggatttgacccactagggtccgcccggctgccattttcaattcgattcttcct-agtagcaatcctatttctactatttgacctagaaattgcactgcttcttccactaccatgagccatccagctacaaacccctaccattaccctaacatgagcctccatccttattcttctcttaactctaggcctagtatacgagtgaagtcaaggaggattagaatgagcagaata
>Corvus_frugilegus_pastinator
atgaacataatcctgttcatgataatctcatctttaattctaagtgtcatcctcactgcactaaacttctgattagcacaaataagcccagactcagagaaactatccccatacgaatgtggatttgacccactagggtccgcccggctgccattttcaattcgattcttcct-agtagcaatcctatttctactatttgacctagaaattgcactgcttctcccactaccatgagctatccaactacaaacccctaccactaccctgacatgagcctccatccttattcttctcctaactctaggcctagtatacgaatgaagtcaaggaggattagaatgagcagaata
>Corvus_fuscicapillus
atgaacataatcctattcatgataatctcatctttgactctaagtatcatcctcactgcattaaacttctgactagcacaaataaacccagactcagagaaactatccccatatgaatgtggatttgacccactagggtccgcccggctgccattttcaattcgattcttcct-agtagcaatcctgttcctactattcgacctagaaatcgccctgctccttccactgccatgggccatccaactacagacccctaccactacattaacatgagcctccatcctcattctcctcctcaccctaggtctggtttatgaatgaatccaaggagggctagaatgagcagaata
>Corvus_hawaiiensis
atgaacataatcctattcataatagcctcatctttaattctaagtgtaatcctgaccgcattaaatttctgactagcacaaataaacccagactcggagaaactatccccatatgaatgtggatttgacccactagggtccgcccggctgccattttcaattcgattcttcct-agtagcgatcctgtttctactatttgacctggaaattgctctgctcctaccattaccatgggccatgcaactacaaacccctaccactacactaacatgatcttccatccttattctcctcctaactctaggcctaatttacgaatgaaatcaaggaggattagaatgggcaga---
>Corvus_insularis
atgaacataatcctattcatgatagtctcatctttaactctaagtgtcatcctcactgcgttaaacttctgactagcacaaacaaacccagattcagagaaactatccccgtacgaatgtggatttgacccactagggtccgcccggctgccattttcaattcgattcttcct-agtagcaatcctgtttctactatttgacctagaaattgccctgctcctcccactgccatgagccatccagctacaaacacctaccactacattaacatgagcctccatcctcattattcttctcaccctaggtctggtttatgaatggaaccaaggagggctagaatgagcagagta
>Corvus_kubaryi
atgaacatgatcctattcataataatctcatctctaactctaagtgtcatcctcactgcattaaacttttgattagcacaaataaacccagactcagaaaaactgtccccatacgaatgtggatttgacccactagggtccgcccggctgccattttcaattcgatttttcct-agttgcgatcctatttttactgtttgacctagaaattgccctgctccttccactaccatgagccatccagctacaaacccctaccctcacattaacatgagcctccatccttattcttctcctcaccctaggtctagtttatgaatgaagccaaggaggactagaatgagcagaata
>Corvus_macrorhynchos
atgaacataatcctattcataatagtctcatctctaactctaagtgtcatcctcactgcattaaacttttgactagcacaaataaacccagactcagaaaaactgtccccctatgaatgtggatttgacccactagggtccgcccggctgccattttcaattcgatttttcct-agttgcgatcctatttttactatttgacctagaaattgccctgctcctcccactaccatgagccatccagctacaaacccccacccttacattaacatgagcctccatccttatccttctacttactctaggtctggtttatgaatgaaaccaaggagggctagaatgagcaga---
>Corvus_macrorhynchos_japonensis
atgaacataatcctattcataatagtctcatctctaactctaagtgtcattctcactgcactaaacttctgactagcacaaataaacccagactcagaaaaactgtccccctacgaatgtggatttgacccgctagggtccgcccggctgccattttcaattcgatttttcct-agttgcgatcctatttttactatttgacctagaaattgccctgctccttccactaccatgagccatccagctacaaacccctaccctcacattaacatgagcctccatccttattcttctacttactctaggtctggtttatgaatgaggccaaggaggactagaatgagcagaata
>Corvus_macrorhynchos_levaillantii
atgaacataatcctattcataatagtctcatctctaactctaagtgtcattctcactgcactaaacttttgactagcacaaataaacccagactcagaaaaactgtccccctacgaatgtggatttgacccgctagggtccgcccggctgccattttcaattcgatttttcct-agttgcgatcctatttttactatttgacctagagattgccctgctccttccactaccatgagccatccagctacaaacccctaccctcacattaacatgagcctccatccttattcttctacttactctaggtctggtttatgaatgaggccaaggaggactagaatgagcagaata
>Corvus_macrorhynchos_mandshuricus
atgaacataatcctattcataatagtctcatctctaactctaagtgtcattctcaccgcactaaacttctgactagcacaaataaacccagactcagaaaaactgtccccctacgaatgtggatttgacccgctagggtccgcccggctgccattttcaattcgatttttcct-agttgcgatcctatttttactatttgacctagaaattgccctgctccttccactaccatgagccatccagctacaaacccctaccctcacattaacatgagcctccatccttattcttctacttactctaggtctggtttatgaatgaggccaaggaggactagaatgagcagaata
>Corvus_mellori
atgaacatgatcctattcataatagtctcatctctaactctaagtgccatcctcactgcattaaacttctgactagcacaaacaaacccagactcagagaaactatccccatatgaatgtggatttgacccgctagggtccgcccggctgccattttcaattcgattcttcct-agtcgcaatcctgtttctgctatttgacctagagatcgccctgctccttccactgccatgagccatccaactacaaacccctaccactacattaacatgggcttccatcctcattattctactcaccctaggcctggtctacgagtgaagccaaggaggactagaatgagcagaata
>Corvus_minutus
--------------atttatacttattttatctctaaccctcactgccatcctcaccactctaaacctctgacttgcccaaaccaacccagactcagaaaaactctccccatacgaatgtgggttcgaccctctaggatcagcccgactcccattttcaatccgatttttcct-agtagcaatcctattcctcctatttgacctagaaattgccctacttcttccactaccatgagccatacaactacaaacccctactaccacactaacatgggcttccatcctcatccttctcctcaccctaggattagtatatgaatgaaatcaaggaggactagaatgggcagaata
>Corvus_monedula
atgaacataatcctgttcataattaccttatccctaactctaagcatcatcctcaccgcactaaacttttgactagcacaaataaacccagactcagagaaactatccccatatgaatgtgggtttgacccactggggtccgcccggctgccattttcaattcgattcttcct-agttgcaatcctgtttctcctattcgacctagaaattgccctgcttctcccactaccatgagcaatccaactacaaaccccctccactacactaacatgagcttccattctcatcctcctccttaccctaggcctaatttacgaatgaagccaaggaggactggaatgggcagaata
>Corvus_moneduloides
atgaacataatcctattcataatcatctcatctttaactctaagtgtcatcctcactgcgctaaacttctgactagcacaaacaaacccagacccagagaaactatccccatatgaatgtggatttgacccgctagggtccgcccggctgccattttcaattcgattcttcct-agttgcaatcctgttcttactatttgacttagaaattgccctgctccttccattaccatgagccatccaactacaaacccctaccactacactaacttgggcttctatccttattcttctcctcaccctaggtctgatttatgaatgaggccaaggaggactagaatgagcagaata
>Corvus_moriorum
atgaacatgatcctattcataataatctcatctttaactctaagtgccatcctcactgcattaaacttctgactagcacaaacaaacccagacccagagaaactatccccatatgaatgcggatttgacccgctagggtccgcccggctgccattttcaattcgattcttcct-agtagcaatcctgtttctactattcgacctggaaatcgccctgctccttccactgccatgagccatccaactacaaacccctatcactacattaacatgggcttccatcctcattattctccttaccctaggtctagtctacgaatgaagccaaggagggctagaatgagcagaata
>Corvus_moriorum_antipodum
atgaacatgatcctattcataataatytcatctttaactctaagtgccatcctcactghattaaacttctgactagcacaaacaaacccagactcagagaaactatccccatatgaatgcggatttgacccrctagggtccgcccggctgccattttcaattcgattcttcct-agtagcaatcctgtttctactattcracctggaaatcgnnnnnnnnnnnnnnnnnnnnnnnnnnnnnnnnnnnnnnnnnnnnnnnnnnnnnnnnnnnnnnnnnnnnnnnnnnnntattctccttaccctaggtctagtctaygaatgaagccaaggagggctagaatgagcagaata
>Corvus_nasicus
atgaacataatattatttataataatctcatcactagtcctaagtatcatccttactgcattaaatttttgactagcacaaataaacccagactcagagaaactatccccatacgaatgtggatttgacccactagggtccgcccggctgccattttcaattcgattcttcct-agttgcaatcctattcctattatttgacctagaaatcgccctactccttccactgccatgagccatccaactacagacccctaccaccacactaacatgggcttccatcctcattattctactcactctaggtctagtttacgaatgaaatcaagggggactagaatgagcagaata
>Corvus_orru_cecilae
atgaacatgatcctattcatgatgatctcatctttaactctaagtgccatcctcactgcgttaaacttctgacttgcacaaataaacccagactcagagaaactatccccatacgaatgtggatttgacccactagggtccgcccggctgccattttcaattcgattcttcct-agtagcaatcctgtttctactatttgacctagaaattgccctactcctcccactaccatgagccatccagctacaaacacctaccaccacattaacatgagcctccatcctcattgttcttcttaccctaggcctggtttatgaatgaaaccaaggagggctagagtgagcagaata
>Corvus_ossifragus
atgaacataatcctattcatgatagtctcatctctaactcttagcatcatcctcactgcattaaacttttgacttgcacaaataaacccaaattcagagaaattatccccatacgaatgtggctttgacccactagggtccgcccggctgccattttcaattcgattcttcct-agttgcaattctatttctcctatttgacctagaaattgccctgctcctcccgctgccatgggccatccaactacaaactcctatcataacactaacatgagctgctatcctcattattttccttaccataggactgatttatgaatgaaatcaaggaggactagaatgagcagaata
>Corvus_pectoralis
atgaacataatcctattcataataatctcatctttaactctaagtgtcatcctcactgcattaaacttttgactagcacaaataaacccagactcagagaaactatccccatacgaatgtggattcgacccactaggatccgcccggctgccattttcaattcgattcttcct-agtagcaatcctattcctactatttgacctagaaattgccctactcctaccactgccatgagccatccaactacaaacccctaccactacactaacatgagcttccatcctcattcttctccttactctaggcctggtttatgaatgaagtcaaggaggactagaatgagcagaata
>Corvus_ruficollis
atgaacataatcctattcataataatctcatctctaaccctaagtgtcatcctcactgcactaaacttctgactagcacaaataaacccagactcagagaaactatccccatacgaatgcggatttgacccactagggtccgcccggctgccattttcaattcgattcttcct-agtcgcaatcctgtttctactatttgacctagaaattgccctgctccttccactgccatgagccatccaactacaaacccccaccactacactatcatgagcctccattcttattcttctcctcactctagggctagtctatgaatgaaatcaaggaggactagaatgggcagaata
>Corvus_sinaloae
---------------------------------------------------------------------tgacttgcacaaataaacccagactcagagaaactatctccatacgaatgtggatttgacccactagggtccgcccggctgccattttcaattcgattcttcct-agttgcaattctatttctcctatttgacctagaaattgccctgctcctcccactgccatgagctatccagctacaaacccctaccacaacactaacatgagcttccatcctcatcattctccttactctaggcctaatctacgaatgaaatcaaggaggactagaatgagcagaata
>Corvus_splendens
atgaacataatcctattcataatagtctcatctttaactctaagtgtcatcctcactgcattaaacttttgactagcacaaataaacccagactcagagaaactgtccccatacgaatgtggatttgacccactagggtccgcccggctgccattttcaattcgatttttcct-agttgcaatcttatttttactatttgacctagaaattgctctgctccttccactaccatgagccatccagctacaaacccccacccttacactaacatgggcctccatccttattcttctccttactctaggtctggtttatgaatgaagccaaggaggactagaatgagcaga---
>Corvus_tasmanicus_boreus
-----------------------------------aacgctaagtgccatcctcactgcattaaacttctgactagcacaaacaaacccagactcagagaaactatccccatatgaatgcggatttgacccactagggtccgcccggctgccattttcaattcgattcttcct-agtcgcaatcctgtttctactgtttgacctagaaatcgccctgctccttccactgccatgagccatccaactacaaacccctaccactacattaacatgagcttccatcctcattattctactcaccctaggcctggtctacgagtgaagccaaggagggctagaatgagcagaata
>Corvus_tasmanicus_tasmanicus
atgaatatgatcctattcataatagtctcatctctaactctaagtgccatcctcactgcattaaacttctgactagcacaaacaaacccagactcagagaaactatccccatatgaatgcggatttgacccactagggtccgcccggctgccattttcaattcgattcttcct-agtcgcaatcctgtttctactgtttgacctagaaatcgccctgctccttccactgccatgagccatccaactacaaacccctaccactacattaacatgggcttccatcctcattattctactcgccctaggcctggtctacgagtgaagccaaggaggactagaatgagcagaata
>Corvus_tristis
atgaacataatcctattcataataatctcatctttaactctaagtgtcatccttactgcgttaaacttctgactagcacaaacaaacccagactcagagaaactatccccatatgaatgtggatttgacccgctagggtccgcccggctgccattttcaattcgattcttcct-agtcgcaatcctatttctactatttgacctagaaatcgccctgctcctcccactaccatgggccatccaactacaaacccctaccactacattagcatgggcttctaccctaattctcctccttaccctaggcctagtttacgaatgaaaccaaggagggctagaatgagcagaata
>Corvus_typicus
atgaacataatcctattcataataatctcatctctaaccctaagtgtcatcctcaccgcactaaacttctgactagcacaaacaaacccagactcagagaaactatccccgtacgaatgtggatttgacccactagggtccgcccggctgccattttcaattcgatttttcct-agttgcaatcctgttcctactatttgacctagaaattgccctgctccttccattgccatgagccatccaactacaaacccctaccactacactaacatgggcctccacccttatttttctcctcaccctaggtctggtttatgaatgaaaccaaggagggctagaatgagcagaata
>Corvus_validus
atgaacataatcctattcataatcatctcatctctaactctaagtgtcatcctcactgcactaaacttctgactagcacaaacaaacccagactcagagaaactatccccgtatgaatgtggatttgacccgctagggtccgcccggctgccattttcaattcgattcttcct-agttgcaatcctgttcctactattcgacctagaaattgccctgctccttccactgccgtgagccatccaactacaaactcctaccactacactaacatgagcttccaccctcattcttctcctcaccataggtctggtttatgaatgaagccaaggggggctagaatgagcagaata
>Corvus_woodfordi
atgaacataatcctattcataatcgtctcatctttaaccctaagtgtcatcctcactgcgctaaacttctgactagcacaaataaacccagattcagagaaactatccccatatgaatgcggatttgacccactagggtccgcccggctgccattttcaattcgatttttcct-agtagcaatcctgttcttactatttgacctagaaattgccctgctccttccactaccatgagcaatccaactacaaacccccaccactacactaacatgggcttccgtcctcattattctcctcaccctaggcctggtttatgagtgaaaccaaggaggactagaatgagcagaata
>Coryphistera_alaudina
attaacataatctcatttatactaatcttatccacatccctaagcatcatcctaaccacattaaacttctgactagcacaaataaacccagactcagagaaactatccccatacgaatgtggatttgatcctctcggatctgctcgactcccattctccatccgattctttct-agtcgcaatcctattccttctctttgacctagaaattgccctcttactcccaattccatgagctactcaactacaatctcctctctccactctaatctgaacctccatcattatcctcttattaacactaggattagtatatgaatgagcccaaggaggattagagtgagcagaat-
>Corythaixoides_concolor
attaacataatc-ttttcatacttatcctatcccttacacnnnccactctccnnncctcatnnnacttctgattatcccaaatcaacccagactcagaaaaactatccccgtacgaatgcggcttcgacccctnnngctccgctcgcctcccattctccatccgattcttcctcagtagctatcttattcctcctatttgacctagaaatcgccctcctactccccctcccttgagccacccaactcaaattcccaactaccaccctaacctgaacatcccttattattattttactcacactgggactagcctacgaatgagcccaagggggcctagagtgggcagaann
>Corythopis_torquatus
attaacataatcctctttatattcattctatcatcatcactaagcatcatcctaactacactaaacctctgaatcgcccaaacaaacccagactcagaaaaactatccccatacgaatgcggctttgaccccctaggatcagcccgactcccattctcaatccgattctttct-agttgctattctattcctcctatttgacctagaaatcgctctccttctacccctcccatgagcaactcaacttcaattccctctcctcaccataacatgaacttctactattatccttattcttaccttaggactcatctatgaatgaacccaaggaggcttagaatgagcagaata
>Corythornis_cristatus
attaacatattaacattcatactcaccctgtccctcgttatcagtactatcttaaccctactaaacttctgactggctcaaaccaagccagactcagaaaaactctccccctacgaatgtggcttcgatcccctaggctctgcccgacttccattctccatccgattcttcctcagtagccattttattcctcttatttgacttagaaatcgcactactcctgccactcccgtggaccattcaactacactctccaaccaccaccctctcctgaaccttcacgatcatcaccctcttaaccctaggactcatctatgaatgacttcaagggggcctagaatgagcggaata
>Corythornis_cristatus_thomensis
attaacatattaacattcatactcaccctgtccctcattatcagtactatcttaaccctactaaacttctgactggctcaaaccaagccagactcagaaaaactctccccctacgaatgtggcttcgatcccctaggctctgcccgacttccattctccatccgattcttcctcagtagccattttattcctcttattcgacttagaaatcgcactactcctgccactcccgtgagccattcaactacactctccaaccaccaccctctcctgaaccttcacgatcatcaccctcttaaccctaggactcatctatgaatgacttcaagggggcctagaatgagcggaata
>Corythornis_leucogaster
attaacatattaacattcatactctccctatccctcatcatcagcactatcctaaccttactaaacttctgacttgcacaaaccaagccagactcagaaaaactctccccctatgaatgcggctttgaccccctaggctctgcccgacttccattctccatccgattcttcctcagtagccatcttattcctcctattcgacctagaaatcgcactactccttccactcccatgagcaattcaactgcactctccaaccaccaccctctcctgaaccttcacaattatcgccctcttaaccctgggcctcatctatgaatgacttcaagggggcctagaatgagcggagta
>Corythornis_nais
attaacatattaacattcatactcaccctgtccctcgttatcagtactatcttaaccctactaaacttctgactggctcaaaccaagccagactcagaaaaactctccccctacgaatgtggcttcgatcccctaggctctgcccgacttccattctccatccgattcttcctcagtagccattttattcctcttattcgacttagaaatcgcactactcctgccactcccgtgagccattcaactacactctccaaccaccaccctctcctgaaccttcacgatcatcaccctcttaaccctagggctcatctatgaatgacttcaagggggcctagaatgagcggaata
>Coturnicops_exquisitus
attaacataatcacattcatactcaccctatccctcatcttaagcacagccttaatcatactaaacttttgagtaacccaaattaacccggattcagaaaaactatccccatacgaatgtggatttgacccactaggatccgcccgacttccattctccatccgattcttcct-agtagctatcctattcctcctattcgacctagaaatcgcactcttactgcctctcccgtgagccactcaactacaatccccaaccaccaccctaacctgaacctccgttatcatcctcctactcaccctaggattaatctacgaatgaacacaaggcggactagagtgagcaga---
>Coturnix_chinensis
atgaatacactcacatttatattatctgtgtccttcgtactaagcaccctactaacaactatcaatttctgacttgcccaaatagccccagacacagaaaaactatcaccatatgaatgcggctttgaccccttaggatcagcccgacttccattctcaatccgattcttcctcagtagccatcttattcctcctattcgacctggaaatcgccttacttctaccccttccatgagccatccaactacaatcccctatgacgaccctcacctgagccaccactatcctcactctcctcaccctaggcctcatctacgaatgaacccaaggaggactagaatgagcaga---
>Coturnix_japonica
atgaacacacttacatttatgttatccgcatcccttattctaagcaccctcctaacaactgtaaacttctgacttgcccaaataaccccagacacagaaaaactatcaccatacgaatgcggatttgatccactaggatcagcccgacttccattctcaatccgattcttcctcagtagccatcctattcctcctattcgacctagaaatcgccctactactccccttaccatgagccatccaactccaatcccccatgacaaccctcacctgagccaccacaatccttaccctcctcacgctaggcctcatttacgaatgaacccaaggcggcctagaatgagcaga---
>Cranioleuca_albicapilla
atcaacataatctcattcatactaatcttatctacatccctaagtattatcctaacaatactaaacttttggctagcacaaacaaacccagactcagaaaaactatccccatacgaatgtggatttgaccccctaggatccgctcgactcccattctctatccgattctttct-agttgcaatcctatttcttctatttgacctagaaattgccctcttacttcccctcccatgagccacccaactagaatctcccctctccaccctcacctgaacctccaccattattcttctactcacactcggattagtatatgaatggacccaaggaggcctagaatgagcagaat-
>Cranioleuca_albiceps
atcaacataatctcatttatactaatcttgtctacatccctaagcattatcctaacaatactaaacttttgactagcgcaaacaaacccagactcagaaaaactatccccatacgaatgtggatttgaccccctaggatccgctcgactcccattctctatccgattctttct-aattgcaatcttatttcttctatttgacctagaaattgccctcttacttcccctcccatgagccacccaactagaatctcccctctatacccttacctgaacctccatcattattcttctactcacactcggattagtatatgaatgagcccaaggaggtctggaatgagcagaat-
>Cranioleuca_antisiensis
atcaatataatctcattcatactaatcttatctacctccctaagcatcatcctaacaatactaaacttttgacttgcgcaaacaaacccagactcagaaaaactatccccatacgaatgtggatttgaccccctaggatccgctcgactcccattctctatccgattctttct-agttgcaatcctatttcttttattcgacctagaaattgccctcctacttcccctcccatgagccacccaactagaatctcccctctccaccctcacctgaacctccaccattattcttctactcacactcggattagtatatgaatggacccaaggaggtctagaatgagcagaat-
>Cranioleuca_baroni
atcaatataatctcattcatactaatcttatctacctccctaagcattatcctaacaatactaaacttttgacttgcgcaaacaaacccagactcagaaaaactatccccatacgaatgtggatttgaccccctaggatccgctcgactcccattctctatccgattctttct-agttgcaatcctatttcttttattcgacctagaaattgccctcctacttcccctcccatgagccacccaactagaatctcccctctccaccctcacctgaacctccaccattattcttctactcacactcggattagtatatgaatggacccaaggaggtctagaatgagcagaat-
>Cranioleuca_curtata
atcaatataatctcattcatactaatcttatctacctccctaagcatcatcctaacaatactaaacttttgacttgcacaaacaaacccagactcagaaaaactatccccatacgaatgtggatttgaccccctaggatccgctcgactcccattctctatccgattctttct-agttgcaatcctatttcttttattcgacctagaaattgccctcctacttcccctcccatgagccacccaactagaatctcccctctccaccctcacctgaacctccaccattattcttctactcacactcggattagtatatgaatggacccaaggaggtctagaatgagcagaat-
>Cranioleuca_demissa
atcaacataatctcattcatactaatcttatctacctccctaagcattatcctaacaacactaaacttttggctagcgcaaacaaacccagactcagaaaaactatccccatacgaatgtggatttgaccccctaggatccgctcgactcccattctctatccgattctttct-agtcgcaatcctatttcttctatttgacctagaaattgccctcttacttcccctcccatgagccacccaactagaatcccccctctccaccctcacctgaacctccaccattattcttctactcacactaggattagtatatgaatggacccaaggaggtctagaatgagcagaata
>Cranioleuca_dissita
atcaacataatcttattcatactaatcttatctacctccctaagcattatcctaacaatactaaacttttgattagcgcaaacaaacccagactcagaaaaactatccccatacgaatgtggatttgaccccctaggatccgctcgactcccattctctatccgattctttct-agttgcaatcctatttctcctatttgacctagaaattgccctcttacttcccctcccatgagccacccaactagaatctcccctctccaccctcacctgaacctccaccattattcttctactcacactcggattagtatatgaatgggcccaaggaggcctagaatgagcagaata
>Cranioleuca_erythrops
attaacataatctcatttatactaatcttatctacctccctaagcattatcctaacaatactaaacttttggctcgcacaaacaaacccagactcagaaaaactatccccatacgaatgtggatttgaccccctaggatccgctcgactcccattctccatccgattctttct-agttgcaatcctatttcttctatttgacctagaaattgccctcttacttcccctcccatgagccacccaactagaatctcccctctccacccttacctgaacctccaccattattcttctactcacactcggattagtatatgaatggacccaaggaggtctagaatgagcagaat-
>Cranioleuca_gutturata
atcaacataatctcatttatactaattttatctacatcactaagcattatcctaacaatactaaacttttggctagcacaaacaaatccagattcagaaaaactatccccatacgaatgcggatttgaccccctaggatccgcccgactcccattctccatccgattctttct-agtcgcaatcttgtttcttctatttgacctagaaattgccctcttacttcccctcccatgagctacccaactagaatcccccctctccacccttacctgaacctctaccattattcttctactcacacttggattagtatatgaatggatccaaggaggtctagaatgggcagagt-
>Cranioleuca_hellmayri
atcaacataatctcattcatattaatcttatctacctccctaagcattatcctaacaatactaaacttttggctagcgcaaacaaacccagactcagaaaaactatccccatacgaatgtggatttgaccccctaggatccgctcgactcccattctctatccgattctttct-agttgcaatcctattccttctatttgacctagaaattgccctcttacttcccctcccatgagccacccaactagaatctcccctctccaccctcacctgaacctccaccattattcttctactcacactcggattagtatatgaatggacccaaggaggcctggaatgagcagaat-
>Cranioleuca_marcapatae
atcaacataatctcatttatactaatcttatctacatccctaagcattatcctaacaatactaaacttctgactagcacaaacaaacccagacccagaaaaactatccccatacgaatgtggatttgaccccctaggatctgctcgactcccattctctatccgattctttct-aattgcaatcttatttcttctatttgacctagaaattgccctcttacttcccctcccatgagccacccaactagaatctcccctctacacccttacctgaacctccatcattgttcttctactcacactcggattagtatatgaatgaacccaaggaggcctagaatgagcagaat-
>Cranioleuca_muelleri
atcaacataatctcatttatactaatcttatctacatccctaagcattatcctaacaatactaaatttctgactagcacaaacaaacccagactcagaaaaactatccccatacgaatgtggatttgaccccctaggatccgctcgactcccattctctatccgattctttct-agttgctatcctatttcttctatttgatctagaaattgcccttttacttcctctcccatgagccacccaactagaatctcccctctccaccctcacctgaacctccaccatcattcttctactcacactcggattagtatatgaatgggcccaaggaggtctagaatgagcagaat-
>Cranioleuca_obsoleta
atcaacataatctcattcatactaatcttatctatatccctaagtatcatcytaacaatactaaacttttgactagcacaaacaaacccagactcagaaaaactatccccatacgaatgtggatttgaccccctaggatccgctcgactcccattctctatccgattctttct-agttgcaatcctatttcttctatttgacctagaaattgccctcttacttcccctcccatgagccacccaactagaatctcccctctccaccctcacttgaacctccaccattattcttctactcacactcggattagtatatgaatggacccaaggaggcctagaatgggcagaat-
>Cranioleuca_pallida
atcaacataatctcattcatactaatcttatctatatccctaagcattatcctaacaatactaaacttttgactagcacaaacaaacccagactcagaaaaactatccccatacgaatgtggatttgaccccctaggatccgctcgactcccattctctatccgattctttct-agttgcaatcctatttcttctatttgacctagaaattgccctcttacttcccctcccatgagccacccaactagaatctcccctctccaccctcacctgaacctccaccattattcttctactcacactaggactagtatatgaatggacccaaggaggcctagaatgggcagaat-
>Cranioleuca_pyrrhophia
atcaacataatctcattcatactaatcttatctatatccctaagcattatcctaacaatactaaacttttgactagcacaaacaaacccagactcagaaaaactatccccatacgaatgtggatttgaccccctaggatccgctcgactcccattctctatccgattctttct-agttgcaatcctatttcttctatttgacctagaaattgccctcttacttcccctcccatgagccacccaactagaatctcccctctccaccctcacctgaacctccaccattattcttctgctcacactaggactagtatatgaatggacccaaggaggcctagaatgggcagaat-
>Cranioleuca_semicinerea
atcaacataatctcattcatactaatcttatctacctccctaagcatcatcctgacaatactaaacttttggctagcgcaaacaaacccagactcagaaaaactatccccatacgaatgtggatttgaccccctaggatccgctcgactcccattctctatccgattctttct-agttgcaatcctatttcttctatttgacctagaaattgccctcttacttcccctcccatgagccacccaactagaatctcccctctccaccctcacctgaacctccaccattattcttctactcacactcggattagtatatgaatggacccaaggaggcctggaatgagcagaat-
>Cranioleuca_subcristata
atcaacataatctcattcatattaatcttatctacctccctaagcatcatcctaacaatactaaacttttgactagcgcaaacaaacccagactcagaaaaactatccccatacgaatgtggatttgaccccctaggatccgctcgactcccattctctatccgattctttct-agttgcaatcctatttcttctatttgacctagaaattgccctcttacttcccctcccatgagccacccaactagaatctcccctctccaccctcacctgaacctccaccattattcttctactcacactcggattagtatatgaatggacccaaggaggcctcgaatgagcagaata
>Cranioleuca_sulphurifera
atcaacataatctcatttatactaatcttatctacatccctaagcattatcctaacaatactaaacttttgactagcacaaacaaacccagactcagaaaaactatccccatacgagtgtggatttgaccccctaggatccgctcgactcccattctctatccgattctttct-agttgcaatcttgttccttctatttgacctagaaattgccctcttacttcccctcccatgagccacccaactagaatttcccctctccacccttacctgaacctctaccatcattctcctactaacactcggattagtgtatgaatgggcccaaggaggtctagaatgagcagaat-
>Cranioleuca_vulpecula
atcaacataatctcattcatactaatcctatctacatccctaagcattatcctaacaatactaaacttctgactagcacaaacaaacccagactcagaaaaactatccccatacgaatgtggatttgaccccctaggatctgctcgactcccattctctatccgattctttct-agttgcaatcctatttcttctatttgacctagaaattgccctcttacttcctctcccatgagccacccaactagagtctcccctctccaccctcacctgaacctccaccattattctcctactcacactcggattagtatatgaatgggcccaaggaggtctagaatgagcagaat-
>Cranioleuca_vulpina
atcaacataatctcatttatactaatcttatctacatccctaagcattattctaacaatactaaacttctgactagcacaaacaaacccagactcagaaaaactatccccatacgaatgtggatttgaccccctaggatccgctcgactcccattctctatccgattctttct-agttgcaatcctatttcttctatttgatctagaaattgccctcttacttccccttccatgagccacccaactagaatctcccctctccaccctcacctgaacctccgccattattcttctactcacactcggattagtatatgaatggacccaaggaggtctagaatgagcagaat-
>Crax_daubentoni
---aacacactcacatttatactcatcctctccctcgcactaagctcagcactaaccctactaaatgcctgactcgcccaaacaaacccagactcagaaaaactatcaccatacgaatgtggcttcgaccccctaggatctgctcgactcccattctcaatccgattcttcctcagtagccatcctattcctactcttcgacctagaaattgcactccttctccccttaccatgggcaatccaactccaatcccccctaatcacactcacctgaaccaccatcatcgtcgcactactcacactcggcctcatttacgagtgaatacagggaggcctagaatgagc------
>Crax_rubra
---aacacactcacatttatactcatcctctccctcacactaagctcagcactaaccctactgaatgcctgactcgcccaagcaaaccctgactcagaaaaactatccccatacgaatgtggcttcgaccccctaggatctgctcgactcccattctcaatccgattcttcctcagtagccatcctgttcctactcttcgacctagaaatcgcactccttctccccttaccgtgggcaatccaactccaatctcccctaatcacactcacctgaaccaccatcatcatcgcactactcacactcggcctcatttatgaatgaatacaaggaggcctagaatgagc------
>Criniger_barbatus
attaatataatcatattcatactcaccctgtccctaatcctaagcgtcaccctaacagcactaaacttctacctagcccaaatgaaccccgactcagaaaaactatccccatacgaatgtggttttgatcccctaggctctgctcgcctccccttctcaatccgattcttcct-agtagcaatcctgttcctcctattcgacctagaaattgccctcctactccccctcccatgagctatccaactccaaacccctaccaccaccctagcatgaacctccatcctcatcaccctcctcaccctagggttagtatacgaatgagcccaaggaggtttagaatgagcagagta
>Criniger_calurus
attaacataatcaccaccatattcgccgcatccctaaccctaagcatcgccctaactgtactaaacttctgtttagcccaaataagccccgacccggaaaaactatccccctatgaatgcggttttgaccccctaggctctgctcgcctccctttttcaatccgattctttct-agtggcaatcctgttcctcctatttgacctagaaatcgcccttctactccccctcccatgagctatacaactacaaacccctaccaccaccctaacatgggcctccgtcctcatcctcctcctcaccctgggactagtgtacgaatgaacccaaggtggcctggaatgggcagaata
>Criniger_chloronotus
attaatataatcatattcatactcaccctgtccctaatcctaagcgtcaccctaacagcactaaacttctacctagcccaaatgaaccccgactcagaaaaactatccccatacgaatgtggttttgatcccctaggctctgctcgcctccccttctcaatccgattcttcct-agtagcgatcctgttcctcctattcgacctagaaattgccctcctactccccctcccatgagctatccaactccaaacccctaccaccaccctagcatgaacctccatcctcatcaccctcctcaccctagggttagtatacgaatgagcccaaggagg------------------
[truncated: 6,466 more rows]
