# Supplementary material for: Multiple origins of a frameshift insertion in a mitochondrial gene in birds and turtles
Source: Gigascience. 2021 Jan 19;10(1):giaa161. doi: 10.1093/gigascience/giaa161 (PMC7814300; doi:10.1093/gigascience/giaa161)
Supplement: giaa161_Supplemental_Files [file giaa161_supplemental_files.zip › Additional_file_2.tsv]

Abronia_graminea	-	Bifurcata	ND3_RefSeq_genes.fa
Abrornis_inornata	-	Aves	ND3_RefSeq_genes.fa
Abrornis_proregulus	-	Aves	ND3_RefSeq_genes.fa
Acanthis_flammea	-	Aves	ND3_RefSeq_genes.fa
Acanthis_hornemanni	-	Aves	ND3_GenBank
Acanthisitta_chloris	-	Aves	ND3_GenBank
Acanthiza_apicalis	-	Aves	ND3_GenBank
Acanthiza_pusilla	-	Aves	ND3_GenBank
Acanthorhynchus_superciliosus	-	Aves	ND3_GenBank
Acanthosaura_armata	-	Bifurcata	ND3_GenBank
Acanthosaura_lepidogaster	-	Bifurcata	ND3_GenBank
Accipiter_gentilis	-	Aves	ND3_RefSeq_genes.fa
Accipiter_gularis	c	Aves	ND3_GenBank
Accipiter_nisus	c	Aves	ND3_RefSeq_genes.fa
Accipiter_soloensis	-	Aves	ND3_GenBank
Accipiter_trivirgatus	c	Aves	ND3_GenBank
Accipiter_virgatus	-	Aves	ND3_RefSeq_genes.fa
Aceros_corrugatus	c	Aves	ND3_GenBank
Aceros_waldeni	c	Aves	ND3_RefSeq_genes.fa
Achalinus_meiguensis	-	Bifurcata	ND3_RefSeq_genes.fa
Achalinus_rufescens	-	Bifurcata	ND3_RefSeq_genes.fa
Achalinus_spinalis	-	Bifurcata	ND3_RefSeq_genes.fa
Acridotheres_cristatellus	-	Aves	ND3_RefSeq_genes.fa
Acridotheres_tristis	-	Aves	ND3_RefSeq_genes.fa
Acritillas_indica	-	Aves	ND3_GenBank
Acrobatornis_fonsecai	-	Aves	ND3_GenBank
Acrocephalus_arundinaceus	-	Aves	ND3_GenBank
Acrocephalus_australis	-	Aves	ND3_GenBank
Acrocephalus_scirpaceus	-	Aves	ND3_RefSeq_genes.fa
Acrochordus_granulatus	-	Bifurcata	ND3_RefSeq_genes.fa
Acryllium_vulturinum	c	Aves	ND3_RefSeq_genes.fa
Actinodura_egertoni	-	Aves	ND3_GenBank
Actinodura_ramsayi	-	Aves	ND3_GenBank
Actinodura_waldeni	-	Aves	ND3_GenBank
Aechmophorus_occidentalis	-	Aves	ND3_GenBank
Aegithalos_bonvaloti	-	Aves	ND3_RefSeq_genes.fa
Aegithalos_caudatus	-	Aves	B10K
Aegithalos_caudatus_caudatus	-	Aves	ND3_GenBank
Aegithalos_concinnus	-	Aves	ND3_GenBank
Aegithalos_concinnus_concinnus	-	Aves	ND3_GenBank
Aegithalos_concinnus_talifuensis	-	Aves	ND3_GenBank
Aegithalos_fuliginosus	-	Aves	ND3_RefSeq_genes.fa
Aegithalos_glaucogularis	-	Aves	ND3_RefSeq_genes.fa
Aegithalos_glaucogularis_vinaceus	-	Aves	ND3_GenBank
Aegolius_acadicus	-	Aves	ND3_GenBank
Aegotheles_bennettii	c	Aves	B10K
Aegotheles_cristatus	c	Aves	ND3_RefSeq_genes.fa
Aegypius_monachus	c	Aves	ND3_GenBank
Aeluroscalabotes_felinus	-	Bifurcata	ND3_RefSeq_genes.fa
Aepyornis_hildebrandti	c	Aves	ND3_GenBank
Aepyornis_sp.	c	Aves	ND3_GenBank
Aerodramus_fuciphagus	-	Aves	ND3_GenBank
Aethopyga_boltoni	-	Aves	ND3_GenBank
Aethopyga_christinae	-	Aves	ND3_GenBank
Aethopyga_duyvenbodei	-	Aves	ND3_GenBank
Aethopyga_flagrans	-	Aves	ND3_GenBank
Aethopyga_gouldiae	-	Aves	ND3_RefSeq_genes.fa
Aethopyga_ignicauda	-	Aves	ND3_GenBank
Aethopyga_linaraborae	-	Aves	ND3_GenBank
Aethopyga_nipalensis	-	Aves	ND3_GenBank
Aethopyga_primigenia	-	Aves	ND3_GenBank
Aethopyga_pulcherrima	-	Aves	ND3_GenBank
Aethopyga_saturata	-	Aves	ND3_GenBank
Aethopyga_shelleyi	-	Aves	ND3_GenBank
Aethopyga_siparaja	-	Aves	ND3_GenBank
Aethopyga_temminckii	-	Aves	ND3_GenBank
Agapornis_fischeri	c	Aves	ND3_GenBank
Agapornis_lilianae	c	Aves	ND3_GenBank
Agapornis_nigrigenis	c	Aves	ND3_GenBank
Agapornis_pullarius	c	Aves	ND3_GenBank
Agapornis_roseicollis	c	Aves	ND3_RefSeq_genes.fa
Agelaius_phoeniceus	-	Aves	ND3_RefSeq_genes.fa
Agkistrodon_contortrix	-	Bifurcata	ND3_RefSeq_genes.fa
Agkistrodon_piscivorus	-	Bifurcata	ND3_RefSeq_genes.fa
Agriornis_murinus	-	Aves	ND3_GenBank
Ailuroedus_crassirostris	-	Aves	ND3_GenBank
Aix_galericulata	c	Aves	ND3_RefSeq_genes.fa
Akialoa_obscura	-	Aves	ND3_RefSeq_genes.fa
Alauda_arvensis	-	Aves	ND3_RefSeq_genes.fa
Alaudala_cheleensis	-	Aves	B10K
Alca_torda	c	Aves	B10K
Alcedo_argentata	c	Aves	ND3_GenBank
Alcedo_atthis	c	Aves	ND3_RefSeq_genes.fa
Alcedo_cyanopectus	c	Aves	ND3_GenBank
Alcedo_cyanopectus_cyanopectus	c	Aves	ND3_GenBank
Alcedo_cyanopectus_nigrirostris	c	Aves	ND3_GenBank
Alcedo_hercules	c	Aves	ND3_GenBank
Alcedo_meninting	c	Aves	ND3_GenBank
Alcedo_pusilla	c	Aves	ND3_GenBank
Alcedo_quadribrachys	c	Aves	ND3_GenBank
Alcedo_vintsioides	c	Aves	ND3_GenBank
Alcedo_websteri	c	Aves	ND3_GenBank
Alcippe_brunnea	-	Aves	ND3_GenBank
Alcippe_brunneicauda	-	Aves	ND3_GenBank
Alcippe_castaneceps	-	Aves	ND3_GenBank
Alcippe_cinerea	-	Aves	ND3_GenBank
Alcippe_cinereiceps	-	Aves	ND3_GenBank
Alcippe_dubia	-	Aves	ND3_GenBank
Alcippe_grotei	-	Aves	ND3_GenBank
Alcippe_morrisonia	-	Aves	ND3_GenBank
Alcippe_morrisonia_hueti	-	Aves	ND3_GenBank
Alcippe_nipalensis	-	Aves	ND3_GenBank
Alcippe_peracensis	-	Aves	ND3_GenBank
Alcippe_poioicephala	-	Aves	ND3_GenBank
Alcippe_pyrrhoptera	-	Aves	ND3_GenBank
Alcippe_rufogularis	-	Aves	ND3_GenBank
Alcippe_vinipectus	-	Aves	ND3_GenBank
Aldabrachelys_gigantea	c	Testudines	ND3_RefSeq_genes.fa
Aleadryas_rufinucha	-	Aves	B10K
Alectoris_chukar	c	Aves	ND3_RefSeq_genes.fa
Alectroenas_pulcherrima	c	Aves	ND3_GenBank
Alectura_lathami	c	Aves	ND3_RefSeq_genes.fa
Alligator_mississippiensis	-	Crocodylia	ND3_RefSeq_genes.fa
Alligator_sinensis	-	Crocodylia	ND3_GenBank
Alopecoenas_beccarii	c	Aves	ND3_GenBank
Alopecoenas_salamonis	c	Aves	ND3_RefSeq_genes.fa
Alophoixus_bres	-	Aves	ND3_GenBank
Alophoixus_bres_gutturalis	-	Aves	ND3_GenBank
Alophoixus_finschii	-	Aves	ND3_GenBank
Alophoixus_flaveolus	-	Aves	ND3_GenBank
Alophoixus_frater	-	Aves	ND3_GenBank
Alophoixus_ochraceus	-	Aves	ND3_GenBank
Alophoixus_pallidus	-	Aves	ND3_GenBank
Alophoixus_phaeocephalus	-	Aves	ND3_GenBank
Amaurornis_akool	-	Aves	ND3_RefSeq_genes.fa
Amaurornis_phoenicurus	-	Aves	ND3_RefSeq_genes.fa
Amazilia_brevirostris	c	Aves	ND3_RefSeq_genes.fa
Amazilia_millerii	c	Aves	ND3_RefSeq_genes.fa
Amazilia_rondoniae	c	Aves	ND3_RefSeq_genes.fa
Amazilia_versicolor	c	Aves	ND3_RefSeq_genes.fa
Amazona_aestiva	c	Aves	ND3_RefSeq_genes.fa
Amazona_barbadensis_barbadensis	c	Aves	ND3_GenBank
Amazona_guildingii	c	Aves	B10K
Amazona_ochrocephala	c	Aves	ND3_RefSeq_genes.fa
Amazona_ventralis	c	Aves	ND3_RefSeq_genes.fa
Amblyospiza_albifrons	-	Aves	ND3_GenBank
Amblyospiza_albifrons_albifrons	-	Aves	ND3_GenBank
Amblyramphus_holosericeus	-	Aves	ND3_RefSeq_genes.fa
Amblyrhynchus_cristatus	-	Bifurcata	ND3_RefSeq_genes.fa
Amerotyphlops_reticulatus	-	Bifurcata	ND3_RefSeq_genes.fa
Ammodramus_humeralis	-	Aves	ND3_GenBank
Amphisbaena_schmidti	-	Bifurcata	ND3_RefSeq_genes.fa
Amyda_cartilaginea	c	Testudines	ND3_GenBank
Amytornis_ballarae	-	Aves	ND3_GenBank
Amytornis_barbatus_barbatus	-	Aves	ND3_GenBank
Amytornis_barbatus_diamantina	-	Aves	ND3_GenBank
Amytornis_dorotheae	-	Aves	ND3_GenBank
Amytornis_goyderi	-	Aves	ND3_GenBank
Amytornis_housei	-	Aves	ND3_GenBank
Amytornis_merrotsyi_merrotsyi	-	Aves	ND3_GenBank
Amytornis_merrotsyi_pedleri	-	Aves	ND3_GenBank
Amytornis_modestus	-	Aves	ND3_GenBank
Amytornis_purnelli	-	Aves	ND3_GenBank
Amytornis_striatus_owensi	-	Aves	ND3_GenBank
Amytornis_striatus_rowleyi	-	Aves	ND3_GenBank
Amytornis_striatus_striatus	-	Aves	ND3_GenBank
Amytornis_textilis_myall	-	Aves	ND3_GenBank
Amytornis_textilis_textilis	-	Aves	ND3_GenBank
Amytornis_woodwardi	-	Aves	ND3_GenBank
Anabacerthia_amaurotis	-	Aves	ND3_GenBank
Anabacerthia_striaticollis	-	Aves	ND3_GenBank
Anabacerthia_variegaticeps	-	Aves	ND3_GenBank
Anabacerthia_variegaticeps_temporalis	-	Aves	ND3_GenBank
Anabazenops_dorsalis	-	Aves	ND3_GenBank
Anabazenops_fuscus	-	Aves	ND3_GenBank
Anairetes_agilis	-	Aves	ND3_GenBank
Anairetes_agraphia_agraphia	-	Aves	ND3_GenBank
Anairetes_alpinus_bolivianus	-	Aves	ND3_GenBank
Anairetes_flavirostris_arequipae	-	Aves	ND3_GenBank
Anairetes_flavirostris_cuzcoensis	-	Aves	ND3_GenBank
Anairetes_flavirostris_flavirostris	-	Aves	ND3_GenBank
Anairetes_flavirostris_huancabambae	-	Aves	ND3_GenBank
Anairetes_nigrocristatus	-	Aves	ND3_GenBank
Anairetes_parulus_aequatorialis	-	Aves	ND3_GenBank
Anairetes_parulus_parulus	-	Aves	ND3_GenBank
Anairetes_parulus_patagonicus	-	Aves	ND3_GenBank
Anairetes_reguloides_albiventris	-	Aves	ND3_GenBank
Anairetes_reguloides_reguloides	-	Aves	ND3_GenBank
Anaplectes_rubriceps	-	Aves	ND3_GenBank
Anarhynchus_frontalis	c	Aves	ND3_GenBank
Anas_acuta	c	Aves	ND3_RefSeq_genes.fa
Anas_chathamica	c	Aves	ND3_GenBank
Anas_clypeata	c	Aves	ND3_RefSeq_genes.fa
Anas_crecca	c	Aves	ND3_RefSeq_genes.fa
Anas_platyrhynchos	c	Aves	ND3_RefSeq_genes.fa
Anas_poecilorhyncha	c	Aves	ND3_RefSeq_genes.fa
Ancistrops_strigilatus	-	Aves	ND3_GenBank
Andropadus_importunus	-	Aves	ND3_GenBank
Anguis_cephallonica	-	Bifurcata	ND3_RefSeq_genes.fa
Anguis_fragilis	-	Bifurcata	ND3_RefSeq_genes.fa
Anhinga_anhinga	c	Aves	B10K
Anhinga_rufa	c	Aves	ND3_GenBank
Anilius_scytale	-	Bifurcata	ND3_RefSeq_genes.fa
Anolis_carolinensis	-	Bifurcata	ND3_GenBank
Anolis_cybotes	-	Bifurcata	ND3_GenBank
Anolis_punctatus	-	Bifurcata	ND3_RefSeq_genes.fa
Anomalopteryx_didiformis	c	Aves	ND3_RefSeq_genes.fa
Anser_albifrons	c	Aves	ND3_RefSeq_genes.fa
Anser_anser	c	Aves	ND3_RefSeq_genes.fa
Anser_cygnoid	c	Aves	B10K
Anser_cygnoides	c	Aves	ND3_RefSeq_genes.fa
Anser_fabalis	-	Aves	ND3_RefSeq_genes.fa
Anser_indicus	c	Aves	ND3_RefSeq_genes.fa
Anser_sp.	c	Aves	ND3_GenBank
Anseranas_semipalmata	c	Aves	ND3_RefSeq_genes.fa
Anthoscopus_minutus	-	Aves	B10K
Anthracoceros_coronatus	c	Aves	ND3_RefSeq_genes.fa
Anthreptes_collaris	-	Aves	ND3_GenBank
Anthreptes_fraseri	-	Aves	ND3_GenBank
Anthreptes_malacensis	-	Aves	ND3_GenBank
Anthreptes_orientalis	-	Aves	ND3_GenBank
Anthreptes_rectirostris	-	Aves	ND3_GenBank
Anthropoides_paradiseus	c	Aves	ND3_RefSeq_genes.fa
Anthropoides_virgo	c	Aves	ND3_RefSeq_genes.fa
Anthus_campestris	-	Aves	ND3_GenBank
Anthus_hodgsoni	-	Aves	ND3_GenBank
Anthus_nilghiriensis	-	Aves	ND3_GenBank
Anthus_novaeseelandiae	-	Aves	ND3_RefSeq_genes.fa
Anthus_richardi	-	Aves	ND3_RefSeq_genes.fa
Anthus_rufulus	-	Aves	ND3_GenBank
Anthus_trivialis	-	Aves	ND3_GenBank
Antigone_canadensis	c	Aves	ND3_RefSeq_genes.fa
Antilophia_bokermanni	-	Aves	ND3_GenBank
Antilophia_galeata	-	Aves	ND3_GenBank
Antrostomus_carolinensis	c	Aves	B10K
Anumbius_annumbi	-	Aves	ND3_GenBank
Apalis_alticola_alticola	-	Aves	ND3_GenBank
Apalis_binotata	-	Aves	ND3_GenBank
Apalis_cinerea_cinerea	-	Aves	ND3_GenBank
Apalis_jacksoni_jacksoni	-	Aves	ND3_GenBank
Apalis_melanocephala_melanocephala	-	Aves	ND3_GenBank
Apalis_porphyrolaema_porphyrolaema	-	Aves	ND3_GenBank
Apalis_rufogularis	-	Aves	ND3_GenBank
Apalis_rufogularis_nigrescens	-	Aves	ND3_GenBank
Apalis_thoracica	-	Aves	ND3_GenBank
Apalis_thoracica_flaviventris	-	Aves	ND3_GenBank
Apaloderma_aequatoriale	c	Aves	ND3_GenBank
Apaloderma_narina	c	Aves	ND3_GenBank
Apaloderma_vittatum	c	Aves	ND3_GenBank
Apalone_ferox	c	Testudines	ND3_RefSeq_genes.fa
Apalone_spinifera	c	Testudines	ND3_RefSeq_genes.fa
Aphanotriccus_audax	-	Aves	ND3_GenBank
Aphelocoma_californica	-	Aves	ND3_GenBank
Aphelocoma_coerulescens	-	Aves	B10K
Aphrastura_spinicauda	-	Aves	ND3_GenBank
Aphrodroma_brevirostris	c	Aves	ND3_RefSeq_genes.fa
Aprasia_parapulchella	-	Bifurcata	ND3_RefSeq_genes.fa
Aptenodytes_forsteri	c	Aves	ND3_RefSeq_genes.fa
Aptenodytes_patagonicus	c	Aves	ND3_GenBank
Apteryx_australis	-	Aves	B10K
Apteryx_australis_mantelli	-	Aves	ND3_GenBank
Apteryx_haastii	c	Aves	ND3_RefSeq_genes.fa
Apteryx_owenii	c	Aves	ND3_RefSeq_genes.fa
Apteryx_rowi	c	Aves	B10K
Aptornis_defossor	c	Aves	ND3_GenBank
Aptornis_otidiformis	c	Aves	ND3_GenBank
Apus_apus	-	Aves	ND3_RefSeq_genes.fa
Aquila_audax	c	Aves	ND3_GenBank
Aquila_chrysaetos	-	Aves	ND3_RefSeq_genes.fa
Aquila_heliaca	-	Aves	ND3_RefSeq_genes.fa
Aquila_nipalensis	-	Aves	ND3_RefSeq_genes.fa
Ara_ararauna	c	Aves	ND3_RefSeq_genes.fa
Ara_glaucogularis	c	Aves	ND3_RefSeq_genes.fa
Ara_macao	c	Aves	ND3_RefSeq_genes.fa
Ara_macao_cyanopterus	c	Aves	ND3_GenBank
Ara_militaris	c	Aves	ND3_RefSeq_genes.fa
Ara_militaris_mexicanus	c	Aves	ND3_GenBank
Ara_severus	c	Aves	ND3_GenBank
Ara_tricolor	c	Aves	ND3_RefSeq_genes.fa
Arachnothera_chrysogenys	-	Aves	ND3_GenBank
Arachnothera_clarae	-	Aves	ND3_GenBank
Arachnothera_crassirostris	-	Aves	ND3_GenBank
Arachnothera_dilutior	-	Aves	ND3_GenBank
Arachnothera_everetti	-	Aves	ND3_GenBank
Arachnothera_flammifera	-	Aves	ND3_GenBank
Arachnothera_flavigaster	-	Aves	ND3_GenBank
Arachnothera_longirostra	-	Aves	ND3_GenBank
Arachnothera_magna	-	Aves	ND3_GenBank
Arachnothera_modesta	-	Aves	ND3_GenBank
Arachnothera_robusta	-	Aves	ND3_GenBank
Aramus_guarauna	c	Aves	ND3_GenBank
Aratinga_nenday	c	Aves	ND3_GenBank
Aratinga_solstitialis	c	Aves	ND3_RefSeq_genes.fa
Arborophila_ardens	c	Aves	ND3_RefSeq_genes.fa
Arborophila_brunneopectus	c	Aves	ND3_RefSeq_genes.fa
Arborophila_gingica	c	Aves	ND3_GenBank
Arborophila_rufipectus	-	Aves	ND3_RefSeq_genes.fa
Arborophila_rufogularis	c	Aves	ND3_RefSeq_genes.fa
Archilochus_colubris	g	Aves	ND3_RefSeq_genes.fa
Ardea_cinerea	c	Aves	ND3_RefSeq_genes.fa
Ardea_insignis	c	Aves	ND3_RefSeq_genes.fa
Ardea_intermedia	c	Aves	ND3_RefSeq_genes.fa
Ardea_modesta	c	Aves	ND3_RefSeq_genes.fa
Ardea_novaehollandiae	c	Aves	ND3_RefSeq_genes.fa
Ardea_purpurea	c	Aves	ND3_RefSeq_genes.fa
Ardeola_bacchus	c	Aves	ND3_RefSeq_genes.fa
Ardeotis_kori	c	Aves	B10K
Arenaria_interpres	c	Aves	ND3_RefSeq_genes.fa
Argusianus_argus	c	Aves	ND3_GenBank
Argya_altirostris	-	Aves	ND3_GenBank
Arizelocichla_fusciceps	-	Aves	ND3_GenBank
Arizelocichla_kakamegae	-	Aves	ND3_GenBank
Arizelocichla_masukuensis	-	Aves	ND3_GenBank
Arizelocichla_striifacies	-	Aves	ND3_GenBank
Arizelocichla_tephrolaema	-	Aves	ND3_GenBank
Arremon_aurantiirostris	-	Aves	ND3_RefSeq_genes.fa
Arses_insularis	-	Aves	ND3_GenBank
Arses_kaupi	-	Aves	ND3_GenBank
Arses_lorealis	-	Aves	ND3_GenBank
Arses_telescopthalmus_aruensis	-	Aves	ND3_GenBank
Arses_telescopthalmus_batantae	-	Aves	ND3_GenBank
Arses_telescopthalmus_harterti	-	Aves	ND3_GenBank
Arses_telescopthalmus_lauterbachi	-	Aves	ND3_GenBank
Arses_telescopthalmus_telescopthalmus	-	Aves	ND3_GenBank
Artamella_viridis	-	Aves	ND3_GenBank
Artamus_cinereus	-	Aves	ND3_RefSeq_genes.fa
Artamus_leucorhynchus	-	Aves	ND3_GenBank
Artisornis_metopias	-	Aves	ND3_GenBank
Asarcornis_scutulata	c	Aves	B10K
Asio_flammeus	c	Aves	ND3_RefSeq_genes.fa
Asio_otus	c	Aves	ND3_RefSeq_genes.fa
Asthenes_anthoides	-	Aves	ND3_GenBank
Asthenes_baeri	-	Aves	ND3_GenBank
Asthenes_cactorum	-	Aves	ND3_GenBank
Asthenes_dorbignyi	-	Aves	ND3_GenBank
Asthenes_flammulata	-	Aves	ND3_GenBank
Asthenes_hudsoni	-	Aves	ND3_GenBank
Asthenes_humicola	-	Aves	ND3_GenBank
Asthenes_humilis	-	Aves	ND3_GenBank
Asthenes_luizae	-	Aves	ND3_GenBank
Asthenes_maculicauda	-	Aves	ND3_GenBank
Asthenes_modesta	-	Aves	ND3_GenBank
Asthenes_ottonis	-	Aves	ND3_GenBank
Asthenes_patagonica	-	Aves	ND3_GenBank
Asthenes_pudibunda	-	Aves	ND3_GenBank
Asthenes_pyrrholeuca	-	Aves	ND3_GenBank
Asthenes_sclateri	-	Aves	ND3_GenBank
Asthenes_steinbachi	-	Aves	ND3_GenBank
Asthenes_urubambensis	-	Aves	ND3_GenBank
Asthenes_vilcabambae	-	Aves	ND3_GenBank
Asthenes_virgata	-	Aves	ND3_GenBank
Asthenes_wyatti	-	Aves	ND3_GenBank
Astrochelys_radiata	t	Testudines	ND3_GenBank
Astrochelys_yniphora	t	Testudines	ND3_GenBank
Atalotriccus_pilaris	-	Aves	ND3_GenBank
Athene_brama	c	Aves	ND3_GenBank
Athene_noctua	-	Aves	ND3_GenBank
Atlantisia_rogersi	c	Aves	ND3_RefSeq_genes.fa
Atrichornis_clamosus	-	Aves	B10K
Atropoides_nummifer	-	Bifurcata	ND3_GenBank
Attagis_gayi	c	Aves	ND3_GenBank
Aulacorhynchus_coeruleicinctis	c	Aves	ND3_GenBank
Aulacorhynchus_derbianus	c	Aves	ND3_GenBank
Aulacorhynchus_haematopygus	c	Aves	ND3_GenBank
Aulacorhynchus_prasinus	c	Aves	ND3_GenBank
Aulacorhynchus_sulcatus	c	Aves	ND3_GenBank
Automolus_infuscatus	-	Aves	ND3_GenBank
Automolus_infuscatus_badius	-	Aves	ND3_GenBank
Automolus_infuscatus_infuscatus	-	Aves	ND3_GenBank
Automolus_lammi	-	Aves	ND3_GenBank
Automolus_leucophthalmus	-	Aves	ND3_GenBank
Automolus_leucophthalmus_sulphurascens	-	Aves	ND3_GenBank
Automolus_melanopezus	-	Aves	ND3_GenBank
Automolus_ochrolaemus	-	Aves	ND3_GenBank
Automolus_ochrolaemus_hypophaeus	-	Aves	ND3_GenBank
Automolus_ochrolaemus_ochrolaemus	-	Aves	ND3_GenBank
Automolus_ochrolaemus_pallidigularis	-	Aves	ND3_GenBank
Automolus_ochrolaemus_turdinus	-	Aves	ND3_GenBank
Automolus_paraensis	-	Aves	ND3_GenBank
Automolus_roraimae	-	Aves	ND3_GenBank
Automolus_rubiginosus	-	Aves	ND3_GenBank
Automolus_rubiginosus_cinnamomeigula	-	Aves	ND3_GenBank
Automolus_rubiginosus_guerrerensis	-	Aves	ND3_GenBank
Automolus_rubiginosus_nigricauda	-	Aves	ND3_GenBank
Automolus_rubiginosus_obscurus	-	Aves	ND3_GenBank
Automolus_rubiginosus_sasaimae	-	Aves	ND3_GenBank
Automolus_rubiginosus_saturatus	-	Aves	ND3_GenBank
Automolus_rubiginosus_veraepacis	-	Aves	ND3_GenBank
Automolus_rubiginosus_watkinsi	-	Aves	ND3_GenBank
Automolus_rufipectus	-	Aves	ND3_GenBank
Automolus_rufipileatus	-	Aves	ND3_GenBank
Automolus_rufipileatus_consobrinus	-	Aves	ND3_GenBank
Aythya_americana	c	Aves	ND3_RefSeq_genes.fa
Aythya_ferina	c	Aves	ND3_RefSeq_genes.fa
Aythya_fuligula	c	Aves	ND3_RefSeq_genes.fa
Azemiops_feae	-	Bifurcata	ND3_RefSeq_genes.fa
Baeopogon_clamans	-	Aves	ND3_GenBank
Baeopogon_indicator	-	Aves	ND3_GenBank
Balaeniceps_rex	c	Aves	ND3_GenBank
Balearica_pavonina	c	Aves	ND3_RefSeq_genes.fa
Balearica_regulorum	c	Aves	ND3_RefSeq_genes.fa
Bambusicola_fytchii	c	Aves	ND3_RefSeq_genes.fa
Bambusicola_thoracicus	c	Aves	ND3_RefSeq_genes.fa
Baryphthengus_martii	c	Aves	B10K
Basileuterus_culicivorus	-	Aves	ND3_GenBank
Basiliscus_vittatus	-	Bifurcata	ND3_RefSeq_genes.fa
Batagur_trivittata	c	Testudines	ND3_RefSeq_genes.fa
Batara_cinerea	-	Aves	ND3_GenBank
Bathmocercus_rufus_rufus	-	Aves	ND3_GenBank
Bathmocercus_rufus_vulpinus	-	Aves	ND3_GenBank
Batis_capensis	-	Aves	ND3_GenBank
Batis_crypta	-	Aves	ND3_GenBank
Batis_diops	-	Aves	ND3_GenBank
Batis_minor	-	Aves	ND3_GenBank
Batis_mixta	-	Aves	ND3_GenBank
Batis_molitor	-	Aves	ND3_GenBank
Batis_pirit	-	Aves	ND3_GenBank
Batis_soror	-	Aves	ND3_GenBank
Batis_sp._crypta	-	Aves	ND3_GenBank
Bavayia_robusta	-	Bifurcata	ND3_RefSeq_genes.fa
Berlepschia_rikeri	-	Aves	ND3_GenBank
Bernieria_madagascariensis_(Gmelin,_1789)	-	Aves	ND3_GenBank
Bipes_biporus	-	Bifurcata	ND3_RefSeq_genes.fa
Bipes_canaliculatus	-	Bifurcata	ND3_RefSeq_genes.fa
Bipes_tridactylus	-	Bifurcata	ND3_RefSeq_genes.fa
Blanus_cinereus	-	Bifurcata	ND3_RefSeq_genes.fa
Bleda_canicapillus	-	Aves	ND3_GenBank
Bleda_eximius	-	Aves	ND3_GenBank
Bleda_notatus	-	Aves	ND3_GenBank
Bleda_syndactylus	-	Aves	ND3_GenBank
Blythipicus_pyrrhotis	-	Aves	ND3_GenBank
Blythipicus_rubiginosus	c	Aves	ND3_GenBank
Boa_constrictor	-	Bifurcata	ND3_RefSeq_genes.fa
Bombycilla_cedrorum	-	Aves	ND3_GenBank
Bombycilla_garrulus	-	Aves	B10K
Botaurus_stellaris	c	Aves	ND3_RefSeq_genes.fa
Bothriechis_aurifer	-	Bifurcata	ND3_GenBank
Bothriechis_bicolor	-	Bifurcata	ND3_GenBank
Bothriechis_guifarroi	-	Bifurcata	ND3_GenBank
Bothriechis_lateralis	-	Bifurcata	ND3_GenBank
Bothriechis_nigroviridis	-	Bifurcata	ND3_GenBank
Bothriechis_nubestris	-	Bifurcata	ND3_GenBank
Bothriechis_rowleyi	-	Bifurcata	ND3_GenBank
Bothriechis_schlegelii	-	Bifurcata	ND3_GenBank
Bothriechis_supraciliaris	-	Bifurcata	ND3_GenBank
Bothriechis_thalassinus	-	Bifurcata	ND3_GenBank
Bothrops_atrox	-	Bifurcata	ND3_GenBank
Bothrops_diporus	-	Bifurcata	ND3_RefSeq_genes.fa
Bothrops_jararaca	-	Bifurcata	ND3_RefSeq_genes.fa
Bothrops_pubescens	-	Bifurcata	ND3_RefSeq_genes.fa
Brachygalba_albogularis	c	Aves	ND3_GenBank
Brachypodius_atriceps	-	Aves	ND3_GenBank
Brachypteracias_leptosomus	c	Aves	B10K
Brachypteryx_albiventris	-	Aves	ND3_GenBank
Brachypteryx_leucophris	-	Aves	ND3_GenBank
Brachypteryx_montana	-	Aves	ND3_GenBank
Bradypterus_caudatus	-	Aves	ND3_GenBank
Bradypterus_graueri	-	Aves	ND3_GenBank
Branta_bernicla	-	Aves	ND3_GenBank
Branta_canadensis	c	Aves	ND3_RefSeq_genes.fa
Brookesia_decaryi	-	Bifurcata	ND3_RefSeq_genes.fa
Brookesia_superciliaris	-	Bifurcata	ND3_GenBank
Brotogeris_cyanoptera	c	Aves	ND3_RefSeq_genes.fa
Bubalornis_niger	-	Aves	ND3_GenBank
Bubo_blakistoni	c	Aves	ND3_GenBank
Bubo_bubo	c	Aves	ND3_RefSeq_genes.fa
Bubo_flavipes	c	Aves	ND3_GenBank
Bubo_scandiacus	c	Aves	ND3_RefSeq_genes.fa
Bubulcus_ibis	c	Aves	ND3_RefSeq_genes.fa
Bucanetes_githagineus	-	Aves	ND3_GenBank
Bucco_capensis	c	Aves	ND3_GenBank
Bucco_macrodactylus	g	Aves	ND3_GenBank
Buceros_bicornis	t	Aves	ND3_RefSeq_genes.fa
Buceros_rhinoceros	t	Aves	ND3_GenBank
Buceros_rhinoceros_silvestris	t	Aves	ND3_GenBank
Bucorvus_abyssinicus	c	Aves	B10K
Bucorvus_leadbeateri	c	Aves	ND3_RefSeq_genes.fa
Bungarus_fasciatus	-	Bifurcata	ND3_RefSeq_genes.fa
Bungarus_multicinctus	-	Bifurcata	ND3_GenBank
Buphagus_erythrorhynchus	-	Aves	B10K
Burhinus_bistriatus	c	Aves	B10K
Burhinus_grallarius	c	Aves	ND3_GenBank
Butastur_indicus	-	Aves	ND3_RefSeq_genes.fa
Butastur_liventer	-	Aves	ND3_RefSeq_genes.fa
Buteo_buteo	-	Aves	ND3_RefSeq_genes.fa
Buteo_buteo_burmanicus	-	Aves	ND3_GenBank
Buteo_hemilasius	-	Aves	ND3_RefSeq_genes.fa
Buteo_lagopus	-	Aves	ND3_RefSeq_genes.fa
Butorides_striata	c	Aves	ND3_RefSeq_genes.fa
Bycanistes_brevis	c	Aves	ND3_RefSeq_genes.fa
Cacatua_moluccensis	c	Aves	ND3_RefSeq_genes.fa
Cacatua_pastinator	c	Aves	ND3_RefSeq_genes.fa
Cacatua_pastinator_butleri	c	Aves	ND3_GenBank
Caiman_crocodilus	-	Crocodylia	ND3_RefSeq_genes.fa
Caiman_latirostris	-	Crocodylia	ND3_GenBank
Caiman_yacare	-	Crocodylia	ND3_GenBank
Cairina_moschata	c	Aves	ND3_RefSeq_genes.fa
Calcarius_ornatus	-	Aves	B10K
Calicalicus_madagascariensis	-	Aves	ND3_GenBank
Calidris_pygmaea	c	Aves	ND3_RefSeq_genes.fa
Calidris_ruficollis	c	Aves	ND3_RefSeq_genes.fa
Callacanthis_burtoni	-	Aves	ND3_GenBank
Callaeas_cinereus	-	Aves	ND3_RefSeq_genes.fa
Callaeas_wilsoni	-	Aves	B10K
Calliope_calliope	-	Aves	ND3_RefSeq_genes.fa
Callipepla_squamata	c	Aves	ND3_RefSeq_genes.fa
Calliphlox_amethystina	g	Aves	ND3_RefSeq_genes.fa
Callisaurus_draconoides	-	Bifurcata	ND3_GenBank
Callopistes_maculatus	-	Bifurcata	ND3_GenBank
Caloenas_maculata	t	Aves	ND3_RefSeq_genes.fa
Caloenas_nicobarica	c	Aves	ND3_RefSeq_genes.fa
Calonectris_diomedea	-	Aves	ND3_GenBank
Caloperdix_oculeus	c	Aves	ND3_RefSeq_genes.fa
Calotes_versicolor	-	Bifurcata	ND3_RefSeq_genes.fa
Calumma_parsonii	-	Bifurcata	ND3_GenBank
Calypte_anna	g	Aves	B10K
Calyptocichla_serina	-	Aves	ND3_GenBank
Calyptomena_viridis	-	Aves	B10K
Calyptorhynchus_baudinii	c	Aves	ND3_RefSeq_genes.fa
Calyptorhynchus_lathami	c	Aves	ND3_RefSeq_genes.fa
Calyptorhynchus_latirostris	c	Aves	ND3_RefSeq_genes.fa
Camaroptera_brachyura	-	Aves	ND3_GenBank
Camaroptera_brachyura_brachyura	-	Aves	ND3_GenBank
Camaroptera_brevicaudata	-	Aves	ND3_GenBank
Camaroptera_brevicaudata_tincta	-	Aves	ND3_GenBank
Camaroptera_chloronota	-	Aves	ND3_GenBank
Camaroptera_harterti	-	Aves	ND3_GenBank
Campephaga_flava	-	Aves	ND3_GenBank
Campephilus_gayaquilensis	-	Aves	ND3_GenBank
Campephilus_guatemalensis	c	Aves	ND3_RefSeq_genes.fa
Campephilus_haematogaster	-	Aves	ND3_GenBank
Campephilus_imperialis	c	Aves	ND3_RefSeq_genes.fa
Campephilus_leucopogon	-	Aves	ND3_GenBank
Campephilus_magellanicus	-	Aves	ND3_GenBank
Campephilus_melanoleucos	-	Aves	ND3_GenBank
Campephilus_pollens	-	Aves	ND3_GenBank
Campephilus_rubricollis	-	Aves	ND3_GenBank
Campethera_abingoni	-	Aves	ND3_GenBank
Campethera_caroli	-	Aves	ND3_GenBank
Campethera_nivosa	c	Aves	ND3_GenBank
Campethera_nubica	-	Aves	ND3_GenBank
Campethera_scriptoricauda	-	Aves	ND3_GenBank
Campicoloides_bifasciatus	-	Aves	ND3_GenBank
Campylorhamphus_falcularius	-	Aves	ND3_GenBank
Campylorhamphus_procurvoides	-	Aves	ND3_GenBank
Campylorhamphus_pucherani	-	Aves	ND3_GenBank
Campylorhamphus_pusillus	-	Aves	ND3_GenBank
Campylorhamphus_trochilirostris	-	Aves	ND3_GenBank
Campylorhynchus_brunneicapillus	-	Aves	ND3_RefSeq_genes.fa
Campylorhynchus_zonatus	-	Aves	ND3_RefSeq_genes.fa
Canirallus_beankaensis	c	Aves	ND3_GenBank
Canirallus_kioloides_berliozi	c	Aves	ND3_GenBank
Canirallus_kioloides_kioloides	c	Aves	ND3_GenBank
Canirallus_oculeus	c	Aves	ND3_GenBank
Capito_niger	c	Aves	ND3_GenBank
Caprimulgus_indicus	c	Aves	ND3_RefSeq_genes.fa
Capsiempis_flaveola	-	Aves	ND3_GenBank
Caracara_cheriway	c	Aves	ND3_RefSeq_genes.fa
Caracara_creightoni	c	Aves	ND3_RefSeq_genes.fa
Caracara_plancus	c	Aves	ND3_RefSeq_genes.fa
Cardellina_canadensis	-	Aves	ND3_RefSeq_genes.fa
Cardellina_pusilla	-	Aves	ND3_GenBank
Cardellina_rubra	-	Aves	ND3_GenBank
Cardellina_rubrifrons	-	Aves	ND3_GenBank
Cardinalis_cardinalis	-	Aves	ND3_RefSeq_genes.fa
Carduelis_carduelis	-	Aves	ND3_GenBank
Caretta_caretta	t	Testudines	ND3_RefSeq_genes.fa
Carettochelys_insculpta	-	Testudines	ND3_RefSeq_genes.fa
Cariama_cristata	c	Aves	B10K
Carpodacus_erythrinus	-	Aves	ND3_RefSeq_genes.fa
Carpodacus_nipalensis	-	Aves	ND3_GenBank
Carpodacus_pulcherrimus	-	Aves	ND3_GenBank
Carpodacus_puniceus	-	Aves	ND3_GenBank
Carpodacus_rhodochlamys	-	Aves	ND3_GenBank
Carpodacus_rodochroa	-	Aves	ND3_GenBank
Carpodacus_rodopeplus	-	Aves	ND3_GenBank
Carpodacus_roseus	-	Aves	ND3_RefSeq_genes.fa
Carpodacus_rubescens	-	Aves	ND3_GenBank
Carpodacus_rubicilla	-	Aves	ND3_GenBank
Carpodacus_rubicilloides	-	Aves	ND3_RefSeq_genes.fa
Carpodacus_synoicus	-	Aves	ND3_GenBank
Carpodacus_thura	-	Aves	ND3_GenBank
Carpodacus_vinaceus	-	Aves	ND3_GenBank
Carterornis_chrysomela	-	Aves	ND3_GenBank
Carterornis_leucotis	-	Aves	ND3_GenBank
Casuarius_bennetti	c	Aves	ND3_GenBank
Casuarius_casuarius	c	Aves	ND3_RefSeq_genes.fa
Cathartes_aura	c	Aves	ND3_RefSeq_genes.fa
Catharus_fuscescens	-	Aves	B10K
Catharus_ustulatus	-	Aves	ND3_GenBank
Causus_defilippii	-	Bifurcata	ND3_RefSeq_genes.fa
Cecropis_daurica	-	Aves	ND3_RefSeq_genes.fa
Celeus_castaneus	c	Aves	ND3_GenBank
Celeus_elegans	-	Aves	ND3_GenBank
Celeus_flavescens	c	Aves	ND3_GenBank
Celeus_flavus	c	Aves	ND3_GenBank
Celeus_galeatus	c	Aves	ND3_GenBank
Celeus_grammicus	c	Aves	ND3_GenBank
Celeus_loricatus	c	Aves	ND3_GenBank
Celeus_lugubris	c	Aves	ND3_GenBank
Celeus_obrieni	c	Aves	ND3_GenBank
Celeus_spectabilis	c	Aves	ND3_GenBank
Celeus_torquatus	c	Aves	ND3_GenBank
Celeus_undatus	-	Aves	ND3_GenBank
Centrochelys_sulcata	c	Testudines	ND3_GenBank
Centronyx_bairdii	-	Aves	ND3_GenBank
Centronyx_henslowii	-	Aves	ND3_GenBank
Centropus_bengalensis	c	Aves	B10K
Centropus_sinensis	c	Aves	ND3_GenBank
Centropus_unirufus	c	Aves	B10K
Cephalopterus_ornatus	-	Aves	B10K
Cerasophila_thompsoni	-	Aves	ND3_GenBank
Cercococcyx_mechowi	c	Aves	ND3_GenBank
Cercococcyx_montanus_montanus	c	Aves	ND3_GenBank
Cercococcyx_montanus_patulus	c	Aves	ND3_GenBank
Cercococcyx_olivinus	c	Aves	ND3_GenBank
Cercomacra_brasiliana	-	Aves	ND3_GenBank
Cercomacra_carbonaria	-	Aves	ND3_GenBank
Cercomacra_cinerascens	-	Aves	ND3_GenBank
Cercomacra_ferdinandi	-	Aves	ND3_GenBank
Cercomacra_laeta	-	Aves	ND3_GenBank
Cercomacra_manu	-	Aves	ND3_GenBank
Cercomacra_melanaria	-	Aves	ND3_GenBank
Cercomacra_nigrescens	-	Aves	ND3_GenBank
Cercomacra_nigricans	-	Aves	ND3_GenBank
Cercomacra_parkeri	-	Aves	ND3_GenBank
Cercomacra_serva	-	Aves	ND3_GenBank
Cercomacra_tyrannina	-	Aves	ND3_GenBank
Cercomela_familiaris	-	Aves	ND3_GenBank
Cercomela_fusca	-	Aves	ND3_GenBank
Cercomela_melanura	-	Aves	ND3_GenBank
Cercomela_schlegelii	-	Aves	ND3_GenBank
Cercomela_scotocerca	-	Aves	ND3_GenBank
Cercomela_sinuata	-	Aves	ND3_GenBank
Cercomela_sordida	-	Aves	ND3_GenBank
Cercomela_tractrac	-	Aves	ND3_GenBank
Cercotrichas_coryphoeus	-	Aves	B10K
Cerrophidion_godmani	-	Bifurcata	ND3_GenBank
Certhia_brachydactyla	-	Aves	B10K
Certhia_familiaris	-	Aves	ND3_GenBank
Certhiaxis_cinnamomeus	-	Aves	ND3_GenBank
Certhiaxis_mustelinus	-	Aves	ND3_GenBank
Ceryle_rudis	c	Aves	ND3_RefSeq_genes.fa
Cettia_cetti	-	Aves	B10K
Cettia_fortipes	-	Aves	ND3_GenBank
Ceuthmochares_aereus	c	Aves	B10K
Ceyx_azureus	c	Aves	ND3_GenBank
Ceyx_cyanopectus	c	Aves	B10K
Ceyx_erithaca	c	Aves	ND3_GenBank
Ceyx_lecontei	c	Aves	ND3_GenBank
Ceyx_lepidus	c	Aves	ND3_GenBank
Ceyx_madagascariensis	c	Aves	ND3_GenBank
Ceyx_melanurus	c	Aves	ND3_GenBank
Ceyx_melanurus_melanurus	c	Aves	ND3_GenBank
Ceyx_melanurus_mindanensis	c	Aves	ND3_GenBank
Ceyx_melanurus_samarensis	c	Aves	ND3_GenBank
Ceyx_rufidorsa_rufidorsa	c	Aves	ND3_GenBank
Chaetops_frenatus	-	Aves	B10K
Chaetorhynchus_papuensis	-	Aves	ND3_GenBank
Chaetura_pelagica	-	Aves	ND3_RefSeq_genes.fa
Chalarodon_madagascariensis	-	Bifurcata	ND3_RefSeq_genes.fa
Chalcoparia_singalensis	-	Aves	ND3_GenBank
Chalcophaps_indica	c	Aves	ND3_GenBank
Chamaea_fasciata	-	Aves	ND3_GenBank
Chamaeleo_africanus	-	Bifurcata	ND3_RefSeq_genes.fa
Chamaeleo_arabicus	-	Bifurcata	ND3_RefSeq_genes.fa
Chamaeleo_calcaricarens	-	Bifurcata	ND3_RefSeq_genes.fa
Chamaeleo_calyptratus	-	Bifurcata	ND3_RefSeq_genes.fa
Chamaeleo_chamaeleon	-	Bifurcata	ND3_RefSeq_genes.fa
Chamaeleo_chamaeleon_musae	-	Bifurcata	ND3_GenBank
Chamaeleo_chamaeleon_recticrista	-	Bifurcata	ND3_GenBank
Chamaeleo_dilepis	-	Bifurcata	ND3_RefSeq_genes.fa
Chamaeleo_monachus	-	Bifurcata	ND3_RefSeq_genes.fa
Chamaeleo_zeylanicus	-	Bifurcata	ND3_RefSeq_genes.fa
Chamaeza_campanisona	-	Aves	ND3_GenBank
Charadrius_alexandrinus	c	Aves	ND3_RefSeq_genes.fa
Charadrius_alticola	c	Aves	ND3_GenBank
Charadrius_asiaticus	c	Aves	ND3_GenBank
Charadrius_bicinctus	c	Aves	ND3_GenBank
Charadrius_collaris	c	Aves	ND3_GenBank
Charadrius_dubius	c	Aves	ND3_GenBank
Charadrius_falklandicus	c	Aves	ND3_GenBank
Charadrius_hiaticula	c	Aves	ND3_GenBank
Charadrius_javanicus	c	Aves	ND3_GenBank
Charadrius_leschenaultii	c	Aves	ND3_GenBank
Charadrius_marginatus	c	Aves	ND3_GenBank
Charadrius_modestus	c	Aves	ND3_GenBank
Charadrius_mongolus	c	Aves	ND3_GenBank
Charadrius_montanus	c	Aves	ND3_GenBank
Charadrius_nivosus	c	Aves	ND3_GenBank
Charadrius_pallidus	c	Aves	ND3_GenBank
Charadrius_pecuarius	c	Aves	ND3_GenBank
Charadrius_placidus	c	Aves	ND3_GenBank
Charadrius_sanctaehelenae	c	Aves	ND3_GenBank
Charadrius_semipalmatus	c	Aves	ND3_GenBank
Charadrius_thoracicus	c	Aves	ND3_GenBank
Charadrius_tricollaris	c	Aves	ND3_GenBank
Charadrius_veredus	c	Aves	ND3_GenBank
Charadrius_vociferus	c	Aves	ND3_GenBank
Charadrius_wilsonia	c	Aves	ND3_GenBank
Chasiempis_sandwichensis	-	Aves	ND3_GenBank
Chatarrhaea_gularis	-	Aves	ND3_GenBank
Chauna_torquata	c	Aves	B10K
Chaunoproctus_ferreorostris	-	Aves	ND3_GenBank
Chelidorhynx_hypoxanthus	-	Aves	ND3_GenBank
Chelodina_burrungandjii	-	Testudines	ND3_RefSeq_genes.fa
Chelodina_canni	-	Testudines	ND3_RefSeq_genes.fa
Chelodina_colliei	-	Testudines	ND3_RefSeq_genes.fa
Chelodina_expansa	-	Testudines	ND3_RefSeq_genes.fa
Chelodina_longicollis	-	Testudines	ND3_RefSeq_genes.fa
Chelodina_mccordi	-	Testudines	ND3_RefSeq_genes.fa
Chelodina_novaeguineae	-	Testudines	ND3_RefSeq_genes.fa
Chelodina_oblonga	-	Testudines	ND3_RefSeq_genes.fa
Chelodina_parkeri	-	Testudines	ND3_RefSeq_genes.fa
Chelodina_pritchardi	-	Testudines	ND3_RefSeq_genes.fa
Chelodina_steindachneri	-	Testudines	ND3_RefSeq_genes.fa
Chelonia_mydas	c	Testudines	ND3_RefSeq_genes.fa
Chelonoidis_alburyorum	c	Testudines	ND3_GenBank
Chelonoidis_carbonarius	c	Testudines	ND3_GenBank
Chelonoidis_chilensis	t	Testudines	ND3_GenBank
Chelonoidis_denticulatus	c	Testudines	ND3_GenBank
Chelonoidis_niger	c	Testudines	ND3_GenBank
Chelonoidis_vicina	c	Testudines	ND3_GenBank
Chelus_fimbriata	-	Testudines	ND3_RefSeq_genes.fa
Chelydra_serpentina	c	Testudines	ND3_RefSeq_genes.fa
Chenorhamphus_campbelli	-	Aves	ND3_GenBank
Chenorhamphus_grayi	-	Aves	ND3_GenBank
Chilia_melanura	-	Aves	ND3_GenBank
Chionis_minor	c	Aves	ND3_GenBank
Chitra_indica	c	Testudines	ND3_RefSeq_genes.fa
Chlamydosaurus_kingii	-	Bifurcata	ND3_RefSeq_genes.fa
Chlamydotis_macqueenii	c	Aves	ND3_GenBank
Chloris_ambigua	-	Aves	ND3_GenBank
Chloris_chloris	-	Aves	ND3_GenBank
Chloris_monguilloti	-	Aves	ND3_GenBank
Chloris_sinica	-	Aves	ND3_RefSeq_genes.fa
Chloris_sinica_ussuriensis	-	Aves	ND3_GenBank
Chloris_spinoides	-	Aves	ND3_GenBank
Chloroceryle_aenea	c	Aves	ND3_GenBank
Chloroceryle_americana	c	Aves	ND3_GenBank
Chlorocharis_emiliae	-	Aves	ND3_GenBank
Chlorocichla_falkensteini	-	Aves	ND3_GenBank
Chlorocichla_flavicollis	-	Aves	ND3_GenBank
Chlorocichla_flaviventris	-	Aves	ND3_GenBank
Chlorocichla_simplex	-	Aves	ND3_GenBank
Chlorophanes_spiza	-	Aves	ND3_RefSeq_genes.fa
Chlorophonia_cyanea	-	Aves	ND3_GenBank
Chloropicus_namaquus	-	Aves	ND3_GenBank
Chloropicus_pyrrhogaster	t	Aves	ND3_GenBank
Chloropsis_aurifrons	-	Aves	ND3_GenBank
Chloropsis_aurifrons_aurifrons	-	Aves	ND3_GenBank
Chloropsis_aurifrons_incompta	-	Aves	ND3_GenBank
Chloropsis_aurifrons_inornata	-	Aves	ND3_GenBank
Chloropsis_aurifrons_insularis	-	Aves	ND3_GenBank
Chloropsis_aurifrons_pridii	-	Aves	ND3_GenBank
Chloropsis_cochinchinensis_chlorocephala	-	Aves	ND3_GenBank
Chloropsis_cochinchinensis_cochinchinensis	-	Aves	ND3_GenBank
Chloropsis_cochinchinensis_kinneari	-	Aves	ND3_GenBank
Chloropsis_cochinchinensis_moluccensis	-	Aves	ND3_GenBank
Chloropsis_cochinchinensis_serithai	-	Aves	ND3_GenBank
Chloropsis_cochinchinensis_viridinucha	-	Aves	ND3_GenBank
Chloropsis_cyanopogon	-	Aves	ND3_GenBank
Chloropsis_cyanopogon_cyanopogon	-	Aves	ND3_GenBank
Chloropsis_cyanopogon_septentrionalis	-	Aves	ND3_GenBank
Chloropsis_flavipennis	-	Aves	ND3_GenBank
Chloropsis_hardwickii	-	Aves	ND3_GenBank
Chloropsis_hardwickii_hardwickii	-	Aves	ND3_GenBank
Chloropsis_hardwickii_malayana	-	Aves	ND3_GenBank
Chloropsis_hardwickii_melliana	-	Aves	ND3_GenBank
Chloropsis_jerdoni	-	Aves	ND3_GenBank
Chloropsis_kinabaluensis	-	Aves	ND3_GenBank
Chloropsis_media	-	Aves	ND3_GenBank
Chloropsis_palawanensis	-	Aves	ND3_GenBank
Chloropsis_sonnerati_sonnerati	-	Aves	ND3_GenBank
Chloropsis_sonnerati_zosterops	-	Aves	ND3_GenBank
Chloropsis_venusta	-	Aves	ND3_GenBank
Chordeiles_acutipennis	c	Aves	B10K
Chroicocephalus_maculipennis	c	Aves	B10K
Chroicocephalus_ridibundus	-	Aves	ND3_RefSeq_genes.fa
Chrysemys_picta	g	Testudines	ND3_RefSeq_genes.fa
Chrysemys_picta_bellii	g	Testudines	ND3_RefSeq_genes.fa
Chrysocolaptes_lucidus	c	Aves	ND3_GenBank
Chrysocolaptes_validus	-	Aves	ND3_GenBank
Chrysolampis_mosquitus	c	Aves	ND3_RefSeq_genes.fa
Chrysolophus_amherstiae	c	Aves	ND3_RefSeq_genes.fa
Chrysolophus_pictus	c	Aves	ND3_RefSeq_genes.fa
Chrysominla_strigula	-	Aves	ND3_GenBank
Chrysomma_sinense	-	Aves	ND3_GenBank
Chrysomus_cyanopus	-	Aves	ND3_RefSeq_genes.fa
Chrysomus_icterocephalus	-	Aves	ND3_RefSeq_genes.fa
Chrysomus_ruficapillus	-	Aves	ND3_RefSeq_genes.fa
Chrysomus_thilius	-	Aves	ND3_RefSeq_genes.fa
Chrysomus_xanthophthalmus	-	Aves	ND3_RefSeq_genes.fa
Chrysophlegma_flavinucha	-	Aves	ND3_GenBank
Chrysophlegma_mentale	-	Aves	ND3_GenBank
Chrysophlegma_miniaceum	-	Aves	ND3_GenBank
Chunga_burmeisteri	c	Aves	B10K
Ciccaba_nigrolineata	c	Aves	B10K
Cichlherminia_lherminieri	-	Aves	ND3_GenBank
Cichlocolaptes_leucophrus	-	Aves	ND3_GenBank
Ciconia_boyciana	-	Aves	ND3_RefSeq_genes.fa
Ciconia_ciconia	-	Aves	ND3_RefSeq_genes.fa
Ciconia_maguari	c	Aves	B10K
Ciconia_nigra	c	Aves	ND3_RefSeq_genes.fa
Cinclodes_albidiventris	-	Aves	ND3_GenBank
Cinclodes_albiventris	-	Aves	ND3_GenBank
Cinclodes_antarcticus	-	Aves	ND3_GenBank
Cinclodes_aricomae	-	Aves	ND3_GenBank
Cinclodes_atacamensis	-	Aves	ND3_GenBank
Cinclodes_comechingonus	-	Aves	ND3_GenBank
Cinclodes_espinhacensis	-	Aves	ND3_GenBank
Cinclodes_excelsior	-	Aves	ND3_GenBank
Cinclodes_fuscus	-	Aves	ND3_GenBank
Cinclodes_fuscus_fuscus	-	Aves	ND3_GenBank
Cinclodes_fuscus_oreobates	-	Aves	ND3_GenBank
Cinclodes_nigrofumosus	-	Aves	ND3_GenBank
Cinclodes_olrogi	-	Aves	ND3_GenBank
Cinclodes_oustaleti	-	Aves	ND3_GenBank
Cinclodes_pabsti	-	Aves	ND3_GenBank
Cinclodes_palliatus	-	Aves	ND3_GenBank
Cinclodes_patagonicus	-	Aves	ND3_GenBank
Cinclodes_taczanowskii	-	Aves	ND3_GenBank
Cincloramphus_timoriensis	-	Aves	ND3_GenBank
Cinclus_mexicanus	-	Aves	B10K
Cinclus_pallasii	-	Aves	ND3_GenBank
Cinnyris_afer	-	Aves	ND3_GenBank
Cinnyris_bouvieri	-	Aves	ND3_GenBank
Cinnyris_chalybeus	-	Aves	ND3_GenBank
Cinnyris_chloropygius	-	Aves	ND3_GenBank
Cinnyris_fuelleborni	-	Aves	ND3_GenBank
Cinnyris_jugularis	-	Aves	ND3_GenBank
Cinnyris_loveridgei	-	Aves	ND3_GenBank
Cinnyris_ludovicensis	-	Aves	ND3_GenBank
Cinnyris_mediocris	-	Aves	ND3_GenBank
Cinnyris_moreaui	-	Aves	ND3_GenBank
Cinnyris_regius	-	Aves	ND3_GenBank
Cinnyris_reichenowi	-	Aves	ND3_GenBank
Cinnyris_reichenowi_preussi	-	Aves	ND3_GenBank
Cinnyris_stuhlmanni	-	Aves	ND3_GenBank
Cinnyris_superbus	-	Aves	ND3_GenBank
Cinnyris_usambaricus	-	Aves	ND3_GenBank
Cinnyris_venustus	-	Aves	ND3_GenBank
Cinnyris_whytei_skye	-	Aves	ND3_GenBank
Cinnyris_whytei_whytei	-	Aves	ND3_GenBank
Circaetus_pectoralis	c	Aves	B10K
Circus_assimilis	c	Aves	ND3_GenBank
Circus_cyaneus	c	Aves	ND3_GenBank
Circus_melanoleucos	-	Aves	ND3_RefSeq_genes.fa
Circus_teauteensis	-	Aves	ND3_GenBank
Cissa_chinensis	-	Aves	ND3_GenBank
Cissa_hypoleuca	-	Aves	ND3_GenBank
Cissa_jefferyi	-	Aves	ND3_GenBank
Cisticola_brachypterus_brachypterus	-	Aves	ND3_GenBank
Cisticola_cantans_belli	-	Aves	ND3_GenBank
Cisticola_cherina	-	Aves	ND3_GenBank
Cisticola_chubbi_adametzi	-	Aves	ND3_GenBank
Cisticola_discolor	-	Aves	ND3_GenBank
Cisticola_erythrops	-	Aves	ND3_GenBank
Cisticola_juncidis	-	Aves	B10K
Cisticola_marginatus_amphilectus	-	Aves	ND3_GenBank
Cisticola_tinniens_perpullus	-	Aves	ND3_GenBank
Clemmys_guttata	t	Testudines	ND3_GenBank
Clibanornis_dendrocolaptoides	-	Aves	ND3_GenBank
Climacteris_rufus	-	Aves	ND3_GenBank
Clytomyias_insignis_oorti	-	Aves	ND3_GenBank
Clytorhynchus_hamlini	-	Aves	ND3_GenBank
Clytorhynchus_nigrogularis	-	Aves	ND3_GenBank
Clytorhynchus_pachycephaloides	-	Aves	ND3_GenBank
Clytorhynchus_vitiensis	-	Aves	ND3_GenBank
Cnemaspis_limi	-	Bifurcata	ND3_RefSeq_genes.fa
Cnemophilus_loriae	-	Aves	ND3_GenBank
Cnemotriccus_fuscatus	-	Aves	ND3_RefSeq_genes.fa
Cnemotriccus_fuscatus_fuscatior	-	Aves	ND3_GenBank
Cnipodectes_subbrunneus	-	Aves	ND3_GenBank
Coccothraustes_coccothraustes	-	Aves	ND3_RefSeq_genes.fa
Cochlearius_cochlearius	c	Aves	B10K
Coereba_flaveola	-	Aves	ND3_GenBank
Colaptes_atricollis	-	Aves	ND3_GenBank
Colaptes_auratus	c	Aves	ND3_GenBank
Colaptes_auricularis	-	Aves	ND3_GenBank
Colaptes_campestris	-	Aves	ND3_GenBank
Colaptes_chrysoides	-	Aves	ND3_GenBank
Colaptes_melanochloros	-	Aves	ND3_GenBank
Colaptes_pitius	-	Aves	ND3_GenBank
Colaptes_punctigula	c	Aves	ND3_GenBank
Colaptes_rivolii	-	Aves	ND3_GenBank
Colaptes_rubiginosus	c	Aves	ND3_GenBank
Colaptes_rupicola	-	Aves	ND3_GenBank
Coleonyx_variegatus	-	Bifurcata	ND3_RefSeq_genes.fa
Colinus_virginianus	c	Aves	ND3_RefSeq_genes.fa
Colius_striatus	c	Aves	B10K
Colluricincla_boweri	-	Aves	ND3_GenBank
Colluricincla_harmonica	-	Aves	ND3_GenBank
Colluricincla_megarhyncha	-	Aves	ND3_GenBank
Colluricincla_woodwardi	-	Aves	ND3_GenBank
Colonia_colonus	-	Aves	ND3_GenBank
Columba_janthina_janthina	t	Aves	ND3_GenBank
Columba_jouyi	c	Aves	ND3_RefSeq_genes.fa
Columba_livia	c	Aves	ND3_RefSeq_genes.fa
Columba_rupestris	c	Aves	ND3_RefSeq_genes.fa
Columbina_picui	c	Aves	B10K
Conolophus_subcristatus	-	Bifurcata	ND3_RefSeq_genes.fa
Conopophaga_ardesiaca	-	Aves	ND3_GenBank
Conopophaga_aurita	-	Aves	ND3_GenBank
Conopophaga_castaneiceps	-	Aves	ND3_GenBank
Conopophaga_cearae	-	Aves	ND3_GenBank
Conopophaga_lineata	-	Aves	ND3_GenBank
Conopophaga_melanogaster	-	Aves	ND3_GenBank
Conopophaga_melanops	-	Aves	ND3_GenBank
Conopophaga_peruviana	-	Aves	ND3_GenBank
Conopophaga_roberti	-	Aves	ND3_GenBank
Conostoma_aemodium	-	Aves	ND3_GenBank
Contopus_cooperi	-	Aves	ND3_GenBank
Contopus_sordidulus_veliei	-	Aves	ND3_GenBank
Contopus_virens	-	Aves	ND3_GenBank
Cophosaurus_texanus	-	Bifurcata	ND3_GenBank
Copsychus_saularis	-	Aves	ND3_RefSeq_genes.fa
Copsychus_sechellarum	-	Aves	B10K
Coracias_abyssinicus	c	Aves	ND3_GenBank
Coracina_caesia	-	Aves	ND3_GenBank
Coracina_lineata	-	Aves	ND3_GenBank
Coracopsis_vasa	c	Aves	ND3_RefSeq_genes.fa
Coracornis_raveni	-	Aves	ND3_GenBank
Coracornis_sanghirensis	-	Aves	ND3_GenBank
Corcorax_melanorhamphos	-	Aves	ND3_GenBank
Cormobates_placens	-	Aves	ND3_GenBank
Corvus_albicollis	-	Aves	ND3_GenBank
Corvus_albus	-	Aves	ND3_GenBank
Corvus_bennetti	-	Aves	ND3_GenBank
Corvus_brachyrhynchos	-	Aves	ND3_RefSeq_genes.fa
Corvus_caurinus	-	Aves	ND3_GenBank
Corvus_corax	-	Aves	ND3_RefSeq_genes.fa
Corvus_cornix	-	Aves	ND3_GenBank
Corvus_corone_corone	-	Aves	ND3_GenBank
Corvus_corone_orientalis	-	Aves	ND3_GenBank
Corvus_coronoides	-	Aves	ND3_RefSeq_genes.fa
Corvus_coronoides_coronoides	-	Aves	ND3_GenBank
Corvus_coronoides_perplexus	-	Aves	ND3_GenBank
Corvus_crassirostris	-	Aves	ND3_GenBank
Corvus_cryptoleucus	-	Aves	ND3_RefSeq_genes.fa
Corvus_dauuricus	-	Aves	ND3_GenBank
Corvus_edithae	-	Aves	ND3_GenBank
Corvus_enca_celebensis	-	Aves	ND3_GenBank
Corvus_enca_pusillus	-	Aves	ND3_GenBank
Corvus_florensis	-	Aves	ND3_GenBank
Corvus_frugilegus	-	Aves	ND3_RefSeq_genes.fa
Corvus_frugilegus_frugilegus	-	Aves	ND3_GenBank
Corvus_frugilegus_pastinator	-	Aves	ND3_GenBank
Corvus_fuscicapillus	-	Aves	ND3_GenBank
Corvus_hawaiiensis	-	Aves	ND3_RefSeq_genes.fa
Corvus_insularis	-	Aves	ND3_GenBank
Corvus_kubaryi	-	Aves	ND3_GenBank
Corvus_macrorhynchos	-	Aves	ND3_RefSeq_genes.fa
Corvus_macrorhynchos_japonensis	-	Aves	ND3_GenBank
Corvus_macrorhynchos_levaillantii	-	Aves	ND3_GenBank
Corvus_macrorhynchos_mandshuricus	-	Aves	ND3_GenBank
Corvus_mellori	-	Aves	ND3_GenBank
Corvus_minutus	-	Aves	ND3_GenBank
Corvus_monedula	-	Aves	ND3_GenBank
Corvus_moneduloides	-	Aves	ND3_GenBank
Corvus_moriorum	-	Aves	ND3_RefSeq_genes.fa
Corvus_moriorum_antipodum	-	Aves	ND3_GenBank
Corvus_nasicus	-	Aves	ND3_GenBank
Corvus_orru_cecilae	-	Aves	ND3_GenBank
Corvus_ossifragus	-	Aves	ND3_GenBank
Corvus_pectoralis	-	Aves	ND3_GenBank
Corvus_ruficollis	-	Aves	ND3_GenBank
Corvus_sinaloae	-	Aves	ND3_GenBank
Corvus_splendens	-	Aves	ND3_RefSeq_genes.fa
Corvus_tasmanicus_boreus	-	Aves	ND3_GenBank
Corvus_tasmanicus_tasmanicus	-	Aves	ND3_GenBank
Corvus_tristis	-	Aves	ND3_GenBank
Corvus_typicus	-	Aves	ND3_GenBank
Corvus_validus	-	Aves	ND3_GenBank
Corvus_woodfordi	-	Aves	ND3_GenBank
Coryphistera_alaudina	-	Aves	ND3_GenBank
Corythaixoides_concolor	c	Aves	B10K
Corythopis_torquatus	-	Aves	ND3_GenBank
Corythornis_cristatus	c	Aves	ND3_GenBank
Corythornis_cristatus_thomensis	c	Aves	ND3_GenBank
Corythornis_leucogaster	c	Aves	ND3_GenBank
Corythornis_nais	c	Aves	ND3_GenBank
Coturnicops_exquisitus	-	Aves	ND3_RefSeq_genes.fa
Coturnix_chinensis	c	Aves	ND3_RefSeq_genes.fa
Coturnix_japonica	c	Aves	ND3_RefSeq_genes.fa
Cranioleuca_albicapilla	-	Aves	ND3_GenBank
Cranioleuca_albiceps	-	Aves	ND3_GenBank
Cranioleuca_antisiensis	-	Aves	ND3_GenBank
Cranioleuca_baroni	-	Aves	ND3_GenBank
Cranioleuca_curtata	-	Aves	ND3_GenBank
Cranioleuca_demissa	-	Aves	ND3_GenBank
Cranioleuca_dissita	-	Aves	ND3_GenBank
Cranioleuca_erythrops	-	Aves	ND3_GenBank
Cranioleuca_gutturata	-	Aves	ND3_GenBank
Cranioleuca_hellmayri	-	Aves	ND3_GenBank
Cranioleuca_marcapatae	-	Aves	ND3_GenBank
Cranioleuca_muelleri	-	Aves	ND3_GenBank
Cranioleuca_obsoleta	-	Aves	ND3_GenBank
Cranioleuca_pallida	-	Aves	ND3_GenBank
Cranioleuca_pyrrhophia	-	Aves	ND3_GenBank
Cranioleuca_semicinerea	-	Aves	ND3_GenBank
Cranioleuca_subcristata	-	Aves	ND3_GenBank
Cranioleuca_sulphurifera	-	Aves	ND3_GenBank
Cranioleuca_vulpecula	-	Aves	ND3_GenBank
Cranioleuca_vulpina	-	Aves	ND3_GenBank
Crax_daubentoni	c	Aves	ND3_RefSeq_genes.fa
Crax_rubra	c	Aves	ND3_RefSeq_genes.fa
Criniger_barbatus	-	Aves	ND3_GenBank
Criniger_calurus	-	Aves	ND3_GenBank
Criniger_chloronotus	-	Aves	ND3_GenBank
Criniger_ndussumensis	-	Aves	ND3_GenBank
Crithagra_burtoni	-	Aves	ND3_GenBank
Crithagra_capistrata	-	Aves	ND3_GenBank
Crithagra_citrinelloides	-	Aves	ND3_GenBank
Crithagra_flaviventris	-	Aves	ND3_GenBank
Crithagra_mozambica	-	Aves	ND3_GenBank
Crithagra_rufobrunnea	-	Aves	ND3_GenBank
Crithagra_sulphurata	-	Aves	ND3_GenBank
Crocodylus_acutus	-	Crocodylia	ND3_RefSeq_genes.fa
Crocodylus_intermedius	-	Crocodylia	ND3_RefSeq_genes.fa
Crocodylus_johnsoni	-	Crocodylia	ND3_RefSeq_genes.fa
Crocodylus_mindorensis	-	Crocodylia	ND3_RefSeq_genes.fa
Crocodylus_moreletii	-	Crocodylia	ND3_RefSeq_genes.fa
Crocodylus_niloticus	-	Crocodylia	ND3_RefSeq_genes.fa
Crocodylus_novaeguineae	-	Crocodylia	ND3_RefSeq_genes.fa
Crocodylus_palustris	-	Crocodylia	ND3_RefSeq_genes.fa
Crocodylus_porosus	-	Crocodylia	ND3_RefSeq_genes.fa
Crocodylus_rhombifer	-	Crocodylia	ND3_RefSeq_genes.fa
Crocodylus_siamensis	-	Crocodylia	ND3_RefSeq_genes.fa
Crossoptilon_auritum	c	Aves	ND3_RefSeq_genes.fa
Crossoptilon_crossoptilon	c	Aves	ND3_RefSeq_genes.fa
Crossoptilon_harmani	c	Aves	ND3_RefSeq_genes.fa
Crossoptilon_mantchuricum	c	Aves	ND3_RefSeq_genes.fa
Crotalus_adamanteus	-	Bifurcata	ND3_RefSeq_genes.fa
Crotalus_cerastes	-	Bifurcata	ND3_GenBank
Crotalus_horridus	-	Bifurcata	ND3_RefSeq_genes.fa
Crotophaga_ani	c	Aves	ND3_GenBank
Crotophaga_sulcirostris	c	Aves	B10K
Crypsirina_temia	-	Aves	ND3_GenBank
Cryptospiza_reichenovii	-	Aves	ND3_GenBank
Cryptosylvicola_randrianasoloi	-	Aves	ND3_GenBank
Crypturellus_cinnamomeus	c	Aves	B10K
Crypturellus_soui	c	Aves	B10K
Crypturellus_tataupa	c	Aves	ND3_GenBank
Crypturellus_undulatus	c	Aves	B10K
Cuculus_canorus	t	Aves	ND3_GenBank
Cuculus_poliocephalus	t	Aves	ND3_RefSeq_genes.fa
Culicicapa_ceylonensis	-	Aves	ND3_RefSeq_genes.fa
Culicivora_caudacuta	-	Aves	ND3_GenBank
Cuora_amboinensis	c	Testudines	ND3_RefSeq_genes.fa
Cuora_aurocapitata	-	Testudines	ND3_RefSeq_genes.fa
Cuora_bourreti	t	Testudines	ND3_RefSeq_genes.fa
Cuora_flavomarginata	t	Testudines	ND3_RefSeq_genes.fa
Cuora_galbinifrons	t	Testudines	ND3_RefSeq_genes.fa
Cuora_mccordi	t	Testudines	ND3_GenBank
Cuora_mouhotii	t	Testudines	ND3_RefSeq_genes.fa
Cuora_pani	-	Testudines	ND3_RefSeq_genes.fa
Cuora_picturata	t	Testudines	ND3_RefSeq_genes.fa
Cuora_trifasciata	-	Testudines	ND3_RefSeq_genes.fa
Curaeus_curaeus	-	Aves	ND3_RefSeq_genes.fa
Cursorius_temminckii	c	Aves	ND3_GenBank
Cutia_nipalensis	-	Aves	ND3_GenBank
Cyanistes_cyanus	-	Aves	ND3_GenBank
Cyanocitta_cristata	-	Aves	ND3_GenBank
Cyanocitta_stelleri	-	Aves	ND3_GenBank
Cyanocorax_melanocyaneus	-	Aves	ND3_GenBank
Cyanocorax_morio	-	Aves	ND3_GenBank
Cyanoderma_chrysaea	-	Aves	ND3_GenBank
Cyanoderma_erythroptera	-	Aves	ND3_GenBank
Cyanoderma_melanothorax	-	Aves	ND3_GenBank
Cyanoderma_pyrrhops	-	Aves	ND3_GenBank
Cyanoderma_ruficeps	-	Aves	ND3_RefSeq_genes.fa
Cyanoderma_rufifrons	-	Aves	ND3_GenBank
Cyanolanius_madagascarinus	-	Aves	ND3_GenBank
Cyanolyca_viridicyanus	-	Aves	ND3_GenBank
Cyanomitra_obscura	-	Aves	ND3_GenBank
Cyanopica_cyanus	-	Aves	ND3_RefSeq_genes.fa
Cyanopica_cyanus_koreensis	-	Aves	ND3_GenBank
Cyanoptila_cyanomelana	-	Aves	ND3_RefSeq_genes.fa
Cyclarhis_gujanensis	-	Aves	ND3_GenBank
Cyclarhis_gujanensis_gujanensis	-	Aves	ND3_GenBank
Cyclemys_atripons	-	Testudines	ND3_RefSeq_genes.fa
Cyclemys_dentata	-	Testudines	ND3_RefSeq_genes.fa
Cyclemys_fusca	-	Testudines	ND3_GenBank
Cyclemys_oldhami	-	Testudines	ND3_RefSeq_genes.fa
Cyclemys_tcheponensis	-	Testudines	ND3_RefSeq_genes.fa
Cyclura_pinguis	-	Bifurcata	ND3_RefSeq_genes.fa
Cygnus_atratus	c	Aves	ND3_RefSeq_genes.fa
Cygnus_columbianus	c	Aves	ND3_RefSeq_genes.fa
Cygnus_columbianus_bewickii	-	Aves	ND3_RefSeq_genes.fa
Cygnus_columbianus_jankowskii	c	Aves	ND3_GenBank
Cygnus_cygnus	c	Aves	ND3_RefSeq_genes.fa
Cygnus_olor	c	Aves	ND3_RefSeq_genes.fa
Cylindrophis_ruffus	-	Bifurcata	ND3_RefSeq_genes.fa
Cymbilaimus_lineatus	-	Aves	ND3_GenBank
Cymbilaimus_sanctaemariae	-	Aves	ND3_GenBank
Cyornis_pallidipes	-	Aves	ND3_GenBank
Cypseloides_fumigatus	c	Aves	ND3_RefSeq_genes.fa
Cyrtodactylus_auribalteatus	-	Bifurcata	ND3_GenBank
Cyrtodactylus_chanhomeae	-	Bifurcata	ND3_GenBank
Cyrtodactylus_peguensis	-	Bifurcata	ND3_GenBank
Cyrtodactylus_thirakhupti	-	Bifurcata	ND3_GenBank
Cyrtodactylus_tigroides	-	Bifurcata	ND3_GenBank
Cyrtopodion_scabrum	-	Bifurcata	ND3_RefSeq_genes.fa
Daboia_russelii	-	Bifurcata	ND3_RefSeq_genes.fa
Dacelo_novaeguineae	c	Aves	ND3_GenBank
Daphoenositta_chrysoptera	-	Aves	B10K
Daption_capense	c	Aves	ND3_RefSeq_genes.fa
Darevskia_unisexualis	-	Bifurcata	ND3_GenBank
Dasyornis_broadbenti	-	Aves	B10K
Deconychura_longicauda	-	Aves	ND3_GenBank
Deconychura_stictolaema	-	Aves	ND3_GenBank
Deinagkistrodon_acutus	-	Bifurcata	ND3_RefSeq_genes.fa
Dendrexetastes_rufigula	-	Aves	ND3_GenBank
Dendrocincla_anabatina	-	Aves	ND3_GenBank
Dendrocincla_fuliginosa	-	Aves	ND3_GenBank
Dendrocincla_homochroa	-	Aves	ND3_GenBank
Dendrocincla_merula	-	Aves	ND3_GenBank
Dendrocincla_turdina	-	Aves	ND3_GenBank
Dendrocincla_tyrannina	-	Aves	ND3_GenBank
Dendrocitta_cinerascens	-	Aves	ND3_GenBank
Dendrocitta_formosae	-	Aves	ND3_GenBank
Dendrocitta_frontalis	-	Aves	ND3_GenBank
Dendrocolaptes_certhia	-	Aves	ND3_GenBank
Dendrocolaptes_certhia_certhia	-	Aves	ND3_GenBank
Dendrocolaptes_concolor	-	Aves	ND3_GenBank
Dendrocolaptes_hoffmannsi	-	Aves	ND3_GenBank
Dendrocolaptes_picumnus	-	Aves	ND3_GenBank
Dendrocolaptes_platyrostris	-	Aves	ND3_GenBank
Dendrocolaptes_sanctithomae	-	Aves	ND3_GenBank
Dendrocopos_atratus	-	Aves	ND3_GenBank
Dendrocopos_canicapillus	c	Aves	ND3_RefSeq_genes.fa
Dendrocopos_darjellensis	c	Aves	ND3_RefSeq_genes.fa
Dendrocopos_hyperythrus	-	Aves	ND3_GenBank
Dendrocopos_leucotos	c	Aves	ND3_RefSeq_genes.fa
Dendrocopos_macei	-	Aves	ND3_GenBank
Dendrocopos_maculatus	-	Aves	ND3_GenBank
Dendrocopos_major	c	Aves	ND3_RefSeq_genes.fa
Dendrocopos_minor	-	Aves	ND3_GenBank
Dendrocopos_moluccensis	-	Aves	ND3_GenBank
Dendrocopos_noguchii	-	Aves	ND3_GenBank
Dendrocopos_syriacus	-	Aves	ND3_GenBank
Dendrocygna_javanica	-	Aves	ND3_RefSeq_genes.fa
Dendropicos_fuscescens	-	Aves	ND3_GenBank
Dendropicos_gabonensis	-	Aves	ND3_GenBank
Dendropicos_goertae	t	Aves	ND3_GenBank
Dendropicos_griseocephalus	-	Aves	ND3_GenBank
Dendropicos_stierlingi	-	Aves	ND3_GenBank
Dermochelys_coriacea	c	Testudines	ND3_GenBank
Deroptyus_accipitrinus	c	Aves	ND3_GenBank
Dibamus_bogadeki	-	Squamata	ND3_GenBank
Dibamus_novaeguineae	-	Squamata	ND3_GenBank
Dicaeum_aeneum	-	Aves	ND3_GenBank
Dicaeum_agile	-	Aves	ND3_GenBank
Dicaeum_anthonyi	-	Aves	ND3_GenBank
Dicaeum_aureolimbatum	-	Aves	ND3_GenBank
Dicaeum_australe	-	Aves	ND3_GenBank
Dicaeum_bicolor	-	Aves	ND3_GenBank
Dicaeum_celebicum	-	Aves	ND3_GenBank
Dicaeum_chrysorrheum	-	Aves	ND3_GenBank
Dicaeum_concolor	-	Aves	ND3_GenBank
Dicaeum_cruentatum	-	Aves	ND3_GenBank
Dicaeum_dayakorum	-	Aves	ND3_GenBank
Dicaeum_everetti	-	Aves	ND3_GenBank
Dicaeum_eximium	-	Aves	ND3_GenBank
Dicaeum_geelvinkianum	-	Aves	ND3_GenBank
Dicaeum_hirundinaceum	-	Aves	ND3_GenBank
Dicaeum_hypoleucum	-	Aves	ND3_GenBank
Dicaeum_igniferum	-	Aves	ND3_GenBank
Dicaeum_ignipectus	-	Aves	ND3_GenBank
Dicaeum_kuehni	-	Aves	ND3_GenBank
Dicaeum_melanozanthum	-	Aves	ND3_GenBank
Dicaeum_monticolum	-	Aves	ND3_GenBank
Dicaeum_nigrilore	-	Aves	ND3_GenBank
Dicaeum_pygmaeum	-	Aves	ND3_GenBank
Dicaeum_sanguinolentum	-	Aves	ND3_GenBank
Dicaeum_trigonostigma	-	Aves	ND3_GenBank
Dicaeum_tristrami	-	Aves	ND3_GenBank
Dichrozona_cincta	-	Aves	ND3_GenBank
Dicrurus_hottentottus	-	Aves	ND3_RefSeq_genes.fa
Dicrurus_megarhynchus	-	Aves	B10K
Dicrurus_remifer	-	Aves	ND3_GenBank
Didunculus_strigirostris	c	Aves	ND3_RefSeq_genes.fa
Dinemellia_dinemelli	-	Aves	ND3_GenBank
Dinopium_benghalense	-	Aves	ND3_GenBank
Dinopium_javanense	-	Aves	ND3_GenBank
Dinopium_rafflesii	-	Aves	ND3_GenBank
Dinornis_giganteus	c	Aves	ND3_RefSeq_genes.fa
Dinornis_novaezealandiae	c	Aves	ND3_GenBank
Dinornis_robustus	c	Aves	ND3_GenBank
Diploderma_flaviceps	-	Bifurcata	ND3_RefSeq_genes.fa
Diplometopon_zarudnyi	-	Bifurcata	ND3_RefSeq_genes.fa
Dives_dives	-	Aves	ND3_RefSeq_genes.fa
Dogania_subplana	-	Testudines	ND3_RefSeq_genes.fa
Donacobius_atricapilla	-	Aves	ND3_GenBank
Dopasia_gracilis	-	Bifurcata	ND3_RefSeq_genes.fa
Dopasia_harti	-	Bifurcata	ND3_RefSeq_genes.fa
Drepanoptila_holosericea	c	Aves	ND3_GenBank
Dromaius_baudinianus	c	Aves	ND3_GenBank
Dromaius_novaehollandiae	c	Aves	ND3_RefSeq_genes.fa
Dromas_ardeola	t	Aves	B10K
Drymodes_brunneopygia	-	Aves	B10K
Drymophila_caudata	-	Aves	ND3_GenBank
Drymophila_genei	-	Aves	ND3_GenBank
Drymophila_hellmayri	-	Aves	ND3_GenBank
Drymophila_klagesi	-	Aves	ND3_GenBank
Drymophila_striaticeps	-	Aves	ND3_GenBank
Drymornis_bridgesii	-	Aves	ND3_GenBank
Dryocopus_javensis	-	Aves	ND3_GenBank
Dryocopus_lineatus	c	Aves	ND3_GenBank
Dryocopus_martius	-	Aves	ND3_GenBank
Dryocopus_pileatus	c	Aves	ND3_RefSeq_genes.fa
Dryocopus_pulverulentus	-	Aves	ND3_GenBank
Dryocopus_schulzi	-	Aves	ND3_GenBank
Dryoscopus_gambensis	-	Aves	ND3_GenBank
Ducula_aenea_paulina	c	Aves	ND3_GenBank
Ducula_aurorae	c	Aves	ND3_GenBank
Ducula_badia	c	Aves	ND3_GenBank
Ducula_bakeri	c	Aves	ND3_GenBank
Ducula_basilica	c	Aves	ND3_GenBank
Ducula_bicolor	t	Aves	ND3_GenBank
Ducula_brenchleyi	t	Aves	ND3_GenBank
Ducula_chalconota	c	Aves	ND3_GenBank
Ducula_finschii	c	Aves	ND3_GenBank
Ducula_forsteni	c	Aves	ND3_GenBank
Ducula_galeata	c	Aves	ND3_GenBank
Ducula_goliath	t	Aves	ND3_GenBank
Ducula_latrans	t	Aves	ND3_GenBank
Ducula_luctuosa	t	Aves	ND3_GenBank
Ducula_melanochroa	c	Aves	ND3_GenBank
Ducula_mullerii	c	Aves	ND3_GenBank
Ducula_myristicivora	c	Aves	ND3_GenBank
Ducula_oceanica	c	Aves	ND3_GenBank
Ducula_pacifica	c	Aves	ND3_GenBank
Ducula_pinon	t	Aves	ND3_GenBank
Ducula_pistrinaria	c	Aves	ND3_GenBank
Ducula_rubricera	c	Aves	ND3_GenBank
Ducula_rufigaster	c	Aves	ND3_GenBank
Ducula_zoeae	c	Aves	ND3_GenBank
Dumetia_hyperythra	-	Aves	ND3_GenBank
Dupetor_flavicollis	t	Aves	ND3_RefSeq_genes.fa
Dyaphorophyia_castanea	-	Aves	B10K
Dyaphorophyia_concreta	-	Aves	ND3_GenBank
Dysithamnus_mentalis	-	Aves	ND3_GenBank
Dysithamnus_plumbeus	-	Aves	ND3_GenBank
Eclectus_roratus	c	Aves	ND3_RefSeq_genes.fa
Ectopistes_migratorius	c	Aves	ND3_RefSeq_genes.fa
Edolisoma_coerulescens	-	Aves	B10K
Egretta_eulophotes	c	Aves	ND3_RefSeq_genes.fa
Egretta_garzetta	c	Aves	ND3_RefSeq_genes.fa
Egretta_gularis	-	Aves	ND3_GenBank
Egretta_sacra	c	Aves	ND3_RefSeq_genes.fa
Elachura_formosa	-	Aves	B10K
Elaenia_albiceps	-	Aves	ND3_GenBank
Elaenia_chiriquensis	-	Aves	ND3_GenBank
Elaphe_anomala	-	Bifurcata	ND3_RefSeq_genes.fa
Elaphe_bimaculata	-	Bifurcata	ND3_RefSeq_genes.fa
Elaphe_carinata	-	Bifurcata	ND3_GenBank
Elaphe_davidi	-	Bifurcata	ND3_RefSeq_genes.fa
Elaphe_dione	-	Bifurcata	ND3_RefSeq_genes.fa
Elaphe_schrenckii	-	Bifurcata	ND3_RefSeq_genes.fa
Elaphe_taeniura	-	Bifurcata	ND3_RefSeq_genes.fa
Elminia_albiventris	-	Aves	ND3_GenBank
Elminia_nigromitrata	-	Aves	ND3_GenBank
Elseya_albagula	c	Testudines	ND3_RefSeq_genes.fa
Elseya_branderhorsti	c	Testudines	ND3_RefSeq_genes.fa
Elseya_dentata	c	Testudines	ND3_RefSeq_genes.fa
Elseya_irwini	c	Testudines	ND3_RefSeq_genes.fa
Elseya_lavarackorum	c	Testudines	ND3_RefSeq_genes.fa
Elseya_novaeguineae	c	Testudines	ND3_RefSeq_genes.fa
Elseya_schultzei	c	Testudines	ND3_RefSeq_genes.fa
Elseya_sp.	c	Testudines	ND3_GenBank
Elusor_macrurus	c	Testudines	ND3_RefSeq_genes.fa
Emberiza_chrysophrys	-	Aves	ND3_RefSeq_genes.fa
Emberiza_cioides	-	Aves	ND3_RefSeq_genes.fa
Emberiza_fucata	-	Aves	ND3_RefSeq_genes.fa
Emberiza_jankowskii	-	Aves	ND3_RefSeq_genes.fa
Emberiza_leucocephalos	-	Aves	ND3_RefSeq_genes.fa
Emberiza_pusilla	-	Aves	ND3_RefSeq_genes.fa
Emberiza_rutila	-	Aves	ND3_RefSeq_genes.fa
Emberiza_sulphurata	-	Aves	ND3_GenBank
Emberiza_tristrami	-	Aves	ND3_RefSeq_genes.fa
Emeus_crassus	c	Aves	ND3_RefSeq_genes.fa
Eminia_lepida	-	Aves	ND3_GenBank
Empidonax_affinis_pulverius	-	Aves	ND3_GenBank
Empidonax_albigularis	-	Aves	ND3_GenBank
Empidonax_albigularis_australis	-	Aves	ND3_GenBank
Empidonax_alnorum	-	Aves	ND3_GenBank
Empidonax_atriceps	-	Aves	ND3_GenBank
Empidonax_difficilis_difficilis	-	Aves	ND3_GenBank
Empidonax_difficilis_insulicola	-	Aves	ND3_GenBank
Empidonax_flavescens_flavescens	-	Aves	ND3_GenBank
Empidonax_flavescens_salvinii	-	Aves	ND3_GenBank
Empidonax_flaviventris	-	Aves	ND3_GenBank
Empidonax_fulvifrons_rubicundus	-	Aves	ND3_GenBank
Empidonax_hammondii	-	Aves	ND3_GenBank
Empidonax_minimus	-	Aves	ND3_GenBank
Empidonax_oberholseri	-	Aves	ND3_GenBank
Empidonax_occidentalis_hellmayri	-	Aves	ND3_GenBank
Empidonax_traillii	-	Aves	ND3_GenBank
Empidonax_virescens	-	Aves	ND3_GenBank
Empidonax_wrightii	-	Aves	ND3_GenBank
Emydura_macquarii	c	Testudines	ND3_RefSeq_genes.fa
Emydura_sp.	c	Testudines	ND3_GenBank
Emydura_subglobosa	c	Testudines	ND3_RefSeq_genes.fa
Emydura_tanybaraga	c	Testudines	ND3_RefSeq_genes.fa
Emydura_victoriae	c	Testudines	ND3_RefSeq_genes.fa
Emys_orbicularis	t	Testudines	ND3_GenBank
Enicurus_leschenaulti	-	Aves	ND3_GenBank
Enicurus_maculatus	-	Aves	ND3_GenBank
Enicurus_ruficapillus	-	Aves	ND3_GenBank
Enicurus_schistaceus	-	Aves	ND3_GenBank
Enicurus_scouleri	-	Aves	ND3_GenBank
Eolophus_roseicapilla	c	Aves	B10K
Eolophus_roseicapillus	c	Aves	ND3_RefSeq_genes.fa
Eophona_migratoria	-	Aves	ND3_RefSeq_genes.fa
Eophona_personata	-	Aves	ND3_GenBank
Eopsaltria_australis	-	Aves	ND3_RefSeq_genes.fa
Eopsaltria_georgiana	-	Aves	ND3_RefSeq_genes.fa
Eopsaltria_griseogularis	-	Aves	ND3_RefSeq_genes.fa
Epimachus_albertisi	-	Aves	ND3_GenBank
Epinecrophylla_erythrura	-	Aves	ND3_GenBank
Epinecrophylla_fjeldsaai	-	Aves	ND3_GenBank
Epinecrophylla_fulviventris	-	Aves	ND3_GenBank
Epinecrophylla_gutturalis	-	Aves	ND3_GenBank
Epinecrophylla_haematonota	-	Aves	ND3_GenBank
Epinecrophylla_leucophthalma	-	Aves	ND3_GenBank
Epinecrophylla_ornata	-	Aves	ND3_GenBank
Epinecrophylla_spodionota	-	Aves	ND3_GenBank
Epthianura_albifrons	-	Aves	ND3_RefSeq_genes.fa
Eremias_argus	-	Bifurcata	ND3_GenBank
Eremias_brenchleyi	-	Bifurcata	ND3_RefSeq_genes.fa
Eremias_multiocellata	-	Bifurcata	ND3_RefSeq_genes.fa
Eremias_przewalskii	-	Bifurcata	ND3_RefSeq_genes.fa
Eremias_stummeri	-	Bifurcata	ND3_RefSeq_genes.fa
Eremias_velox	-	Bifurcata	ND3_GenBank
Eremias_vermiculata	-	Bifurcata	ND3_RefSeq_genes.fa
Eremobius_phoenicurus	-	Aves	ND3_GenBank
Eremopsaltria_mongolica	-	Aves	ND3_RefSeq_genes.fa
Erithacus_rubecula	-	Aves	B10K
Erpornis_zantholeuca	-	Aves	ND3_GenBank
Erythrocercus_mccallii	-	Aves	ND3_GenBank
Erythrogenys_erythrogenys	-	Aves	ND3_GenBank
Erythrogenys_gravivox	-	Aves	ND3_RefSeq_genes.fa
Erythrogenys_swinhoei	-	Aves	ND3_GenBank
Erythropitta_erythrogaster	-	Aves	ND3_GenBank
Erythropitta_erythrogaster_aruensis	-	Aves	ND3_GenBank
Erythropitta_erythrogaster_bernsteini	-	Aves	ND3_GenBank
Erythropitta_erythrogaster_caeruleitorques	-	Aves	ND3_GenBank
Erythropitta_erythrogaster_celebensis	-	Aves	ND3_GenBank
Erythropitta_erythrogaster_cyanonota	-	Aves	ND3_GenBank
Erythropitta_erythrogaster_digglesi	-	Aves	ND3_GenBank
Erythropitta_erythrogaster_dohertyi	-	Aves	ND3_GenBank
Erythropitta_erythrogaster_erythrogaster	-	Aves	ND3_GenBank
Erythropitta_erythrogaster_extima	-	Aves	ND3_GenBank
Erythropitta_erythrogaster_finschii	-	Aves	ND3_GenBank
Erythropitta_erythrogaster_gazellae	-	Aves	ND3_GenBank
Erythropitta_erythrogaster_habenichti	-	Aves	ND3_GenBank
Erythropitta_erythrogaster_inspeculata	-	Aves	ND3_GenBank
Erythropitta_erythrogaster_kuehni	-	Aves	ND3_GenBank
Erythropitta_erythrogaster_loriae	-	Aves	ND3_GenBank
Erythropitta_erythrogaster_macklotii	-	Aves	ND3_GenBank
Erythropitta_erythrogaster_meeki	-	Aves	ND3_GenBank
Erythropitta_erythrogaster_novaehibernicae	-	Aves	ND3_GenBank
Erythropitta_erythrogaster_obiensis	-	Aves	ND3_GenBank
Erythropitta_erythrogaster_oblita	-	Aves	ND3_GenBank
Erythropitta_erythrogaster_palliceps	-	Aves	ND3_GenBank
Erythropitta_erythrogaster_piroensis	-	Aves	ND3_GenBank
Erythropitta_erythrogaster_propinqua	-	Aves	ND3_GenBank
Erythropitta_erythrogaster_rubrinucha	-	Aves	ND3_GenBank
Erythropitta_erythrogaster_rufiventris	-	Aves	ND3_GenBank
Erythropitta_erythrogaster_splendida	-	Aves	ND3_GenBank
Erythropitta_erythrogaster_thompsoni	-	Aves	ND3_GenBank
Erythropitta_erythrogaster_yairocho	-	Aves	ND3_GenBank
Erythropitta_kochi	-	Aves	ND3_GenBank
Erythropitta_venusta	-	Aves	ND3_GenBank
Erythrura_coloria	-	Aves	ND3_GenBank
Eryx_tataricus	-	Bifurcata	ND3_GenBank
Eublepharis_macularius	-	Bifurcata	ND3_RefSeq_genes.fa
Eubucco_bourcierii	c	Aves	B10K
Eudocimus_ruber	c	Aves	ND3_RefSeq_genes.fa
Eudromia_elegans	c	Aves	ND3_RefSeq_genes.fa
Eudyptes_chrysocome	c	Aves	ND3_RefSeq_genes.fa
Eudyptes_chrysolophus	c	Aves	ND3_GenBank
Eudyptes_filholi	c	Aves	ND3_GenBank
Eudyptes_moseleyi	c	Aves	ND3_GenBank
Eudyptes_pachyrhynchus	c	Aves	ND3_GenBank
Eudyptes_robustus	c	Aves	ND3_GenBank
Eudyptes_schlegeli	c	Aves	ND3_GenBank
Eudyptes_sclateri	c	Aves	ND3_GenBank
Eudyptes_warhami	c	Aves	ND3_GenBank
Eudyptula_minor	c	Aves	ND3_RefSeq_genes.fa
Eulabeornis_castaneoventris	c	Aves	ND3_RefSeq_genes.fa
Eulacestoma_nigropectus	-	Aves	B10K
Eumyias_albicaudatus	-	Aves	ND3_GenBank
Euphagus_cyanocephalus	-	Aves	ND3_RefSeq_genes.fa
Euphonia_cayennensis	-	Aves	ND3_GenBank
Euphonia_chlorotica	-	Aves	ND3_GenBank
Euphonia_finschi	-	Aves	ND3_GenBank
Euphonia_minuta	-	Aves	ND3_GenBank
Euphonia_musica	-	Aves	ND3_GenBank
Euphonia_rufiventris	-	Aves	ND3_GenBank
Euphonia_violacea	-	Aves	ND3_GenBank
Euphonia_xanthogaster	-	Aves	ND3_GenBank
Euplectes_afer	-	Aves	ND3_GenBank
Euplectes_afer_afer	-	Aves	ND3_GenBank
Euplectes_afer_ladoensis	-	Aves	ND3_GenBank
Euplectes_afer_taha	-	Aves	ND3_GenBank
Euplectes_albonotatus	-	Aves	ND3_GenBank
Euplectes_albonotatus_albonotatus	-	Aves	ND3_GenBank
Euplectes_albonotatus_asymmetrurus	-	Aves	ND3_GenBank
Euplectes_albonotatus_eques	-	Aves	ND3_GenBank
Euplectes_ardens	-	Aves	ND3_GenBank
Euplectes_ardens_ardens	-	Aves	ND3_GenBank
Euplectes_ardens_suahelicus	-	Aves	ND3_GenBank
Euplectes_aureus	-	Aves	ND3_GenBank
Euplectes_axillaris	-	Aves	ND3_GenBank
Euplectes_axillaris_axillaris	-	Aves	ND3_GenBank
Euplectes_axillaris_phoeniceus	-	Aves	ND3_GenBank
Euplectes_capensis	-	Aves	ND3_GenBank
Euplectes_capensis_approximans	-	Aves	ND3_GenBank
Euplectes_capensis_crassirostris	-	Aves	ND3_GenBank
Euplectes_capensis_phoenicomerus	-	Aves	ND3_GenBank
Euplectes_diadematus	-	Aves	ND3_GenBank
Euplectes_franciscanus	-	Aves	ND3_GenBank
Euplectes_franciscanus_franciscanus	-	Aves	ND3_GenBank
Euplectes_gierowii	-	Aves	ND3_GenBank
Euplectes_gierowii_ansorgei	-	Aves	ND3_GenBank
Euplectes_gierowii_friederichseni	-	Aves	ND3_GenBank
Euplectes_hartlaubi	-	Aves	ND3_GenBank
Euplectes_hartlaubi_humeralis	-	Aves	ND3_GenBank
Euplectes_hordeaceus	-	Aves	ND3_GenBank
Euplectes_hordeaceus_craspedopterus	-	Aves	ND3_GenBank
Euplectes_hordeaceus_hordeaceus	-	Aves	ND3_GenBank
Euplectes_jacksoni	-	Aves	ND3_GenBank
Euplectes_macroura	-	Aves	ND3_GenBank
Euplectes_nigroventris	-	Aves	ND3_GenBank
Euplectes_orix	-	Aves	ND3_GenBank
Euplectes_orix_nigrifrons	-	Aves	ND3_GenBank
Euplectes_orix_orix	-	Aves	ND3_GenBank
Euplectes_progne	-	Aves	ND3_GenBank
Euplectes_progne_delamerei	-	Aves	ND3_GenBank
Euplectes_progne_progne	-	Aves	ND3_GenBank
Euplectes_psammacromius	-	Aves	ND3_GenBank
Euprepiophis_perlacea	-	Bifurcata	ND3_RefSeq_genes.fa
Eupsittula_pertinax_chrysogenys	c	Aves	ND3_RefSeq_genes.fa
Euptilotis_neoxenus	c	Aves	ND3_GenBank
Eurillas_ansorgei	-	Aves	ND3_GenBank
Eurillas_curvirostris	-	Aves	ND3_GenBank
Eurillas_gracilis	-	Aves	ND3_GenBank
Eurillas_latirostris	-	Aves	ND3_GenBank
Eurillas_virens	-	Aves	ND3_GenBank
Euryceros_prevostii	-	Aves	ND3_GenBank
Eurypyga_helias	c	Aves	B10K
Eurystomus_glaucurus_glaucurus	c	Aves	ND3_GenBank
Eurystomus_glaucurus_suahelicus	c	Aves	ND3_GenBank
Eurystomus_gularis	c	Aves	ND3_GenBank
Eurystomus_orientalis	c	Aves	ND3_RefSeq_genes.fa
Falco_amurensis	c	Aves	ND3_RefSeq_genes.fa
Falco_cherrug	c	Aves	ND3_RefSeq_genes.fa
Falco_columbarius	c	Aves	ND3_RefSeq_genes.fa
Falco_naumanni	c	Aves	ND3_RefSeq_genes.fa
Falco_peregrinus	c	Aves	ND3_RefSeq_genes.fa
Falco_rusticolus	c	Aves	ND3_RefSeq_genes.fa
Falco_sparverius	c	Aves	ND3_RefSeq_genes.fa
Falco_subbuteo	c	Aves	ND3_GenBank
Falco_tinnunculus	c	Aves	ND3_RefSeq_genes.fa
Falculea_palliata	-	Aves	ND3_GenBank
Falcunculus_frontatus	-	Aves	ND3_GenBank
Ficedula_albicilla	-	Aves	ND3_GenBank
Ficedula_albicollis	-	Aves	ND3_RefSeq_genes.fa
Ficedula_basilanica	-	Aves	ND3_GenBank
Ficedula_buruensis	-	Aves	ND3_GenBank
Ficedula_crypta	-	Aves	ND3_GenBank
Ficedula_disposita	-	Aves	ND3_GenBank
Ficedula_dumetoria	-	Aves	ND3_GenBank
Ficedula_elisae	-	Aves	ND3_GenBank
Ficedula_harterti	-	Aves	ND3_GenBank
Ficedula_hodgsonii	-	Aves	ND3_GenBank
Ficedula_hyperythra	-	Aves	ND3_GenBank
Ficedula_hypoleuca	-	Aves	ND3_GenBank
Ficedula_mugimaki	-	Aves	ND3_GenBank
Ficedula_narcissina	-	Aves	ND3_GenBank
Ficedula_narcissina_owstoni	-	Aves	ND3_GenBank
Ficedula_nigrorufa	-	Aves	ND3_GenBank
Ficedula_platenae	-	Aves	ND3_GenBank
Ficedula_rufigula	-	Aves	ND3_GenBank
Ficedula_semitorquata	-	Aves	ND3_GenBank
Ficedula_strophiata	-	Aves	ND3_GenBank
Ficedula_subrubra	-	Aves	ND3_GenBank
Ficedula_superciliaris	-	Aves	ND3_GenBank
Ficedula_timorensis	-	Aves	ND3_GenBank
Ficedula_tricolor	-	Aves	ND3_GenBank
Ficedula_westermanni	-	Aves	ND3_GenBank
Ficedula_zanthopygia	-	Aves	ND3_RefSeq_genes.fa
Florisuga_fusca	c	Aves	ND3_RefSeq_genes.fa
Florisuga_mellivora	c	Aves	ND3_RefSeq_genes.fa
Formicarius_colma	-	Aves	ND3_GenBank
Formicarius_rufipectus	-	Aves	B10K
Formicivora_grantsaui	-	Aves	ND3_GenBank
Formicivora_grisea	-	Aves	ND3_GenBank
Formicivora_iheringi	-	Aves	ND3_GenBank
Formicivora_littoralis	-	Aves	ND3_GenBank
Formicivora_melanogaster	-	Aves	ND3_GenBank
Formicivora_rufa	-	Aves	ND3_GenBank
Formicivora_serrana	-	Aves	ND3_GenBank
Forpus_modestus	c	Aves	ND3_GenBank
Forpus_passerinus	c	Aves	ND3_RefSeq_genes.fa
Foudia_aldabrana	-	Aves	ND3_GenBank
Foudia_aldabrana_x_Foudia_madagascariensis	-	Aves	ND3_GenBank
Foudia_eminentissima_algondae	-	Aves	ND3_GenBank
Foudia_eminentissima_anjuanensis	-	Aves	ND3_GenBank
Foudia_eminentissima_consobrina	-	Aves	ND3_GenBank
Foudia_eminentissima_eminentissima	-	Aves	ND3_GenBank
Foudia_flavicans	-	Aves	ND3_GenBank
Foudia_madagascariensis	-	Aves	ND3_GenBank
Foudia_madagascariensis_madagascariensis	-	Aves	ND3_GenBank
Foudia_omissa	-	Aves	ND3_GenBank
Foudia_rubra	-	Aves	ND3_GenBank
Foudia_rubra_x_Foudia_madagascariensis	-	Aves	ND3_GenBank
Foudia_sechellarum	-	Aves	ND3_GenBank
Francolinus_pintadeanus	c	Aves	ND3_RefSeq_genes.fa
Fratercula_arctica	c	Aves	ND3_GenBank
Frederickena_unduligera	-	Aves	ND3_GenBank
Frederickena_viridis	-	Aves	ND3_GenBank
Fregata_magnificens	c	Aves	B10K
Fregata_sp._2815okinawa	c	Aves	ND3_GenBank
Fregetta_grallaria	c	Aves	B10K
Fringilla_coelebs	-	Aves	ND3_RefSeq_genes.fa
Fringilla_montifringilla	-	Aves	ND3_RefSeq_genes.fa
Fringilla_polatzeki	-	Aves	ND3_RefSeq_genes.fa
Fringilla_teydea_teydea	-	Aves	ND3_GenBank
Fulica_atra	c	Aves	ND3_RefSeq_genes.fa
Fulmarus_glacialis	c	Aves	B10K
Fulvetta_ruficapilla	-	Aves	ND3_GenBank
Furcifer_oustaleti	-	Bifurcata	ND3_RefSeq_genes.fa
Furnarius_cristatus	-	Aves	ND3_GenBank
Furnarius_figulus	-	Aves	ND3_GenBank
Furnarius_leucopus	-	Aves	ND3_GenBank
Furnarius_minor	-	Aves	ND3_GenBank
Furnarius_rufus	-	Aves	ND3_GenBank
Furnarius_torridus	-	Aves	ND3_GenBank
Galbula_albirostris	c	Aves	ND3_GenBank
Galbula_dea	c	Aves	B10K
Gallicolumba_canifrons	c	Aves	ND3_GenBank
Gallicolumba_crinigera	c	Aves	ND3_GenBank
Gallicolumba_erythroptera	c	Aves	ND3_GenBank
Gallicolumba_hoedtii	c	Aves	ND3_GenBank
Gallicolumba_keayi	c	Aves	ND3_GenBank
Gallicolumba_kubaryi	c	Aves	ND3_GenBank
Gallicolumba_luzonica	c	Aves	ND3_GenBank
Gallicolumba_platenae	c	Aves	ND3_GenBank
Gallicolumba_rubescens	c	Aves	ND3_GenBank
Gallicolumba_rufigula	c	Aves	ND3_GenBank
Gallicolumba_sanctaecrucis	c	Aves	ND3_GenBank
Gallicolumba_stairi	c	Aves	ND3_GenBank
Gallicolumba_tristigmata	c	Aves	ND3_GenBank
Gallicolumba_xanthonura	c	Aves	ND3_GenBank
Gallinago_stenura	c	Aves	ND3_RefSeq_genes.fa
Gallinula_chloropus	c	Aves	ND3_RefSeq_genes.fa
Gallirallus_australis_australis	c	Aves	ND3_GenBank
Gallirallus_australis_hectori	c	Aves	ND3_GenBank
Gallirallus_okinawae	-	Aves	ND3_RefSeq_genes.fa
Gallirallus_philippensis	c	Aves	ND3_RefSeq_genes.fa
Gallirallus_striatus	c	Aves	ND3_RefSeq_genes.fa
Gallus_gallus	c	Aves	ND3_RefSeq_genes.fa
Gallus_gallus_bankiva	c	Aves	ND3_GenBank
Gallus_gallus_gallus	c	Aves	ND3_GenBank
Gallus_gallus_jabouillei	c	Aves	ND3_GenBank
Gallus_gallus_murghi	c	Aves	ND3_GenBank
Gallus_gallus_spadiceus	c	Aves	ND3_RefSeq_genes.fa
Gallus_lafayetii	c	Aves	ND3_RefSeq_genes.fa
Gallus_sonneratii	c	Aves	ND3_RefSeq_genes.fa
Gallus_varius	c	Aves	ND3_RefSeq_genes.fa
Gambelia_wislizenii	-	Bifurcata	ND3_RefSeq_genes.fa
Gampsorhynchus_rufulus	-	Aves	ND3_GenBank
Garrulax_albogularis	-	Aves	ND3_RefSeq_genes.fa
Garrulax_calvus	-	Aves	ND3_GenBank
Garrulax_canorus	-	Aves	ND3_RefSeq_genes.fa
Garrulax_chinensis	-	Aves	ND3_GenBank
Garrulax_cineraceus	-	Aves	ND3_RefSeq_genes.fa
Garrulax_delesserti	-	Aves	ND3_GenBank
Garrulax_formosus	-	Aves	ND3_RefSeq_genes.fa
Garrulax_koslowi	-	Aves	ND3_GenBank
Garrulax_lanceolatus	-	Aves	ND3_GenBank
Garrulax_leucolophus	-	Aves	ND3_GenBank
Garrulax_maesi	-	Aves	ND3_GenBank
Garrulax_merulinus	-	Aves	ND3_GenBank
Garrulax_milleti	-	Aves	ND3_GenBank
Garrulax_mitratus	-	Aves	ND3_GenBank
Garrulax_monileger	-	Aves	ND3_GenBank
Garrulax_nuchalis	-	Aves	ND3_GenBank
Garrulax_ocellatus	-	Aves	ND3_RefSeq_genes.fa
Garrulax_palliatus	-	Aves	ND3_GenBank
Garrulax_pectoralis	-	Aves	ND3_GenBank
Garrulax_perspicillatus	-	Aves	ND3_RefSeq_genes.fa
Garrulax_poecilorhynchus	-	Aves	ND3_RefSeq_genes.fa
Garrulax_sannio	-	Aves	ND3_RefSeq_genes.fa
Garrulax_squamatus	-	Aves	ND3_GenBank
Garrulax_virgatus	-	Aves	ND3_GenBank
Garrulax_waddelli	-	Aves	ND3_GenBank
Garrulus_glandarius	-	Aves	ND3_RefSeq_genes.fa
Gavia_arctica	c	Aves	ND3_RefSeq_genes.fa
Gavia_immer	-	Aves	ND3_GenBank
Gavia_pacifica	c	Aves	ND3_RefSeq_genes.fa
Gavia_stellata	c	Aves	ND3_RefSeq_genes.fa
Gavialis_gangeticus	-	Crocodylia	ND3_RefSeq_genes.fa
Gecinulus_grantia	-	Aves	ND3_GenBank
Gekko_chinensis	-	Bifurcata	ND3_RefSeq_genes.fa
Gekko_gecko	-	Bifurcata	ND3_RefSeq_genes.fa
Gekko_hokouensis	-	Bifurcata	ND3_RefSeq_genes.fa
Gekko_japonicus	-	Bifurcata	ND3_RefSeq_genes.fa
Gekko_swinhonis	-	Bifurcata	ND3_RefSeq_genes.fa
Gekko_vittatus	-	Bifurcata	ND3_RefSeq_genes.fa
Gelochelidon_nilotica	c	Aves	ND3_RefSeq_genes.fa
Geobiastes_squamiger	c	Aves	ND3_GenBank
Geocalamus_acutus	-	Bifurcata	ND3_RefSeq_genes.fa
Geochelone_elegans	c	Testudines	ND3_RefSeq_genes.fa
Geococcyx_californianus	-	Aves	ND3_RefSeq_genes.fa
Geocolaptes_olivaceus	-	Aves	ND3_GenBank
Geoemyda_spengleri	t	Testudines	ND3_RefSeq_genes.fa
Geokichla_citrina	-	Aves	ND3_GenBank
Geokichla_sibirica_sibirica	-	Aves	ND3_GenBank
Geopelia_cuneata	c	Aves	ND3_GenBank
Geopelia_striata	c	Aves	ND3_GenBank
Geophaps_plumifera	c	Aves	ND3_GenBank
Geositta_cunicularia	-	Aves	ND3_GenBank
Geositta_isabellina	-	Aves	ND3_GenBank
Geositta_maritima	-	Aves	ND3_GenBank
Geositta_poeciloptera	-	Aves	ND3_GenBank
Geositta_punensis	-	Aves	ND3_GenBank
Geositta_rufipennis	-	Aves	ND3_GenBank
Geositta_saxicolina	-	Aves	ND3_GenBank
Geositta_tenuirostris	-	Aves	ND3_GenBank
Geospiza_fortis	-	Aves	ND3_GenBank
Geospiza_magnirostris	-	Aves	ND3_RefSeq_genes.fa
Geothlypis_aequinoctialis	-	Aves	ND3_GenBank
Geothlypis_tolmiei	-	Aves	ND3_GenBank
Geotrygon_violacea	c	Aves	ND3_RefSeq_genes.fa
Gerygone_chloronota	-	Aves	ND3_GenBank
Gerygone_chrysogaster	-	Aves	ND3_GenBank
Gerygone_cinerea	-	Aves	ND3_GenBank
Gerygone_flavolateralis	-	Aves	ND3_GenBank
Gerygone_fusca	-	Aves	ND3_GenBank
Gerygone_igata	-	Aves	ND3_RefSeq_genes.fa
Gerygone_inornata	-	Aves	ND3_GenBank
Gerygone_levigaster	-	Aves	ND3_GenBank
Gerygone_magnirostris	-	Aves	ND3_GenBank
Gerygone_modesta	-	Aves	ND3_GenBank
Gerygone_mouki	-	Aves	ND3_GenBank
Gerygone_olivacea	-	Aves	ND3_GenBank
Gerygone_palpebrosa	-	Aves	ND3_GenBank
Gerygone_ruficollis	-	Aves	ND3_GenBank
Gerygone_sulphurea	-	Aves	ND3_GenBank
Gerygone_tenebrosa	-	Aves	ND3_GenBank
Glareola_pratincola	c	Aves	B10K
Glaucidium_brasilianum	c	Aves	B10K
Glaucidium_brodiei	c	Aves	ND3_GenBank
Glaucidium_brodiei_brodiei	c	Aves	ND3_GenBank
Glaucidium_cuculoides	c	Aves	ND3_RefSeq_genes.fa
Glaucidium_gnoma	-	Aves	ND3_GenBank
Glaucis_hirsutus	c	Aves	ND3_RefSeq_genes.fa
Gloydius_brevicaudus	-	Bifurcata	ND3_RefSeq_genes.fa
Gloydius_intermedius	-	Bifurcata	ND3_RefSeq_genes.fa
Gloydius_saxatilis	-	Bifurcata	ND3_RefSeq_genes.fa
Gloydius_shedaoensis	-	Bifurcata	ND3_RefSeq_genes.fa
Gloydius_strauchi	-	Bifurcata	ND3_RefSeq_genes.fa
Gloydius_ussuriensis	-	Bifurcata	ND3_RefSeq_genes.fa
Glyphorynchus_spirurus	-	Aves	ND3_GenBank
Gnorimopsar_chopi	-	Aves	ND3_RefSeq_genes.fa
Gonatodes_albogularis	-	Bifurcata	ND3_RefSeq_genes.fa
Goniurosaurus_luii	-	Bifurcata	ND3_RefSeq_genes.fa
Gopherus_agassizii	-	Testudines	ND3_GenBank
Gopherus_berlandieri	c	Testudines	ND3_GenBank
Gopherus_flavomarginatus	c	Testudines	ND3_GenBank
Gopherus_morafkai	-	Testudines	ND3_GenBank
Gorsachius_goisagi	c	Aves	ND3_RefSeq_genes.fa
Gorsachius_magnificus	c	Aves	ND3_RefSeq_genes.fa
Gorsachius_melanolophus	c	Aves	ND3_RefSeq_genes.fa
Goura_cristata	c	Aves	ND3_RefSeq_genes.fa
Goura_scheepmakeri	c	Aves	ND3_RefSeq_genes.fa
Goura_sclaterii	c	Aves	ND3_GenBank
Goura_victoria	c	Aves	ND3_RefSeq_genes.fa
Gracula_religiosa	-	Aves	ND3_RefSeq_genes.fa
Grallaria_guatimalensis	-	Aves	ND3_GenBank
Grallaria_ruficapilla	-	Aves	ND3_GenBank
Grallaria_rufula	-	Aves	ND3_GenBank
Grallaria_varia	-	Aves	B10K
Grallaricula_ferrugineipectus	-	Aves	ND3_GenBank
Grallaricula_flavirostris	-	Aves	ND3_GenBank
Grallaricula_leymebambae	-	Aves	ND3_GenBank
Grallaricula_lineifrons	-	Aves	ND3_GenBank
Grallaricula_nana	-	Aves	ND3_GenBank
Grallina_bruijnii	-	Aves	ND3_GenBank
Grallina_cyanoleuca	-	Aves	ND3_GenBank
Grammatoptila_striata	-	Aves	ND3_GenBank
Grantiella_picta	-	Aves	B10K
Grus_americana	c	Aves	ND3_RefSeq_genes.fa
Grus_antigone	c	Aves	ND3_RefSeq_genes.fa
Grus_carunculatus	c	Aves	ND3_RefSeq_genes.fa
Grus_grus	c	Aves	ND3_RefSeq_genes.fa
Grus_japonensis	c	Aves	ND3_RefSeq_genes.fa
Grus_leucogeranus	c	Aves	ND3_RefSeq_genes.fa
Grus_monacha	c	Aves	ND3_RefSeq_genes.fa
Grus_nigricollis	c	Aves	ND3_RefSeq_genes.fa
Grus_rubicunda	c	Aves	ND3_RefSeq_genes.fa
Grus_vipio	c	Aves	ND3_RefSeq_genes.fa
Guaruba_guarouba	c	Aves	ND3_RefSeq_genes.fa
Gyalophylax_hellmayri	-	Aves	ND3_GenBank
Gymnocichla_nudiceps	-	Aves	ND3_GenBank
Gymnomystax_mexicanus	-	Aves	ND3_RefSeq_genes.fa
Gymnopithys_bicolor	-	Aves	ND3_GenBank
Gymnopithys_leucaspis	-	Aves	ND3_GenBank
Gymnopithys_lunulatus	-	Aves	ND3_GenBank
Gymnopithys_rufigula	-	Aves	ND3_GenBank
Gymnopithys_salvini	-	Aves	ND3_GenBank
Gymnorhina_tibicen	-	Aves	ND3_GenBank
Gymnorhinus_cyanocephalus	-	Aves	ND3_GenBank
Gymnoris_dentata	-	Aves	ND3_GenBank
Gyps_fulvus	c	Aves	ND3_RefSeq_genes.fa
Gyps_himalayensis	c	Aves	ND3_RefSeq_genes.fa
Haematopus_ater	c	Aves	ND3_RefSeq_genes.fa
Haematopus_ostralegus	c	Aves	ND3_RefSeq_genes.fa
Haematortyx_sanguiniceps	c	Aves	ND3_RefSeq_genes.fa
Haematospiza_sipahi	-	Aves	ND3_GenBank
Haemorhous_cassinii	-	Aves	ND3_RefSeq_genes.fa
Haemorhous_mexicanus	-	Aves	ND3_RefSeq_genes.fa
Haemorhous_purpureus	-	Aves	ND3_GenBank
Halcyon_badia	c	Aves	ND3_GenBank
Halcyon_coromanda	c	Aves	ND3_RefSeq_genes.fa
Halcyon_leucocephala	c	Aves	ND3_GenBank
Halcyon_malimbica	c	Aves	ND3_GenBank
Halcyon_pileata	c	Aves	ND3_RefSeq_genes.fa
Halcyon_senegalensis	c	Aves	B10K
Halcyon_smyrnensis	c	Aves	ND3_RefSeq_genes.fa
Halcyon_winchelli	c	Aves	ND3_GenBank
Haliaeetus_albicilla	c	Aves	ND3_RefSeq_genes.fa
Harpactes_ardens	c	Aves	ND3_GenBank
Harpactes_diardii	c	Aves	ND3_GenBank
Harpactes_duvaucelii	t	Aves	ND3_GenBank
Harpactes_erythrocephalus	t	Aves	ND3_GenBank
Harpactes_fasciatus	c	Aves	ND3_GenBank
Harpactes_kasumba	c	Aves	ND3_GenBank
Harpactes_mackloti	c	Aves	ND3_GenBank
Harpactes_oreskios	c	Aves	ND3_GenBank
Harpactes_orrhophaeus	c	Aves	ND3_GenBank
Harpactes_wardi	c	Aves	ND3_GenBank
Harpactes_whiteheadi	c	Aves	ND3_GenBank
Harpagornis_moorei	-	Aves	ND3_GenBank
Hebius_vibakari_ruthveni	-	Bifurcata	ND3_GenBank
Heliobletus_contaminatus	-	Aves	ND3_GenBank
Heliodoxa_aurescens	c	Aves	ND3_RefSeq_genes.fa
Heliornis_fulica	c	Aves	ND3_RefSeq_genes.fa
Hellmayrea_gularis	-	Aves	ND3_GenBank
Heloderma_suspectum	-	Bifurcata	ND3_RefSeq_genes.fa
Hemicircus_canente	-	Aves	ND3_GenBank
Hemidactylus_bowringii	-	Bifurcata	ND3_RefSeq_genes.fa
Hemidactylus_frenatus	-	Bifurcata	ND3_RefSeq_genes.fa
Hemignathus_flavus	-	Aves	ND3_RefSeq_genes.fa
Hemignathus_munroi	-	Aves	ND3_GenBank
Hemignathus_parvus	-	Aves	ND3_RefSeq_genes.fa
Hemignathus_stejnegeri	-	Aves	ND3_RefSeq_genes.fa
Hemignathus_virens	-	Aves	ND3_GenBank
Hemignathus_virens_virens	-	Aves	ND3_GenBank
Hemignathus_wilsoni	-	Aves	ND3_GenBank
Hemiphaga_novaeseelandiae	c	Aves	ND3_RefSeq_genes.fa
Hemiprocne_comata	c	Aves	B10K
Hemitheconyx_caudicinctus	-	Bifurcata	ND3_RefSeq_genes.fa
Hemitheconyx_taylori	-	Bifurcata	ND3_GenBank
Hemitriccus_margaritaceiventer	-	Aves	ND3_GenBank
Hemitriccus_minor	-	Aves	ND3_GenBank
Hemitriccus_zosterops	-	Aves	ND3_GenBank
Hemixos_castanonotus	-	Aves	ND3_GenBank
Hemixos_flavala	-	Aves	ND3_GenBank
Henicorhina_leucosticta	-	Aves	ND3_RefSeq_genes.fa
Heosemys_annandalii	c	Testudines	ND3_RefSeq_genes.fa
Heosemys_depressa	c	Testudines	ND3_RefSeq_genes.fa
Heosemys_grandis	c	Testudines	ND3_RefSeq_genes.fa
Herpetotheres_cachinnans	c	Aves	B10K
Herpsilochmus_atricapillus	-	Aves	ND3_GenBank
Herpsilochmus_axillaris	-	Aves	ND3_GenBank
Herpsilochmus_dorsimaculatus	-	Aves	ND3_GenBank
Herpsilochmus_longirostris	-	Aves	ND3_GenBank
Herpsilochmus_motacilloides	-	Aves	ND3_GenBank
Herpsilochmus_parkeri	-	Aves	ND3_GenBank
Herpsilochmus_rufimarginatus	-	Aves	ND3_GenBank
Herpsilochmus_stictocephalus	-	Aves	ND3_GenBank
Herpsilochmus_sticturus	-	Aves	ND3_GenBank
Hesperiphona_vespertina	-	Aves	ND3_RefSeq_genes.fa
Heteralocha_acutirostris	-	Aves	ND3_RefSeq_genes.fa
Heteronotia_binoei	-	Bifurcata	ND3_RefSeq_genes.fa
Heterophasia_auricularis	-	Aves	ND3_GenBank
Heterophasia_capistrata	-	Aves	ND3_GenBank
Heterophasia_gracilis	-	Aves	ND3_GenBank
Heterophasia_melanoleuca	-	Aves	ND3_GenBank
Heterophasia_picaoides	-	Aves	ND3_GenBank
Heterophasia_pulchella	-	Aves	ND3_GenBank
Hieraaetus_fasciatus	c	Aves	ND3_RefSeq_genes.fa
Hieraaetus_morphnoides	-	Aves	ND3_GenBank
Hieraaetus_pennatus	-	Aves	ND3_GenBank
Himantopus_himantopus	c	Aves	ND3_RefSeq_genes.fa
Himantopus_mexicanus	c	Aves	ND3_GenBank
Himatione_sanguinea	-	Aves	ND3_RefSeq_genes.fa
Hippolais_icterina	-	Aves	ND3_GenBank
Hirundo_rustica	-	Aves	ND3_GenBank
Hirundo_rustica_gutturalis	-	Aves	ND3_GenBank
Holbrookia_lacerata	-	Bifurcata	ND3_RefSeq_genes.fa
Holbrookia_maculata	-	Bifurcata	ND3_GenBank
Homonota_fasciata	-	Bifurcata	ND3_GenBank
Horornis_vulcanius	-	Aves	B10K
Hydrobates_castro	c	Aves	ND3_RefSeq_genes.fa
Hydrobates_pelagicus	-	Aves	ND3_GenBank
Hydrobates_tethys	c	Aves	B10K
Hydrophasianus_chirurgus	-	Aves	ND3_RefSeq_genes.fa
Hydrornis_guajana	-	Aves	ND3_GenBank
Hydrosaurus_amboinensis	-	Bifurcata	ND3_RefSeq_genes.fa
Hylexetastes_perrotii	-	Aves	ND3_GenBank
Hylexetastes_stresemanni	-	Aves	ND3_GenBank
Hylia_prasina	-	Aves	ND3_GenBank
Hyliota_flavigaster	-	Aves	ND3_RefSeq_genes.fa
Hylocharis_cyanus	c	Aves	ND3_RefSeq_genes.fa
Hylocryptus_erythrocephalus	-	Aves	ND3_GenBank
Hylocryptus_erythrocephalus_palamblae	-	Aves	ND3_GenBank
Hylocryptus_rectirostris	-	Aves	ND3_GenBank
Hyloctistes_subulatus_subulatus	-	Aves	ND3_GenBank
Hyloctistes_virgatus_assimilis	-	Aves	ND3_GenBank
Hylopezus_auricularis	-	Aves	ND3_GenBank
Hylopezus_berlepschi	-	Aves	ND3_GenBank
Hylopezus_dives	-	Aves	ND3_GenBank
Hylopezus_fulviventris	-	Aves	ND3_GenBank
Hylopezus_macularius	-	Aves	ND3_GenBank
Hylopezus_macularius_paraensis	-	Aves	ND3_GenBank
Hylopezus_nattereri	-	Aves	ND3_GenBank
Hylopezus_ochroleucus	-	Aves	ND3_GenBank
Hylopezus_perspicillatus	-	Aves	ND3_GenBank
Hylopezus_whittakeri	-	Aves	ND3_GenBank
Hylophilus_ochraceiceps_viridior	-	Aves	ND3_GenBank
Hylophylax_naevioides	-	Aves	ND3_GenBank
Hylophylax_naevius	-	Aves	ND3_GenBank
Hylophylax_punctulatus	-	Aves	ND3_GenBank
Hymenops_perspicillatus	-	Aves	ND3_GenBank
Hypocnemis_cantator	-	Aves	ND3_GenBank
Hypocnemis_hypoxantha	-	Aves	ND3_GenBank
Hypocnemoides_maculicauda	-	Aves	ND3_GenBank
Hypocryptadius_cinnamomeus	-	Aves	ND3_GenBank
Hypoedaleus_guttatus	-	Aves	ND3_GenBank
Hypositta_corallirostris	-	Aves	ND3_GenBank
Hypothymis_azurea	-	Aves	ND3_GenBank
Hypothymis_coelestis	-	Aves	ND3_GenBank
Hypothymis_helenae	-	Aves	ND3_GenBank
Hypothymis_puella	-	Aves	ND3_GenBank
Hypsiglena_catalinae	-	Bifurcata	ND3_GenBank
Hypsiglena_chlorophaea_chlorophaea	-	Bifurcata	ND3_RefSeq_genes.fa
Hypsiglena_chlorophaea_deserticola	-	Bifurcata	ND3_RefSeq_genes.fa
Hypsiglena_jani_texana	-	Bifurcata	ND3_RefSeq_genes.fa
Hypsiglena_ochrorhyncha_klauberi	-	Bifurcata	ND3_RefSeq_genes.fa
Hypsiglena_ochrorhyncha_nuchalata	-	Bifurcata	ND3_RefSeq_genes.fa
Hypsiglena_ochrorhyncha_ochrorhyncha	-	Bifurcata	ND3_RefSeq_genes.fa
Hypsiglena_slevini	-	Bifurcata	ND3_RefSeq_genes.fa
Hypsiglena_torquata	-	Bifurcata	ND3_RefSeq_genes.fa
Hypsiglena_unaocularus	-	Bifurcata	ND3_RefSeq_genes.fa
Hypsipetes_borbonicus	-	Aves	ND3_GenBank
Hypsipetes_crassirostris	-	Aves	ND3_GenBank
Hypsipetes_leucocephalus	-	Aves	ND3_GenBank
Hypsipetes_madagascariensis	-	Aves	ND3_GenBank
Hypsipetes_madagascariensis_psaroides	-	Aves	ND3_GenBank
Hypsipetes_madagascariensis_rostratus	-	Aves	ND3_GenBank
Hypsipetes_moheliensis	-	Aves	ND3_GenBank
Hypsipetes_olivaceus	-	Aves	ND3_GenBank
Hypsipetes_parvirostris_moheliensis	-	Aves	ND3_GenBank
Hypsipetes_parvirostris_parvirostris	-	Aves	ND3_GenBank
Hypsiscopus_plumbea	-	Bifurcata	ND3_RefSeq_genes.fa
Ibidorhyncha_struthersii	c	Aves	B10K
Ichthyaetus_relictus	c	Aves	ND3_RefSeq_genes.fa
Icterus_bullockii	-	Aves	ND3_GenBank
Icterus_mesomelas	-	Aves	ND3_GenBank
Ifrita_kowaldi	-	Aves	ND3_GenBank
Iguana_delicatissima	-	Bifurcata	ND3_RefSeq_genes.fa
Iguana_iguana	-	Bifurcata	ND3_RefSeq_genes.fa
Illadopsis_albipectus	-	Aves	ND3_GenBank
Illadopsis_cleaveri	-	Aves	ND3_GenBank
Illadopsis_fulvescens	-	Aves	ND3_GenBank
Illadopsis_puveli	-	Aves	ND3_GenBank
Illadopsis_pyrrhopterum	-	Aves	ND3_GenBank
Illadopsis_rufescens	-	Aves	ND3_GenBank
Illadopsis_rufipennis	-	Aves	ND3_GenBank
Imantodes_cenchoa	-	Bifurcata	ND3_RefSeq_genes.fa
Incana_incana	-	Aves	ND3_GenBank
Indicator_indicator	-	Aves	ND3_GenBank
Indicator_maculatus	t	Aves	ND3_RefSeq_genes.fa
Indicator_xanthonotus	c	Aves	ND3_RefSeq_genes.fa
Indotestudo_elongata	c	Testudines	ND3_RefSeq_genes.fa
Indotestudo_forstenii	c	Testudines	ND3_RefSeq_genes.fa
Indotyphlops_braminus	-	Bifurcata	ND3_RefSeq_genes.fa
Iodopleura_isabellae	-	Aves	ND3_GenBank
Iole_charlottae	-	Aves	ND3_GenBank
Iole_charlottae_charlottae	-	Aves	ND3_GenBank
Iole_charlottae_crypta	-	Aves	ND3_GenBank
Iole_palawanensis	-	Aves	ND3_GenBank
Iole_propinqua	-	Aves	ND3_GenBank
Iole_propinqua_aquilonis	-	Aves	ND3_GenBank
Iole_propinqua_cinnamomeoventris	-	Aves	ND3_GenBank
Iole_propinqua_innectens	-	Aves	ND3_GenBank
Iole_propinqua_lekhakuni	-	Aves	ND3_GenBank
Iole_propinqua_propinqua	-	Aves	ND3_GenBank
Iole_propinqua_simulator	-	Aves	ND3_GenBank
Iole_viridescens_cacharensis	-	Aves	ND3_GenBank
Iole_viridescens_myitkyinensis	-	Aves	ND3_GenBank
Iole_viridescens_viridescens	-	Aves	ND3_GenBank
Ipophilus_obsoletus	-	Aves	ND3_GenBank
Irena_cyanogastra	-	Aves	B10K
Irena_cyanogastra_cyanogastra	-	Aves	ND3_GenBank
Irena_cyanogastra_ellae	-	Aves	ND3_GenBank
Irena_cyanogastra_hoogstraali	-	Aves	ND3_GenBank
Irena_puella	-	Aves	ND3_GenBank
Irena_puella_crinigera	-	Aves	ND3_GenBank
Irena_puella_malayensis	-	Aves	ND3_GenBank
Irena_puella_puella	-	Aves	ND3_GenBank
Irena_puella_sikkimensis	-	Aves	ND3_GenBank
Irena_puella_turcosa	-	Aves	ND3_GenBank
Irena_puella_tweeddalei	-	Aves	ND3_GenBank
Isopachys_gyldenstolpei	-	Bifurcata	ND3_RefSeq_genes.fa
Ispidina_picta	c	Aves	ND3_GenBank
Ithaginis_cruentus	-	Aves	ND3_RefSeq_genes.fa
Ixobrychus_cinnamomeus	c	Aves	ND3_RefSeq_genes.fa
Ixobrychus_eurhythmus	c	Aves	ND3_RefSeq_genes.fa
Ixobrychus_sinensis	c	Aves	ND3_RefSeq_genes.fa
Ixonotus_guttatus	-	Aves	ND3_GenBank
Ixos_everetti_catarmanensis	-	Aves	ND3_GenBank
Ixos_everetti_everetti	-	Aves	ND3_GenBank
Ixos_malaccensis	-	Aves	ND3_GenBank
Ixos_mcclellandii	-	Aves	ND3_RefSeq_genes.fa
Ixos_philippinus	-	Aves	ND3_GenBank
Ixos_philippinus_guimarasensis	-	Aves	ND3_GenBank
Ixos_philippinus_mindorensis	-	Aves	ND3_GenBank
Ixos_philippinus_philippinus	-	Aves	ND3_GenBank
Ixos_philippinus_saturatior	-	Aves	ND3_GenBank
Ixos_rufigularis	-	Aves	ND3_GenBank
Ixos_siquijorensis_cinereiceps	-	Aves	ND3_GenBank
Ixos_virescens	-	Aves	ND3_GenBank
Jabouilleia_danjoui	-	Aves	ND3_GenBank
Jacana_jacana	c	Aves	ND3_RefSeq_genes.fa
Jacana_spinosa	c	Aves	ND3_RefSeq_genes.fa
Junco_hyemalis	-	Aves	ND3_GenBank
Jynx_ruficollis	c	Aves	ND3_RefSeq_genes.fa
Jynx_torquilla	c	Aves	ND3_GenBank
Kakamega_poliothorax	-	Aves	ND3_GenBank
Kenopia_striata	-	Aves	ND3_GenBank
Kinosternon_flavescens	-	Testudines	ND3_GenBank
Kinosternon_leucostomum	-	Testudines	ND3_RefSeq_genes.fa
Kinyongia_fischeri	-	Bifurcata	ND3_RefSeq_genes.fa
Knipolegus_aterrimus	-	Aves	ND3_GenBank
Knipolegus_cyanirostris	-	Aves	ND3_GenBank
Knipolegus_hudsoni	-	Aves	ND3_GenBank
Knipolegus_lophotes	-	Aves	ND3_GenBank
Knipolegus_orenocensis	-	Aves	ND3_GenBank
Knipolegus_poecilocercus	-	Aves	ND3_GenBank
Knipolegus_poecilurus	-	Aves	ND3_GenBank
Knipolegus_signatus	-	Aves	ND3_GenBank
Knipolegus_striaticeps	-	Aves	ND3_GenBank
Kozlowia_roborowskii	-	Aves	ND3_GenBank
Kupeornis_chapini	-	Aves	ND3_GenBank
Kurochkinegramma_hypogrammicum	-	Aves	ND3_GenBank
Lacerta_agilis	-	Bifurcata	ND3_RefSeq_genes.fa
Lacerta_bilineata	-	Bifurcata	ND3_RefSeq_genes.fa
Lacerta_viridis_viridis	-	Bifurcata	ND3_RefSeq_genes.fa
Lachesis_muta	-	Bifurcata	ND3_GenBank
Lagopus_lagopus	c	Aves	ND3_RefSeq_genes.fa
Lagopus_muta	c	Aves	ND3_RefSeq_genes.fa
Lamprolia_victoriae	-	Aves	ND3_GenBank
Lampropsar_tanagrinus	-	Aves	ND3_GenBank
Laniarius_luehderi	-	Aves	ND3_GenBank
Laniocera_hypopyrra	-	Aves	ND3_GenBank
Lanius_collaris	-	Aves	ND3_GenBank
Lanius_collurio	-	Aves	ND3_GenBank
Lanius_cristatus	-	Aves	ND3_RefSeq_genes.fa
Lanius_excubitor	-	Aves	ND3_GenBank
Lanius_isabellinus	-	Aves	ND3_RefSeq_genes.fa
Lanius_ludovicianus	-	Aves	ND3_GenBank
Lanius_marwitzi	-	Aves	ND3_GenBank
Lanius_schach	-	Aves	ND3_RefSeq_genes.fa
Lanius_sphenocercus_sphenocercus	-	Aves	ND3_GenBank
Lanius_tephronotus	-	Aves	ND3_RefSeq_genes.fa
Lanius_tigrinus	-	Aves	ND3_RefSeq_genes.fa
Larus_brunnicephalus	c	Aves	ND3_RefSeq_genes.fa
Larus_crassirostris	c	Aves	ND3_RefSeq_genes.fa
Larus_dominicanus	c	Aves	ND3_RefSeq_genes.fa
Larus_smithsonianus	c	Aves	B10K
Larus_vegae	-	Aves	ND3_RefSeq_genes.fa
Lathrotriccus_euleri_euleri	-	Aves	ND3_GenBank
Laticauda_colubrina	-	Bifurcata	ND3_RefSeq_genes.fa
Laticauda_laticaudata	-	Bifurcata	ND3_RefSeq_genes.fa
Laticauda_semifasciata	-	Bifurcata	ND3_RefSeq_genes.fa
Laticilla_burnesii	-	Aves	ND3_GenBank
Leiocephalus_personatus	-	Bifurcata	ND3_RefSeq_genes.fa
Leiolepis_belliana_belliana	-	Bifurcata	ND3_GenBank
Leiolepis_boehmei	-	Bifurcata	ND3_RefSeq_genes.fa
Leiolepis_guttata	-	Bifurcata	ND3_RefSeq_genes.fa
Leiolepis_reevesii	-	Bifurcata	ND3_RefSeq_genes.fa
Leiolepis_reevesii_rubritaeniata	-	Bifurcata	ND3_GenBank
Leiopicus_mahrattensis	-	Aves	ND3_GenBank
Leioptila_annectens	-	Aves	ND3_GenBank
Leiothlypis_celata	-	Aves	ND3_GenBank
Leiothrix_argentauris	-	Aves	ND3_RefSeq_genes.fa
Leiothrix_lutea	-	Aves	ND3_RefSeq_genes.fa
Leonardina_woodi	-	Aves	ND3_GenBank
Lepidochelys_kempii	t	Testudines	ND3_GenBank
Lepidochelys_olivacea	t	Testudines	ND3_RefSeq_genes.fa
Lepidocolaptes_affinis	-	Aves	ND3_GenBank
Lepidocolaptes_albolineatus	-	Aves	ND3_GenBank
[truncated: 2,233 more rows]
