# Supplementary material for: Multiple origins of a frameshift insertion in a mitochondrial gene in birds and turtles
Source: Gigascience. 2021 Jan 19;10(1):giaa161. doi: 10.1093/gigascience/giaa161 (PMC7814300; doi:10.1093/gigascience/giaa161)
Supplement: giaa161_Supplemental_Files [file giaa161_supplemental_files.zip › Additional_file_3.txt]

(((((((((((((((Cyclemys_fusca,(Cyclemys_dentata,(Cyclemys_pulchristriata,Cyclemys_atripons)mrcaott615604ott879761)mrcaott54221ott615604,Cyclemys_oldhami)Cyclemys_ott54219,Notochelys_platynota)mrcaott59ott711698,((Heosemys_grandis,Heosemys_depressa)mrcaott54216ott354945,Heosemys_annandalii)mrcaott54216ott354932)mrcaott59ott54216,(Sacalia_quadriocellata,Sacalia_bealei)Sacalia_ott105475)mrcaott59ott105481,(((((Cuora_mccordi,Cuora_galbinifrons)mrcaott6859ott85387,(((Cuora_trifasciata,Cuora_aurocapitata)mrcaott26430ott905071,Cuora_pani)mrcaott26430ott26431,Cuora_flavomarginata)mrcaott26430ott26440)mrcaott6859ott26430,Cuora_mouhotii)mrcaott6859ott354928,Cuora_bourreti,Cuora_picturata)Cuora_ott905085,(((((Mauremys_japonica,Mauremys_sinensis)mrcaott26434ott879764,((Mauremys_megalocephala,Mauremys_reevesii)mrcaott354938ott829098,Mauremys_nigricans)mrcaott354938ott591393)mrcaott26434ott354938,(Mauremys_caspica,Mauremys_rivulata)mrcaott552142ott1078568)mrcaott26434ott552142,Mauremys_leprosa)mrcaott26434ott26437,(Mauremys_annamensis,Mauremys_mutica)mrcaott85372ott410013)Mauremys_ott679464)mrcaott6859ott26428)mrcaott59ott6859,((Batagur_trivittata,Pangshura_tentoria)mrcaott7583ott203548,Geoemyda_spengleri)mrcaott7583ott54218)mrcaott59ott7583,(Rhinoclemmys_punctularia,Rhinoclemmys_pulcherrima)mrcaott115601ott727055)Geoemydidae_ott975162,(((((Aldabrachelys_gigantea,(Astrochelys_radiata,Astrochelys_yniphora)Astrochelys_ott940496)mrcaott93887ott859767,(((Chelonoidis_niger,Chelonoidis_vicina)Chelonoidis_nigra_species_complex_ott595895,(Chelonoidis_chilensis,(Chelonoidis_carbonarius,Chelonoidis_denticulatus)mrcaott560352ott1050326)mrcaott370823ott560352,Chelonoidis_alburyorum)Chelonoidis_ott477615,(Geochelone_elegans,Centrochelys_sulcata)mrcaott302068ott1050325)mrcaott178442ott302068)mrcaott14158ott178442,Stigmochelys_pardalis)mrcaott14158ott265491,(((((Testudo_kleinmanni,Testudo_marginata)mrcaott344624ott398870,Testudo_hermanni)mrcaott203272ott344628,Testudo_horsfieldii)Testudo_ott207425,(Indotestudo_elongata,Indotestudo_forstenii)Indotestudo_ott54215)mrcaott203272ott679459,Malacochersus_tornieri)mrcaott203272ott1041246)mrcaott14158ott203272,((Manouria_emys,Manouria_impressa)Manouria_ott679462,((Gopherus_agassizii,Gopherus_berlandieri)mrcaott831059ott1041231,Gopherus_flavomarginatus,Gopherus_morafkai)Gopherus_ott831058)mrcaott205263ott831059)Testudinidae_ott910117)mrcaott59ott14158,((((Trachemys_scripta,Malaclemys_terrapin)mrcaott34947ott34957,Chrysemys_picta)mrcaott34947ott351864,(Emys_orbicularis,(Terrapene_carolina,Clemmys_guttata)mrcaott212486ott436621)mrcaott212153ott212486)Emydidae_ott587319,Platysternon_megacephalum)mrcaott34947ott5339656)Testudinoidea_ott1064079,(Dermochelys_coriacea,((Caretta_caretta,(Lepidochelys_olivacea,Lepidochelys_kempii)Lepidochelys_ott587323)mrcaott392505ott430320,(Chelonia_mydas,Natator_depressus)mrcaott346990ott895624)Cheloniidae_ott66469)Chelonioidea_ott243396)mrcaott59ott243403,((((Sternotherus_carinatus,Sternotherus_odoratus)mrcaott106549ott487672,(Kinosternon_leucostomum,Kinosternon_flavescens)Kinosternon_ott149799)mrcaott106549ott270865,Staurotypus_triporcatus)Kinosternidae_ott899157,(Chelydra_serpentina,Macrochelys_temminckii)Chelydridae_ott587326)Chelydroidea_ott5819788)Durocryptodira_ott5800401,((((((Palea_steindachneri,((Amyda_cartilaginea,Nilssonia_nigricans)mrcaott33418ott419102,Dogania_subplana)mrcaott33418ott828072)mrcaott3697ott33418,Pelodiscus_sinensis)mrcaott3697ott30435,((Apalone_spinifera,Apalone_ferox)mrcaott99343ott378502,Rafetus_swinhoei)mrcaott99343ott306732)mrcaott3697ott99343,Trionyx_triunguis)mrcaott3697ott101476,(Lissemys_punctata,Lissemys_scutata)Lissemys_ott619857)mrcaott3697ott12959,Carettochelys_insculpta)mrcaott3697ott810244)mrcaott59ott3697,(((((Emydura_victoriae,Emydura_tanybaraga,(((Elseya_sp.,Elseya_dentata,Elseya_albagula,Elseya_novaeguineae,Elseya_branderhorsti,Elseya_lavarackorum,Elseya_irwini,Elseya_schultzei)Elseya_ott235770,Rheodytes_leukops)mrcaott226615ott1013512,((Myuchelys_georgesi,Myuchelys_latisternum)mrcaott562290ott562326,Emydura_macquarii)mrcaott562290ott687926)mrcaott226615ott562290,Emydura_subglobosa)mrcaott2982ott136733,Elusor_macrurus,Myuchelys_bellii)mrcaott2982ott93442,((Chelodina_oblonga,Chelodina_longicollis,Chelodina_pritchardi,Chelodina_novaeguineae,Chelodina_parkeri,Chelodina_expansa,Chelodina_mccordi,Chelodina_steindachneri,Chelodina_burrungandjii,Chelodina_canni)Chelodina_ott235768,Pseudemydura_umbrina)mrcaott235762ott507380)mrcaott2982ott235762,(((Platemys_platycephala,(Phrynops_hilarii,Mesoclemmys_hogei)mrcaott66457ott620267)mrcaott19159ott66457,Mesoclemmys_nasuta)mrcaott19159ott508309,Chelus_fimbriata)mrcaott19159ott235773)Chelidae_ott66461,(Pelomedusa_subrufa,Podocnemis_unifilis)mrcaott10573ott205262)Pleurodira_ott66459)Testudines_ott639666,(((((((((((((((((((((((((((((((Polioptila_caerulea,(((Henicorhina_leucosticta,Thryothorus_ludovicianus)mrcaott18313ott45514,(Troglodytes_aedon,Troglodytes_troglodytes)mrcaott45512ott293378)mrcaott18313ott45512,(Campylorhynchus_brunneicapillus,Campylorhynchus_zonatus)Campylorhynchus_ott744786)mrcaott18313ott87938)mrcaott246ott18313,(Certhia_familiaris,Certhia_brachydactyla)mrcaott157232ott697024)mrcaott246ott157232,((((Sitta_europaea,Sitta_nagaensis)mrcaott25638ott3599047,Sitta_himalayensis)mrcaott25638ott82248,Sitta_carolinensis)mrcaott25638ott82247,Tichodroma_muraria)mrcaott25638ott452744)mrcaott246ott25638,((Regulus_regulus,Regulus_satrapa)mrcaott3599545ott4131614,Regulus_calendula)Regulus_ott3599326)mrcaott246ott3599436,(((((((((Phoenicurus_auroreus,Phoenicurus_phoenicurus)mrcaott33133ott676562,(((((((((Oenanthe_isabellina,Oenanthe_bottae)mrcaott33124ott936545,Oenanthe_oenanthe)mrcaott33124ott360889,((Oenanthe_pleschanka,Oenanthe_cypriaca)mrcaott256337ott936540,(Oenanthe_deserti,Oenanthe_monacha)mrcaott360893ott410718)mrcaott256337ott360893)mrcaott33124ott256337,(((((((Oenanthe_lugubris,Oenanthe_leucura)mrcaott931169ott5560485,(((Oenanthe_persica,(Oenanthe_xanthoprymna,Oenanthe_chrysopygia)mrcaott936543ott936546)mrcaott360884ott936543,Oenanthe_finschii)mrcaott360884ott360895,Oenanthe_albonigra)mrcaott360884ott410709)mrcaott256332ott360884,(Oenanthe_picata,Cercomela_fusca)mrcaott360881ott434289)mrcaott256332ott360881,(Cercomela_familiaris,Cercomela_melanura)mrcaott284417ott434293)mrcaott256332ott284417,Oenanthe_moesta)mrcaott256332ott360888,Cercomela_scotocerca)mrcaott256332ott434291,Oenanthe_phillipsi)mrcaott256332ott275114)mrcaott33124ott256332,Oenanthe_monticola,(Cercomela_schlegelii,(Cercomela_sinuata,Cercomela_tractrac)mrcaott959972ott959974)mrcaott434294ott959972,Cercomela_sordida)mrcaott33124ott410722,Campicoloides_bifasciatus)mrcaott33124ott696975,((Myrmecocichla_aethiops,((Myrmecocichla_arnotti,Myrmecocichla_melaena)mrcaott556176ott912328,Myrmecocichla_nigra)mrcaott556176ott936581,Myrmecocichla_formicivora,Myrmecocichla_albifrons)Myrmecocichla_ott311092,Thamnolaea_cinnamomeiventris)mrcaott87796ott936586)mrcaott33124ott87796,((((Saxicola_rubicola,Saxicola_maurus)mrcaott122864ott130924,Saxicola_torquata)mrcaott122864ott520527,Saxicola_caprata)mrcaott122864ott173999,Saxicola_rubetra)mrcaott122864ott170383)mrcaott33124ott122862,(Monticola_solitarius,Monticola_gularis)mrcaott311093ott916113)mrcaott33124ott311093)mrcaott1566ott33124,((((((((Ficedula_hypoleuca,Ficedula_albicollis)mrcaott22300ott107840,Ficedula_semitorquata)mrcaott22300ott629342,(Ficedula_albicilla,Ficedula_subrubra)mrcaott416087ott859520)mrcaott22300ott416087,((Ficedula_rufigula,Ficedula_buruensis)mrcaott130294ott284698,(((((Ficedula_disposita,Ficedula_platenae)mrcaott174772ott284694,Ficedula_dumetoria)mrcaott174772ott284700,Ficedula_nigrorufa)mrcaott174772ott909204,(Ficedula_crypta,Ficedula_basilanica)mrcaott284693ott3598140)mrcaott174772ott284693,(Ficedula_harterti,Ficedula_timorensis)mrcaott284695ott909201)mrcaott174772ott284695)mrcaott130294ott174772)mrcaott22300ott130294,(((Ficedula_mugimaki,Ficedula_hodgsonii)mrcaott67150ott859517,(Ficedula_tricolor,Ficedula_hyperythra)mrcaott1058850ott5560489)mrcaott67150ott1058850,((Ficedula_westermanni,Ficedula_superciliaris)mrcaott284707ott909205,Ficedula_strophiata)mrcaott284707ott859518)mrcaott67150ott284707)mrcaott22300ott67150,Muscicapella_hodgsoni)mrcaott22300ott909199,(Ficedula_zanthopygia,(Ficedula_elisae,Ficedula_narcissina)mrcaott3598138ott5859958)mrcaott547548ott3598138)mrcaott22300ott547548,(((Enicurus_ruficapillus,Enicurus_leschenaulti)mrcaott153334ott254683,(Enicurus_scouleri,Enicurus_schistaceus)mrcaott626440ott897952)Enicurus_ott53643,Luscinia_cyanura)mrcaott102468ott5859951)mrcaott22300ott35350)mrcaott1566ott22300,Erithacus_rubecula,(Luscinia_brunnea,(Brachypteryx_leucophris,Brachypteryx_montana)mrcaott7068382ott7068383)mrcaott45312ott153332)mrcaott1566ott24297,(Cyornis_pallidipes,Niltava_davidi)mrcaott32651ott287310)mrcaott1566ott32651,((Muscicapa_latirostris,Muscicapa_sibirica)mrcaott35326ott540009,(Cercotrichas_coryphoeus,(Copsychus_saularis,Copsychus_sechellarum)Copsychus_ott373878)mrcaott59028ott59716)mrcaott35326ott59028,((Cyanoptila_cyanomelana,Eumyias_albicaudatus)mrcaott92668ott287312,(Brachypteryx_albiventris,(Sholicola_major,Sholicola_ashambuensis)Sholicola_ott7068398)mrcaott736235ott1082155)mrcaott92668ott736235)mrcaott1566ott35326,(((((((((((((((((Turdus_aurantius,Turdus_pelios)mrcaott46396ott46401,((((Turdus_hortulorum,Turdus_cardis)mrcaott431677ott1076171,Turdus_dissimilis)mrcaott431677ott906447,Turdus_boulboul)mrcaott431677ott754978,((((((Turdus_naumanni,Turdus_ruficollis)mrcaott168079ott455488,Turdus_torquatus)mrcaott168079ott1046625,Turdus_pilaris)mrcaott168079ott1050514,Turdus_albocinctus)mrcaott168079ott470049,Turdus_kessleri)mrcaott168079ott168082,((Turdus_poliocephalus,Turdus_pallidus)mrcaott470045ott653922,(Turdus_chrysolaus,Turdus_obscurus)mrcaott653925ott653930)mrcaott470045ott653925)mrcaott168079ott470045)mrcaott46399ott168079,Turdus_olivaceofuscus)mrcaott46396ott46399,((Turdus_reevei,(((Turdus_olivater,((Turdus_serranus,Turdus_fuscater)mrcaott381314ott1008495,Turdus_chiguanco)mrcaott381314ott574269)mrcaott381309ott381314,Turdus_fulviventris)mrcaott381309ott381311,(((Turdus_maranonicus,Turdus_ignobilis)mrcaott381310ott691104,Turdus_amaurochalinus)mrcaott381310ott381318,Nesocichla_eremita)mrcaott381310ott431646)mrcaott381309ott381310)mrcaott381308ott381309,Turdus_falcklandii)mrcaott381308ott691105)mrcaott46396ott381308,((Turdus_migratorius,Turdus_rufitorques)mrcaott168085ott1050507,(Turdus_infuscatus,Turdus_nigrescens)mrcaott381312ott906452)mrcaott168085ott381312)mrcaott46396ott168085,Turdus_leucops,(Turdus_swalesi,Turdus_jamaicensis)mrcaott1046631ott1058853)mrcaott46396ott302978,Cichlherminia_lherminieri)mrcaott46396ott536899,((Turdus_olivaceus,Turdus_smithi)mrcaott46402ott1046632,(Turdus_bewsheri,Turdus_libonyana)mrcaott54199ott691109)mrcaott46402ott54199)mrcaott46396ott46402,(((((Turdus_obsoletus,Turdus_lawrencii)mrcaott46398ott1058858,((((Turdus_nudigenis,Turdus_haplochrous)mrcaott293382ott1058854,Turdus_grayi)mrcaott293382ott508849,Turdus_maculirostris)mrcaott293382ott1058851,Turdus_rufiventris)mrcaott293382ott470053,Turdus_albicollis,Turdus_flavipes)mrcaott46398ott293382,(Turdus_leucomelas,(Turdus_fumigatus,Turdus_hauxwelli)mrcaott906942ott1058852)mrcaott691112ott906942)mrcaott46398ott691112,Turdus_rufopalliatus)mrcaott46398ott532591,Turdus_merula,(Turdus_iliacus,Turdus_plebejus)mrcaott691103ott1058856)mrcaott46398ott168083)mrcaott46396ott46398,(Turdus_helleri,Turdus_abyssinicus)mrcaott54202ott520373)mrcaott19467ott46396,Turdus_philomelos)mrcaott19467ott161293,Turdus_viscivorus)mrcaott19467ott1046624,Turdus_eunomus)mrcaott19467ott168078,Geokichla_citrina)mrcaott19467ott233446,Zoothera_dauma)mrcaott19467ott401023,Zoothera_aurea)mrcaott19467ott482248,(Catharus_fuscescens,Catharus_ustulatus)mrcaott252688ott489372)mrcaott19467ott252687,Myadestes_myadestinus)mrcaott19467ott431648)mrcaott1566ott19467,((((((Leucopsar_rothschildi,((Acridotheres_tristis,Acridotheres_cristatellus)mrcaott80701ott405018,(Sturnus_cineraceus,Sturnus_sericeus)mrcaott499641ott661325)mrcaott80701ott499641)mrcaott2224ott80701,Sturnus_nigricollis)mrcaott2224ott366471,Sturnus_vulgaris)mrcaott2224ott366470,(Gracula_religiosa,Rhabdornis_inornatus)mrcaott59905ott482511)mrcaott2175ott59905,Toxostoma_redivivum)mrcaott2175ott259082,Buphagus_erythrorhynchus)mrcaott2175ott968664)mrcaott1566ott2175,(Cinclus_pallasii,Cinclus_mexicanus)Cinclus_ott267845)mrcaott1566ott496009)mrcaott246ott1566,((Moho_braccatus,Phainopepla_nitens)mrcaott5934ott33427,(Bombycilla_garrulus,Bombycilla_cedrorum)Bombycilla_ott613883)mrcaott5934ott496029)mrcaott246ott5934,((((((((((((Anthreptes_collaris,Anthreptes_rectirostris)mrcaott3364ott797572,Nectarinia_erythrocerca)mrcaott3364ott286091,(Nectarinia_kilimensis,(Nectarinia_senegalensis,Nectarinia_adelberti)mrcaott536134ott809938,Cinnyris_superbus)mrcaott139823ott536134)mrcaott3364ott139823,((Nectarinia_minulla,Cinnyris_chloropygius)mrcaott286087ott776922,Anthreptes_orientalis)mrcaott286087ott809925)mrcaott3364ott286087,(Nectarinia_talatala,Nectarinia_rufipennis)mrcaott286085ott551376,Nectarinia_alinae,Anthreptes_malacensis)mrcaott3364ott215468,Cyanomitra_obscura)mrcaott3364ott48784,((((Aethopyga_christinae,(Aethopyga_primigenia,Aethopyga_boltoni)mrcaott797574ott809920)mrcaott274078ott797574,Aethopyga_flagrans)mrcaott274078ott597026,(Aethopyga_saturata,(Aethopyga_nipalensis,Aethopyga_gouldiae)mrcaott874068ott3597591)mrcaott874066ott874068,Aethopyga_siparaja)mrcaott274078ott874066,Aethopyga_duyvenbodei,Aethopyga_ignicauda,Aethopyga_shelleyi,Aethopyga_linaraborae,Aethopyga_pulcherrima,Aethopyga_temminckii)Aethopyga_ott75789)mrcaott3364ott274078,Cinnyris_venustus,Cinnyris_bouvieri,Chalcoparia_singalensis,(((Cinnyris_loveridgei,Cinnyris_moreaui)mrcaott630042ott630046,(Cinnyris_afer,Cinnyris_regius)mrcaott776926ott776938)mrcaott630042ott776926,Cinnyris_reichenowi)mrcaott630042ott776920,Cinnyris_mediocris,Cinnyris_chalybeus,Cinnyris_stuhlmanni,Cinnyris_fuelleborni,Cinnyris_ludovicensis,Cinnyris_usambaricus,Cinnyris_jugularis)mrcaott3364ott3370,(Arachnothera_clarae,Arachnothera_modesta,(Arachnothera_magna,(Arachnothera_chrysogenys,Kurochkinegramma_hypogrammicum)mrcaott7068460ott7068465)mrcaott690539ott7068460,Arachnothera_crassirostris,Arachnothera_dilutior,Arachnothera_everetti,(Arachnothera_robusta,Arachnothera_longirostra)mrcaott842500ott7068461,Arachnothera_flammifera,Arachnothera_flavigaster)mrcaott270050ott270075)mrcaott3364ott270050,(((Prionochilus_thoracicus,((Prionochilus_plateni,Prionochilus_xanthopygius)mrcaott172531ott1022613,Prionochilus_percussus)mrcaott172531ott172532)mrcaott172530ott172531,Prionochilus_maculatus)mrcaott172530ott7068426,(((((((((Dicaeum_concolor,Dicaeum_pygmaeum)mrcaott223161ott746741,(((Dicaeum_igniferum,Dicaeum_cruentatum)mrcaott223169ott7068424,Dicaeum_sanguinolentum)mrcaott223169ott746742,Dicaeum_tristrami)mrcaott223169ott746743)mrcaott223161ott223169,((((Dicaeum_geelvinkianum,Dicaeum_hirundinaceum)mrcaott223165ott921346,(Dicaeum_eximium,Dicaeum_aeneum)mrcaott223166ott439407)mrcaott223165ott223166,(Dicaeum_ignipectus,Dicaeum_celebicum)mrcaott746745ott797567)mrcaott223165ott746745,Dicaeum_monticolum)mrcaott223165ott746748)mrcaott223161ott223165,Dicaeum_nigrilore)mrcaott223161ott746749,Dicaeum_aureolimbatum)mrcaott223161ott842497,((Dicaeum_bicolor,Dicaeum_anthonyi)mrcaott797566ott797577,(Dicaeum_australe,Dicaeum_trigonostigma)mrcaott1064683ott5561041)mrcaott797566ott1064683)mrcaott223161ott797566,Dicaeum_hypoleucum)mrcaott223161ott5561044,Prionochilus_olivaceus)mrcaott223161ott3597766,(Dicaeum_chrysorrheum,(Dicaeum_everetti,Dicaeum_agile)mrcaott223163ott797576)mrcaott223162ott223163,Dicaeum_kuehni)mrcaott223161ott223162)Dicaeidae_ott746744)mrcaott3364ott172530,(((((((Erythrura_coloria,(Pytilia_melba,(Cryptospiza_reichenovii,Nigrita_bicolor)mrcaott102055ott185260)mrcaott95949ott102055)mrcaott4083ott95949,(((((Lonchura_castaneothorax,Lonchura_malacca)mrcaott24025ott248092,(Lonchura_striata,Lonchura_punctulata)mrcaott141501ott966119)mrcaott24025ott141501,Padda_oryzivora)mrcaott24025ott453058,Lonchura_flaviprymna,Lonchura_hunsteini,Lonchura_forbesi,Lonchura_spectabilis,Lonchura_melaena,Lonchura_nevermanni,Lonchura_stygia,Lonchura_caniceps,Lonchura_grandis,Lonchura_nigerrima,Lonchura_leucosticta)mrcaott24017ott389884,((Neochmia_temporalis,Poephila_personata)mrcaott105913ott124463,Taeniopygia_guttata)mrcaott105913ott311555)mrcaott24017ott105913)mrcaott4083ott24017,((Vidua_chalybeata,Vidua_regia)mrcaott457394ott625063,Vidua_macroura)Vidua_ott507121)mrcaott4083ott52094,((((((((((((((Euplectes_diadematus,Euplectes_hordeaceus)mrcaott11712ott617293,(Euplectes_nigroventris,Euplectes_orix)mrcaott636751ott961125)mrcaott11712ott636751,Euplectes_ardens)mrcaott11712ott617299,(Euplectes_franciscanus,Euplectes_gierowii)mrcaott636750ott636753)mrcaott11712ott636750,(((Euplectes_axillaris,Euplectes_albonotatus)mrcaott636743ott636754,(Euplectes_hartlaubi,(Euplectes_jacksoni,(Euplectes_psammacromius,Euplectes_progne)mrcaott806356ott885151)mrcaott806355ott806356)mrcaott636755ott806355)mrcaott636743ott636755,Euplectes_macroura)mrcaott636743ott636744)mrcaott11712ott636743,Euplectes_aureus)mrcaott11712ott636748,Euplectes_afer)Euplectes_ott901167,((Quelea_quelea,Quelea_erythrops)Quelea_ott890354,(Foudia_flavicans,Foudia_sechellarum,Foudia_rubra,Foudia_omissa,Foudia_aldabrana)Foudia_ott806354)mrcaott151681ott331280)mrcaott11712ott151681,(((Ploceus_vitellinus,Ploceus_cucullatus)mrcaott280281ott370802,Ploceus_bicolor)mrcaott280281ott536139,(Ploceus_luteolus,(Ploceus_velatus,Ploceus_ocularis)mrcaott301061ott606515)mrcaott282518ott301061)mrcaott280281ott282518)mrcaott11712ott280281,Ploceus_philippinus)mrcaott11712ott865476,Ploceus_baglafecht,Ploceus_alienus,Ploceus_nigricollis,Ploceus_melanogaster,Ploceus_bertrandi,Ploceus_pelzelni,Ploceus_albinucha,Ploceus_insignis,Ploceus_heuglini,Ploceus_nigerrimus,Ploceus_rubiginosus,Ploceus_weynsi,Ploceus_castanops,Ploceus_xanthops,Ploceus_aurantius,Ploceus_sakalava,Ploceus_nelicourvi,Ploceus_xanthopterus,Ploceus_subaureus,Ploceus_olivaceiceps,Ploceus_castaneiceps)mrcaott11712ott18592,(Sporopipes_frontalis,Sporopipes_squamifrons)Sporopipes_ott749641)mrcaott11712ott749642,((Bubalornis_niger,Dinemellia_dinemelli)mrcaott53644ott653286,(Philetairus_socius,Plocepasser_mahali)mrcaott617301ott817626)mrcaott53644ott617301,Anaplectes_rubriceps,(Malimbus_cassini,Malimbus_nitens,Malimbus_rubricollis,Malimbus_malimbicus,Malimbus_racheliae)Malimbus_ott675815,Pseudonigrita_arnaudi)mrcaott11712ott53644,Amblyospiza_albifrons)mrcaott11712ott276877)mrcaott4083ott11712,(((((((((((((Geospiza_fortis,Coereba_flaveola)mrcaott4088ott273602,((Sporophila_hypoxantha,Sporophila_angolensis)mrcaott7060ott99176,Sporophila_maximiliani)mrcaott7060ott20533)mrcaott4088ott7060,(((Poospiza_lateralis,Poospiza_cabanisi)mrcaott20532ott83628,Poospiza_thoracica)mrcaott20532ott430624,Saltator_similis)mrcaott20532ott99179)mrcaott4088ott20532,Chlorophanes_spiza)mrcaott4088ott20545,(Nesospiza_acunhae,Sicalis_olivascens)mrcaott20546ott491045)mrcaott4088ott6566,(Tangara_episcopus,Tangara_punctata)mrcaott238925ott430003)mrcaott4088ott9377,(((Cardinalis_cardinalis,((Piranga_erythrocephala,(Piranga_rubriceps,Piranga_leucoptera)mrcaott565247ott1041104)mrcaott69804ott565247,((Piranga_olivacea,((Piranga_ludoviciana,Piranga_bidentata)mrcaott565244ott1041108,(Piranga_flava,Piranga_rubra)mrcaott1041102ott1075670)mrcaott565244ott1041102)mrcaott69808ott565244,Piranga_roseogularis)mrcaott69808ott565242,Piranga_hepatica,Piranga_lutea)Piranga_ott714800)mrcaott23957ott69804,(Passerina_amoena,Passerina_cyanea)mrcaott119888ott939942)mrcaott23955ott75499,Pheucticus_melanocephalus)mrcaott23955ott370813)mrcaott4088ott23955,((Calcarius_ornatus,Plectrophenax_nivalis)mrcaott420995ott948132,Rhodinocichla_rosea)mrcaott420995ott817637)mrcaott4088ott420995,(((Peucaea_botterii,((((Pipilo_maculatus,(Melospiza_melodia,((Centronyx_henslowii,Centronyx_bairdii)Centronyx_ott7068417,Passerculus_sandwichensis)mrcaott292636ott453758)mrcaott261498ott292636)mrcaott6023ott261498,(((Zonotrichia_leucophrys,Zonotrichia_albicollis)mrcaott125079ott265547,Zonotrichia_capensis)Zonotrichia_ott789032,Junco_hyemalis)mrcaott125079ott765405)mrcaott6023ott125079,Arremon_aurantiirostris)mrcaott6023ott101225,(Spizella_atrogularis,Spizella_passerina)mrcaott243614ott989504)mrcaott6023ott243614,Ammodramus_humeralis)mrcaott5616ott6023,((((((Emberiza_chrysophrys,Emberiza_tristrami)mrcaott28339ott441576,(Schoeniclus_aureolus,Schoeniclus_spodocephala)mrcaott412643ott1097114)mrcaott28339ott412643,(Emberiza_rutila,(Emberiza_pusilla,Schoeniclus_rusticus)mrcaott340338ott5861121)mrcaott124457ott340338)mrcaott28339ott124457,Emberiza_sulphurata)mrcaott28339ott1094118,(Schoeniclus_siemsseni,Schoeniclus_elegans)mrcaott516969ott519716)mrcaott28339ott516969,(((Emberiza_leucocephalos,(Emberiza_cioides,Emberiza_jankowskii)mrcaott519718ott679102)mrcaott145223ott519718,Emberiza_fucata)mrcaott145223ott519721,Melophus_lathami)mrcaott145223ott178468)mrcaott28339ott145223)mrcaott5616ott28339,(((((((((((Myioborus_albifrons,(Myioborus_melanocephalus,Myioborus_ornatus)mrcaott315419ott449735)mrcaott85245ott315419,Myioborus_flavivertex)mrcaott85245ott992009,((Myioborus_albifacies,Myioborus_cardonai)mrcaott659607ott992007,Myioborus_pariae)mrcaott659607ott992008)mrcaott85245ott659607,Myioborus_brunniceps)mrcaott85245ott859999,Myioborus_miniatus)mrcaott85245ott859998,Myioborus_pictus,Myioborus_castaneocapillus)Myioborus_ott886174,(Cardellina_pusilla,Cardellina_rubra,Cardellina_canadensis,Cardellina_rubrifrons)Cardellina_ott909768)mrcaott85245ott119878,Basileuterus_culicivorus)mrcaott85245ott289268,(Setophaga_ruticilla,Setophaga_kirtlandii,Setophaga_coronata,Setophaga_pitiayumi)Setophaga_ott285198)mrcaott5620ott22834,((Geothlypis_aequinoctialis,Geothlypis_tolmiei)Geothlypis_ott998126,Leiothlypis_celata)mrcaott63581ott85251)mrcaott5620ott63581,(((Icterus_bullockii,Icterus_mesomelas)Icterus_ott839105,((((((Macroagelaius_imthurni,Gymnomystax_mexicanus)mrcaott93045ott264482,Lampropsar_tanagrinus)mrcaott93045ott798659,((((((Chrysomus_xanthophthalmus,Chrysomus_cyanopus)mrcaott125474ott305322,Chrysomus_thilius)mrcaott125474ott305330,(((Pseudoleistes_virescens,Pseudoleistes_guirahuro)Pseudoleistes_ott939948,Xanthopsar_flavus)mrcaott364339ott698643,(Chrysomus_icterocephalus,Chrysomus_ruficapillus)mrcaott608733ott994343)mrcaott364339ott608733)mrcaott125474ott364339,(Oreopsar_bolivianus,Molothrus_badius)mrcaott939939ott992776)mrcaott125474ott939939,Gnorimopsar_chopi)mrcaott125474ott839100,(Amblyramphus_holosericeus,Curaeus_curaeus)mrcaott264487ott858278)mrcaott125474ott264487)mrcaott93045ott125474,(Dives_dives,(Euphagus_cyanocephalus,(Quiscalus_quiscula,Quiscalus_mexicanus)Quiscalus_ott743410)mrcaott264500ott283668)mrcaott264496ott264500)mrcaott93045ott264496,(Molothrus_aeneus,Molothrus_ater)mrcaott213448ott213450)mrcaott93045ott213448,(Nesopsar_nigerrimus,Agelaius_phoeniceus)mrcaott213454ott430627)mrcaott93045ott213454)mrcaott29804ott93045,Sturnella_neglecta)Icteridae_ott640561)mrcaott5620ott29804)mrcaott5616ott5620)mrcaott4088ott5616,(((((((((((Linaria_flavirostris,Linaria_cannabina)Linaria_ott6153451,(((Loxia_curvirostra,Loxia_pytyopsittacus)mrcaott80775ott438238,Loxia_leucoptera)Loxia_ott157601,(Acanthis_hornemanni,Acanthis_flammea)Acanthis_ott5859935)mrcaott80775ott631058)mrcaott6366ott80775,((((((((((Spinus_magellanicus,Spinus_olivaceus)mrcaott6375ott238138,Spinus_atratus)mrcaott6375ott637971,(Spinus_spinescens,(Spinus_uropygialis,Spinus_crassirostris)mrcaott550145ott559268)mrcaott6377ott550145)mrcaott6375ott6377,Spinus_cucullatus)mrcaott6375ott1047669,(Spinus_siemiradzkii,Spinus_barbatus)mrcaott550149ott637970)mrcaott6375ott550149,Spinus_spinus)mrcaott6375ott6380,Spinus_notatus,Spinus_xanthogastrus,Spinus_psaltria,Spinus_atriceps,Spinus_dominicensis)Spinus_ott5859934,Serinus_thibetanus)mrcaott6375ott903269,((((Serinus_albogularis,Serinus_reichardi)mrcaott238137ott901363,Serinus_serinus)mrcaott238137ott1083724,Serinus_canaria)mrcaott238137ott464865,((Serinus_pusillus,Serinus_syriacus)mrcaott328909ott399225,Serinus_canicollis)mrcaott328909ott471168)mrcaott238137ott328909)mrcaott6375ott238137,((Carduelis_carduelis,Serinus_citrinella)mrcaott119724ott5561113,Serinus_estherae)mrcaott119724ott455544)mrcaott6375ott119724)mrcaott6366ott6375,((((((Serinus_leucopygius,Serinus_citrinipectus)mrcaott238142ott328906,Crithagra_mozambica)mrcaott238142ott1083721,((Crithagra_citrinelloides,Serinus_hypostictus)mrcaott328908ott901356,Crithagra_capistrata)mrcaott328908ott901359)mrcaott238142ott328908,Crithagra_rufobrunnea)mrcaott238142ott455546,((Crithagra_burtoni,(Serinus_mennelli,(Crithagra_flaviventris,Crithagra_sulphurata)mrcaott903271ott913583)mrcaott901362ott903271)mrcaott318589ott901362,(Serinus_striolatus,Serinus_whytii)mrcaott845384ott901360)mrcaott318589ott399227)mrcaott238142ott318589,Linurgus_olivaceus)mrcaott238142ott949787,Serinus_gularis,Serinus_dorsostriatus)mrcaott6366ott238142,((((Chloris_monguilloti,Chloris_spinoides)mrcaott405215ott559262,Chloris_sinica)mrcaott405215ott7068439,Chloris_chloris)Chloris_ott3597427,(Rhynchostruthus_socotranus,Rhodospiza_obsoleta)mrcaott455541ott1076199)mrcaott405215ott455541)mrcaott6366ott405215,((Haemorhous_purpureus,Haemorhous_cassinii)mrcaott641497ott664801,Haemorhous_mexicanus)Haemorhous_ott3601758)mrcaott6366ott641497,((((((Leucosticte_arctoa,Leucosticte_brandti)mrcaott178457ott995755,Leucosticte_nemoricola)Leucosticte_ott827272,Carpodacus_nipalensis)mrcaott178457ott815420,(Carpodacus_rubescens,(Callacanthis_burtoni,Pyrrhoplectes_epauletta)mrcaott405220ott550156)mrcaott242207ott405220)mrcaott178457ott242207,((Eremopsaltria_mongolica,Bucanetes_githagineus)mrcaott235463ott580158,Rhodopechys_sanguineus)mrcaott235463ott1031938)mrcaott178457ott235463,((Pyrrhula_nipalensis,((Pyrrhula_erythaca,Pyrrhula_erythrocephala)mrcaott368828ott901358,Pyrrhula_pyrrhula)mrcaott368828ott388146)Pyrrhula_ott1083731,Pinicola_enucleator)mrcaott186933ott328129)mrcaott178457ott186933)mrcaott6366ott178457,(((((((((Carpodacus_thura,Carpodacus_roseus)mrcaott157599ott815419,(Carpodacus_puniceus,Pinicola_subhimachala)mrcaott473007ott1031951)mrcaott157599ott473007,Uragus_sibiricus)mrcaott157599ott253379,((Carpodacus_rubicilla,Carpodacus_rubicilloides)mrcaott235455ott815422,Kozlowia_roborowskii)mrcaott235455ott405224)mrcaott157599ott235455,Carpodacus_synoicus)mrcaott157599ott873486,((((Carpodacus_rodopeplus,Carpodacus_vinaceus)mrcaott277039ott977522,Carpodacus_rodochroa)mrcaott277039ott747629,Carpodacus_pulcherrimus)mrcaott277039ott563259,Carpodacus_rhodochlamys)mrcaott277039ott405217)mrcaott157599ott277039,Chaunoproctus_ferreorostris)mrcaott157599ott242220,(Haematospiza_sipahi,Carpodacus_erythrinus)mrcaott341467ott815417)mrcaott157599ott341467,((((((Hemignathus_munroi,Pseudonestor_xanthophrys)mrcaott157614ott823300,((Loxops_mana,(Loxops_coccineus,Loxops_caeruleirostris)mrcaott1016648ott1089641)Loxops_ott298777,((Hemignathus_flavus,Hemignathus_stejnegeri)mrcaott324558ott706153,(Hemignathus_virens,Hemignathus_wilsoni)mrcaott324560ott324561)mrcaott324558ott324560)mrcaott298768ott324558,Hemignathus_parvus)mrcaott157614ott298768,(Himatione_sanguinea,Vestiaria_coccinea)mrcaott298765ott823302)mrcaott157614ott298765,((Telespiza_cantans,Telespiza_ultima)Telespiza_ott213515,Loxioides_bailleui)mrcaott213516ott221897)mrcaott157614ott213516,(Oreomystis_bairdi,Paroreomyza_montana)mrcaott298769ott823298)mrcaott157614ott298769,Melamprosops_phaeosoma)mrcaott157614ott221515)mrcaott157599ott157614)mrcaott6366ott157599,((((Eophona_migratoria,Eophona_personata)Eophona_ott341464,Coccothraustes_coccothraustes)mrcaott341465ott1083711,Hesperiphona_vespertina)mrcaott341465ott518149,Mycerobas_carnipes)mrcaott341465ott341476,Neospiza_concolor)mrcaott6366ott341465,((((Euphonia_violacea,Euphonia_minuta)mrcaott495433ott815424,((Euphonia_rufiventris,Euphonia_cayennensis)mrcaott1031942ott1031946,Euphonia_xanthogaster)mrcaott1031942ott1031954)mrcaott88283ott495433,(Euphonia_chlorotica,Euphonia_finschi)mrcaott885153ott998124)mrcaott88283ott388533,(Chlorophonia_cyanea,Euphonia_musica)mrcaott178463ott198161)mrcaott88283ott178463)mrcaott6366ott88283,(Fringilla_montifringilla,Fringilla_polatzeki,Fringilla_coelebs)Fringilla_ott28336)mrcaott6366ott28332)mrcaott4088ott6366,(((Motacilla_cinerea,(Motacilla_alba,Motacilla_lugens)mrcaott534884ott645459)mrcaott8371ott534884,Motacilla_aguimp)mrcaott8371ott5861009,((Anthus_hodgsoni,Anthus_trivialis)mrcaott660550ott5561040,(Anthus_campestris,Anthus_richardi)mrcaott292898ott635041,Anthus_nilghiriensis)mrcaott59184ott151679)mrcaott8371ott59184)mrcaott4088ott8371,(((((Passer_luteus,Passer_montanus)mrcaott9416ott25628,Passer_ammodendri)Passer_ott515158,Petronia_petronia)mrcaott9416ott6153665,(Montifringilla_henrici,((Montifringilla_nivalis,Montifringilla_adamsi)mrcaott96148ott96149,((Pyrgilauda_blanfordi,Pyrgilauda_davidiana)Pyrgilauda_ott1022618,Montifringilla_ruficollis)mrcaott96152ott885160)mrcaott96148ott96152,Montifringilla_taczanowskii)mrcaott96147ott96148)mrcaott9416ott96147,Hypocryptadius_cinnamomeus)mrcaott9416ott840030)mrcaott4088ott9416,(((Prunella_montanella,Prunella_modularis)mrcaott95302ott795158,(Prunella_strophiata,Prunella_fulvescens)mrcaott3597474ott7068477)mrcaott95302ott3597473,Prunella_himalayana)Prunella_ott699626)mrcaott4088ott95302,Urocynchramus_pylzowi)mrcaott4083ott4088,Peucedramus_taeniatus,Akialoa_obscura,Psittirostra_psittacea)mrcaott4083ott370807,((Chloropsis_kinabaluensis,Chloropsis_media,Chloropsis_palawanensis,Chloropsis_aurifrons,Chloropsis_venusta,Chloropsis_cyanopogon,Chloropsis_hardwickii,Chloropsis_flavipennis,Chloropsis_jerdoni)Chloropsis_ott647191,(Irena_cyanogastra,Irena_puella)Irena_ott647180)Irenidae_ott647192)mrcaott4083ott35042)mrcaott3364ott4083,((Kakamega_poliothorax,Modulatrix_stictigula)mrcaott310375ott1015936,Promerops_gurneyi)mrcaott310375ott638686)mrcaott3364ott73828)mrcaott246ott3364,(((((((((((((((Moupinia_poecilotis,(((((((Paradoxornis_nipalensis,Paradoxornis_verreauxi)mrcaott11421ott1052199,Paradoxornis_fulvifrons)mrcaott11421ott1052186,(Sinosuthora_alphonsiana,Paradoxornis_webbianus)mrcaott225995ott225999)mrcaott11421ott225995,Chamaea_fasciata)mrcaott11421ott1086172,((Psittiparus_gularis,Paradoxornis_ruficeps)mrcaott482565ott1052184,Conostoma_aemodium)mrcaott482565ott512752)mrcaott11421ott174157,((((Alcippe_cinereiceps,Alcippe_vinipectus)mrcaott39589ott665682,Fulvetta_ruficapilla)mrcaott39589ott665676,Rhopophilus_pekinensis)mrcaott39589ott632021,Chrysomma_sinense)mrcaott39589ott353129)mrcaott11421ott39589,Lioparus_chrysotis)mrcaott11421ott39593)mrcaott1488ott11421,Myzornis_pyrrhoura)mrcaott1488ott482566,((((Pseudoalcippe_atriceps,Lioptilus_nigricapillus)mrcaott262615ott601614,Sylvia_borin)mrcaott11419ott5560975,Sylvia_atricapilla)mrcaott11419ott830714,(Sylvia_crassirostris,Sylvia_nana)mrcaott101238ott433924)mrcaott11419ott101238)mrcaott1488ott11419,((((((((((Garrulax_ocellatus,Garrulax_cineraceus)mrcaott7487ott632989,((((Garrulax_nuchalis,Garrulax_chinensis)mrcaott178820ott499576,Garrulax_mitratus)mrcaott178820ott7068554,(Garrulax_perspicillatus,Garrulax_sannio)mrcaott479291ott600904)mrcaott178820ott479291,((Garrulax_poecilorhynchus,Garrulax_albogularis)mrcaott673515ott1055603,Garrulax_pectoralis)mrcaott632992ott824641)mrcaott178820ott632992)mrcaott7487ott178820,(((((Garrulax_milleti,Garrulax_maesi)mrcaott263341ott7068552,Garrulax_palliatus)mrcaott263341ott7068558,Garrulax_leucolophus)mrcaott263341ott7068550,Garrulax_monileger)mrcaott263341ott5925692,(Garrulax_canorus,Garrulax_merulinus)mrcaott518063ott820691)mrcaott263341ott518063)mrcaott7487ott263341,(((Kupeornis_chapini,Phyllanthus_atripennis)mrcaott153255ott252775,(Turdoides_bicolor,((Turdoides_jardineii,Turdoides_plebejus)mrcaott7068606ott7068611,Turdoides_reinwardtii)mrcaott7068606ott7068612)Turdoides_ott177069,Argya_altirostris)mrcaott153255ott574271,Chatarrhaea_gularis)mrcaott153255ott454021)mrcaott7487ott153255,(((((Heterophasia_gracilis,Heterophasia_melanoleuca)mrcaott25700ott539923,(Heterophasia_pulchella,Heterophasia_capistrata)mrcaott25704ott539939)mrcaott25700ott25704,(Heterophasia_auricularis,Heterophasia_picaoides)mrcaott824646ott7068571)Heterophasia_ott1028017,((((Minla_ignotincta,Leioptila_annectens)mrcaott300217ott7068576,((Liocichla_omeiensis,Liocichla_phoenicea)mrcaott300223ott3598502,Liocichla_steerii)Liocichla_ott520921)mrcaott300217ott300223,(Leiothrix_lutea,Leiothrix_argentauris)Leiothrix_ott1076202)mrcaott300217ott539921,(((Chrysominla_strigula,(Actinodura_egertoni,Actinodura_ramsayi)mrcaott7068522ott7068523)mrcaott300218ott7068522,Siva_cyanouroptera)mrcaott300218ott300226,((Actinodura_waldeni,Sibia_morrisoniana)mrcaott353117ott695508,Sibia_nipalensis)mrcaott353117ott7068585)mrcaott300218ott353117)mrcaott300217ott300218)mrcaott25700ott300217,((((Garrulax_virgatus,Trochalopteron_lineatum)mrcaott227762ott632985,Garrulax_squamatus)mrcaott227762ott401600,Trochalopteron_subunicolor)mrcaott227762ott7068601,(((Trochalopteron_elliotii,Trochalopteron_affine)mrcaott302445ott843831,Trochalopteron_variegatum)mrcaott302445ott7068603,((Garrulax_formosus,Trochalopteron_erythrocephalum)mrcaott632986ott632993,Trochalopteron_milnei)mrcaott632986ott824640)mrcaott302445ott632986,Trochalopteron_peninsulae,Trochalopteron_melanostigma,Trochalopteron_cachinnans,Trochalopteron_fairbanki)mrcaott227762ott302445)mrcaott25700ott227762,Garrulax_delesserti,Garrulax_calvus,Garrulax_koslowi,Garrulax_waddelli)mrcaott7487ott25700,(Cutia_nipalensis,Grammatoptila_striata)mrcaott3598496ott7068566,(Montecincla_jerdoni,Montecincla_meridionalis)Montecincla_ott7068582)Leiothrichidae_ott3599375,(((Alcippe_morrisonia,Alcippe_peracensis)mrcaott421978ott665674,Alcippe_nipalensis)mrcaott421978ott546869,(Alcippe_brunneicauda,Alcippe_poioicephala)mrcaott421980ott665675)mrcaott421978ott421980)mrcaott7487ott421978,((((((((Trichastoma_bicolor,(Trichastoma_celebense,Trichastoma_rostratum)mrcaott641384ott7068626)mrcaott26168ott641384,(Pellorneum_tickelli,Pellorneum_pyrrogenys)mrcaott499577ott1073090)mrcaott26168ott499577,(Malacocincla_cinereiceps,Trichastoma_malaccense)mrcaott496784ott7068625)mrcaott26168ott496784,Pellorneum_albiventre)mrcaott26168ott496775,(Pellorneum_ruficeps,Pellorneum_capistratum)mrcaott243729ott265354)mrcaott26168ott243729,((((Rimator_malacoptilus,Jabouilleia_danjoui)mrcaott381513ott451620,Napothera_epilepidota)mrcaott381513ott502099,((Ptilocichla_falcata,Ptilocichla_leucogrammica)mrcaott446177ott1073077,Ptilocichla_mindanensis)Ptilocichla_ott1073079,Laticilla_burnesii)mrcaott381513ott446177,Napothera_rabori,((Napothera_crassa,(Turdinus_brevicaudatus,Napothera_crispifrons)mrcaott502093ott1073087)mrcaott502091ott502093,(Malacocincla_abbotti,Malacocincla_sepiaria)mrcaott1078789ott7068655)mrcaott502091ott1078789)mrcaott381513ott381518,Schoeniparus_variegaticeps)mrcaott26168ott381513,(((Illadopsis_puveli,Ptyrticus_turdinus)mrcaott72518ott957740,(Illadopsis_albipectus,Illadopsis_cleaveri)mrcaott126367ott1059051)mrcaott72518ott126367,(Illadopsis_fulvescens,(Illadopsis_pyrrhopterum,Illadopsis_rufipennis)mrcaott503733ott949773)mrcaott334360ott503733)mrcaott72518ott334360)mrcaott26168ott72518,((((Alcippe_castaneceps,Alcippe_cinerea)mrcaott39591ott845576,((Alcippe_brunnea,Alcippe_dubia)mrcaott170345ott665678,Alcippe_rufogularis)mrcaott170345ott665681)mrcaott39591ott170345,Gampsorhynchus_rufulus)mrcaott39591ott977736,((Malacopteron_albogulare,(((Malacopteron_palawanense,Malacopteron_magnirostre)mrcaott728857ott7068657,Malacopteron_magnum)mrcaott728857ott7068658,Malacopteron_cinereum)mrcaott728857ott7068656)mrcaott552898ott728857,Malacopteron_affine)Malacopteron_ott1078791)mrcaott39591ott552898)mrcaott26168ott39591)mrcaott7487ott26168,(((((Mixornis_gularis,Mixornis_flavicollis)Mixornis_ott4947690,Timalia_pileata)mrcaott19368ott31186,(Dumetia_hyperythra,Rhopocichla_atriceps)mrcaott353128ott840093)mrcaott19368ott353128,(Macronous_striaticeps,Macronous_ptilosus)Macronous_ott19367)mrcaott19368ott174119,((((((Pomatorhinus_montanus,Pomatorhinus_horsfieldii)mrcaott25606ott503937,((Pomatorhinus_ruficollis,Pomatorhinus_schisticeps)mrcaott52568ott503931,Pomatorhinus_musicus)mrcaott52568ott546765)mrcaott25606ott52568,Xiphirhynchus_superciliaris)mrcaott25606ott381517,Pomatorhinus_ferruginosus)mrcaott25606ott25608,(((Erythrogenys_erythrogenys,Erythrogenys_gravivox,Erythrogenys_swinhoei)Erythrogenys_ott5852575,Pomatorhinus_hypoleucos)mrcaott25618ott154443,((((Stachyris_poliocephala,Stachyris_nigriceps)mrcaott26183ott628816,(((Stachyris_strialata,Stachyris_oglei)mrcaott381510ott980004,(Stachyris_thoracica,Stachyris_leucotis)mrcaott453422ott1022701)mrcaott381510ott453422,Sphenocichla_humei)mrcaott381510ott641427)mrcaott26183ott381510,Stachyris_maculata)mrcaott26183ott7068662,(Stachyris_grammiceps,Stachyris_nigricollis)mrcaott446191ott1022691)mrcaott26183ott446191)mrcaott25618ott26183,Pomatorhinus_melanurus)mrcaott25606ott25618,(Spelaeornis_troglodytoides,Spelaeornis_chocolatinus)mrcaott446189ott459933)mrcaott25606ott446189)mrcaott19368ott25606)mrcaott7487ott19368,(((((((Yuhina_occipitalis,Yuhina_gularis)mrcaott19370ott381516,(Yuhina_flavicollis,Yuhina_bakeri)mrcaott238878ott1050510)mrcaott19370ott238878,(Yuhina_brunneiceps,Yuhina_nigrimenta)mrcaott697076ott697088)mrcaott19370ott697076,((((((((((Zosterops_lateralis,((Zosterops_inornatus,Zosterops_rennellianus)mrcaott530395ott935794,(Zosterops_griseotinctus,Zosterops_murphyi)mrcaott530398ott758760)mrcaott530395ott530398)mrcaott22609ott530395,((((Zosterops_kulambangrae,Zosterops_splendidus)mrcaott530399ott758765,Zosterops_rendovae)mrcaott530399ott758759,Zosterops_luteirostris)mrcaott530399ott1056576,Zosterops_vellalavella)mrcaott530399ott758766)mrcaott22609ott530399,((Zosterops_flavifrons,Woodfordia_superciliosa)mrcaott310292ott330950,Zosterops_fuscicapilla)mrcaott310292ott530396)mrcaott22609ott310292,(Zosterops_oleagineus,(Zosterops_metcalfii,Zosterops_stresemanni)mrcaott758761ott758764)mrcaott83019ott758761)mrcaott22609ott83019,Zosterops_ugiensis,Zosterops_luteus)mrcaott22609ott758767,Zosterops_nigrorum)mrcaott22609ott66402,(((((((Zosterops_poliogastrus,Zosterops_senegalensis)mrcaott66394ott101615,Speirops_melanocephalus)mrcaott66394ott265348,Speirops_brunneus)mrcaott66394ott265349,(Speirops_lugubris,Zosterops_kikuyuensis)mrcaott381512ott446686)mrcaott66394ott381512,((Zosterops_pallidus,Zosterops_virens)mrcaott66399ott235458,(Zosterops_maderaspatanus,Zosterops_modestus)mrcaott241907ott534840)mrcaott66399ott241907)mrcaott66394ott66399,Zosterops_mayottensis)mrcaott66394ott925884,(((Zosterops_montanus,Zosterops_japonicus)mrcaott66404ott178456,((Zosterops_abyssinicus,Zosterops_erythropleurus)mrcaott335474ott446681,Zosterops_atricapilla)mrcaott335474ott940090)mrcaott66404ott335474,Chlorocharis_emiliae)mrcaott66404ott965385)mrcaott66394ott66404)mrcaott22609ott66394,((Zosterops_wallacei,(Oculocincta_squamifrons,(Lophozosterops_superciliaris,(Lophozosterops_squamiceps,Lophozosterops_goodfellowi)mrcaott840024ott840028)mrcaott353135ott482572)mrcaott265355ott353135)mrcaott235462ott265355,Stachyris_hypogrammica)mrcaott235462ott265361)mrcaott22609ott235462,(Stachyris_latistriata,Stachyris_whiteheadi)mrcaott265360ott767078)mrcaott22609ott265360,((Stachyris_dennistouni,Stachyris_capitalis)mrcaott174120ott265351,Stachyris_plateni,Stachyris_nigrocapitata)mrcaott174120ott334216)mrcaott22609ott174120)mrcaott19370ott22609,(Yuhina_castaniceps,Yuhina_everetti)mrcaott684691ott697079)mrcaott19370ott684691,Zosterops_gibbsi,Zosterops_palpebrosus,((Zosterops_mouroniensis,Zosterops_semiflavus)mrcaott66403ott335476,Zosterops_borbonicus)mrcaott66403ott145011,Zosterops_winifredae,Zosterops_silvanus,Zosterops_kulalensis,Zosterops_albogularis,Zosterops_tephropleurus,(Zosterops_atrifrons,Zosterops_chloris)mrcaott179612ott214250,Zosterops_cinerea,Zosterops_chloronothos,Zosterops_mauritianus,Zosterops_explorator,Zosterops_kirki,Zosterops_tenuirostris,Zosterops_minutus,Zosterops_xanthochroa,Zosterops_strenuus,Zosterops_chlorocephalus,Zosterops_hypoxanthus,Zosterops_ceylonensis,Zosterops_consobrinorum,Zosterops_citrinella)mrcaott19370ott59038,Yuhina_diademata)mrcaott19370ott697080,Stachyris_speciosa)mrcaott7487ott19370,Alcippe_grotei,Alcippe_pyrrhoptera)mrcaott1488ott7487,((((((((Ixonotus_guttatus,Thescelocichla_leucopleura)mrcaott4470ott434236,Chlorocichla_flavicollis)mrcaott4470ott859167,Chlorocichla_flaviventris,Chlorocichla_simplex,Chlorocichla_falkensteini)mrcaott4470ott455556,(Baeopogon_indicator,Baeopogon_clamans)Baeopogon_ott384460)mrcaott4470ott117655,(Bleda_syndactylus,(Bleda_eximius,(Bleda_canicapillus,Bleda_notatus)mrcaott334209ott938243)mrcaott334206ott334209)Bleda_ott931360)mrcaott4470ott204778,((Eurillas_virens,((Eurillas_gracilis,Eurillas_ansorgei)mrcaott334217ott334218,Eurillas_curvirostris)mrcaott334217ott674942,Eurillas_latirostris)Eurillas_ott3599463,((Criniger_calurus,Criniger_ndussumensis)mrcaott204769ott204771,(Criniger_barbatus,Criniger_chloronotus)mrcaott204777ott859170)Criniger_ott931323)mrcaott62258ott204769)mrcaott4470ott62258,(((((Phyllastrephus_xavieri,Phyllastrephus_albigularis)mrcaott258275ott778854,Phyllastrephus_icterinus)mrcaott258275ott647941,Phyllastrephus_debilis)mrcaott258275ott825085,(((Phyllastrephus_poensis,(Phyllastrephus_fischeri,Phyllastrephus_placidus)mrcaott314973ott753183)mrcaott314970ott314973,Phyllastrephus_terrestris)mrcaott314970ott753179,Phyllastrephus_scandens)mrcaott314970ott647945)mrcaott258275ott314970,(Phyllastrephus_flavostriatus,Phyllastrephus_hypochloris)mrcaott314972ott753178)mrcaott258275ott314971)mrcaott4470ott258275,((((((((((Microscelis_amaurotis,(((Hypsipetes_madagascariensis,Hypsipetes_olivaceus)mrcaott258265ott443916,Hypsipetes_borbonicus)mrcaott258265ott832756,(Hypsipetes_crassirostris,Hypsipetes_leucocephalus)mrcaott258269ott258271,Hypsipetes_moheliensis)Hypsipetes_ott131999)mrcaott25629ott258265,(Ixos_rufigularis,Ixos_philippinus)mrcaott147271ott147275)mrcaott25629ott147271,Ixos_mcclellandii)mrcaott25629ott274986,((Hemixos_flavala,Hemixos_castanonotus)Hemixos_ott434235,Ixos_malaccensis)mrcaott304540ott434240)mrcaott25629ott304540,(Iole_palawanensis,(Iole_charlottae,Iole_propinqua)mrcaott6153845ott6153849)Iole_ott1010888)mrcaott25629ott1010886,(((((Alophoixus_ochraceus,Alophoixus_pallidus)mrcaott122177ott498606,Alophoixus_flaveolus)mrcaott122177ott204772,Alophoixus_bres)mrcaott122177ott304545,Alophoixus_frater,Alophoixus_finschii,Alophoixus_phaeocephalus)Alophoixus_ott3599384,Setornis_criniger)mrcaott122177ott1010887)mrcaott25629ott122177,Tricholestes_criniger)mrcaott25629ott6153889,((((((Pycnonotus_brunneus,Pycnonotus_plumosus)mrcaott202629ott260080,Pycnonotus_simplex)mrcaott202629ott7068639,(Pycnonotus_zeylanicus,Pycnonotus_finlaysoni)mrcaott284401ott5925734)mrcaott202629ott284401,(((Pycnonotus_xanthorrhous,(Pycnonotus_sinensis,Pycnonotus_taivanus)mrcaott773108ott817372)mrcaott274931ott773108,((Pycnonotus_goiavier,Pycnonotus_jocosus)mrcaott299281ott684397,((Pycnonotus_leucogenis,(Pycnonotus_nigricans,Pycnonotus_barbatus)mrcaott597127ott1009604)mrcaott314981ott597127,Pycnonotus_cafer)mrcaott314981ott5266904)mrcaott299281ott314981)mrcaott274931ott299281,Pycnonotus_flavescens)mrcaott274931ott5925735)mrcaott202629ott274931,(((Pycnonotus_squamatus,Pycnonotus_cyaniventris)mrcaott448937ott7068637,Pycnonotus_erythropthalmos)mrcaott448937ott597115,Pycnonotus_melanicterus)mrcaott448937ott653291)mrcaott202629ott448937,(Spizixos_semitorques,Spizixos_canifrons)Spizixos_ott600908)mrcaott202629ott600909)mrcaott25629ott202629,((Pycnonotus_eutilotus,Pycnonotus_melanoleucos)mrcaott202631ott597117,(Pycnonotus_urostictus,Brachypodius_atriceps)mrcaott260081ott3598316)mrcaott202631ott260081,Pycnonotus_tricolor,Pycnonotus_xantholaemus,Pycnonotus_aurigaster,Pycnonotus_luteolus,Pycnonotus_hualon,Pycnonotus_blanfordi)mrcaott25629ott202631,((Arizelocichla_tephrolaema,Arizelocichla_masukuensis,Arizelocichla_kakamegae,Arizelocichla_striifacies,Arizelocichla_fusciceps)Arizelocichla_ott3599523,(Andropadus_importunus,Calyptocichla_serina)mrcaott113703ott1010889)mrcaott62251ott113703)mrcaott25629ott62251)mrcaott4470ott25629)mrcaott1488ott4470,((((((Urosphena_squameiceps,Cettia_cetti)mrcaott258688ott305436,Scotocerca_inquieta)mrcaott5805ott1009606,Erythrocercus_mccallii)mrcaott5805ott72470,(((Aegithalos_caudatus,Aegithalos_glaucogularis)mrcaott98685ott5560982,(Aegithalos_fuliginosus,Aegithalos_bonvaloti)mrcaott538171ott538180)mrcaott98685ott538160,Aegithalos_concinnus)Aegithalos_ott467866)mrcaott5805ott45508,Hylia_prasina)mrcaott5805ott134629,((Seicercus_burkii,Phylloscopus_cebuensis)mrcaott45321ott51891,((Phylloscopus_collybita,Phylloscopus_griseolus)mrcaott54174ott354802,(Abrornis_proregulus,Abrornis_inornata)mrcaott110322ott830716)mrcaott54174ott110322,Phylloscopus_occisinensis)Phylloscopidae_ott3599681)mrcaott5805ott45321)mrcaott1488ott5805,(((Progne_chalybea,Progne_subis)mrcaott119535ott154014,((Tachycineta_bicolor,((Tachycineta_euchrysea,Tachycineta_cyaneoviridis)mrcaott621794ott621800,Tachycineta_thalassina)mrcaott621794ott621801)mrcaott136028ott621794,(((Tachycineta_albiventer,Tachycineta_albilinea)mrcaott621796ott621797,Tachycineta_stolzmanni)mrcaott621796ott621798,(Tachycineta_meyeni,Tachycineta_leucorrhoa)mrcaott621802ott621803)mrcaott621796ott621802)Tachycineta_ott136029)mrcaott16185ott136028,(Cecropis_daurica,Hirundo_rustica)mrcaott67916ott119537)mrcaott16185ott67916)mrcaott1488ott16185,((((Acrocephalus_arundinaceus,Acrocephalus_scirpaceus)Acrocephalus_ott800679,Hippolais_icterina)mrcaott44217ott433848,Nesillas_typica)mrcaott44217ott601619,(Pnoepyga_pusilla,Pnoepyga_albiventer)Pnoepyga_ott957729)mrcaott44217ott286599)mrcaott1488ott44217,((((((Schoenicola_platyurus,Bradypterus_graueri)mrcaott107476ott319835,(Locustella_ochotensis,((Bradypterus_caudatus,Locustella_naevia)mrcaott337755ott337758,Locustella_fluviatilis)mrcaott337755ott433841)mrcaott326781ott337755)mrcaott107476ott326781,Cincloramphus_timoriensis)mrcaott107476ott337752,Locustella_pryeri)mrcaott107463ott107476,((Xanthomixis_zosterops,(Xanthomixis_apperti,Xanthomixis_cinereiceps)mrcaott959905ott959907,Xanthomixis_tenebrosus)Xanthomixis_ott959904,Donacobius_atricapilla)mrcaott177058ott381521)mrcaott107463ott177058,((Oxylabes_madagascariensis,Cryptosylvicola_randrianasoloi)mrcaott353520ott3599668,Thamnornis_chloropetoides)mrcaott353520ott3599786)mrcaott107463ott353520,Malia_grata)mrcaott1488ott107463,(((((((Artisornis_metopias,Oreolais_ruwenzorii)mrcaott17016ott234281,Schistolais_leucopogon)mrcaott17016ott19921,(Apalis_thoracica,(Apalis_binotata,Apalis_rufogularis)mrcaott110313ott263600)mrcaott17017ott110313)mrcaott17016ott17017,((Camaroptera_brevicaudata,Camaroptera_brachyura)mrcaott17025ott17027,Camaroptera_harterti,Camaroptera_chloronota)Camaroptera_ott294061)mrcaott17016ott17025,(((Scepomycter_winifredae,((Cisticola_juncidis,Cisticola_cherina)mrcaott25633ott869003,Cisticola_erythrops,Cisticola_discolor)Cisticola_ott24061)mrcaott19906ott19913,(Eminia_lepida,Incana_incana)mrcaott19923ott954666)mrcaott19906ott19923,((((Prinia_erythroptera,Prinia_subflava)mrcaott110315ott162583,Prinia_atrogularis)mrcaott110315ott110317,Prinia_superciliaris)Prinia_ott275658,(Orthotomus_sutorius,Orthotomus_sericeus)mrcaott110318ott110319)mrcaott110315ott110318)mrcaott19906ott110315)mrcaott17016ott19906,((Neomixis_striatigula,Neomixis_tenella)mrcaott321119ott631130,Neomixis_viridis)Neomixis_ott321015)mrcaott17016ott321119,Orthotomus_heterolaemus,Cettia_fortipes,Orthotomus_chloronotus)mrcaott17016ott35027)mrcaott1488ott5819,((Melocichla_mentalis,Sylvietta_virens)mrcaott110316ott110321,Macrosphenus_flavicans)mrcaott110316ott161290)mrcaott1488ott110316,(Nicator_vireo,Nicator_chloris)Nicator_ott814749,Stelgidillas_gracilirostris,Cerasophila_thompsoni,Acritillas_indica,Thapsinillas_affinis)mrcaott1488ott284404,(((Melanocorypha_mongolica,Alaudala_cheleensis)mrcaott110606ott3597509,Alauda_arvensis)mrcaott110606ott156647,Panurus_biarmicus)mrcaott63797ott4131609)mrcaott1488ott63797,((((((Poecile_atricapillus,(Poecile_montanus,Poecile_palustris)mrcaott410089ott4947671)mrcaott17262ott410089,Lophophanes_dichrous)mrcaott2375ott222481,(Pardaliparus_venustulus,Periparus_ater)mrcaott24855ott222472)mrcaott2375ott24855,(Cyanistes_cyanus,((((Parus_major,Parus_monticolus)Parus_ott515141,Pseudopodoces_humilis)mrcaott84656ott875992,Machlolophus_spilonotus)mrcaott84656ott325806,Calliope_calliope)mrcaott84656ott5925750)mrcaott61147ott84656)mrcaott2375ott61147,Sylviparus_modestus)mrcaott2375ott71358,(Anthoscopus_minutus,Remiz_consobrinus)mrcaott73144ott148779)mrcaott2375ott73144)mrcaott1488ott2375,(((Culicicapa_ceylonensis,(Elminia_nigromitrata,Elminia_albiventris)mrcaott542035ott949771)mrcaott72472ott542035,Chelidorhynx_hypoxanthus)Stenostiridae_ott513100,Hyliota_flavigaster)mrcaott72472ott3599747)mrcaott1488ott72472,Spelaeornis_kinneari,Spelaeornis_oatesi,Sterrhoptilus_dennistouni)mrcaott246ott1488,(((((Petroica_boodang,Petroica_phoenicea)mrcaott10351ott172677,Petroica_australis)mrcaott10351ott324055,Petroica_goodenovii)mrcaott10351ott247355,((((((Tregellasia_leucops,Tregellasia_capito)Tregellasia_ott699633,Eopsaltria_georgiana)mrcaott27048ott746859,(Eopsaltria_griseogularis,Eopsaltria_australis)mrcaott445671ott903821)mrcaott27048ott445671,Peneothello_pulverulenta)mrcaott27048ott160129,Drymodes_brunneopygia)mrcaott27048ott279435,Microeca_fascinans)mrcaott27048ott329389)Petroicidae_ott659,(Chaetops_frenatus,Picathartes_gymnocephalus)mrcaott193904ott699623)mrcaott10351ott193904)mrcaott246ott10351,(Melanocharis_versteri,Oedistoma_iliolophus)Melanocharitidae_ott176450)mrcaott246ott176461,((((Philesturnus_carunculatus,Heteralocha_acutirostris)mrcaott22325ott61986,(Callaeas_cinereus,Callaeas_wilsoni)Callaeas_ott635219)Callaeidae_ott635218,Notiomystis_cincta)mrcaott22325ott1097188,(Cnemophilus_loriae,Loboparadisea_sericea)mrcaott310390ott808251)mrcaott22325ott310390)mrcaott246ott22325,((((((((((((((Cyanolyca_viridicyanus,(((Cyanocitta_cristata,Cyanocitta_stelleri)Cyanocitta_ott30735,((Aphelocoma_californica,Aphelocoma_coerulescens)mrcaott77753ott175629,Gymnorhinus_cyanocephalus)mrcaott77753ott979211)mrcaott30736ott77753,(Cyanocorax_melanocyaneus,Cyanocorax_morio)mrcaott39825ott60460)mrcaott30736ott39825)mrcaott4820ott30736,((((Corvus_nasicus,((((((((Corvus_macrorhynchos,Corvus_kubaryi)mrcaott25637ott669405,Corvus_splendens)mrcaott25637ott269193,(((Corvus_woodfordi,Corvus_moneduloides)mrcaott48946ott200022,Corvus_validus)mrcaott48946ott872556,((Corvus_fuscicapillus,Corvus_tristis)mrcaott269185ott872550,((Corvus_insularis,Corvus_bennetti)mrcaott289433ott318529,(Corvus_mellori,Corvus_coronoides)mrcaott289472ott318519)mrcaott289433ott289472)mrcaott269185ott289433)mrcaott48946ott269185)mrcaott25637ott48946,Corvus_florensis)mrcaott25637ott249747,((Corvus_caurinus,Corvus_brachyrhynchos)mrcaott183621ott503209,Corvus_cornix)mrcaott183621ott501241)mrcaott25637ott183621,(((Corvus_corax,Corvus_cryptoleucus)mrcaott111993ott754774,(Corvus_edithae,Corvus_ruficollis)mrcaott197467ott995784)mrcaott111993ott197467,(Corvus_albicollis,Corvus_crassirostris)mrcaott127684ott348668)mrcaott111993ott127684)mrcaott25637ott111993,(Corvus_frugilegus,Corvus_hawaiiensis)mrcaott686166ott883103)mrcaott25637ott686166,(Corvus_ossifragus,Corvus_sinaloae)mrcaott406128ott569586)mrcaott25637ott199843)mrcaott5933ott25637,(Corvus_dauuricus,Corvus_monedula)mrcaott686165ott686168,Corvus_moriorum)Corvus_ott952596,(Nucifraga_caryocatactes,Nucifraga_columbiana)Nucifraga_ott140436)mrcaott5933ott60465,(((Pica_pica,Pica_hudsonia)Pica_ott776480,Garrulus_glandarius)mrcaott60456ott75990,Podoces_hendersoni)mrcaott60456ott662804)mrcaott5933ott60456)mrcaott4820ott5933,(Cyanopica_cyanus,Perisoreus_canadensis)mrcaott11315ott60464)mrcaott4820ott11315,((Urocissa_flavirostris,Urocissa_erythrorhyncha,Urocissa_caerulea)Urocissa_ott662805,Cissa_jefferyi)mrcaott75978ott662796)mrcaott4820ott75978,(((Dendrocitta_frontalis,Dendrocitta_formosae)mrcaott197508ott320096,Dendrocitta_cinerascens)Dendrocitta_ott320098,(Platysmurus_leucopterus,Crypsirina_temia)mrcaott320088ott320099)mrcaott197505ott320088)mrcaott4820ott197505,(Pyrrhocorax_graculus,Pyrrhocorax_pyrrhocorax)Pyrrhocorax_ott140441)mrcaott4820ott140440,(((((Lanius_collurio,Lanius_isabellinus)mrcaott11462ott11465,((Lanius_tephronotus,Lanius_cristatus)mrcaott45316ott802894,Lanius_schach)mrcaott45316ott548751)mrcaott11462ott45316,Lanius_tigrinus)mrcaott11462ott666133,Lanius_marwitzi)mrcaott11462ott11463,Lanius_excubitor)mrcaott11462ott290375)mrcaott4820ott11462,(((((Hypothymis_helenae,Hypothymis_coelestis)mrcaott20996ott131232,(Hypothymis_puella,Hypothymis_azurea)mrcaott131264ott7068323)Hypothymis_ott72471,(((Terpsiphone_atrocaudata,Terpsiphone_paradisi)mrcaott131211ott257340,Terpsiphone_cyanescens)mrcaott131211ott780370,((((((Terpsiphone_viridis,Terpsiphone_rufocinerea)mrcaott142607ott950262,((Terpsiphone_batesi,Terpsiphone_bedfordi)mrcaott374078ott950259,(Terpsiphone_smithii,Terpsiphone_rufiventer)mrcaott585662ott585665)mrcaott374078ott585662)mrcaott142607ott374078,Terpsiphone_atrochalybeia)mrcaott142607ott283818,Terpsiphone_mutata)mrcaott142607ott283810,Terpsiphone_corvina)mrcaott142607ott255598,Terpsiphone_cinnamomea)mrcaott142607ott283812)Terpsiphone_ott537964)mrcaott20996ott131211,(Trochocercus_nitens,Trochocercus_cyanomelas)Trochocercus_ott20990)mrcaott20996ott542034,(((((((((Monarcha_castaneiventris,Monarcha_richardsii)mrcaott23803ott921355,Monarcha_cinerascens)mrcaott23803ott981965,Monarcha_frater)mrcaott23803ott355985,Monarcha_takatsukasae)mrcaott23803ott103137,(((Pomarea_mendozae,(Mayrornis_lessoni,(((Clytorhynchus_pachycephaloides,Clytorhynchus_vitiensis)mrcaott355982ott3597962,Clytorhynchus_nigrogularis)mrcaott355982ott3597963,Clytorhynchus_hamlini)Clytorhynchus_ott931459)mrcaott355980ott355982)mrcaott103162ott355980,Chasiempis_sandwichensis)mrcaott103162ott319311,Mayrornis_versicolor)mrcaott103162ott3597959)mrcaott23803ott103162,(Carterornis_leucotis,Carterornis_chrysomela)Carterornis_ott3599400)mrcaott23803ott405649,(Symposiachrus_axillaris,(((((Symposiachrus_guttula,Symposiachrus_infelix)mrcaott355983ott4947767,Symposiachrus_vidua)mrcaott355983ott4947762,Symposiachrus_boanensis)mrcaott355983ott4947752,Monarcha_trivirgatus)mrcaott355983ott921356,(Monarcha_manadensis,Symposiachrus_verticalis)mrcaott981970ott1009281)mrcaott355983ott981970)mrcaott176459ott355983,Monarcha_melanopsis)mrcaott23803ott176459,((((((Myiagra_inquieta,Myiagra_nana)mrcaott346152ott3597968,Myiagra_ruficollis)mrcaott346152ott5266979,(((Myiagra_cyanoleuca,Myiagra_rubecula)mrcaott542040ott5266974,Myiagra_ferrocyanea)mrcaott542040ott5266973,(((Myiagra_albiventris,Myiagra_vanikorensis)mrcaott3597966ott5266981,Myiagra_caledonica)mrcaott3597966ott5266968,Myiagra_cervinicauda)mrcaott3597966ott3597974)mrcaott542040ott3597966)mrcaott346152ott542040,Myiagra_erythrops)mrcaott346152ott3597973,((Myiagra_atra,Myiagra_alecto)mrcaott3597975ott5266976,Myiagra_hebetior)mrcaott3597975ott5266972)mrcaott346152ott3597975,((Arses_lorealis,Arses_kaupi)mrcaott3597955ott3597958,Arses_insularis)Arses_ott931457)mrcaott346152ott3597955)mrcaott23803ott346152,(Grallina_cyanoleuca,Grallina_bruijnii)Grallina_ott489918)mrcaott23803ott754846)Monarchidae_ott817406)mrcaott4820ott20996,((((Paradisaea_raggiana,Epimachus_albertisi)mrcaott23690ott30732,(Struthidea_cinerea,Corcorax_melanorhamphos)Corcoracidae_ott1092341)mrcaott23690ott520286,Melampitta_lugubris)mrcaott23690ott749725,Ifrita_kowaldi)mrcaott23690ott242575)mrcaott4820ott23690,((Dicrurus_megarhynchus,Dicrurus_hottentottus)mrcaott524120ott5561032,Dicrurus_remifer)mrcaott72475ott554101)mrcaott4820ott58860,(((((((Rhipidura_albicollis,Rhipidura_aureola)mrcaott20989ott871302,Rhipidura_javanica)mrcaott20989ott467529,Rhipidura_leucophrys)mrcaott20989ott467517,((Rhipidura_leucothorax,Rhipidura_threnothorax)mrcaott121365ott768640,Rhipidura_diluta)mrcaott121365ott871289)mrcaott20989ott121365,((((((((Rhipidura_rufifrons,Rhipidura_dryas)mrcaott26185ott695489,Rhipidura_teysmanni)mrcaott26185ott121359,Rhipidura_dahli)mrcaott26185ott871288,Rhipidura_brachyrhyncha)mrcaott26185ott695491,Rhipidura_rufidorsa)mrcaott26185ott768648,(((Rhipidura_tenebrosa,((Rhipidura_phasiana,(Rhipidura_albiscapa,Rhipidura_fuliginosa)mrcaott200834ott346153)mrcaott121367ott200834,Rhipidura_rennelliana)mrcaott121367ott212288)mrcaott121360ott121367,Rhipidura_verreauxi)mrcaott121360ott121362,(Rhipidura_hyperythra,Rhipidura_albolimbata)mrcaott768645ott871310)mrcaott121360ott768645)mrcaott26185ott121360,(Rhipidura_nigrocinnamomea,(Rhipidura_cyaniceps,Rhipidura_superciliaris)mrcaott5561037ott5561038)mrcaott121363ott5561037)mrcaott26185ott121363,(((Rhipidura_cockerelli,Rhipidura_rufiventris)mrcaott346155ott768649,Rhipidura_fuscorufa)mrcaott346155ott695490,Rhipidura_perlata)mrcaott346155ott631582)mrcaott26185ott346155)mrcaott20989ott26185,Rhipidura_atra)Rhipidura_ott21006,(Lamprolia_victoriae,Chaetorhynchus_papuensis)mrcaott80696ott310386)Rhipiduridae_ott3599868)mrcaott4820ott20989,(((((Dryoscopus_gambensis,((Laniarius_luehderi,Telophorus_sulfureopectus)mrcaott187386ott302285,Telophorus_dohertyi)mrcaott187386ott319144)Malaconotidae_ott331956,(((((((Platysteira_cyanea,Platysteira_peltata)mrcaott21003ott412589,Dyaphorophyia_concreta)mrcaott21003ott252028,(((Batis_mixta,Batis_crypta)mrcaott36837ott772295,Batis_diops)mrcaott36837ott1038726,Batis_molitor)mrcaott36837ott1038727)mrcaott21003ott36837,Dyaphorophyia_castanea)mrcaott21003ott436723,(Batis_minor,Batis_soror)mrcaott512192ott1038740)mrcaott21003ott512192,Batis_pirit)mrcaott21003ott400829,((Prionops_plumatus,((((((((Falculea_palliata,Artamella_viridis)mrcaott317248ott891678,(Xenopirostris_damii,Oriolia_bernieri)mrcaott511247ott666917)mrcaott317248ott511247,(Euryceros_prevostii,Schetba_rufa)mrcaott799934ott6152504)mrcaott317248ott799934,(Vanga_curvirostris,Pseudobias_wardi)mrcaott317262ott1079364)mrcaott317248ott317262,(Mystacornis_crossleyi,Cyanolanius_madagascarinus)mrcaott503738ott666904)mrcaott317248ott503738,(Hypositta_corallirostris,Leptopterus_chabert)mrcaott317255ott613875)mrcaott317248ott317255,(Calicalicus_madagascariensis,Tylas_eduardi)mrcaott511250ott891675)mrcaott317248ott511250,((Newtonia_amphichroa,Newtonia_brunneicauda)mrcaott511253ott613886,Newtonia_archboldi)Newtonia_ott92667)mrcaott317248ott511253)mrcaott252044ott317248,Philentoma_pyrhoptera)mrcaott252044ott692855)mrcaott21003ott252044)mrcaott20998ott21003,(Machaerirhynchus_nigripectus,Machaerirhynchus_flaviventer)Machaerirhynchus_ott630525)mrcaott20998ott523967,((Gymnorhina_tibicen,(Artamus_leucorhynchus,Artamus_cinereus)mrcaott523976ott563266)mrcaott31161ott293721,Rhagologus_leucostigma)mrcaott31161ott226273)mrcaott20998ott31161,((Pericrocotus_divaricatus,Pericrocotus_ethologus)mrcaott75981ott139917,(Campephaga_flava,Coracina_lineata)mrcaott80432ott258828)mrcaott75981ott80432)mrcaott20998ott75981)mrcaott4820ott20998,(((((Yuhina_zantholeuca,(((((Vireo_altiloquus,Vireo_olivaceus)mrcaott48944ott604019,Vireolanius_melitophrys)mrcaott27870ott289083,Cyclarhis_gujanensis)Vireonidae_ott604017,Erpornis_zantholeuca)mrcaott27870ott602539,Pteruthius_melanotis)mrcaott27870ott31188)mrcaott17162ott19371,Oreocharis_arfaki)mrcaott17162ott875031,((((((Oriolus_bouroensis,Oriolus_forsteni)mrcaott63086ott636488,Oriolus_phaeochromus)mrcaott63086ott667452,Oriolus_sagittatus)mrcaott63086ott6152314,(Oriolus_szalayi,(Oriolus_flavocinctus,Oriolus_melanotis)mrcaott6152302ott6152310)mrcaott667442ott6152302)mrcaott63086ott667442,(((Oriolus_albiloris,Oriolus_steerii)mrcaott63088ott7068294,Oriolus_xanthonotus)mrcaott63088ott7068305,(((((Oriolus_oriolus,Oriolus_chinensis)mrcaott114674ott524117,Oriolus_auratus)mrcaott114674ott7068258,(((Oriolus_percivali,Oriolus_nigripennis)mrcaott667454ott7068291,Oriolus_larvatus)mrcaott667454ott7068284,Oriolus_monacha)mrcaott667454ott7068289)mrcaott114674ott667454,(Oriolus_brachyrynchus,Oriolus_chlorocephalus)mrcaott3598022ott7068277)mrcaott114674ott3598022,(Oriolus_traillii,(Oriolus_hosii,Oriolus_cruentus)mrcaott636490ott7068280)mrcaott144735ott636490)mrcaott114674ott144735)mrcaott63088ott114674)Oriolus_ott631323,((Pitohui_kirhocephalus,Pitohui_dichrous)mrcaott89233ott749722,(Turnagra_capensis,Sphecotheres_vieilloti)mrcaott896902ott4947724)mrcaott89233ott896902)mrcaott63086ott89233)mrcaott17162ott63086,(Daphoenositta_chrysoptera,Eulacestoma_nigropectus)mrcaott379708ott663331)mrcaott17162ott379708,(((Pseudorectes_ferrugineus,(((Colluricincla_boweri,Colluricincla_harmonica)mrcaott675870ott7068326,Colluricincla_woodwardi)mrcaott675870ott715129,Colluricincla_megarhyncha)mrcaott675870ott7068331)mrcaott89237ott675870,((((((Pachycephala_soror,((((Pachycephala_jacquinoti,Pachycephala_flavifrons)mrcaott4947725ott4947727,((Pachycephala_pectoralis,(Pachycephala_melanura,Pachycephala_aurea)mrcaott357419ott4947735)mrcaott357407ott357419,Pachycephala_macrorhyncha)mrcaott357407ott893698)mrcaott249319ott357407,((((Pachycephala_griseonota,(Pachycephala_rufiventris,Pachycephala_lanioides)mrcaott346147ott665636)mrcaott143158ott346147,Pachycephala_arctitorquis)mrcaott143158ott665637,((Pachycephala_simplex,Pachycephala_griseiceps)mrcaott534614ott717320,(Pachycephala_phaionota,Pachycephala_hyperythra)mrcaott717316ott717317)mrcaott534614ott717316)mrcaott143158ott534614,((((Pachycephala_cinerea,Pachycephala_hypoxantha)mrcaott675868ott717312,Pachycephala_sulfuriventer)mrcaott675868ott1001526,Pachycephala_philippinensis)mrcaott675868ott5561005,(Pachycephala_modesta,Pachycephala_lorentzi)mrcaott717311ott849598)mrcaott675868ott675876)mrcaott143158ott675868)mrcaott140655ott143158,(Pachycephala_homeyeri,Pachycephala_caledonica)mrcaott4947730ott5561017)mrcaott140655ott4947730)mrcaott95987ott140655,Pachycephala_schlegelii)mrcaott95987ott95994,Pachycephala_nudigula)mrcaott95987ott849630,(Pachycephala_inornata,Pachycephala_olivacea)mrcaott193897ott193910,Pachycephala_feminina)mrcaott89243ott95987,(Coracornis_sanghirensis,Coracornis_raveni)Coracornis_ott862070)mrcaott89243ott101677,Melanorectes_nigrescens)mrcaott89243ott663338)mrcaott89237ott89243,(((Aleadryas_rufinucha,Ornorectes_cristatus)mrcaott89244ott269011,Oreoica_gutturalis)mrcaott89244ott540001,(Ptilorrhoa_leucosticta,Falcunculus_frontatus)mrcaott294599ott965222)mrcaott89244ott294599)mrcaott89237ott89244)mrcaott17162ott89234)mrcaott4820ott17162,(Mohoua_albicilla,Mohoua_novaeseelandiae)Mohoua_ott409115)mrcaott4820ott409116)mrcaott246ott4820,(Micromacronus_sordidus,Micromacronus_leytensis)Micromacronus_ott796145,((((Pomatostomus_halli,Pomatostomus_temporalis)mrcaott96288ott565800,(Pomatostomus_superciliosus,Pomatostomus_ruficeps)mrcaott565802ott565804)mrcaott96288ott565802,Pomatostomus_isidorei)Pomatostomus_ott565810,(Orthonyx_temminckii,Orthonyx_spaldingii)mrcaott191995ott221182)mrcaott96288ott191995,Leonardina_woodi)mrcaott246ott32658,((((((((Grantiella_picta,Xanthotis_flaviventer)mrcaott6261ott354281,(Myzomela_cardinalis,Myzomela_erythrocephala)mrcaott232057ott630946)mrcaott6261ott26177,Prosthemadera_novaeseelandiae)mrcaott5929ott6262,Epthianura_albifrons)mrcaott5929ott6258,(Acanthorhynchus_superciliosus,Ptiloprora_plumbea)mrcaott109304ott109311)mrcaott5929ott109304,(((((Acanthiza_pusilla,Acanthiza_apicalis)mrcaott161773ott736620,(Origma_solitaria,Smicrornis_brevirostris)mrcaott45221ott918675)mrcaott32480ott45221,(((Gerygone_olivacea,(Gerygone_levigaster,Gerygone_fusca)mrcaott315041ott918678)mrcaott32484ott315041,(Gerygone_mouki,Gerygone_chrysogaster)mrcaott32490ott109309)mrcaott32484ott32490,Gerygone_modesta,((Gerygone_magnirostris,Gerygone_igata)mrcaott315044ott452023,(Gerygone_palpebrosa,Gerygone_chloronota)mrcaott315057ott677564)mrcaott315044ott315057,Gerygone_ruficollis,Gerygone_cinerea,Gerygone_inornata,Gerygone_tenebrosa,Gerygone_sulphurea,Gerygone_flavolateralis)Gerygone_ott918680)mrcaott32480ott32484,Oreoscopus_gutturalis)mrcaott32480ott255826,Pardalotus_punctatus)mrcaott32480ott45239)mrcaott5929ott32480,Dasyornis_broadbenti)mrcaott5929ott196938,(((((Malurus_lamberti,Malurus_amabilis)mrcaott35023ott325204,Malurus_pulcherrimus)mrcaott35023ott45229,(Sipodotus_wallacii,(Chenorhamphus_campbelli,Chenorhamphus_grayi)Chenorhamphus_ott5339108)mrcaott650063ott804473)mrcaott35023ott650063,Stipiturus_malachurus)mrcaott35023ott287283,(((Amytornis_housei,((Amytornis_ballarae,Amytornis_purnelli)mrcaott839514ott839538,Amytornis_goyderi)mrcaott839514ott839529)mrcaott466541ott839514,(Amytornis_dorotheae,Amytornis_woodwardi)mrcaott883987ott883990)mrcaott466541ott590159,Amytornis_modestus)Amytornis_ott952645)Maluridae_ott901832)mrcaott5929ott35023)mrcaott246ott5929,((Ptilonorhynchus_violaceus,Ailuroedus_crassirostris)mrcaott107065ott6153790,(Climacteris_rufus,Cormobates_placens)Climacteridae_ott73972)mrcaott44866ott308793)mrcaott246ott44866,(Menura_novaehollandiae,Atrichornis_clamosus)Menuridae_ott73954)mrcaott246ott428578,(((((((((((((((((Margarornis_bellulus,Margarornis_stellatus)mrcaott3212ott138173,Margarornis_squamiger)mrcaott3212ott997975,(Premnoplex_tatei,Premnoplex_brunnescens)Premnoplex_ott831395)mrcaott3212ott361542,((((((((((((((((Cranioleuca_subcristata,Cranioleuca_hellmayri)mrcaott3214ott355992,Cranioleuca_semicinerea)mrcaott3214ott814283,Cranioleuca_demissa)mrcaott3214ott1074336,(((Cranioleuca_curtata,Cranioleuca_antisiensis)mrcaott478665ott7068360,Cranioleuca_baroni)mrcaott478665ott7068361,Cranioleuca_erythrops)mrcaott478665ott1074337)mrcaott3214ott478665,(Cranioleuca_albicapilla,((Cranioleuca_pallida,Cranioleuca_pyrrhophia)mrcaott814285ott1074341,Cranioleuca_obsoleta)mrcaott814285ott1074338)mrcaott548203ott814285)mrcaott3214ott548203,(Cranioleuca_vulpecula,((Cranioleuca_muelleri,Cranioleuca_vulpina)mrcaott814287ott1074342,Thripophaga_berlepschi)mrcaott814287ott1066097)mrcaott814278ott814287)mrcaott3214ott814278,(Cranioleuca_albiceps,Cranioleuca_marcapatae)mrcaott548201ott1074339)mrcaott3214ott548201,(Limnoctites_rectirostris,Cranioleuca_sulphurifera)mrcaott213255ott222068)mrcaott3214ott213255,(((Thripophaga_fusciceps,Thripophaga_cherriei)mrcaott29992ott733322,Cranioleuca_gutturata)mrcaott29992ott355994,Roraimia_adusta)mrcaott29992ott551163,Cranioleuca_dissita)mrcaott3214ott29992,(Acrobatornis_fonsecai,((Xenerpestes_singularis,Xenerpestes_minlosi)Xenerpestes_ott1019856,Metopothrix_aurantiaca)mrcaott494066ott494073)mrcaott286119ott494066)mrcaott3214ott286119,(((((((Synallaxis_tithys,((Synallaxis_candei,Synallaxis_erythrothorax)mrcaott173806ott213252,Synallaxis_kollari)mrcaott173806ott885465)mrcaott173117ott173806,(((Synallaxis_cherriei,Synallaxis_rutilans)mrcaott310957ott457464,Synallaxis_cinnamomea)mrcaott310957ott1050778,(Synallaxis_castanea,Synallaxis_unirufa)mrcaott310959ott914282)mrcaott310957ott310959)mrcaott173117ott310957,(((Synallaxis_brachyura,Synallaxis_subpudica)mrcaott177246ott914295,(((((((Synallaxis_azarae,Synallaxis_courseni)mrcaott289379ott762050,Synallaxis_frontalis)mrcaott289379ott886241,Synallaxis_albescens)mrcaott289379ott860403,Synallaxis_albigularis)mrcaott289379ott832259,(Synallaxis_hypospodia,Synallaxis_spixi)mrcaott885463ott929232)mrcaott289379ott885463,(((Synallaxis_cabanisi,Synallaxis_moesta)mrcaott457466ott885456,Synallaxis_macconnelli)mrcaott457466ott885467,Synallaxis_ruficapilla)mrcaott457466ott521793)mrcaott289379ott457466,Gyalophylax_hellmayri)mrcaott289379ott910731)mrcaott177246ott289379,(Siptornopsis_hypochondriaca,(Synallaxis_stictothorax,Synallaxis_zimmeri)mrcaott551161ott914284)mrcaott213253ott551161)mrcaott177246ott213253)mrcaott173117ott177246,(((Synallaxis_albilora,Synallaxis_maranonica)mrcaott310954ott885469,Synallaxis_gujanensis)mrcaott310954ott762048,Synallaxis_cinerascens)mrcaott310954ott745714)mrcaott173117ott310954,(((Certhiaxis_mustelinus,Certhiaxis_cinnamomeus)Certhiaxis_ott443380,Schoeniophylax_phryganophilus)mrcaott355999ott745716,Synallaxis_propinqua)mrcaott355999ott885458)mrcaott173117ott355999,(Spartonoica_maluroides,(Pseudoseisura_unirufa,(Pseudoseisura_lophotes,Pseudoseisura_gutturalis)mrcaott997973ott1023140)Pseudoseisura_ott997974)mrcaott547314ott835377)mrcaott173117ott547314,(Asthenes_humicola,((Asthenes_steinbachi,Asthenes_cactorum)mrcaott314655ott384629,Asthenes_patagonica)mrcaott314655ott417253)mrcaott259134ott314655)mrcaott173117ott259134)mrcaott3214ott173117,(((((((((Asthenes_virgata,Asthenes_maculicauda)mrcaott23744ott550143,Asthenes_flammulata)mrcaott23744ott838818,((Asthenes_humilis,Asthenes_modesta)mrcaott286115ott417256,(Asthenes_sclateri,Asthenes_wyatti)mrcaott550141ott838825)mrcaott286115ott550141)mrcaott23744ott286115,Asthenes_urubambensis)mrcaott23744ott443377,(Asthenes_hudsoni,Asthenes_anthoides)mrcaott132844ott417258)mrcaott23744ott132844,Asthenes_luizae)mrcaott23744ott788594,((Oreophylax_moreirae,(Asthenes_pyrrholeuca,Schizoeaca_harterti)mrcaott417252ott745711)mrcaott71225ott417252,(((Schizoeaca_fuliginosa,Schizoeaca_griseomurina)mrcaott213260ott835375,(Schizoeaca_perijana,Schizoeaca_coryi)mrcaott835371ott835379)mrcaott213260ott835371,(Schizoeaca_helleri,((Schizoeaca_palpebralis,Asthenes_ottonis)mrcaott835369ott838819,(Asthenes_pudibunda,Asthenes_vilcabambae)mrcaott838820ott5925688)mrcaott835369ott838820)mrcaott551162ott835369)mrcaott213260ott551162)mrcaott71225ott213260)mrcaott23744ott71225,(Asthenes_baeri,Asthenes_dorbignyi)mrcaott417257ott464872)mrcaott23744ott417257,(Anumbius_annumbi,Coryphistera_alaudina)mrcaott471428ott639878)mrcaott23744ott471428)mrcaott3214ott23744,Hellmayrea_gularis)mrcaott3214ott1074335,(((Phacellodomus_dorsalis,Phacellodomus_maculipectus)mrcaott138179ott490363,(Phacellodomus_striaticollis,Phacellodomus_ruber)mrcaott446651ott759506)mrcaott138179ott213254,Phacellodomus_ferrugineigula,((Phacellodomus_sibilatrix,Phacellodomus_striaticeps)mrcaott138183ott446649,Phacellodomus_rufifrons)mrcaott138183ott446648)Phacellodomus_ott759507)mrcaott3214ott138179,((Leptasthenura_yanacensis,Sylviorthorhynchus_desmursii)mrcaott213263ott407990,((((Leptasthenura_striata,Leptasthenura_pileata)mrcaott239633ott759512,((Leptasthenura_andicola,Leptasthenura_aegithaloides)mrcaott239635ott475739,Leptasthenura_fuliginiceps)mrcaott239635ott892285)mrcaott239633ott239635,(Leptasthenura_setaria,Leptasthenura_platensis)mrcaott239637ott239639)mrcaott239633ott239637,Leptasthenura_xenothorax)mrcaott239633ott239641)mrcaott213263ott239633)mrcaott3214ott213263,Aphrastura_spinicauda)mrcaott3214ott84307)mrcaott3212ott3214,(((((((((Automolus_paraensis,(Automolus_lammi,Automolus_leucophthalmus)mrcaott1096494ott5223416)mrcaott23742ott1096494,Automolus_infuscatus)mrcaott23742ott5223408,Automolus_ochrolaemus)mrcaott23742ott5223404,(Automolus_melanopezus,Automolus_rufipileatus)mrcaott684454ott5223410)mrcaott23742ott684454,(((Thripadectes_scrutator,Thripadectes_flammulatus)mrcaott360800ott5223419,Thripadectes_ignobilis)mrcaott360800ott787773,(Thripadectes_holostictus,((Thripadectes_rufobrunneus,Thripadectes_melanorhynchus)mrcaott475731ott5223417,Thripadectes_virgaticeps)mrcaott475731ott5223418)mrcaott360804ott475731)Thripadectes_ott997980)mrcaott23742ott360800,((Clibanornis_dendrocolaptoides,Hylocryptus_rectirostris)mrcaott213261ott239643,(Automolus_rubiginosus,Hylocryptus_erythrocephalus)mrcaott550133ott550135)mrcaott213261ott550133)mrcaott23742ott213261,((Philydor_erythropterum,Philydor_rufum)mrcaott138185ott818323,Ancistrops_strigilatus)mrcaott138185ott286121)mrcaott23742ott138185,(((((Philydor_fuscipenne,Philydor_erythrocercum)mrcaott138187ott435406,Megaxenops_parnaguae)mrcaott138187ott1019855,(Cichlocolaptes_leucophrus,((Philydor_pyrrhodes,Heliobletus_contaminatus)mrcaott475730ott476539,Philydor_atricapillus)mrcaott475730ott997977)mrcaott356010ott475730)mrcaott138187ott356010,((((((Simoxenops_striatus,Syndactyla_ucayalae)mrcaott310952ott551168,Syndactyla_guttulata)mrcaott310952ott1066118,(Syndactyla_ruficollis,Syndactyla_subalaris)mrcaott360807ott1066114)mrcaott310952ott360807,Automolus_roraimae)mrcaott310952ott360809,(Syndactyla_rufosuperciliata,Philydor_dimidiatum)mrcaott671298ott1066121)mrcaott310952ott671298,(((Philydor_ruficaudatum,Anabacerthia_variegaticeps)mrcaott457475ott707320,(Anabacerthia_amaurotis,Philydor_lichtensteini)mrcaott808272ott972758)mrcaott457475ott808272,Anabacerthia_striaticollis)mrcaott457475ott476571)mrcaott310952ott457475)mrcaott138187ott310952,(Anabazenops_fuscus,Anabazenops_dorsalis)Anabazenops_ott286122)mrcaott138187ott286123)mrcaott23742ott138187,(((((Limnornis_curvirostris,Phleocryptes_melanops)mrcaott222067ott222073,Lochmias_nematura)mrcaott222067ott521806,(((Cinclodes_pabsti,((((Cinclodes_palliatus,Cinclodes_atacamensis)mrcaott403348ott929239,(Cinclodes_patagonicus,(Cinclodes_taczanowskii,Cinclodes_nigrofumosus)mrcaott403358ott929219)mrcaott403356ott403358)mrcaott403348ott403356,(Cinclodes_aricomae,Cinclodes_excelsior)mrcaott929241ott929243)mrcaott403348ott929241,((((Cinclodes_olrogi,Cinclodes_oustaleti)mrcaott403350ott403352,Cinclodes_albidiventris)mrcaott403350ott586857,Cinclodes_comechingonus)mrcaott403350ott929245,(Cinclodes_fuscus,Cinclodes_antarcticus)mrcaott531680ott929236)mrcaott403350ott531680)mrcaott403348ott403350,Cinclodes_espinhacensis)Cinclodes_ott929238,((Upucerthia_validirostris,Upucerthia_jelskii)mrcaott403354ott997981,(Upucerthia_dumetaria,Upucerthia_albigula)mrcaott428151ott428154)mrcaott403354ott428151)mrcaott403346ott403354,Upucerthia_serrana)mrcaott403346ott428148)mrcaott222067ott403346,(((Furnarius_leucopus,Furnarius_figulus)mrcaott222069ott475744,Furnarius_torridus)mrcaott222069ott814272,((Furnarius_cristatus,Furnarius_rufus)mrcaott348850ott799151,Furnarius_minor)mrcaott348850ott814270)Furnarius_ott390840)mrcaott222067ott222069,(((Upucerthia_harterti,Upucerthia_certhioides)mrcaott428133ott428136,Premnornis_guttuligera)mrcaott428133ott831400,(Pseudocolaptes_lawrencii,(Pseudocolaptes_johnsoni,Pseudocolaptes_boissonneautii)mrcaott449452ott461924)Pseudocolaptes_ott443381)mrcaott428133ott448923)mrcaott222067ott428133)mrcaott23742ott222067)mrcaott3212ott23742,(Xenops_milleri,((((Upucerthia_ruficaudus,Eremobius_phoenicurus)mrcaott428140ott954160,Chilia_melanura)mrcaott428140ott954154,Upucerthia_andaecola)mrcaott428140ott428144,Pygarrhichas_albogularis)mrcaott428140ott743737)mrcaott29984ott428140)mrcaott3212ott29984,Berlepschia_rikeri)mrcaott3212ott759508,Xenops_rutilans)mrcaott3212ott733319,((((((((Campylorhamphus_procurvoides,Campylorhamphus_trochilirostris)mrcaott12255ott231529,Campylorhamphus_pusillus)mrcaott12255ott632735,Campylorhamphus_falcularius)mrcaott12255ott231532,((Campylorhamphus_pucherani,Drymornis_bridgesii)mrcaott25820ott471431,((Lepidocolaptes_souleyetii,(Lepidocolaptes_albolineatus,Lepidocolaptes_angustirostris)mrcaott729973ott729977)mrcaott694920ott729973,(((Lepidocolaptes_leucogaster,Lepidocolaptes_affinis)mrcaott694922ott694928,Lepidocolaptes_lacrymiger)mrcaott694922ott694925,Lepidocolaptes_falcinellus)mrcaott694922ott892284)mrcaott694920ott694922)mrcaott25820ott694920)mrcaott12255ott25820,((((Xiphorhynchus_erythropygius,Xiphorhynchus_triangularis)mrcaott28769ott602006,(((Xiphorhynchus_susurrans,(Xiphorhynchus_guttatus,Xiphorhynchus_eytoni)mrcaott549900ott5859887)mrcaott244766ott549900,(Xiphorhynchus_lachrymosus,Xiphorhynchus_flavigaster)mrcaott889579ott968976)mrcaott244766ott889579,Xiphorhynchus_obsoletus)mrcaott244766ott602005)mrcaott28769ott244766,(((Xiphorhynchus_pardalotus,Xiphorhynchus_ocellatus)mrcaott28770ott107560,Xiphorhynchus_chunchotambo)mrcaott28770ott4947602,(Xiphorhynchus_spixii,Xiphorhynchus_elegans)mrcaott107923ott443021)mrcaott28770ott107923)mrcaott28769ott28770,(Xiphorhynchus_kienerii,Xiphorhynchus_picus)mrcaott73537ott602000,Xiphorhynchus_juruanus)Xiphorhynchus_ott155233)mrcaott12255ott28769,((Nasica_longirostris,Dendrexetastes_rufigula)mrcaott12259ott6152664,(((Hylexetastes_perrotii,Hylexetastes_stresemanni)Hylexetastes_ott73554,(((Xiphocolaptes_promeropirhynchus,Xiphocolaptes_major)mrcaott414804ott471433,Xiphocolaptes_falcirostris)mrcaott414804ott733326,Xiphocolaptes_albicollis)Xiphocolaptes_ott471432)mrcaott73553ott414804,((Dendrocolaptes_sanctithomae,(Dendrocolaptes_certhia,Dendrocolaptes_concolor)mrcaott814277ott5560436)mrcaott205253ott814277,((Dendrocolaptes_hoffmannsi,Dendrocolaptes_picumnus)mrcaott205254ott273604,Dendrocolaptes_platyrostris)mrcaott205254ott694295)Dendrocolaptes_ott390841)mrcaott73553ott205253)mrcaott12259ott73553)mrcaott12255ott12259,Glyphorynchus_spirurus)mrcaott12255ott5859889,(((Sittasomus_griseicapillus,Deconychura_longicauda)mrcaott99177ott273596,((Dendrocincla_merula,(Dendrocincla_turdina,Dendrocincla_tyrannina)mrcaott367392ott579306)mrcaott361637ott367392,((Dendrocincla_fuliginosa,Dendrocincla_anabatina)mrcaott427191ott1016277,Dendrocincla_homochroa)mrcaott427191ott427192)Dendrocincla_ott471435)mrcaott99177ott361637,Deconychura_stictolaema)mrcaott99177ott1036906)mrcaott12255ott99177)mrcaott3212ott12255,((Geositta_poeciloptera,(((Geositta_saxicolina,Geositta_isabellina)mrcaott44693ott617625,Geositta_maritima)mrcaott44693ott617626,Geositta_rufipennis)mrcaott44693ott617609,(Geositta_tenuirostris,(Geositta_punensis,Geositta_cunicularia)mrcaott617608ott806158)mrcaott236153ott617608)Geositta_ott44690,(Sclerurus_rufigularis,((Sclerurus_caudacutus,Sclerurus_guatemalensis)mrcaott310950ott699573,(Sclerurus_scansor,Sclerurus_albigularis)mrcaott743729ott1088698)mrcaott310950ott743729)Sclerurus_ott743730)mrcaott44688ott46091)mrcaott3212ott44688,((Formicarius_rufipectus,Formicarius_colma)Formicarius_ott799161,Chamaeza_campanisona)mrcaott227774ott743731)mrcaott3212ott227774,((Scytalopus_magellanicus,Scytalopus_superciliaris)mrcaott44861ott85065,(Rhinocrypta_lanceolata,Liosceles_thoracicus)mrcaott29990ott332218)mrcaott12994ott29990)mrcaott3212ott12994,(((Grallaria_ruficapilla,Grallaria_rufula)mrcaott32482ott464216,(Grallaria_guatimalensis,Grallaria_varia)mrcaott1041032ott1091665)Grallaria_ott1041027,(((Grallaricula_nana,Grallaricula_lineifrons)mrcaott77816ott514515,Grallaricula_flavirostris,Grallaricula_ferrugineipectus,Grallaricula_leymebambae)Grallaricula_ott514512,(Hylopezus_whittakeri,Hylopezus_nattereri,((Hylopezus_berlepschi,Hylopezus_fulviventris)mrcaott412581ott514527,(Myrmothera_simplex,Myrmothera_campanisona)Myrmothera_ott736629)mrcaott412581ott433839,Hylopezus_auricularis,Hylopezus_macularius,Hylopezus_ochroleucus,Hylopezus_dives,Hylopezus_perspicillatus)mrcaott160385ott160393)mrcaott77816ott160385)mrcaott32482ott77816)mrcaott3212ott32482,((((Conopophaga_lineata,(Conopophaga_aurita,Conopophaga_peruviana)mrcaott430738ott683051)mrcaott45219ott430738,Conopophaga_melanogaster,Conopophaga_roberti,Conopophaga_melanops,Conopophaga_ardesiaca,Conopophaga_castaneiceps,Conopophaga_cearae)Conopophaga_ott683063,(Pittasoma_rufopileatum,Pittasoma_michleri)Pittasoma_ott332139)mrcaott45219ott412590,(Melanopareia_torquata,Melanopareia_elegans,Melanopareia_maranonica)Melanopareia_ott452474)mrcaott45219ott77826)mrcaott3212ott45219,((((((((((((((Rhegmatorhina_gymnops,Rhegmatorhina_hoffmannsi)mrcaott417526ott1092626,Rhegmatorhina_melanosticta,Rhegmatorhina_cristata,Rhegmatorhina_berlepschi)Rhegmatorhina_ott1006783,((Gymnopithys_rufigula,Gymnopithys_leucaspis)mrcaott294047ott848078,Gymnopithys_bicolor)mrcaott294047ott294048)mrcaott27869ott294047,(Gymnopithys_lunulatus,Gymnopithys_salvini)mrcaott294052ott658369)mrcaott27869ott294052,((Skutchia_borbae,Phlegopsis_nigromaculata)mrcaott183319ott266045,Phlegopsis_erythroptera)mrcaott183319ott266040)mrcaott27869ott183319,((Pithys_albifrons,Pithys_castaneus)Pithys_ott77820,Phaenostictus_mcleannani)mrcaott77818ott673388)mrcaott27869ott77818,(Willisornis_poecilinotus,Willisornis_vidua)Willisornis_ott563839)mrcaott27869ott323529,(Hylophylax_punctulatus,(Hylophylax_naevius,Hylophylax_naevioides)mrcaott501727ott848070)Hylophylax_ott827587)mrcaott27869ott294042,(((Hypocnemis_hypoxantha,Hypocnemis_cantator)mrcaott47846ott313291,Drymophila_striaticeps,Drymophila_klagesi,Drymophila_hellmayri,(Drymophila_genei,Drymophila_caudata)mrcaott101446ott144888)mrcaott47846ott100226,((((Cercomacra_serva,Cercomacra_tyrannina)mrcaott101443ott273601,Cercomacra_parkeri)mrcaott101443ott913345,Cercomacra_laeta)mrcaott101443ott797063,(((((Cercomacra_cinerascens,Cercomacra_carbonaria)mrcaott128719ott913349,Cercomacra_nigricans)mrcaott128719ott273598,Cercomacra_melanaria)mrcaott128719ott743733,Cercomacra_brasiliana)mrcaott128719ott913351,Cercomacra_manu)mrcaott128719ott983478,Cercomacra_ferdinandi)Cercomacra_ott743734)mrcaott47846ott101443)mrcaott27869ott47846,(Hypocnemoides_maculicauda,(((((((Pyriglena_leuconota,Pyriglena_leucoptera)Pyriglena_ott743736,Gymnocichla_nudiceps)mrcaott119088ott848076,(Myrmoborus_lophotes,(Myrmoborus_leucophrys,Myrmoborus_myotherinus)mrcaott551165ott656611)Myrmoborus_ott134529)mrcaott119088ott515425,Percnostola_rufifrons)mrcaott119088ott228415,((Myrmeciza_immaculata,Myrmeciza_fortis)mrcaott201580ott656615,(Myrmeciza_goeldii,Myrmeciza_melanoceps)mrcaott515431ott515432)mrcaott201580ott515431)mrcaott119088ott201580,Myrmeciza_longipes)mrcaott119088ott201583,(Myrmeciza_exsul,((Myrmeciza_laemosticta,Myrmeciza_nigricauda)mrcaott201584ott818300,Myrmeciza_berlepschi)mrcaott201584ott642992)mrcaott201578ott201584,((Myrmelastes_leucostigma,Myrmelastes_schistaceus)Myrmelastes_ott7068685,Myrmeciza_hyperythra)mrcaott206391ott515429,(Myrmeciza_castanea,Myrmeciza_hemimelaena)mrcaott515430ott656612,(Myrmeciza_atrothorax,Myrmeciza_pelzelni)mrcaott515433ott818306,((Myrmeciza_loricata,Myrmeciza_squamosa)mrcaott656616ott818302,Myrmeciza_ferruginea)mrcaott656616ott818303,Myrmeciza_ruficauda)mrcaott119088ott201578)mrcaott105693ott119088)mrcaott27869ott105693,(((Myrmotherula_unicolor,Myrmotherula_haematonota,((((Myrmotherula_obscura,Myrmotherula_ignota)mrcaott82227ott713362,Myrmotherula_brachyura)mrcaott82227ott515436,(Myrmotherula_ambigua,Myrmotherula_sclateri)mrcaott332268ott381760)mrcaott82227ott332268,(Myrmotherula_klagesi,Myrmotherula_longicauda)mrcaott381754ott515435)mrcaott82227ott381754,((Myrmotherula_menetriesii,Myrmotherula_assimilis)mrcaott82231ott893785,(((Myrmotherula_behni,Myrmotherula_grisea)mrcaott82232ott381752,Myrmotherula_schisticolor)mrcaott82232ott150443,((((Formicivora_rufa,Formicivora_grisea)mrcaott144889ott872125,Formicivora_melanogaster)mrcaott144889ott857171,Myrmotherula_iheringi)mrcaott144889ott5560426,(Myrmotherula_longipennis,Myrmotherula_axillaris)mrcaott144902ott150433)mrcaott144889ott144902)mrcaott82232ott144889)mrcaott82231ott82232,(Myrmotherula_multostriata,(Myrmotherula_surinamensis,Myrmotherula_pacifica)mrcaott673393ott893949)mrcaott150439ott673393,Myrmotherula_gularis,Myrmotherula_hauxwelli,Myrmotherula_cherriei,Myrmotherula_guttata,Formicivora_grantsaui,Formicivora_iheringi,Formicivora_littoralis,Myrmotherula_minor,Myrmotherula_snowi,Myrmotherula_urosticta,Formicivora_serrana)mrcaott68876ott77821,Myrmochanes_hemileucus)mrcaott68876ott501724,(((Epinecrophylla_fulviventris,((((Epinecrophylla_haematonota,Epinecrophylla_spodionota)mrcaott294046ott857173,Epinecrophylla_gutturalis)mrcaott294046ott913359,Epinecrophylla_ornata)mrcaott294046ott1033816,(Epinecrophylla_leucophthalma,Epinecrophylla_erythrura)mrcaott857175ott913362)mrcaott294046ott857175,Epinecrophylla_fjeldsaai)Epinecrophylla_ott294045,Neoctantes_niger)mrcaott150440ott1078383,(Microrhopias_quixensis,Myrmorchilus_strigilatus)mrcaott694919ott1078392)mrcaott150440ott694919)mrcaott68876ott150440)mrcaott27869ott68876,(((((Thamnomanes_ardesiacus,Thamnomanes_saturninus)mrcaott29991ott1041841,(Thamnomanes_caesius,Thamnomanes_schistogynus)mrcaott134534ott381762)Thamnomanes_ott134538,((((((((((Thamnophilus_unicolor,(Thamnophilus_aroyae,Thamnophilus_aethiops)mrcaott648991ott804859)mrcaott82234ott648991,Thamnophilus_caerulescens)mrcaott82234ott221411,((Thamnophilus_cryptoleucus,Thamnophilus_nigrocinereus)mrcaott260888ott413004,(Thamnophilus_stictocephalus,Thamnophilus_punctatus)mrcaott648989ott648990)mrcaott260888ott648987)mrcaott82234ott260888,(Thamnophilus_nigriceps,Thamnophilus_praecox)mrcaott648994ott952791)mrcaott82234ott648994,((Thamnophilus_insignis,Thamnophilus_divisorius)mrcaott970538ott970544,Thamnophilus_amazonicus)mrcaott970538ott970539)mrcaott82234ott970538,(Thamnophilus_murinus,Thamnophilus_schistaceus)mrcaott648992ott648993)mrcaott82234ott648992,(Thamnophilus_atrinucha,Thamnophilus_bridgesi)mrcaott414808ott648995)mrcaott82234ott414808,((Thamnophilus_multistriatus,(Thamnophilus_tenuepunctatus,Thamnophilus_palliatus)mrcaott127435ott648996)mrcaott127434ott127435,(Thamnophilus_ruficapillus,Thamnophilus_torquatus)mrcaott970542ott970545)mrcaott127434ott414806,Thamnophilus_bernardi)Thamnophilus_ott799167,((Sakesphorus_luctuosus,Sakesphorus_canadensis)mrcaott394152ott970546,Sakesphorus_cristatus)Sakesphorus_ott603920)mrcaott82234ott394151,(((((Herpsilochmus_atricapillus,(Herpsilochmus_parkeri,Herpsilochmus_motacilloides)mrcaott857167ott857169)mrcaott82235ott857167,(Herpsilochmus_stictocephalus,Herpsilochmus_dorsimaculatus)mrcaott332276ott857182)mrcaott82235ott332276,Herpsilochmus_rufimarginatus)mrcaott82235ott872128,Herpsilochmus_sticturus,(Herpsilochmus_longirostris,Herpsilochmus_axillaris)mrcaott857180ott910734)Herpsilochmus_ott872129,(Dysithamnus_plumbeus,Dysithamnus_mentalis)mrcaott683460ott848072)mrcaott82235ott683460)mrcaott82234ott82235)mrcaott29991ott82234,((((Cymbilaimus_lineatus,Cymbilaimus_sanctaemariae)Cymbilaimus_ott394153,Taraba_major)mrcaott273595ott940479,((Batara_cinerea,Hypoedaleus_guttatus)mrcaott338586ott603917,((Frederickena_unduligera,Frederickena_viridis)Frederickena_ott806157,(Mackenziaena_severa,Mackenziaena_leachii)Mackenziaena_ott488816)mrcaott438724ott603919)mrcaott338586ott438724)mrcaott273595ott338586,Dichrozona_cincta)mrcaott273595ott827592)mrcaott29991ott273595,Megastictus_margaritatus)mrcaott29991ott134532)mrcaott27869ott29991,((Pygiptila_stellaris,Thamnistes_anabatinus)mrcaott134530ott134537,Myrmornis_torquata)mrcaott134530ott201585)mrcaott27869ott134530,(Terenura_humeralis,(Terenura_callinota,Terenura_sharpei)mrcaott940463ott1041840,Terenura_spodioptila)Terenura_ott860407,(Stymphalornis_acutirostris,Stymphalornis_paludicolus)Stymphalornis_ott3599793,Myrmoderus_eowilsoni)mrcaott27869ott181572)mrcaott3212ott27869,((((((((((((Anairetes_nigrocristatus,Anairetes_agilis)mrcaott8441ott317012,((Polystictus_pectoralis,(Serpophaga_munda,Pseudocolopteryx_sclateri)mrcaott256512ott277539)mrcaott126788ott256512,Culicivora_caudacuta)mrcaott126788ott361533)mrcaott8441ott126788,Capsiempis_flaveola)mrcaott8441ott179650,(Elaenia_albiceps,Elaenia_chiriquensis)mrcaott283259ott863640)mrcaott8441ott283259,(Phyllomyias_uropygialis,Mecocerculus_leucophrys)mrcaott121889ott362196)mrcaott8441ott32467,(((((((Agriornis_murinus,Xolmis_irupero)mrcaott105302ott454007,(Muscisaxicola_maclovianus,Satrapa_icterophrys)mrcaott459135ott1070310)mrcaott20892ott459135,(((((((Knipolegus_striaticeps,Knipolegus_cyanirostris)mrcaott32465ott311610,Knipolegus_lophotes)mrcaott32465ott311608,Knipolegus_hudsoni)mrcaott32465ott317728,Knipolegus_signatus)mrcaott32465ott317727,Hymenops_perspicillatus)mrcaott32465ott541983,Knipolegus_poecilurus,Knipolegus_orenocensis,Knipolegus_poecilocercus)mrcaott32465ott105305,(Lessonia_oreas,Lessonia_rufa)Lessonia_ott1036004)mrcaott32465ott1023106)mrcaott20892ott32465,((((((((Empidonax_traillii,Empidonax_alnorum)mrcaott67288ott203084,Empidonax_albigularis)mrcaott67288ott203095,(((Empidonax_oberholseri,Empidonax_hammondii)mrcaott119887ott146936,(Empidonax_minimus,Empidonax_wrightii)mrcaott604018ott675006)mrcaott119887ott604018,Empidonax_atriceps)mrcaott119887ott675000)mrcaott67288ott119887,Empidonax_flaviventris)mrcaott67288ott674999,((Contopus_cooperi,Contopus_virens)mrcaott367389ott482799,Empidonax_virescens)mrcaott367389ott675007)mrcaott67288ott367389,Sayornis_phoebe)mrcaott67288ott568706,Mitrephanes_olivaceus)mrcaott67288ott1044512,(Aphanotriccus_audax,Cnemotriccus_fuscatus)mrcaott568700ott1044510)mrcaott67288ott420339)mrcaott20892ott67288,(Pyrocephalus_rubinus,Sublegatus_modestus)mrcaott129413ott361708)mrcaott20892ott105309,Colonia_colonus)mrcaott20892ott703030,((Tyrannus_savana,Ramphotrigon_megacephalum)mrcaott36409ott175384,Myiarchus_swainsoni)mrcaott36409ott105673)mrcaott20892ott36409)mrcaott8441ott20892,Myiotriccus_ornatus)mrcaott8441ott72378,((Platyrinchus_leucoryphus,Platyrinchus_platyrhynchos)mrcaott179654ott753796,Neopipo_cinnamomea)mrcaott32470ott636756)mrcaott8441ott32470,(((((Mionectes_rufiventris,(Mionectes_oleagineus,Mionectes_macconnelli)mrcaott683047ott1015939)mrcaott128721ott683047,(Pseudotriccus_simplex,Corythopis_torquatus)mrcaott230699ott716362)mrcaott103931ott230699,Leptopogon_amaurocephalus)mrcaott103931ott105308,(((((Lophotriccus_vitiosus,(Hemitriccus_minor,(Oncostoma_cinereigulare,Atalotriccus_pilaris)mrcaott179646ott703028)mrcaott128717ott179646)mrcaott105303ott128717,Hemitriccus_zosterops)mrcaott105303ott128722,(Hemitriccus_margaritaceiventer,Myiornis_ecaudatus)mrcaott232050ott679148)mrcaott105303ott232050,(((Todirostrum_maculatum,Todirostrum_cinereum)mrcaott128712ott610954,Poecilotriccus_capitalis)mrcaott128712ott128720,Poecilotriccus_albifascies)mrcaott128712ott227264)mrcaott105303ott128712,((Rhynchocyclus_olivaceus,(Tolmomyias_assimilis,Tolmomyias_poliocephalus)Tolmomyias_ott753793)mrcaott274613ott753798,Cnipodectes_subbrunneus)mrcaott187655ott420327)mrcaott105303ott187655)mrcaott103931ott105303,Tachuris_rubrigastra)mrcaott103931ott187657)mrcaott8441ott103931,Piprites_chloris)mrcaott8441ott32471,((((Antilophia_bokermanni,Antilophia_galeata)Antilophia_ott134632,((Lepidothrix_coronata,Lepidothrix_iris)mrcaott49248ott165537,((Pipra_mentalis,(Machaeropterus_deliciosus,Pipra_pipra)mrcaott232048ott872123)mrcaott128718ott232048,Manacus_manacus)mrcaott128718ott129404)mrcaott49248ott105307)mrcaott25827ott49248,Tyranneutes_stolzmanni)mrcaott25827ott105300,((Laniocera_hypopyrra,Schiffornis_turdina)mrcaott232053ott260625,(Iodopleura_isabellae,Tityra_semifasciata)mrcaott260624ott260629)mrcaott232053ott260624)mrcaott25827ott232053)mrcaott8441ott25827,(((Terenotriccus_erythrurus,Myiobius_barbatus)mrcaott41222ott311612,Onychorhynchus_coronatus)mrcaott41222ott179648,Oxyruncus_cristatus)mrcaott41222ott931726,(Phytotoma_rutila,((Procnias_albus,Cephalopterus_ornatus)mrcaott105304ott306243,Rupicola_rupicola)mrcaott105304ott354279)mrcaott73040ott105304)mrcaott8441ott41222)mrcaott3212ott8441,((((Pitta_angolensis,(Pitta_nympha,Pitta_sordida)mrcaott269795ott5560448)mrcaott33874ott269788,(Erythropitta_venusta,Erythropitta_kochi,Erythropitta_erythrogaster)Erythropitta_ott3598670)mrcaott33874ott269789,Hydrornis_guajana)Pittidae_ott44873,(((Smithornis_sharpei,Smithornis_rufolateralis)Smithornis_ott622872,Calyptomena_viridis)mrcaott50165ott283121,((Serilophus_lunatus,(Neodrepanis_coruscans,Philepitta_castanea)Philepittidae_ott991709)mrcaott184248ott540005,Sapayoa_aenigma)mrcaott184248ott395861)mrcaott50165ott184248)mrcaott33874ott50165)mrcaott3212ott33874)mrcaott246ott3212,(Traversia_lyalli,(Pachyplichas_yaldwyni,Xenicus_gilviventris)mrcaott3599123ott3599127,Acanthisitta_chloris)Acanthisittidae_ott901940)Passeriformes_ott1041547,((((((Trichoglossus_rubritorquis,Melopsittacus_undulatus)mrcaott7113ott734818,(Neophema_chrysogaster,((((Agapornis_nigrigenis,Agapornis_lilianae)mrcaott174390ott174391,Agapornis_fischeri)mrcaott174390ott174397,Agapornis_roseicollis)mrcaott174390ott174401,Agapornis_pullarius)Agapornis_ott174394)mrcaott7124ott174390)mrcaott7113ott7124,(((((Psittacula_derbiana,Psittacula_alexandri)mrcaott509062ott600850,((Tanygnathus_lucionensis,Psittacula_krameri)mrcaott57354ott79220,Psittacula_eupatria)mrcaott57354ott79216)mrcaott7116ott57354,Psittacula_roseata)mrcaott7116ott79211,Eclectus_roratus)mrcaott7116ott445306,Prioniturus_luconensis)mrcaott7116ott18318)mrcaott7113ott7116,((((((((Pyrrhura_frontalis,Pyrrhura_rupicola)mrcaott33330ott7068879,Rhynchopsitta_terrisi)mrcaott33330ott630227,((((Orthopsittaca_manilatus,((Primolius_couloni,Primolius_maracana)Primolius_ott1050156,((Ara_glaucogularis,Ara_ararauna)mrcaott300972ott1020127,Ara_severus,Ara_tricolor,Ara_militaris)Ara_ott1020129)mrcaott215178ott300972)mrcaott215177ott215178,(Aratinga_solstitialis,Aratinga_nenday)mrcaott226416ott240289)mrcaott215177ott226416,Psittacara_leucophthalmus,Psittacara_rubritorquis,Psittacara_brevipes)mrcaott186442ott215177,Guaruba_guarouba)mrcaott186442ott194310)mrcaott33330ott186442,(Pionites_leucogaster,Deroptyus_accipitrinus)mrcaott267638ott416108)mrcaott33330ott267638,Forpus_passerinus)mrcaott33330ott267640,((((Amazona_ochrocephala,Amazona_aestiva)mrcaott165615ott165621,Amazona_guildingii)mrcaott165615ott636289,Amazona_ventralis)Amazona_ott135928,(Brotogeris_cyanoptera,Myiopsitta_monachus)mrcaott183230ott276609)mrcaott165400ott183230)mrcaott33330ott165400,((Poicephalus_rufiventris,Poicephalus_senegalus)mrcaott300261ott749198,Psittacus_erithacus)mrcaott300261ott359591)mrcaott33330ott300261,Psittrichas_fulgidus)mrcaott33330ott412123,Coracopsis_vasa)mrcaott7113ott33330,((((Cacatua_pastinator,Eolophus_roseicapillus)mrcaott58938ott900913,Probosciger_aterrimus)mrcaott58938ott6155098,((Calyptorhynchus_latirostris,Calyptorhynchus_baudinii)mrcaott119421ott716374,Calyptorhynchus_lathami)Calyptorhynchus_ott1045715)mrcaott58938ott119421,Nymphicus_hollandicus)Cacatuidae_ott512919)mrcaott7113ott58938,Nestor_notabilis)Psittaciformes_ott1020133)mrcaott246ott7113,((((((Falco_peregrinus,Falco_cherrug)mrcaott47588ott48171,(Falco_subbuteo,Falco_amurensis)mrcaott137528ott352517)mrcaott47588ott137528,Falco_sparverius)mrcaott47588ott201377,(Falco_tinnunculus,Falco_naumanni)mrcaott179290ott624976)Falco_ott786441,((Caracara_plancus,Caracara_cheriway,Caracara_creightoni)Caracara_ott591273,Phalcoboenus_australis)mrcaott225286ott438657)mrcaott47588ott225286,(Micrastur_gilvicollis,Herpetotheres_cachinnans)mrcaott192481ott438655)Falconidae_ott212186)mrcaott246ott47588,(Chunga_burmeisteri,Cariama_cristata)Cariamidae_ott966325)mrcaott246ott3600042,((((((((((((Strix_aluco,Strix_uralensis)mrcaott2907ott54242,Strix_leptogrammica)mrcaott2907ott116538,Strix_woodfordii)mrcaott2907ott1052347,Ciccaba_nigrolineata)mrcaott2907ott116486,((Bubo_scandiacus,Bubo_bubo)mrcaott4797ott4798,Bubo_flavipes,Bubo_blakistoni)mrcaott4797ott408411)mrcaott2907ott4797,(((Megascops_kennicottii,Megascops_asio)mrcaott78676ott78681,Megascops_hoyi)mrcaott4792ott4806,Megascops_koepckeae)mrcaott4792ott4802)mrcaott2907ott4792,((Asio_otus,Asio_flammeus)mrcaott526158ott595225,Ptilopsis_leucotis)mrcaott526158ott1052339)mrcaott2907ott526158,((((((((Otus_rutilus,Otus_mayottensis)mrcaott61752ott851814,Otus_capnodes)mrcaott61752ott851805,(Otus_pauliani,Otus_moheliensis)mrcaott277289ott851815)mrcaott61752ott277289,Otus_sunia)mrcaott61752ott475887,(Otus_mirus,Otus_longicornis)mrcaott1029146ott1086559)mrcaott61752ott1029146,((Otus_pembaensis,Otus_senegalensis)mrcaott277288ott3595727,(Otus_brucei,Otus_scops)mrcaott445330ott475889)mrcaott277288ott445330)mrcaott17176ott277288,(Otus_lettia,Otus_bakkamoena)mrcaott218920ott546103)mrcaott17176ott218920,Otus_ireneae)mrcaott17176ott851813,Otus_socotranus)mrcaott2907ott17176,(((Ninox_novaeseelandiae,Sceloglaux_albifacies)mrcaott144167ott829320,Ninox_strenua)mrcaott144167ott525625,Ninox_scutulata)mrcaott144167ott546091)mrcaott2907ott144167,((((Athene_brama,Athene_noctua)mrcaott98069ott526159,((Glaucidium_gnoma,Glaucidium_brasilianum)mrcaott178693ott226995,Glaucidium_cuculoides)mrcaott178693ott277290)mrcaott98069ott178693,Aegolius_acadicus)mrcaott98069ott176475,Glaucidium_brodiei)mrcaott98069ott254541)Strigidae_ott1028828,(Phodilus_badius,(Tyto_alba,Tyto_longimembris)Tyto_ott1065605)Tytonidae_ott402457)Strigiformes_ott1028829,(((((((((((Penelopides_panini,(Aceros_waldeni,Aceros_corrugatus)mrcaott6906ott211108)mrcaott6895ott6906,Rhyticeros_undulatus)mrcaott6895ott211113,Anthracoceros_coronatus)mrcaott6895ott248506,(Buceros_bicornis,Buceros_rhinoceros)mrcaott785181ott785190)mrcaott6895ott248499,Bycanistes_brevis)mrcaott6895ott159830,(Tockus_nasutus,Tockus_camurus)mrcaott211116ott3600750)Bucerotidae_ott489457,(Bucorvus_leadbeateri,Bucorvus_abyssinicus)Bucorvus_ott991312)Bucerotiformes_ott341907,((Phoeniculus_purpureus,Rhinopomastus_cyanomelas)mrcaott33689ott49610,Upupa_epops)Upupiformes_ott815967)mrcaott6895ott33689,(((((((((((Campephilus_imperialis,(((((Campephilus_gayaquilensis,Campephilus_guatemalensis)mrcaott64702ott704538,Campephilus_melanoleucos)mrcaott64702ott724190,Campephilus_pollens)mrcaott64702ott78216,(Campephilus_leucopogon,Campephilus_rubricollis)mrcaott499963ott704536)mrcaott64702ott499963,Campephilus_magellanicus)mrcaott64702ott64703)mrcaott12995ott64702,Campephilus_haematogaster)Campephilus_ott706421,((Blythipicus_rubiginosus,Blythipicus_pyrrhotis)Blythipicus_ott534441,Chrysocolaptes_lucidus)mrcaott77828ott3600180)mrcaott12995ott77828,(((((((((((Picoides_arizonae,Picoides_stricklandi)mrcaott45511ott178446,Picoides_albolarvatus)mrcaott45511ott878373,Picoides_villosus)mrcaott45511ott55488,Picoides_borealis)mrcaott45511ott701708,(((((Veniliornis_callonotus,Veniliornis_dignus)mrcaott65431ott876884,(Veniliornis_nigriceps,Veniliornis_affinis)mrcaott65433ott860562)mrcaott65431ott65433,(Veniliornis_sanguineus,(Veniliornis_passerinus,Veniliornis_frontalis)mrcaott612926ott876878)mrcaott454017ott612926)mrcaott65431ott454017,(Veniliornis_spilogaster,(Veniliornis_cassini,Veniliornis_kirkii)mrcaott860564ott876870)mrcaott302153ott860564)mrcaott65431ott302153,Veniliornis_lignarius,Veniliornis_mixtus,Veniliornis_chocoensis)Veniliornis_ott744559,Picoides_fumigatus)mrcaott45511ott65431,((Picoides_scalaris,Picoides_nuttallii)mrcaott701702ott701703,Picoides_pubescens)mrcaott701702ott873958)mrcaott45511ott701702,(((((Dendrocopos_major,Dendrocopos_syriacus)mrcaott435834ott792919,Dendrocopos_darjellensis)mrcaott435834ott3600200,(Dendrocopos_noguchii,Dendrocopos_leucotos)mrcaott534442ott792917)mrcaott435834ott534442,(Dendrocopos_macei,Dendrocopos_atratus)mrcaott3600194ott3600205)mrcaott435834ott3600194,Dendrocopos_hyperythrus)mrcaott435834ott5859732)mrcaott45511ott435834,(((Dendropicos_gabonensis,Dendropicos_fuscescens,((Dendropicos_griseocephalus,Dendropicos_goertae)mrcaott329876ott704540,Ipophilus_obsoletus)mrcaott329876ott3600170,Dendropicos_stierlingi)mrcaott123173ott151678,(Chloropicus_pyrrhogaster,Chloropicus_namaquus)Chloropicus_ott3603266)mrcaott123173ott499953,Leiopicus_mahrattensis)mrcaott123173ott1076483)mrcaott45511ott123173,((Picoides_dorsalis,Picoides_tridactylus)mrcaott183619ott673077,(Dendrocopos_canicapillus,Dendrocopos_maculatus)mrcaott701707ott701712)mrcaott183619ott701707,Dendrocopos_moluccensis,Dendrocopos_minor)mrcaott45511ott183619,(((((Sphyrapicus_nuchalis,Sphyrapicus_ruber)mrcaott90562ott200801,Sphyrapicus_varius)mrcaott90562ott744570,Sphyrapicus_thyroideus)Sphyrapicus_ott744572,(((Melanerpes_lewis,Melanerpes_erythrocephalus)mrcaott90564ott800693,((Melanerpes_candidus,(Melanerpes_cactorum,Melanerpes_herminieri)mrcaott199362ott925306)mrcaott90565ott199362,Melanerpes_formicivorus)mrcaott90565ott502057)mrcaott90564ott90565,((((Melanerpes_cruentatus,Melanerpes_flavifrons)mrcaott90567ott499949,Melanerpes_pucherani)mrcaott90567ott199361,(((((Melanerpes_carolinus,Melanerpes_aurifrons)mrcaott119082ott425443,Melanerpes_superciliaris)mrcaott119082ott7068738,Melanerpes_uropygialis)mrcaott119082ott7068739,Melanerpes_chrysogenys)mrcaott119082ott3600232,Melanerpes_pygmaeus)mrcaott119082ott7068736)mrcaott90567ott119082,Melanerpes_hypopolius)mrcaott90567ott3600227)mrcaott90564ott90567)mrcaott90562ott90564,Melanerpes_striatus,Melanerpes_chrysauchen,Melanerpes_portoricensis,Melanerpes_radiolatus,Melanerpes_rubricapillus,Melanerpes_santacruzi)mrcaott90562ott122919)mrcaott45511ott90562,((((Mulleripicus_funebris,Mulleripicus_fuliginosus)Mulleripicus_ott149818,((Dryocopus_lineatus,Dryocopus_pileatus)mrcaott290738ott733984,(Dryocopus_pulverulentus,(Dryocopus_javensis,Dryocopus_martius)mrcaott3600189ott5560389)mrcaott3600182ott3600189,Dryocopus_schulzi)Dryocopus_ott733986)mrcaott149816ott290738,(((Piculus_chrysochloros,(Piculus_flavigula,Piculus_leucolaemus,Piculus_callopterus)mrcaott876872ott876874,Piculus_aurulentus,Piculus_litae)Piculus_ott210494,(((((Colaptes_rubiginosus,Colaptes_atricollis)mrcaott210496ott290736,(Colaptes_punctigula,Colaptes_campestris)mrcaott923815ott994349)mrcaott210496ott923815,Colaptes_rivolii,(Colaptes_melanochloros,(Colaptes_pitius,Colaptes_rupicola)mrcaott994333ott1020134)mrcaott499950ott994333)mrcaott210496ott290740,(Colaptes_chrysoides,Colaptes_auratus)mrcaott3600175ott5925775)mrcaott210496ott3600175,Colaptes_auricularis)Colaptes_ott1020136)mrcaott149826ott210496,((((Celeus_lugubris,Celeus_elegans)mrcaott499951ott5859753,Celeus_flavescens)mrcaott499951ott704537,(((Celeus_grammicus,Celeus_castaneus)mrcaott499964ott724960,((Celeus_obrieni,Celeus_spectabilis)mrcaott724964ott983476,Celeus_flavus)mrcaott724964ott5859754)mrcaott499964ott724964,Celeus_galeatus)mrcaott499964ott3600190)mrcaott499951ott499964,(Celeus_torquatus,Celeus_loricatus)mrcaott724968ott5859752)Celeus_ott724182)mrcaott149826ott499951)mrcaott149816ott149826,(((((((((Picus_viridis,Picus_vaillantii)mrcaott218452ott282399,Picus_canus)mrcaott218452ott792915,Picus_erythropygius)mrcaott218452ott5859729,(Picus_xanthopygaeus,(Picus_viridanus,Picus_vittatus)mrcaott1031330ott1031343)mrcaott454978ott1031330)mrcaott218452ott454978,Picus_awokera)mrcaott218452ott1086622,(Picus_puniceus,Picus_chlorolophus)mrcaott1031329ott1076474,Picus_sharpei)Picus_ott1010556,(Chrysophlegma_miniaceum,(Chrysophlegma_mentale,Chrysophlegma_flavinucha)mrcaott738744ott968224)Chrysophlegma_ott4130744)mrcaott218452ott724188,((Geocolaptes_olivaceus,Campethera_nubica)mrcaott724169ott724180,Campethera_abingoni,Campethera_scriptoricauda,(Campethera_nivosa,Campethera_caroli)mrcaott5859745ott5859746)mrcaott724169ott3600210)mrcaott218452ott724169,((Gecinulus_grantia,(Dinopium_javanense,Dinopium_rafflesii,Dinopium_benghalense)Dinopium_ott1076467)mrcaott449214ott704547,((Meiglyptes_tristis,Meiglyptes_tukki)Meiglyptes_ott149821,Micropternus_brachyurus)mrcaott3600184ott5859751)mrcaott449214ott3600184)mrcaott218452ott449214)mrcaott149816ott218452)mrcaott45511ott149816)mrcaott12995ott45511,Hemicircus_canente)mrcaott12995ott1025757,(((Sasia_ochracea,Sasia_abnormis)Sasia_ott149824,Verreauxia_africana)mrcaott104712ott155286,(((((Picumnus_exilis,(Picumnus_lafresnayi,Picumnus_aurifrons)mrcaott945031ott5560011)mrcaott130072ott945031,Picumnus_rufiventris)mrcaott130072ott952672,(((Picumnus_spilogaster,Picumnus_temminckii)mrcaott130074ott678452,Picumnus_pygmaeus)mrcaott130074ott945043,Picumnus_cirratus)mrcaott130074ott839547)mrcaott130072ott130074,Picumnus_nebulosus)mrcaott130072ott130075,Picumnus_innominatus,Picumnus_squamulatus,Picumnus_subtilis,Picumnus_dorbignyanus,Picumnus_minutissimus,Picumnus_albosquamatus,Picumnus_castelnau,Picumnus_pumilus,Picumnus_olivaceus,Picumnus_varzeae,Picumnus_sclateri,Picumnus_steindachneri)Picumnus_ott706450)mrcaott104712ott130072)mrcaott12995ott104712,(Jynx_ruficollis,Jynx_torquilla)Jynx_ott467843)Picidae_ott1020138,((Indicator_maculatus,Indicator_indicator,Indicator_xanthonotus)Indicator_ott467838,Prodotiscus_insignis)Indicatoridae_ott467845)mrcaott12995ott130073,((((((Aulacorhynchus_prasinus,(((Aulacorhynchus_derbianus,Aulacorhynchus_sulcatus)mrcaott764291ott818159,Aulacorhynchus_haematopygus)mrcaott764291ott818175,Aulacorhynchus_coeruleicinctis)mrcaott764291ott818176)Aulacorhynchus_ott291853,Ramphastos_sulfuratus)mrcaott130076ott179925,Semnornis_frantzii)mrcaott130076ott542000,(Capito_niger,Eubucco_bourcierii)mrcaott370836ott541994)mrcaott130076ott246960,(Tricholaema_leucomelas,Pogoniulus_bilineatus)mrcaott153261ott214976)mrcaott130076ott153261,Megalaima_virens)mrcaott130076ott291637)Piciformes_ott472432,(((Nonnula_ruficapilla,(Malacoptila_semicincta,Malacoptila_fusca,Malacoptila_panamensis,Malacoptila_rufa,Malacoptila_fulvogularis,Malacoptila_striata)Malacoptila_ott784682)mrcaott53912ott314748,((Nystalus_maculatus,Bucco_capensis)mrcaott150669ott483807,Bucco_macrodactylus)mrcaott150669ott960235,Monasa_nigrifrons)Bucconidae_ott483802,((Galbula_albirostris,Galbula_dea)Galbula_ott484896,Brachygalba_albogularis)Galbulidae_ott484892)Galbuliformes_ott484893)mrcaott12995ott53912,((((((((Alcedo_quadribrachys,Alcedo_atthis)mrcaott26078ott624772,(Alcedo_meninting,Alcedo_hercules)mrcaott838168ott838172)mrcaott26078ott838168,(((Ceyx_erithaca,((Alcedo_cyanopectus,Alcedo_argentata)mrcaott547241ott838166,Ceyx_lepidus)mrcaott547241ott931007)mrcaott215691ott547241,Ceyx_melanurus)mrcaott215691ott547238,(Alcedo_pusilla,(Alcedo_websteri,Ceyx_azureus)mrcaott838174ott1061841)mrcaott838167ott838174)mrcaott215691ott838167)mrcaott26078ott215691,(((Alcedo_vintsioides,Corythornis_cristatus,Corythornis_nais)mrcaott26086ott604614,Corythornis_leucogaster)mrcaott26086ott26087,(Ceyx_lecontei,Ispidina_picta)mrcaott1061846ott6151333)mrcaott26086ott1061846)mrcaott26078ott26086,(((Ceryle_rudis,(Chloroceryle_americana,Chloroceryle_aenea)mrcaott485385ott986901)mrcaott26085ott485385,(Megaceryle_maxima,Megaceryle_alcyon,Megaceryle_lugubris)Megaceryle_ott88374)Cerylidae_ott1040908,(((Halcyon_badia,(Halcyon_senegalensis,Halcyon_malimbica)mrcaott234474ott551379)mrcaott26092ott234474,Halcyon_leucocephala)mrcaott26092ott26093,Halcyon_winchelli,((Dacelo_novaeguineae,(Halcyon_smyrnensis,Halcyon_coromanda)mrcaott704458ott5560500)mrcaott234479ott704458,((Syma_torotoro,Syma_megarhyncha)Syma_ott234477,((((Todiramphus_macleayii,Todiramphus_ruficollaris)mrcaott494182ott5857393,(Todiramphus_sanctus,Todiramphus_chloris)mrcaott526776ott5859978)mrcaott494182ott526776,Todiramphus_leucopygius)mrcaott236078ott494182,Todiramphus_farquhari,Todiramphus_godeffroyi,Todiramphus_nigrocyaneus,Todiramphus_recurvirostris,Todiramphus_gertrudae,Todiramphus_winchelli,Todiramphus_albicilla,Todiramphus_sordidus)mrcaott236078ott3596376)mrcaott234478ott236078)mrcaott234476ott234478,Halcyon_pileata)mrcaott26092ott26094)mrcaott26085ott26092)mrcaott26078ott26085,(Baryphthengus_martii,Momotus_momota)mrcaott88377ott483796)mrcaott26078ott88365,(Todus_mexicanus,Todus_angustirostris)Todus_ott284297)mrcaott26078ott284298,((((Merops_viridis,Merops_nubicus)mrcaott372774ott5560130,Merops_bulocki)Merops_ott989088,Nyctyornis_amictus)Meropidae_ott815968,((Coracias_abyssinicus,(Eurystomus_gularis,Eurystomus_orientalis)Eurystomus_ott372550)Coraciidae_ott244696,(Brachypteracias_leptosomus,Geobiastes_squamiger)Brachypteraciidae_ott483798)mrcaott244691ott372535)mrcaott150514ott244691)mrcaott26078ott150514)mrcaott12995ott26078)mrcaott6895ott12995,((((Apaloderma_aequatoriale,Apaloderma_narina)mrcaott95396ott392077,Apaloderma_vittatum)Apaloderma_ott291858,((((Trogon_viridis,Trogon_personatus)Trogon_ott1065611,Priotelus_roseigaster)mrcaott196945ott412121,((Pharomachrus_antisianus,Pharomachrus_auriceps)mrcaott412119ott917902,Euptilotis_neoxenus)mrcaott412119ott462555)mrcaott196945ott412119,((((Harpactes_diardii,((Harpactes_erythrocephalus,Harpactes_whiteheadi)mrcaott452900ott861101,Harpactes_kasumba)mrcaott452900ott861099)mrcaott392091ott452900,Harpactes_ardens)mrcaott392091ott861097,Harpactes_oreskios)mrcaott336449ott462543,(Harpactes_duvaucelii,Harpactes_orrhophaeus)mrcaott452894ott452898)Harpactes_ott462542)mrcaott196945ott336449)mrcaott95396ott196945,Harpactes_mackloti)Trogonidae_ott539129)mrcaott6895ott95396,Urocolius_indicus)mrcaott6895ott36453)mrcaott2907ott6895)mrcaott246ott2907,((((((((((Hieraaetus_morphnoides,(Hieraaetus_pennatus,Harpagornis_moorei)mrcaott347890ott626722)mrcaott1864ott347890,((Aquila_heliaca,Aquila_nipalensis)mrcaott1867ott5925676,((Hieraaetus_fasciatus,Aquila_audax)mrcaott14657ott624767,Aquila_chrysaetos)mrcaott14657ott479314)mrcaott1867ott14657)mrcaott1858ott1864,Spizaetus_tyrannus)mrcaott1858ott1866,(Nisaetus_alboniger,Nisaetus_nipalensis)mrcaott317641ott317644)mrcaott1858ott317639,((((Buteo_lagopus,(Buteo_buteo,Buteo_hemilasius)mrcaott215782ott433865)mrcaott33796ott215782,(Butastur_indicus,Butastur_liventer)Butastur_ott441596)mrcaott8285ott243416,(Milvus_migrans,Haliaeetus_albicilla)mrcaott68001ott95329)mrcaott8285ott68001,(((Accipiter_gentilis,Accipiter_nisus)mrcaott11582ott137526,(Circus_melanoleucos,Circus_cyaneus,Circus_teauteensis)Circus_ott263125)mrcaott11582ott624765,(Accipiter_soloensis,(Accipiter_gularis,Accipiter_virgatus)mrcaott1075021ott5560964)mrcaott818181ott851067)mrcaott11582ott818181)mrcaott8285ott11582)mrcaott1858ott8285,((Circaetus_pectoralis,Spilornis_cheela)mrcaott103122ott103130,((Gyps_fulvus,Gyps_himalayensis)mrcaott263132ott549509,Aegypius_monachus)mrcaott263132ott786449)mrcaott103122ott263132)mrcaott1858ott103122,Pernis_ptilorhynchus)mrcaott1858ott47576,Pandion_haliaetus)mrcaott1858ott806938,Sagittarius_serpentarius)mrcaott1858ott1036186,Cathartes_aura)Accipitriformes_ott4947835)mrcaott246ott1858,Opisthocomus_hoazin)mrcaott246ott928360,(((((((((Jacana_jacana,Jacana_spinosa)Jacana_ott332001,Hydrophasianus_chirurgus)mrcaott332005ott977453,(Rostratula_benghalensis,Nycticryphes_semicollaris)Rostratulidae_ott5274)mrcaott5272ott311533,(Pedionomus_torquatus,(Attagis_gayi,Thinocorus_orbignyianus)Thinocoridae_ott628493)mrcaott163953ott417274)mrcaott5272ott163953,(((((Calidris_ruficollis,Calidris_pygmaea)mrcaott24121ott180487,Arenaria_interpres)mrcaott24121ott654830,((Gallinago_stenura,Scolopax_rusticola)mrcaott45306ott244702,(((Tringa_semipalmata,((Tringa_nebularia,Tringa_erythropus)mrcaott304017ott596861,(Tringa_glareola,Tringa_totanus)mrcaott341975ott5560396)mrcaott304017ott341975)mrcaott55408ott304017,Tringa_ochropus,Tringa_guttifer)Tringa_ott719093,(Phalaropus_lobatus,Xenus_cinereus)mrcaott57821ott917049)mrcaott55408ott57821)mrcaott45306ott55408)mrcaott24121ott45306,Limosa_lapponica)mrcaott24121ott217797,(Numenius_phaeopus,Numenius_tenuirostris)Numenius_ott193426)Scolopacidae_ott887699)mrcaott5272ott24121,(((((((((Sterna_paradisaea,Sterna_eurygnatha)Sterna_ott16767,Gelochelidon_nilotica)mrcaott7639ott341047,Sternula_albifrons)mrcaott7639ott47401,((((Larus_dominicanus,Larus_vegae,Larus_smithsonianus)mrcaott22965ott22966,Ichthyaetus_relictus)mrcaott22965ott414141,Rissa_tridactyla,(Chroicocephalus_maculipennis,Larus_brunnicephalus)mrcaott698967ott704181)mrcaott22965ott241571,Rynchops_niger)mrcaott22965ott738512)mrcaott7639ott22965,Saundersilarus_saundersi,Chroicocephalus_ridibundus)mrcaott7639ott373759,((((Alca_torda,Pinguinus_impennis)mrcaott855485ott899358,(Synthliboramphus_wumizusume,Synthliboramphus_antiquus)mrcaott551819ott1078411)mrcaott147723ott454492,Fratercula_arctica)mrcaott147723ott280907,((Stercorarius_skua,Stercorarius_maccormicki)mrcaott219032ott494176,Stercorarius_parasiticus)Stercorarius_ott742632)mrcaott147723ott219032)mrcaott7639ott147723,Dromas_ardeola)mrcaott7639ott383929,(Rhinoptilus_africanus,(Glareola_pratincola,Cursorius_temminckii)mrcaott129398ott214786)mrcaott57833ott129398)mrcaott7639ott57833,(Turnix_sylvaticus,Turnix_velox)Turnix_ott365489)mrcaott7639ott306220)mrcaott5272ott7639,((((Pluvialis_fulva,Pluvialis_squatarola)Pluvialis_ott917053,(((Haematopus_ostralegus,Haematopus_ater)Haematopus_ott193407,Ibidorhyncha_struthersii)mrcaott80080ott651064,((Himantopus_himantopus,Himantopus_mexicanus)mrcaott293656ott427701,Recurvirostra_avosetta)Recurvirostridae_ott703807)mrcaott80080ott293656)mrcaott57823ott80080,((((((Charadrius_montanus,(Charadrius_falklandicus,Charadrius_alticola)mrcaott112943ott994342)mrcaott112937ott112943,(Charadrius_collaris,Charadrius_wilsonia)mrcaott112942ott234675)mrcaott112937ott112942,((((Charadrius_alexandrinus,Charadrius_marginatus)mrcaott112947ott349797,Charadrius_pallidus)mrcaott112947ott3596993,Charadrius_nivosus)mrcaott112947ott331463,((Charadrius_pecuarius,Charadrius_sanctaehelenae)mrcaott856355ott3596996,Charadrius_thoracicus)mrcaott856355ott3597004)mrcaott112938ott856355)mrcaott112937ott112938,(Charadrius_bicinctus,(Anarhynchus_frontalis,Vanellus_vanellus,Vanellus_cinereus,Vanellus_armatus)mrcaott112948ott242776)mrcaott112941ott112948)mrcaott112937ott112941,((Charadrius_mongolus,Charadrius_leschenaultii)mrcaott341980ott1040108,(Charadrius_veredus,Charadrius_asiaticus)mrcaott661810ott3597000)mrcaott341980ott661810)mrcaott112937ott341980,(((Thinornis_novaeseelandiae,Charadrius_dubius)mrcaott129402ott274628,Thinornis_rubricollis)mrcaott129402ott661806,((Charadrius_semipalmatus,Charadrius_hiaticula)mrcaott234677ott425445,Charadrius_vociferus)mrcaott234677ott661811)mrcaott129402ott234677,Charadrius_javanicus)mrcaott112937ott129402)mrcaott57823ott112937,((Chionis_minor,Pluvianellus_socialis)mrcaott57827ott227451,(Burhinus_bistriatus,Burhinus_grallarius)Burhinus_ott261316)mrcaott57827ott57829)mrcaott57823ott57827)mrcaott5272ott57823,((((Podiceps_cristatus,Aechmophorus_occidentalis)mrcaott92263ott758343,(Tachybaptus_novaehollandiae,Tachybaptus_ruficollis)mrcaott299429ott4947460)mrcaott92263ott299429,Podilymbus_podiceps)Podicipedidae_ott452459,Phoenicopterus_ruber)mrcaott92263ott472423)mrcaott5272ott92263,(((((((((Phalacrocorax_carbo,(Leucocarbo_chalconotus,Nannopterum_brasilianus)mrcaott9831ott109023)mrcaott9830ott9831,(Anhinga_anhinga,Anhinga_rufa)Anhinga_ott443638)mrcaott9830ott443639,(Sula_dactylatra,Morus_bassanus)mrcaott170197ott403772)mrcaott9830ott117726,Fregata_magnificens)mrcaott9830ott285638,((((((((((Egretta_sacra,Egretta_eulophotes)mrcaott55044ott981451,Egretta_garzetta)mrcaott55044ott126087,Egretta_gularis)mrcaott55044ott744560,Gorsachius_magnificus)mrcaott55044ott628056,((Ardea_intermedia,(((Ardea_cinerea,Ardea_purpurea)mrcaott137525ott273431,Ardea_modesta)mrcaott137525ott868640,Bubulcus_ibis)mrcaott137525ott729476)mrcaott105529ott137525,(Ardeola_bacchus,Butorides_striata)mrcaott151682ott154822)mrcaott105529ott151682)mrcaott55044ott105529,(Nycticorax_nycticorax,(Gorsachius_melanolophus,Gorsachius_goisagi)mrcaott3596771ott3596773)mrcaott244700ott282620)mrcaott55044ott244700,((Ixobrychus_sinensis,((Ixobrychus_cinnamomeus,Ixobrychus_eurhythmus)mrcaott105533ott208441,Dupetor_flavicollis)mrcaott105533ott928976)mrcaott105531ott105533,Botaurus_stellaris)mrcaott105531ott145222)mrcaott55044ott105531,Cochlearius_cochlearius)mrcaott55044ott154815,(((Pelecanus_crispus,Pelecanus_conspicillatus)mrcaott427900ott986358,Balaeniceps_rex)mrcaott316989ott464697,Scopus_umbretta)mrcaott316989ott464704)mrcaott55044ott316989,((Threskiornis_aethiopicus,(Platalea_minor,Platalea_leucorodia)mrcaott453066ott1029468,Nipponia_nippon)mrcaott192642ott453063,Eudocimus_ruber,Mesembrinibis_cayennensis)Threskiornithidae_ott480157)mrcaott55044ott192642)mrcaott9830ott55044,(((Ciconia_boyciana,Ciconia_ciconia)mrcaott324158ott4947424,Ciconia_maguari)mrcaott324158ott324161,Ciconia_nigra)mrcaott324158ott549527)mrcaott9830ott324158,((((Oceanites_oceanicus,(Fregetta_grallaria,Pelagodroma_marina)mrcaott18209ott134492)mrcaott18206ott18209,((((((Puffinus_yelkouan,Calonectris_diomedea)mrcaott31011ott82215,Procellaria_cinerea)mrcaott31011ott85289,(Fulmarus_glacialis,Daption_capense)mrcaott82196ott726152)mrcaott31011ott82196,Aphrodroma_brevirostris)Procellariidae_ott1028841,Pelecanoides_urinatrix)mrcaott31011ott603893,((Phoebastria_albatrus,(Phoebastria_immutabilis,Phoebastria_nigripes)mrcaott320286ott320288)Phoebastria_ott941509,((Thalassarche_chrysostoma,Thalassarche_melanophrys)mrcaott320280ott320294,Thalassarche_chlororhynchos)Thalassarche_ott250506)Diomedeidae_ott85277)mrcaott31011ott71459)mrcaott18206ott31011,((Hydrobates_pelagicus,Hydrobates_tethys)mrcaott137524ott603904,Hydrobates_castro)Hydrobates_ott656588)Procellariiformes_ott452461,((((Eudyptes_sclateri,((Eudyptes_chrysolophus,Eudyptes_schlegeli)mrcaott82219ott605139,(Eudyptes_chrysocome,(Eudyptes_robustus,Eudyptes_pachyrhynchus)mrcaott219197ott976561)mrcaott116946ott219197)mrcaott82219ott116946,Eudyptes_filholi,Eudyptes_moseleyi,Eudyptes_warhami)Eudyptes_ott494364,Megadyptes_waitaha)mrcaott60413ott917663,(((Spheniscus_demersus,Spheniscus_magellanicus)mrcaott60417ott429622,(Spheniscus_mendiculus,Spheniscus_humboldti)mrcaott399791ott810741)mrcaott60417ott399791,Eudyptula_minor)mrcaott60417ott219187)mrcaott60413ott60417,(((Pygoscelis_antarcticus,Pygoscelis_papua)mrcaott134466ott783352,Pygoscelis_adeliae)Pygoscelis_ott494365,(Aptenodytes_patagonicus,Aptenodytes_forsteri)Aptenodytes_ott494369)mrcaott134466ott494361)mrcaott60413ott134466)mrcaott18206ott60413)mrcaott9830ott18206,(Gavia_immer,(Gavia_pacifica,Gavia_arctica)mrcaott651474ott1085739)mrcaott90560ott651474)mrcaott9830ott90560,((Rhynochetos_jubatus,Eurypyga_helias)mrcaott86672ott86680,(Phaethon_rubricauda,Phaethon_lepturus)mrcaott509057ott1079775)mrcaott86672ott330009)mrcaott9830ott86672)mrcaott5272ott9830)mrcaott246ott5272,((((((Fulica_atra,Gallinula_chloropus)mrcaott9721ott385129,((Coturnicops_exquisitus,Atlantisia_rogersi)mrcaott105691ott492322,(Porphyrio_hochstetteri,Porphyrio_porphyrio)mrcaott73578ott553413)mrcaott32324ott73578)mrcaott7145ott32324,(((((Gallirallus_philippensis,Gallirallus_okinawae)mrcaott32337ott173930,Eulabeornis_castaneoventris)mrcaott32317ott70700,(Gallirallus_striatus,Lewinia_muelleri)mrcaott374301ott978545)mrcaott32317ott70721,Rallus_aquaticus)mrcaott32317ott3599948,Amaurornis_akool)mrcaott32317ott383918)mrcaott7145ott32317,Porzana_pusilla,Amaurornis_phoenicurus)mrcaott7145ott32328,(Porzana_paykullii,Porzana_fusca)mrcaott56833ott817721,((Sarothrura_rufa,(Canirallus_beankaensis,Canirallus_oculeus)Canirallus_ott985261)mrcaott399792ott434428,Heliornis_fulica)mrcaott399792ott440618)mrcaott7145ott56833,(Psophia_crepitans,(((((Antigone_canadensis,((Grus_antigone,Grus_rubicunda)mrcaott260009ott972481,Grus_vipio)mrcaott260009ott414352)mrcaott257921ott260009,((((Grus_grus,(Grus_nigricollis,Grus_monacha)mrcaott589069ott832269)mrcaott306574ott589069,Grus_americana)mrcaott306574ott414356,Grus_japonensis)mrcaott306574ott928352,(Grus_carunculatus,(Anthropoides_virgo,Anthropoides_paradiseus)Anthropoides_ott881445)mrcaott414343ott414347)mrcaott306574ott414343)mrcaott257921ott306574,Grus_leucogeranus)mrcaott257921ott832271,(Balearica_regulorum,Balearica_pavonina)Balearica_ott928349)Gruidae_ott446460,Aramus_guarauna)mrcaott257921ott1095362)mrcaott242768ott257921)mrcaott7145ott242768)mrcaott246ott7145,((((Ardeotis_kori,(Lophotis_ruficrista,(Chlamydotis_macqueenii,Otis_tarda)mrcaott323799ott738796)mrcaott5027ott323799)mrcaott5021ott5027,((((Piaya_cayana,Ceuthmochares_aereus)mrcaott75792ott3602243,(Urodynamis_taitensis,((Cuculus_canorus,Cuculus_poliocephalus)mrcaott549514ott7068132,(Cercococcyx_olivinus,Cercococcyx_mechowi)Cercococcyx_ott780423)mrcaott462546ott3596355)mrcaott119216ott169265)mrcaott75792ott119216,(Centropus_sinensis,Centropus_unirufus)mrcaott212737ott595245)mrcaott75792ott212172,((Crotophaga_ani,Crotophaga_sulcirostris)mrcaott267844ott1041415,Geococcyx_californianus)mrcaott119219ott212182)Cuculiformes_ott212171)mrcaott5021ott75792,(Corythaixoides_concolor,Tauraco_erythrolophus)Musophagidae_ott539141)mrcaott5021ott198671,(((((Gallicolumba_crinigera,Gallicolumba_canifrons,Gallicolumba_hoedtii,(((Phaps_chalcoptera,Leucosarcia_melanoleuca)mrcaott28965ott358714,((Geophaps_plumifera,(Geopelia_cuneata,Geopelia_striata)Geopelia_ott509050)mrcaott147369ott449654,Ocyphaps_lophotes)mrcaott147369ott392967)mrcaott28965ott147369,(Alopecoenas_beccarii,Alopecoenas_salamonis)Alopecoenas_ott6151171)mrcaott28965ott380071,(Gallicolumba_tristigmata,Gallicolumba_luzonica)mrcaott392935ott981610,Gallicolumba_rubescens,Gallicolumba_rufigula,Gallicolumba_sanctaecrucis,Gallicolumba_stairi,Gallicolumba_erythroptera,Gallicolumba_keayi,Gallicolumba_platenae,Gallicolumba_xanthonura)mrcaott17146ott17148,((((((((Ptilinopus_leclancheri,Ptilinopus_jambu)mrcaott28962ott3596560,Ptilinopus_occipitalis)mrcaott28962ott244140,(Ptilinopus_luteovirens,(((((Ptilinopus_regina,((Ptilinopus_roseicapilla,(Ptilinopus_perousii,(Ptilinopus_coralensis,Ptilinopus_chalcurus)mrcaott3596573ott3596599)mrcaott3596561ott3596563)mrcaott602960ott3596561,Ptilinopus_porphyraceus)mrcaott602960ott3596562)mrcaott308574ott602960,Ptilinopus_pulchellus)mrcaott308574ott956244,((((Ptilinopus_eugeniae,Ptilinopus_viridis)mrcaott3596565ott3596572,Ptilinopus_iozonus)mrcaott3596565ott3596581,Ptilinopus_wallacii)mrcaott3596565ott3596567,Ptilinopus_tannensis)mrcaott3596565ott3596582)mrcaott308574ott3596565,(Ptilinopus_solomonensis,Ptilinopus_superbus)mrcaott308576ott455664)mrcaott308574ott308576,(Drepanoptila_holosericea,Alectroenas_pulcherrima)mrcaott506107ott1032056)mrcaott308574ott506107)mrcaott51614ott308574)mrcaott28962ott51614,(Ptilinopus_magnificus,Ptilinopus_bernsteinii)mrcaott308571ott3596577,Ptilinopus_melanospilus,Ptilinopus_greyii)mrcaott28962ott308571,(((((Ducula_melanochroa,(Ducula_bicolor,Ducula_pinon)mrcaott449659ott506105)mrcaott51612ott449659,(Ducula_pistrinaria,(Ducula_rubricera,Ducula_pacifica)mrcaott470977ott470998)mrcaott437806ott470977)mrcaott51612ott437806,Ducula_rufigaster)mrcaott51612ott380070,Ducula_zoeae,Ducula_aurorae,Ducula_finschii,Ducula_brenchleyi,Ducula_myristicivora,Ducula_bakeri,Ducula_badia,Ducula_galeata,Ducula_oceanica,Ducula_mullerii,Ducula_chalconota,Ducula_goliath,Ducula_forsteni,Ducula_basilica,Ducula_latrans)Ducula_ott300042,Hemiphaga_novaeseelandiae)mrcaott51612ott395587)mrcaott28962ott51612,(Treron_vernans,Treron_waalia)mrcaott329083ott550858)mrcaott28962ott87903,(Turtur_tympanistria,Chalcophaps_indica)mrcaott150851ott1077422)mrcaott28962ott150851,(((((Pezophaps_solitaria,Raphus_cucullatus)Raphidae_ott543770,(Caloenas_nicobarica,Caloenas_maculata)Caloenas_ott1032055)mrcaott455685ott1032058,Didunculus_strigirostris)mrcaott455685ott506109,Trugon_terrestris)mrcaott455685ott956253,Otidiphaps_nobilis,((Goura_scheepmakeri,Goura_victoria)mrcaott3596621ott5859721,Goura_sclaterii)Goura_ott664477)mrcaott455685ott543760)mrcaott28962ott455685)mrcaott17146ott28962,(((Patagioenas_fasciata,((((Columba_rupestris,Columba_livia)mrcaott320359ott938416,Columba_jouyi)Columba_ott938415,(Streptopelia_decaocto,Streptopelia_orientalis)mrcaott277810ott277811)mrcaott51607ott244134,Streptopelia_chinensis)mrcaott51607ott67614)mrcaott45505ott51607,Ectopistes_migratorius)mrcaott45505ott506098,(Geotrygon_violacea,((Zenaida_macroura,Zenaida_auriculata)mrcaott183576ott329066,Leptotila_verreauxi)mrcaott120585ott244142)mrcaott50388ott120585)mrcaott45505ott50388)mrcaott17146ott45505,Columbina_picui)Columbiformes_ott363030,(((Pterocles_gutturalis,Syrrhaptes_paradoxus)mrcaott57819ott817590,Pterocles_namaqua,Pterocles_burchelli)Pteroclidae_ott244699,Mesitornis_unicolor)mrcaott57819ott582941)mrcaott17146ott57819)mrcaott5021ott17146)mrcaott246ott5021,((((((((((((Amazilia_versicolor,Amazilia_brevirostris)mrcaott5481ott73831,Hylocharis_cyanus)mrcaott5481ott116391,Amazilia_rondoniae,Amazilia_millerii)mrcaott5481ott27874,(Calliphlox_amethystina,(Calypte_anna,Archilochus_colubris)mrcaott164165ott759410)mrcaott11007ott164165)mrcaott5481ott11007,((Oreotrochilus_melanogaster,Lophornis_magnificus)mrcaott11002ott513883,Heliodoxa_aurescens)mrcaott11002ott90208)mrcaott5481ott11002,Chrysolampis_mosquitus)mrcaott5481ott18655,(((Phaethornis_malaris,Phaethornis_hispidus)mrcaott84790ott141991,Glaucis_hirsutus)mrcaott62608ott90198,(Florisuga_mellivora,Florisuga_fusca)Florisuga_ott818421)mrcaott62608ott192752)Trochilidae_ott810751,((((Aerodramus_fuciphagus,Apus_apus)mrcaott65384ott71182,Chaetura_pelagica)Apodinae_ott7068067,Cypseloides_fumigatus)mrcaott65384ott196940,Hemiprocne_comata)Apodidae_ott609796)Apodiformes_ott609798,(Aegotheles_bennettii,Aegotheles_cristatus)mrcaott68112ott484108)mrcaott5481ott68112,Podargus_strigoides)mrcaott5481ott275128,((Nyctibius_griseus,Nyctibius_grandis)mrcaott178241ott178249,Nyctibius_bracteatus)Nyctibius_ott178253)mrcaott5481ott178241,((Nyctiprogne_leucopyga,(Caprimulgus_indicus,Chordeiles_acutipennis)mrcaott51276ott275136)mrcaott51270ott51276,Antrostomus_carolinensis)mrcaott51270ott219279)Caprimulgimorphae_ott7068066)mrcaott246ott5481,(((((((((((((((Lagopus_muta,Lagopus_lagopus)mrcaott539045ott1004888,Lyrurus_tetrix)mrcaott4765ott55929,(Tetrastes_bonasia,Tetrastes_sewerzowi)Tetrastes_ott259104)Tetraoninae_ott999677,(Meleagris_ocellata,Meleagris_gallopavo)Meleagris_ott446481)mrcaott4765ott446490,((((((Lophura_nycthemera,(Lophura_edwardsi,Lophura_swinhoii)mrcaott53703ott53709)mrcaott53700ott53703,(Crossoptilon_crossoptilon,(Crossoptilon_harmani,(Crossoptilon_mantchuricum,Crossoptilon_auritum)mrcaott1096259ott1098756)mrcaott422539ott1096259)Crossoptilon_ott1098755)mrcaott53700ott352760,((Phasianus_versicolor,Phasianus_colchicus)Phasianus_ott102718,(Chrysolophus_pictus,Chrysolophus_amherstiae)Chrysolophus_ott521328)mrcaott102722ott137547)mrcaott53700ott102722,(Syrmaticus_reevesii,(Syrmaticus_ellioti,Syrmaticus_humiae)mrcaott572165ott572170)Syrmaticus_ott572167)mrcaott53700ott309383,((Perdix_perdix,Perdix_dauurica)mrcaott466627ott566740,Perdix_hodgsoniae)Perdix_ott102710)mrcaott53700ott466627,(Pucrasia_macrolopha,Rhizothera_longirostris)mrcaott572162ott781249)mrcaott53700ott572162)mrcaott4765ott53700,((Tragopan_temminckii,Tragopan_caboti)mrcaott51356ott250898,((Tetraophasis_obscurus,Tetraophasis_szechenyii)Tetraophasis_ott964337,((Lophophorus_impejanus,Lophophorus_sclateri)mrcaott624442ott689093,Lophophorus_lhuysii)Lophophorus_ott153576)mrcaott438396ott624442)mrcaott51354ott438396)mrcaott4765ott51354,Ithaginis_cruentus,Lerwa_lerwa)mrcaott4765ott415487,(((Francolinus_pintadeanus,(((Gallus_lafayetii,(Gallus_varius,Gallus_gallus)mrcaott153572ott240568)mrcaott153554ott153572,Gallus_sonneratii)Gallus_ott153562,(Bambusicola_fytchii,Bambusicola_thoracicus)Bambusicola_ott943904)mrcaott153554ott867027)mrcaott49310ott153554,((Pavo_cristatus,Pavo_muticus)Pavo_ott453587,Argusianus_argus)mrcaott51349ott727334)mrcaott49310ott51349,((((Polyplectron_bicalcaratum,Polyplectron_germaini)mrcaott102705ott1058436,Polyplectron_malacense)mrcaott102705ott157751,Polyplectron_napoleonis)Polyplectron_ott102704,Haematortyx_sanguiniceps)mrcaott102705ott401527)mrcaott49310ott102705)mrcaott4765ott49310,((Alectoris_chukar,(Tetraogallus_himalayensis,Tetraogallus_tibetanus)Tetraogallus_ott849541)mrcaott51360ott436875,(Coturnix_chinensis,Coturnix_japonica)mrcaott80414ott602029)mrcaott51360ott80414)mrcaott4765ott49319,(((Arborophila_ardens,Arborophila_brunneopectus)mrcaott54198ott586082,((Arborophila_rufogularis,Arborophila_gingica)mrcaott74933ott5861113,Arborophila_rufipectus)mrcaott74933ott991317)Arborophila_ott446477,Caloperdix_oculeus)mrcaott54198ott136466)mrcaott4765ott54193,((((Callipepla_squamata,Colinus_virginianus)mrcaott204719ott5860945,Odontophorus_gujanensis)mrcaott204719ott329467,Rhynchortyx_cinctus)Odontophoridae_ott594197,Ptilopachus_petrosus)mrcaott204719ott554512)mrcaott4765ott151684,(Acryllium_vulturinum,Numida_meleagris)Numididae_ott684043)mrcaott4765ott104461,((Pipile_pipile,Penelope_pileata)mrcaott75785ott109884,(Crax_rubra,Crax_daubentoni)mrcaott132829ott654721)Cracidae_ott109893)mrcaott4765ott75785,Alectura_lathami)mrcaott4765ott109888,((((((((Asarcornis_scutulata,(((Aythya_americana,Aythya_ferina)mrcaott693332ott817989,Aythya_fuligula)mrcaott693332ott817992,Netta_rufina)mrcaott693332ott693335)mrcaott30843ott693332,((Anas_clypeata,Sibirionetta_formosa)mrcaott82415ott1086566,(((Anas_platyrhynchos,Anas_poecilorhyncha)mrcaott82410ott604182,(Anas_acuta,Anas_crecca)mrcaott82414ott82425)mrcaott30850ott82414,(Mareca_falcata,Mareca_strepera)mrcaott82420ott5560509)mrcaott30850ott82420,Anas_chathamica)mrcaott30845ott30850)mrcaott30843ott30845,((Tadorna_tadorna,Tadorna_ferruginea)mrcaott30847ott166697,(Aix_galericulata,Cairina_moschata)mrcaott765195ott4130363)mrcaott30847ott765195)mrcaott30843ott30847,Mergus_merganser)mrcaott30843ott145504,(((Branta_canadensis,Branta_bernicla)Branta_ott714463,(((Anser_cygnoides,(Anser_fabalis,Anser_albifrons)mrcaott325140ott444177)mrcaott164653ott325140,Anser_anser)mrcaott164653ott190877,Anser_indicus,Anser_sp.)Anser_ott190884)mrcaott75874ott83417,((Cygnus_atratus,Cygnus_olor)mrcaott140312ott140314,(Cygnus_cygnus,Cygnus_columbianus)mrcaott817994ott857016)mrcaott140312ott817994)mrcaott75874ott140312)mrcaott30843ott75874,Dendrocygna_javanica)Anatidae_ott765193,Anseranas_semipalmata)mrcaott30843ott714464,Chauna_torquata)Anseriformes_ott241841)mrcaott4765ott30843)mrcaott246ott4765,((((((Mullerornis_agilis,Aepyornis_hildebrandti)Aepyornithidae_ott747911,((Apteryx_rowi,Apteryx_australis)mrcaott165688ott412972,(Apteryx_haastii,Apteryx_owenii)mrcaott241836ott241844)Apteryx_ott241840)mrcaott84218ott165688,((Casuarius_bennetti,Casuarius_casuarius)Casuarius_ott589156,Dromaius_baudinianus)Casuariiformes_ott589166)mrcaott84218ott402459,((((((Crypturellus_undulatus,Crypturellus_cinnamomeus)mrcaott870607ott3600791,Crypturellus_soui)mrcaott167137ott589927,Crypturellus_tataupa)mrcaott167137ott379420,(Tinamus_guttatus,Tinamus_major)mrcaott306216ott1098476)mrcaott167137ott306216,((Nothoprocta_ornata,(Nothoprocta_perdicaria,Nothoprocta_pentlandii)mrcaott402446ott3600803)mrcaott332613ott402446,Eudromia_elegans)mrcaott224379ott292461,(Nothocercus_nigrocapillus,Nothocercus_julius)Nothocercus_ott3600812)Tinamidae_ott292469,(((Dinornis_robustus,Dinornis_giganteus,Dinornis_novaezealandiae)Dinornis_ott816655,(((Pachyornis_geranoides,Emeus_crassus)mrcaott220186ott576651,Anomalopteryx_didiformis)mrcaott220186ott816665,((Pachyornis_australis,Pachyornis_mappini)mrcaott459222ott1036062,Pachyornis_elephantopus)mrcaott459222ott816657)Pachyornis_ott816659)mrcaott208456ott220186,(Megalapteryx_didinus,Megalapteryx_benhami)Megalapteryx_ott816664)Emeidae_ott292472)mrcaott167137ott208456)mrcaott84218ott167137,Pterocnemia_pennata)mrcaott84218ott857860,Struthio_camelus)mrcaott84218ott1007318)Aves_ott81461,((((Caiman_crocodilus,Caiman_latirostris,Caiman_yacare)Caiman_ott335589,(Paleosuchus_palpebrosus,Paleosuchus_trigonatus)Paleosuchus_ott953146)Caimaninae_ott195671,(Alligator_mississippiensis,Alligator_sinensis)Alligator_ott335593)Alligatoridae_ott195670,(((Crocodylus_niloticus,Crocodylus_novaeguineae,Crocodylus_porosus,Crocodylus_siamensis,Crocodylus_palustris,Crocodylus_rhombifer,Crocodylus_mindorensis,Crocodylus_moreletii,Crocodylus_johnsoni,Crocodylus_acutus,Crocodylus_intermedius)Crocodylus_ott35868,Mecistops_cataphractus,Osteolaemus_tetraspis)Crocodylidae_ott335582,(Gavialis_gangeticus,Tomistoma_schlegelii)Gavialidae_ott195674)Longirostres_ott1092501)mrcaott31216ott35864)mrcaott246ott31216)mrcaott59ott246,(((((((((((((((((((((Elaphe_schrenckii,(Elaphe_dione,Elaphe_carinata)mrcaott1670ott7069517)mrcaott1669ott1670,Elaphe_davidi)mrcaott1669ott808386,(Pantherophis_slowinskii,Oocatochus_rufodorsatus)mrcaott28505ott331713)mrcaott1669ott28505,Elaphe_anomala,Elaphe_taeniura)mrcaott1662ott334719,Oreocryptophis_porphyraceus)mrcaott1662ott7069534,Euprepiophis_perlacea)mrcaott1662ott334726,((Ptyas_mucosa,Ptyas_major,Ptyas_dhumnades)Ptyas_ott6524,(Lycodon_rufozonatus,Lycodon_semicarinatus,Lycodon_ruhstrati,Lycodon_flavozonatus)mrcaott69221ott284090)mrcaott6526ott69221)mrcaott1662ott6526,(Sibynophis_collaris,Sibynophis_chinensis)mrcaott1080957ott7069584)mrcaott1662ott120972,(((((Imantodes_cenchoa,Sibon_nebulatus)mrcaott50147ott59101,((Hypsiglena_slevini,(Hypsiglena_torquata,Hypsiglena_unaocularus)mrcaott236544ott708946)mrcaott134649ott134654,Pseudoleptodeira_latifasciata,Hypsiglena_catalinae)mrcaott134649ott257517)mrcaott50147ott134649,((Thermophis_zhaoermii,Thermophis_shangrila)mrcaott582937ott5558580,Thermophis_baileyi)Thermophis_ott762355)mrcaott4565ott582937,Pseudoxenodon_bambusicola)mrcaott4565ott120966,(Nerodia_sipedon,Rhabdophis_tigrinus)mrcaott13129ott68212)mrcaott4565ott13129)mrcaott1662ott4565,((((Laticauda_colubrina,Laticauda_semifasciata,Laticauda_laticaudata)Laticauda_ott109057,(Naja_naja,(Bungarus_multicinctus,Bungarus_fasciatus)mrcaott46215ott578893)mrcaott6128ott46215)mrcaott3192ott6128,Ophiophagus_hannah)mrcaott3192ott6136,Micrurus_fulvius)mrcaott3192ott16151,Stichophanes_ningshaanensis)mrcaott1662ott2991,Hypsiscopus_plumbea)mrcaott1662ott49551,(((((((((Crotalus_cerastes,(Crotalus_horridus,Crotalus_adamanteus)mrcaott21537ott27076)mrcaott6519ott21537,(Agkistrodon_piscivorus,Agkistrodon_contortrix)Agkistrodon_ott652529)mrcaott6519ott125357,(((((Bothrops_jararaca,Bothrops_pubescens)mrcaott27081ott137227,Bothrops_atrox)mrcaott27081ott27084,((Porthidium_dunni,Cerrophidion_godmani)mrcaott300077ott586004,Atropoides_nummifer)mrcaott300077ott498993)mrcaott27081ott300077,(Mixcoatlus_melanurus,Ophryacus_undulatus)mrcaott645472ott645473)mrcaott27081ott645472,((Bothriechis_supraciliaris,Bothriechis_schlegelii)mrcaott238052ott1024804,(Bothriechis_nigroviridis,((((Bothriechis_rowleyi,Bothriechis_aurifer)mrcaott812612ott812621,Bothriechis_thalassinus)mrcaott812612ott812613,Bothriechis_bicolor)mrcaott812612ott812622,(Bothriechis_lateralis,Bothriechis_guifarroi)mrcaott1024808ott5223277)mrcaott812612ott1024808)mrcaott698050ott812612,Bothriechis_nubestris)Bothriechis_ott1024807)mrcaott27081ott238052)mrcaott6519ott27081,Lachesis_muta)mrcaott6519ott11126,((((Gloydius_brevicaudus,Gloydius_ussuriensis)mrcaott6535ott217481,(Gloydius_strauchi,(Gloydius_saxatilis,Gloydius_shedaoensis)mrcaott630795ott5859699)mrcaott385133ott630794)Gloydius_ott142398,Ovophis_okinavensis)mrcaott6535ott130705,(((((Protobothrops_flavoviridis,Protobothrops_tokarensis)mrcaott123860ott1091026,((Protobothrops_elegans,Protobothrops_mucrosquamatus)mrcaott123863ott267839,Protobothrops_maolanensis)mrcaott123863ott1095016)mrcaott123860ott123863,(((Protobothrops_jerdonii,Protobothrops_xiangchengensis)mrcaott624339ott679674,Protobothrops_cornutus)mrcaott624339ott653183,Protobothrops_dabieshanensis)mrcaott624339ott5223275)mrcaott123860ott624339,Protobothrops_mangshanensis)mrcaott123860ott778625,Protobothrops_kaulbacki,Protobothrops_himalayanus)Protobothrops_ott267855)mrcaott6535ott95683)mrcaott6519ott6535,(Trimeresurus_sichuanensis,Trimeresurus_albolabris)mrcaott26866ott104801)mrcaott6519ott26866,Deinagkistrodon_acutus)Crotalinae_ott652527,Azemiops_feae)mrcaott6519ott705289,((Macrovipera_schweizeri,Daboia_russelii)mrcaott18038ott66657,Causus_defilippii)Viperinae_ott785614)Viperidae_ott262303)mrcaott1662ott6519,((Achalinus_rufescens,Achalinus_meiguensis,Achalinus_spinalis)Achalinus_ott195300,Acrochordus_granulatus)mrcaott106872ott511702)mrcaott1662ott106872,((((Malayopython_reticulatus,(Python_bivittatus,Python_regius)Python_ott675102)Pythonidae_ott897903,Xenopeltis_unicolor)mrcaott16254ott323406,(Rhinophis_philippinus,Cylindrophis_ruffus)mrcaott44995ott642569)mrcaott16254ott44995,((Boa_constrictor,Eryx_tataricus)mrcaott58974ott78729,Lichanura_trivirgata)mrcaott58974ott323411)mrcaott16254ott58974)mrcaott1662ott16254,(Tropidophis_haetianus,Anilius_scytale)mrcaott35603ott496074)mrcaott1662ott35603,(Rena_humilis,((Indotyphlops_braminus,Xerotyphlops_vermicularis)mrcaott56992ott443568,Amerotyphlops_reticulatus)mrcaott56992ott57760)mrcaott20148ott56992)mrcaott1662ott20148,((((((((((Phrynocephalus_forsythii,((Phrynocephalus_albolineatus,Phrynocephalus_przewalskii)mrcaott2418ott2429,(Phrynocephalus_helioscopus,Phrynocephalus_mystaceus)mrcaott31442ott129778)mrcaott2418ott31442)mrcaott2417ott2418,Phrynocephalus_grumgrzimailoi,Phrynocephalus_frontalis,Phrynocephalus_guinanensis)Phrynocephalus_ott58624,(Xenagama_taylori,Pseudotrapelus_sinaitus)mrcaott283452ott823378)mrcaott2417ott47503,(((Acanthosaura_lepidogaster,Acanthosaura_armata)mrcaott19776ott254350,(Diploderma_flaviceps,Pseudocalotes_microlepis)mrcaott631603ott721305)mrcaott19776ott631603,Calotes_versicolor)mrcaott19776ott248866)mrcaott2417ott19772,(((Pogona_vitticeps,Chlamydosaurus_kingii)mrcaott32641ott353659,Physignathus_cocincinus)Amphibolurinae_ott543593,Hydrosaurus_amboinensis)mrcaott32622ott58973)mrcaott2417ott32622,(Leiolepis_boehmei,Leiolepis_guttata,Leiolepis_reevesii)Leiolepis_ott116296)mrcaott2417ott389114,Uromastyx_benti)Agamidae_ott101200,((((Trioceros_melleri,((Chamaeleo_dilepis,((((Chamaeleo_chamaeleon,Chamaeleo_calcaricarens)mrcaott113617ott304904,Chamaeleo_africanus)mrcaott113617ott824524,((Chamaeleo_calyptratus,Chamaeleo_arabicus)mrcaott284814ott304907,Chamaeleo_zeylanicus)mrcaott284814ott304910)mrcaott113617ott284814,Chamaeleo_monachus)mrcaott113617ott304899)mrcaott5080ott113617,Calumma_parsonii)mrcaott5080ott97554)mrcaott4812ott5080,(Furcifer_oustaleti,Rieppeleon_kerstenii)mrcaott32708ott567018)mrcaott4812ott32708,Kinyongia_fischeri)mrcaott4812ott269945,(Brookesia_superciliaris,Brookesia_decaryi)mrcaott13087ott38286)Chamaeleonidae_ott362825)Acrodonta_ott202365,((((((Basiliscus_vittatus,((Anolis_carolinensis,Anolis_cybotes)mrcaott67188ott67189,Anolis_punctatus)Anolis_ott705358)mrcaott3089ott10227,Leiocephalus_personatus)mrcaott3089ott32977,(((Phrynosoma_blainvillii,Phrynosoma_sherbrookei)Phrynosoma_ott160860,((Holbrookia_maculata,Callisaurus_draconoides)mrcaott120344ott577594,Cophosaurus_texanus)mrcaott120344ott999704)mrcaott15148ott120344,((((Sceloporus_woodi,Sceloporus_occidentalis)mrcaott51605ott608985,Sceloporus_grammicus)mrcaott51605ott51946,(Urosaurus_nigricaudus,Urosaurus_ornatus)mrcaott306564ott385568)mrcaott47621ott47629,(Petrosaurus_thalassinus,Uta_stansburiana)mrcaott160827ott801297)mrcaott47621ott160827)Phrynosomatinae_ott7069486)mrcaott3089ott15148,((Conolophus_subcristatus,(Iguana_delicatissima,Iguana_iguana)Iguana_ott608971)mrcaott6523ott189511,Cyclura_pinguis)mrcaott6523ott189490)mrcaott3089ott6523,Gambelia_wislizenii)mrcaott3089ott53412,Plica_plica)mrcaott3089ott9418)Iguania_ott608979,((Heloderma_suspectum,(Abronia_graminea,((Anguis_cephallonica,Anguis_fragilis)Anguis_ott509012,(Dopasia_harti,Dopasia_gracilis)Dopasia_ott4127752)mrcaott175124ott399765)Anguidae_ott266341)mrcaott97368ott109823,(((Varanus_komodoensis,Varanus_salvator)mrcaott150431ott365509,Varanus_niloticus)Varanus_ott713772,Shinisaurus_crocodilurus)Paleoanguimorpha_ott4945873)Anguimorpha_ott139516)mrcaott2417ott97368)mrcaott1662ott2417,(Callopistes_maculatus,((((((Darevskia_unisexualis,(Podarcis_siculus,Podarcis_muralis)mrcaott855328ott906140)mrcaott10058ott24281,Phoenicolacerta_kulzeri)mrcaott10058ott106046,Zootoca_vivipara)mrcaott10058ott201146,((((Takydromus_amurensis,Takydromus_wolteri)mrcaott33293ott33295,Takydromus_sylvaticus)mrcaott33293ott33294,Takydromus_tachydromoides)mrcaott33293ott554252,Takydromus_sexlineatus)Takydromus_ott963734)mrcaott10058ott33293,(((Eremias_multiocellata,Eremias_przewalskii)mrcaott113625ott721976,Eremias_vermiculata)mrcaott113625ott260379,Eremias_argus,Eremias_stummeri)Eremias_ott269278)mrcaott10058ott20283,(((((Amphisbaena_schmidti,Geocalamus_acutus)mrcaott46063ott521234,Diplometopon_zarudnyi)mrcaott46063ott106926,Blanus_cinereus)mrcaott46063ott236037,(Bipes_biporus,Bipes_tridactylus)Bipes_ott690597)mrcaott46063ott109090,Rhineura_floridana)Amphisbaenia_ott690599)Lacertibaenia_ott4945863)mrcaott4987ott10058)Episquamata_ott4945816,(((((Scincella_vandenburghi,Scincella_huanrenensis)mrcaott39910ott215211,Isopachys_gyldenstolpei)mrcaott13351ott322756,Sphenomorphus_incognitus)mrcaott5156ott10840,(((Plestiodon_elegans,Plestiodon_tunganus)mrcaott10869ott218073,Plestiodon_egregius)mrcaott10869ott167286,Plestiodon_chinensis)Plestiodon_ott10868)mrcaott5156ott10869,Smaug_warreni)Scinciformata_ott849963)Unidentata_ott4945815,(((((((((((Cyrtodactylus_chanhomeae,(Cyrtodactylus_tigroides,Cyrtodactylus_peguensis)mrcaott422457ott965507,Cyrtodactylus_auribalteatus,Cyrtodactylus_thirakhupti)Cyrtodactylus_ott917731,(Hemidactylus_frenatus,Hemidactylus_bowringii)mrcaott41573ott115221)mrcaott1771ott15226,((Tropiocolotes_tripolitanus,Stenodactylus_petrii)mrcaott48224ott106925,Cyrtopodion_scabrum)mrcaott48224ott144030)mrcaott1771ott48224,Cnemaspis_limi)mrcaott1771ott194755,((((Gekko_vittatus,((Gekko_japonicus,(Gekko_hokouensis,Gekko_swinhonis)mrcaott212507ott212509)mrcaott212506ott212507,Gekko_chinensis)mrcaott212506ott268706)mrcaott7708ott212506,Gekko_gecko)mrcaott7708ott73840,Lepidodactylus_lugubris)mrcaott7708ott115205,Heteronotia_binoei)mrcaott7708ott24139)mrcaott1771ott7708,((Paroedura_picta,Phelsuma_guimbeaui)mrcaott24889ott36756,(Uroplatus_fimbriatus,Uroplatus_ebenaui)mrcaott204946ott371505)mrcaott24889ott51581)mrcaott1771ott24889,Aeluroscalabotes_felinus)Gekkonidae_ott190151,(Tarentola_mauritanica,(Phyllodactylus_unctus,Homonota_fasciata)mrcaott57550ott354532)mrcaott45872ott57550)mrcaott1771ott45872,(Gonatodes_albogularis,((Quedenfeldtia_trachyblepharus,Quedenfeldtia_moerens)Quedenfeldtia_ott148546,Teratoscincus_roborowskii)mrcaott148543ott395925)Sphaerodactylidae_ott4126142)mrcaott1771ott92703,((Goniurosaurus_luii,((Hemitheconyx_taylori,Hemitheconyx_caudicinctus)Hemitheconyx_ott342539,Eublepharis_macularius)mrcaott91459ott662992)mrcaott78156ott91459,Coleonyx_variegatus)mrcaott78156ott91457)mrcaott1771ott78156,(Bavayia_robusta,Aprasia_parapulchella)mrcaott7686ott24142)Gekkota_ott190153)Bifurcata_ott4945781,(Dibamus_novaeguineae,Dibamus_bogadeki)Dibamidae_ott939017)Squamata_ott35888)mrcaott59ott1662;
