# Supplementary material for: Multiple origins of a frameshift insertion in a mitochondrial gene in birds and turtles
Source: Gigascience. 2021 Jan 19;10(1):giaa161. doi: 10.1093/gigascience/giaa161 (PMC7814300; doi:10.1093/gigascience/giaa161)
Supplement: giaa161_Supplemental_Files [file giaa161_supplemental_files.zip › Additional_file_4.tsv]

>NC_004448.1_Crocodylia_nd3_Alligator_sinensis
ATC---AAC---CTTCTTACC---ATATTCATAGTAACCTCCATCACCGCCGCAGCCGTAATCACT---ATAAACCTGCTAATAACTGAAATACTACCTGACTCAGAAAAACTATCCCCC---TACGAGTGCGGATTTGACCCCCTCGGCTCT---GCTCGCCTACCC---CTATCAATTCGATTTTTCATG---ATCGCC------ATCTTATTCCTACTTTTCGATCTTGAAATC---GCTATCCTGCTCCCACTCACATGAGCCACCCACGCCCTAAACCCCCTAAAAACCGCCACATGGGCCATCATTATCTTCCTATTCTTATTCATCGGATTAACATACGAATGACTCCAGGGCGGCCTAGAATGAGCAGAATAG---
>NC_001922.1_Crocodylia_nd3_Alligator_mississippiensis
ATT---AAC---CTATTTATC------ATACTCACAATATCCTCAATCACCGTTTCAATCGTAGTCGCCCTAAACCTACTGACTGCCAAAACATCACCCGACCCAGAAAAATTATCCCCT---TACGAATGTGGATTCGACCCCCTCGGCTCT---GCTCGCTTACCC---CTATCAATCCGGTTCTTTATA---GTAGGC------ATCCTATTCCTGCTTTTTGACCTTGAAATT---GCCATCCTACTACCACTCACATGAGCCATCCACACCCTCAACCCCTTAAAAACTATTACATGAGCCATCATCATCTTCCTATTCCTATTCATTGGACTAGCATACGAATGACTCCAGGGTGGCCTAGAATGAGCAGAATAA---
>NC_002744.2_Crocodylia_nd3_Caiman_crocodilus
ATT---AAC---TTACTTATT------ATACTCCTAATAACACTCATCACCACCGCAGCTCTAATTACCCTAAATCTTATAACAACCAAAACATCCCCGGACCAAGAAAAACTCTCCCCC---TATGAATGCGGATTTGACCCACTCGGATCT---GCCCGCCTTCCC---CTATCAATTCGATTCTTCATA---GTCGCC------ATCCTATTTCTACTCTTCGACCTTGAAGTC---GCCATCCTACTCCCACTCACATGATCTATCCACACCATTAACCCCATAAAAACTATTACATGCACCATCACCGTATTTCTACTCCTACTTATCGGTCTAAGTTATGAATGACTCCAAGGCGGCCTAGAGTGGGCAGAATAA---
>NC_008241.1_Crocodylia_nd3_Gavialis_gangeticus
ATA---AAC---TTGCTCACC------ATGTTTATACTAGCTATAGCCACTGCAGTGGCTGTAGCCACCCTAAACCTATTAATATCTGAAACAGCCCCAGACCCCGAAAAACTATCACCA---TATGAGTGCGGATTTGACCCACTAGGCTCA---GCCCGACTACCA---TTCTCCATTCGGTTTTTTATA---ATTGCC------ATCTTATTCCTTTTATTTGATCTAGAAATC---GCTATTCTACTACCCCTTGCATGAGCCCTACAACTTACAAACCTCATTAAAACAACAACATGAGCTATCATTATCTTTTTATTTATATTTATTGGTTTAGCATACGAGTGATCACAGGGGGGCCTAGAATGAGCAGAATAA---
>NC_011074.1_Crocodylia_nd3_Tomistoma_schlegelii
ATA---AAC---CTGCTCACC------ATATTTATACTAGCTATAGCCACTACAGTAGCTGTAGCGGCAGCGAACCTATTAATAGCTGAAATAACCCCAGACCCTGAAAAACTATCACCG---TATGAATGTGGATTTGACCCCTTAGGTTCA---GCCCGACTGCCC---TTCTCCATTCGATTTTTTATA---ATCGCT------ATCTTATTCCTACTATTTGATCTAGAAATC---GCTATTCTTTTACCCCTCGCATGAGCCCTTCAACTCACAAATCTTATTAAGGCAACTTCATGAGCCATCATTATTTTTTTATTTATATTTATTGGCCTGACATACGAATGGTTACAAGGTGGTCTAGAATGAGCAGAATAG---
>NC_009728.1_Crocodylia_nd3_Osteolaemus_tetraspis
ATA---AAC---TTACTCACC------CTGTTTATATTAGCCATGGCTACTGCAACAGCTGTAATTGCCCTAAACCTATTAATATCAGAACCCACCCCAGATTCAGAAAAACTCTCACCG---TACGAGTGTGGGTTTGACCCATTAGGGTCA---GCTCGCCTTCCA---CTATCTATCCGCTTTTTTATA---ATTGCC------ATTCTATTCTTATTGTTCGACCTAGAAATC---GCCATCCTACTGCCACTAGCATGGGCACTCCAACTATCAAACCTGATTAAAACTACTGTATTAACCATCACTATCTTCTCACTCATATTTACGGGTCTAGCATATGAGTGACTACAAGGAGGTTTAGAATGAGCAGAATAA---
>NC_010639.1_Crocodylia_nd3_Mecistops_cataphractus
ATA---AAT---TTACTTACC------TTATTTATACTAGCCATGGCTACTGCAGTAGTTGTAATTACCATAAACCTATTAATATCAGAGCCCGCCCCAGACTCAGAAAAACTCTCACCA---TACGAATGTGGATTTGACCCATTAGGATCA---GCCCGCCTACCG---CTATCTATTCGTTTTTTCATG---GTCGCC------ATTCTATTTTTACTATTCGACTTAGAAATC---GCTATCCTACTACCACTAGCATGAGCACTTCAACTCTTAAACCTTATTAAAACTGTCACACTAGCAATTATCATCTTCTCACTTATATTTATAGGACTAGCATATGAATGACTACAAGGCGGATTAGAGTGGGCAGAGTAA---
>NC_008142.1_Crocodylia_nd3_Crocodylus_niloticus
ATA---AAC---CTTCTCACT------GCATTCATATTAGCCACAGCCACTGCAGTAGCCGTAATTACCCTAAACCTACTGATATCGGAAATGGCCCCAGACCCCGAAAAACTCTCACCA---TACGAGTGCGGATTCGACCCCCTAGGGTCC---GCCCGCCTGCCA---CTATCTATCCGCTTTTTCATG---GTCGCT------ATCTTATTCCTACTATTTGACCTAGAAATC---GCCATCCTACTACCACTAGCATGGGCCCTTCAACTCACAAACCTGATCAAAAGTGTCACATGGGCCATCATTGTCTTCTTACTCATATTTGCAGGTCTAACATACGAATGATTACAGGGCGGACTAGAATGGGCAGAATAG---
>NC_014706.1_Crocodylia_nd3_Crocodylus_palustris
ATA---AAC---CTACTTACC------GCATTCATGTTAGCCACAGCCACCGCAGTAGCCGTAATTACCCTAAATCTACTAATGTCAGAAATGGCCCCAGACCCAGAAAAACTTTCACCA---TACGAGTGCGGATTTGACCCGCTAGGGTCA---GCCCGCCTGCCA---TTATCTATCCGCTTTTTCATA---ATCGCT------ATTTTATTCTTACTCTTTGACTTAGAGATC---GCCATTCTACTACCGCTAGCATGGGCCCTCCAACTCACAAACCTGATCAAAAGCATCACATGGGCCATCATTATCTTCTTACTTATATTTGCAGGCCTAACATACGAATGACTACAAGGCGGACTAGAATGGGCAGAATAA---
>NC_024513.1_Crocodylia_nd3_Crocodylus_rhombifer
ATA---AAC---CTACTTACT------GCATTCATATTAGCCACAGCCACTGCAGTAGCCGTAATTACCTTAAACCTACTGATATCAGAAATGACCCCAGACCCCGAAAAACTCTCACCA---TATGAGTGCGGATTCGACCCGCTAGGATCC---GCCCGCCTGCCA---CTATCTATCCGCTTTTTCATA---ATCGCC------ATCTTATTCCTGCTATTTGACCTAGAGATC---GCCATTCTACTACCACTAGCATGAGCCCTTCAACTCACAAACCTGATCAAAAGCATCACATGAGCCATCATTATCTTCTTACTCATATTTGCAGGTCTAACGTACGAATGACTACAAGGCGGACTAGAATGAGCAGAATAG---
>NC_015235.1_Crocodylia_nd3_Crocodylus_moreletii
ATA---AAC---CTACTTACT------GCATTCATATTAGCCACAGCCACTGCAGTAGCCGTAATCACCCTAAACCTACTGATATCAGAAATGACCCCAGACCCCGAAAAACTCTCACCA---TATGAGTGCGGATTCGACCCACTAGGATCC---GCCCGCCTGCCA---CTATCTATCCGCTTTTTCATG---GTCGCT------ATCTTATTCCTACTATTTGACCTAGAGATC---GCCATCCTGCTACCACTAGCATGAGCCCTTCAACTCACAAGCCTGATCAAAAGCATCACATGGGCCATCATTATCTTCTTACTTATATTTGCAGGTCTAACATACGAATGACTACAAGGCGGACTAGAATGAGCAGAGTAG---
>NC_015238.2_Crocodylia_nd3_Crocodylus_johnsoni
ATA---AAC---CTACTTACC------ACATTCATATTGGCCACAGCCACTGCAGTAGCCGTAATCACCCTAAACCTGCTGATATCAGAAATAACCCCAGACCCAGAAAAACTCTCACCA---TACGAGTGCGGATTTGACCCGCTAGGATCC---GCCCGCCTGCCA---CTATCAATCCGCTTTTTCATA---GTAGCC------ATCCTATTCTTACTATTTGACTTAGAGATC---GCCATTCTACTACCGCTAGCATGAGCCCTCCAACTCACAAGCCTGATCAAAAGCATAACATGGGCCATCATTATCTTCTTGCTCATATTCGCTGGCCTGACGTACGAATGATTACAAGGCGGACTAGAATGAGCAGAATAG---
>NC_015647.1_Crocodylia_nd3_Crocodylus_acutus
ATA---AAC---CTACTTACT------GCATTCATACTAGCCACAGCCACTGCAGTAGCCGTAATTACCCTAAACCTACTGATATCAGAAATAACCCCAGACCCAGAAAAACTCTCACCA---TATGAGTGCGGATTCGACCCGCTAGGGTCC---GCCCGCCTACCA---TTATCTATCCGCTTTTTCATG---GTCGCT------ATCTTATTCCTACTATTTGACCTAGAGATC---GCCATCCTTCTACCCCTAGCATGAGCCCTTCAACTCACAAGCCTGACCAAAAGCGTCACATGAGCCATCATTATCTTTTTACTTATATTTGCAGGTCTAACATATGAATGACTACAGGGCGGACTAGAATGAGCAGAATAG---
>NC_015648.1_Crocodylia_nd3_Crocodylus_intermedius
ATA---AAC---CTACTTACT------GCATTCATATTAGCCACAGCCACTGCAGTAGCCGTAATTACCCTAAACCTACTGATATCAGAAATGACCCCAGACCCAGAAAAACTCTCACCA---TATGAGTGCGGATTCGACCCGCTAGGGTCC---GCCCGCCTGCCA---CTATCTATCCGCTTTTTCATG---GTCGCT------ATCTTATTCCTGCTATTTGACCTAGAGATC---GCCATCCTTCTACCCCTAGCATGAGCCCTTCAACTCACAAGCCTAACCAAAAGCGTCACATGAGCCATCATTATCTTTTTACTTATATTTGCAGGTCTAACATATGAATGACTACAAGGCGGACTAGAATGAGCAGAATAG---
>NC_008143.1_Crocodylia_nd3_Crocodylus_porosus
ATA---AAC---CTACTTACC------GCGCTCATATTAGCCACAGCTACTGCAGTAGCCGTAATTACCCTAAATCTATTAATATCAGAGATGACCCCAGACCCAGAAAAGCTTTCACCA---TATGAATGCGGATTTGACCCGCTGGGGTCC---GCCCGCCTGCCG---CTATCTATCCGCTTTTTCATA---ATCGCT------ATTTTATTCTTACTGTTTGACTTAGAGATC---GCCATCCTACTACCGCTAGCATGGGCCCTGCAACTCACAAGCCTAATAAAAAGTATCACATGGGCCATCATTGTCTTTATGCTTATATTTGCAGGCCTAACATACGAATGACTACAAGGCGGACTAGAATGAGCAGAGTAG---
>NC_008795.1_Crocodylia_nd3_Crocodylus_siamensis
ATA---AAC---CTACTTACC------ACGCTCATATTAGCCACAGCTACTGCAGTAGCCGTAATTGCCCTAAATCTACTAATATCAGAGATAACCCCAGACCCAGAAAAGCTTTCACCA---TATGAATGCGGATTTGACCCGCTGGGATCC---GCCCGCCTGCCA---CTATCTATCCGCTTTTTCATA---ATCGCT------ATTTTATTCTTACTGTTTGACCTAGAGATC---GCCATCCTACTACCGCTAGCATGAGCCCTTCAACTCACAGGCCTAATAAAAAGTATCACATGGGCCATCATTGTCTTTATGCTTATATTTGCAGGCCTAACATACGAATGACTACAAGGCGGGCTAGAATGAGCAGAGTAA---
>NC_014670.1_Crocodylia_nd3_Crocodylus_mindorensis
ATA---AAC---CTACTTACC------ACACTCATATTAGCCACAGCCACCGCAGTAGCCGTAATCACCCTAAACCTGCTGATGTCAGAAATAGCCCCGGACCCAGAAAAACTCTCACCA---TATGAATGCGGATTTGACCCACTAGGGTCC---GCCCGCCTACCA---CTATCCATCCGCTTTTTCATA---GTAGCC------ATTCTATTCTTACTATTTGACTTAGAAGTC---GCCATCCTACTACCACTAGCATGAGCTCTCCAACTCACAAGCCTGATCAAAAGCATCACATGAGCCATCACTATCTTCTTACTCATATTTGCAGGCCTAACATACGAGTGGCTACAAGGAGGACTAGAATGAGCAGAATAG---
>NC_015651.1_Crocodylia_nd3_Crocodylus_novaeguineae
ATA---AAC---CTACTTACC------ACACTCATGTTAGCCACAGCCACCGCAGTAGCCGTAATTACCCTAAACCTACTGATATCAGAAATGACCCCGGACCCAGAAAAACTCTCACCA---TATGAGTGCGGATTTGACCCGCTAGGGTCC---GCCCGCCTACCA---CTATCCATCCGCTTTTTCATA---GTAGCT------ATTCTATTCTTACTGTTTGATTTAGAAATC---GCCATCCTACTACCACTAGCATGAGCCCTTCAACTCACAAACCTGATCAAAAGCATCACATGAGCCATCACTATCTTCTTACTCATATTTGCAGGACTAACATACGAGTGACTACAAGGGGGACTAGAATGGGCAGAATAG---
>NC_009729.1_Crocodylia_nd3_Paleosuchus_palpebrosus
ATA---GAC---CTCCTCATT------ATATTCTCAATAGCCTCCATCACTGCAACAATCCTGATTATCTCAAACCTCACAATAGCCGAAGCATCGCCCGACCCTGAAAAACTATCCCCA---TACGAATGTGGATTTGACCCCCTAGGGTCT---GCTCGACTTCCA---CTATCAATCCGGTTCTTCATG---ATCGCT------ATCTTATTCTTACTTTTCGACCTTGAAATC---GCCATCTTACTCCCACTCACGTGATCCACCCACACCTTTCACCCAACAAAAACCATCACATGTATTATCGCAATCTTCCTACTACTATTCATCGGTCTGATATACGAATGACTCCATGGCGGCCTAGAATGAGCAGAATAG---
>NC_009732.1_Crocodylia_nd3_Paleosuchus_trigonatus
ATA---GAC---CTTCTCATT------ATATTCTCAATAGCCTCCATCACCGCAACAATCCTAATTATCTCAAACCTCATAATGGCCGAAACATCACCCGACCCTGAAAAACTATCCCCC---TACGAGTGTGGATTTGACCCCCTAGGATCC---GCTCGACTCCCC---CTATCAATCCGATTCTTCATA---ATTGCC------ATCTTATTCCTACTTTTCGACCTTGAAATC---GCCATCTTACTCCCCCTCGCATGATCCATCCACACCCTTCACCCAACAAAAACCATCATATGCACTATCGCAATCTTCCTACTACTATTCATTGGTCTGATATACGAATGACTCCAGGGCGGCCTAGAATGAGCAGAATAG---
>NC_029147.1_Dinosauria_nd3_Turdus_philomelos
ATG---AAT---ATGATCCTA---TTCATAATTAGCCTATCCTTGGCCCTAAGCATCATCCTAACTGCCTTAAACTTTTGACTTGCCCAAATAGCCCCAGACTCAGAAAAACTCTCCCCA---TATGAATGCGGATTTGACCCCCTAGGCTCC---GCCCGCCTCCCC---TTCTCCATCCGATTCTTCTTA---GTGGCC------ATCCTATTCCTACTATTCGATCTAGAAATC---GCCCTCCTACTCCCTCTACCATGAGCCACCCAACTGTCACATGAGCCCACCACACTAATATGAGCATCAACCCTAATCCTCCTCCTCACACTAGGGCTAATTTATGAATGAGCCCAGGGAGGATTAGAATGAGCAGAATAA---
>NC_036050.1_Dinosauria_nd3_Gyps_fulvus
ATT---AAT---ATAGTCACC---TTTACACTTGCCCTATCCCTCACCCTAAGCACCATCCTAATCATATTAAACCTCTGACTTGCCCAAACAAGCCCAGACTCAGAAAAACTATCACCA---TACGAATGTGGCTTCGATCCCCTAGGCTCT---GCCCGACTACCA---TTCTCCATCCGATTCTTCCTC!!AGTAGCT------ATCCTATTCTTACTATTCGATCTAGCAATC---GCACTTTTACTACCACTACCATGAGCCATCCAGCTCCAATCCCCCATCTCCACCCTAATCTGAGCTTCCGTTATTATCTCTCTCCTCACATTGGGATTAATCTATGAATGACTCCAGGGGGGC!TAGAGTGAGCCGAATAA---
>NC_043948.1_Dinosauria_nd3_Dicrurus_hottentottus
ATG---AAC---ATAATCCTA---TTCATGCTCACCATATCACTAACCTTGAGCATCCTACTAACCGCATTAAACTTTTGACTAGCCCAAACAAACCCAGATCCAGAGAAACTATCCCCA---TATGAATGTGGGTTCGACCCACTAGGGTCC---GCCCGGCTGCCA---TTTTCAATTCGATTCTTCCTA---GTAGCT------ATTCTATTCTTGCTATTCGACCTAGAAATC---GCCTTGTTATTACCCCTACCATGAGCTATACAACTACAAACCCCTACCTCAACGCTAATATGGGCCTCCATCCTAGTGATCCTACTCACCCTAGGCCTAATCTATGAGTGAGCTCAGGGAGGACTAGAATGAGCAGAATAA---
>NC_002196.1_Dinosauria_nd3_Ciconia_boyciana
ATG---AAC---ACAATCACA---TTTATACTCACCCTCTCCCTCACCCTAAGCATCATCCTAACCACACTAAACTTCTGACTAGCCCAAACAAACCCAGACTCAGAAAAACTATCCCCC---TACGAATGCGGCTTTGACCCCCTCGGCTCC---GCCCGCCTCCCA---TTCTCAATCCGATTCTTCCTA---GTAGCA------ATCCTATTCCTTCTTTTCGACCTAGAAATC---GCACTCCTACTTCCCATCCCCTGAGCCATCCAACTTCAATCCCCCATCACCACCCTAACCTGAGCCTCCACTATCATTCTCCTACTAACACTAGGACTAATCTACGAATGGGCACAAGGAGGCCTAGAATGAGCAGAATAA---
>NC_002197.1_Dinosauria_nd3_Ciconia_ciconia
ATC---AAC---ACAATCACA---TTTATACTTACCCTCTCCCTCACCCTAAGCATCATCCTAACCACACTAAACTTCTGACTAGCCCAAACAAACCCCGACTCAGAAAAACTATCCCCC---TACGAATGCGGCTTTGACCCCCTCGGCTCC---GCCCGCCTCCCA---TTCTCAATCCGATTCTTCCTA---GTAGCA------ATCCTATTCCTTCTTTTCGATCTAGAAATC---GCACTCCTACTTCCTATCCCCTGAGCCATCCAACTTCAATCCCCCATCACCACCCTAACCTGGGCCTCCACTATCATTCTCCTATTAACACTAGGACTAATCTACGAGTGAGCGCAAGGAGGCCTAGAATGAGCAGAATAA---
>NC_025609.1_Dinosauria_nd3_Pinicola_enucleator
ATA---AAC---ATAATCCTA---TTCATACTAACTATATCACTTGCCCTAAGCATCCTACTAACTGCGCTAAACTTCTGACTAGCCCAAACCAACCCAGACCCAGAAAAACTATCCCCA---TACGAATGTGGATTTGACCCACTGGGATCT---GCCCGACTCCCA---TTCTCAATTCGATTCTTCCTA---GTAGCC------ATTCTATTCCTCCTATTCGACCTAGAGATC---GCCCTACTACTCCCACTCCCATGGGCAACCCAACTAGAATCCCCCACCACCACCCTAGCTTGAGCCTCCCTTCTACTATTACTACTAACACTAGGACTAATCTACGAGTGAATTCAAGGCGGATTAGAATGAGCAGAATAA---
>NC_025625.1_Dinosauria_nd3_Pyrrhula_pyrrhula
ATA---AAC---ATAATTCTA---TTCATACTAATTATATCTCTCACCCTAAGCATCCTACTAACCGCACTCAACTTTTGACTAGCCCAAACCAACCCTGACCCAGAAAAACTGTCCCCC---TACGAATGTGGATTCGACCCACTAGGATCC---GCCCGACTCCCC---TTCTCCATTCGATTCTTCCTA---GTAGCC------ATCCTATTCCTCCTATTTGACCTGGAAATT---GCCCTACTACTCCCCCTACCATGAGCCACTCAACTAGATTCCCCCACCACCACCCTAGCCTGAGCCTCCCTACTTTTGTCCCTCCTTACACTAGGGCTGATTTACGAATGAATCCAAGGAGGCCTAGAATGGGCAGAATAA---
>NC_011711.1_Dinosauria_nd3_Geococcyx_californianus
ATA---AAC---ACAATCACA---TTCATACTTACATTATCACTAGCCCTCAGCCTCCTCCTAACCACCCTAAACTTCTGAATTGCCCAAACCAATCCAGACTCAGAAAAACTCTCCCCA---TACGAATGCGGCTTTGACCCCCTAGGATCC---GCCCGACTCCCA---TTCTCTATTCGATTCTTCCTA---GTAGCC------ATTTTATTCCTCTTATTTGACCTAGAAATC---GCACTACTACTACCCCTCCCATGAGCTATTCAACTCCAATCCCCTACTACCACCATAATCTACACCTCCACCTTACTCCTCCTGCTCACACTAGGATTAGCCTATGAATGAAAACAAGGCGGCCTAGAATGAGCAGAAT!!---
>NC_027504.1_Dinosauria_nd3_Eudocimus_ruber
ATT---AAC---ATAATCACA---TTTATACTAACCCTATCCCTCGCCCTAACCATCATCCTAACCACATTAAATTTCTGACTTGCCCAAACTAACCCAGACTCAGAAAAACTATCCCCA---TATGAATGTGGTTTCGACCCCCTCGGATCT---GCCCGACTCCCA---TTCTCAATCCGCTTTTTCCTC!!AGTAGCA------ATCCTATTCCTACTATTCGACCTAGAAATC---GCACTTCTACTTCCACTTCCATGAGCCATTCAACTCCAATCGCCCACCACTACCTTAACCTGAACCTCCATCATCATCATTCTCCTCACACTAGGACTAGTCTATGAATGAACTCAAGGGGGCCTAGAATGAGCAGAATAA---
>NC_026188.1_Dinosauria_nd3_Phoebastria_nigripes
---------------ATCACA---TTTATACTTATCCTCTCCCTCACCTTAAGCATCGTCCTAACAACCCTAAACTTCTGACTTGCCCAAACTAATCCAGACTCAGAAAAATTATCCCCC---TACGAATGCGGCTTTGATCCGCTCGGATCC---GCTCGACTCCCA---TTTTCAATCCGATTCTTTCTC!!AGTAGCA------ATCCTATTCCTTCTATTTGACCTAGAAATT---GCACTCTTATTACCACTCCCATGAGCTATCCAACTTCAATCCCCTACTACCACTCTAACTTGAACCTCAATCCTCATCCTCCTGCTTACACTAGGACTAGTCTACGAATGAGCACAAGGGGGCCTAGAATGAGCAGAATAA---
>NC_026189.1_Dinosauria_nd3_Phoebastria_immutabilis
---------------ATCACA---TTTATACTCATCCTCTCCCTCACCTTAAGCATCGTCCTAACAACCCTAAACTTCTGACTTGCCCAAACCAATCCAGACTCAGAAAAATTATCCCCC---TACGAATGCGGCTTTGATCCACTCGGATCC---GCTCGACTCCCA---TTTTCAATCCGATTCTTTCTC!!AGTAGCA------ATCCTATTCCTTCTATTTGACCTAGAAATT---GCACTCTTATTACCACTCCCATGGGCTATCCAACTTCAATCCCCTACTACCACTCTAACTTGAACCTCAATCCTCATCCTCCTACTTACACTAGGACTAGTCTACGAATGAGCACAAGGGGGCCTAGAATGAGCAGAATAA---
>NC_026190.1_Dinosauria_nd3_Phoebastria_albatrus
---------------ATCACA---TTTATACTCATCCTCTCCCTCACCTTAAGCATCGCCCTAACAACTCTAAACTTCTGACTTGCCCAAACCAATCCAGATTCAGAAAAATTATCCCCC---TACGAATGTGGCTTTGATCCACTCGGATCC---GCTCGACTCCCA---TTTTCAATCCGATTCTTTCTC!!AGTAGCA------ATCCTATTCCTTCTATTTGACCTAGAAATT---GCACTCTTATTACCTCTCCCGTGAGCTATCCAACTTCAATCCCCTACTACCACTCTAACTTGAACCTCAATCCTCATCCTCCTGCTTACACTAGGACTAGTCTACGAATGAGCACAAGGGGGCCTGGAATGAGCAGAATAG---
>NC_021474.1_Dinosauria_nd3_Pygoscelis_antarcticus
ATC---AAC---ATAATCACG---TTCATACTTATCCTCTCCCTCGCCCTCAGCACTATCCTAACCACATTAAACTTCTGACTAGCCCAAACCAACCCAGACTCAGAAAAACTATCCCCA---TACGAATGTGGTTTTGACCCCCTTGGATCA---GCCCGCCTCCCC---TTCTCAATCCGATTCTTCCTC!!AGTAGCA------ATCTTATTCCTCTTATTCGACCTAGAAATC---GCCCTCCTGCTCCCACTCCCATGAGCCGTCCAACTTCAATCACCCACCGCCACTCTAACCTGAGTTTCTATCATCATTCTCCTCCTCACACTAGGCCTCATCTACGAATGAGCACAAGGGGGCCTAGAATGGGCAGAATA!---
>NC_037702.1_Dinosauria_nd3_Pygoscelis_papua
ATC---AAC---ATAATCACG---TTCATACTTATTCTATCCCTCACCCTCAGCGCTATCCTAACCACATTAAACTTCTGACTAGCCCAAACTAATCCAGACTCAGAAAAACTATCCCCA---TACGAATGTGGCTTCGACCCCCTCGGATCA---GCCCGCCTCCCC---TTCTCAATCCGATTCTTCCTC!!AGTAGCA------ATCCTATTCCTCTTATTCGACCTAGAAATC---GCCCTCCTGCTCCCACTCCCCTGAGCTATCCAACTCCAATCACCCACTACCACTCTGACCTGAACTTCCATCATCATCCTCCTCCTCACACTAGGCCTCATCTACGAGTGAACACAAGGAGGCCTAGAATGGGCAGAGTAA---
>NC_007978.1_Dinosauria_nd3_Synthliboramphus_antiquus
ATC---AAC---ATACTTACA---TTCATACTAACCTTATCCCTCACCCTAAGCGCCGCTCTCACCATACTAAATTTTTGACTCGCCCAAACAAACCCAGACCCAGAAAAACTATCTCCG---TACGAATGCGGATTCGATCCACTCGGATCC---GCTCGCCTCCCA---TTCTCTATCCGCTTCTTCCTA---GTAGCA------ATCCTATTCCTACTATTTGACCTAGAAATC---GCACTCCTACTTCCACTCCCATGAGCTACACAACTTCAATCTCCCACCACCACCCTAACCTGAACTTCTGTTATCATCATTTTACTCACACTAGGACTAATTTACGAATGAACACAAGGTGGCCTAGAATGAGCAGAATAA---
>NC_029328.1_Dinosauria_nd3_Synthliboramphus_wumizusume
ATC---AAC---ATACTTACA---TTCATATTAACCCTATCCCTCGCCCTAAGCGCCGCTCTCACTATACTAAATTTCTGACTCGCCCAAACAAACCCAGACCCAGAAAAACTATCTCCG---TACGAATGTGGATTCGATCCACTCGGATCT---GCTCGCCTCCCA---TTCTCTATCCGCTTCTTCCTC!!AGTAGCA------ATCCTATTCCTACTATTCGACCTAGAAATC---GCGCTCCTACTTCCACTCCCATGAGCTACACAACTTCAATCCCCCACCACCACTCTAACCTGAACTTCTGTCATCATCACTTTACTCACACTAGGACTAATTTACGAGTGAACACAAGGTGGCCTAGAATGAGCAGAATAA---
>NC_026125.1_Dinosauria_nd3_Stercorarius_maccormicki
ATC---AAC---ATAATCACG---TTCATACTCACCCTATCCCTTACTCTAAGCATCATCCTCACTACATTAAACTTTTGATTAGCCCAAACAAACCCGGACCCAGAAAAACTATCCCCA---TACGAATGTGGATTCGACCCACTTGGATCT---GCTCGACTCCCC---TTCTCCATCCGTTTCTTCCTC!!AGTAGCA------ATCCTATTTTTACTATTCGACCTAGAAATT---GCACTCCTACTTCCACTTCCATGAGCTGTACAACTCCAATCCCCCTCTACCACTCTAACTTGAGCCTCTGTCATCATTGCTCTACTCACGCTAGGACTAATCTACGAATGAACACAAGGCGGCCTAGAATGAGCAGAATA!---
>NC_004538.1_Dinosauria_nd3_Eudyptula_minor
ATC---AAC---ATAATCACA---TTCATACTCACCCTCTCCCTCGCCCTTAGCACTGCTCTAACCACACTAAACTTCTGATTAGCCCAAACCAACCCAGACTCAGAAAAACTATCCCCA---TACGAATGCGGTTTTGACCCCCTGGGATCA---GCTCGACTTCCA---TTCTCAATCCGATTCTTTCTC!!AGTAGCA------ATCTTATTCCTCTTATTCGACTTAGAAATC---GCCCTCCTACTCCCACTCCCATGAGCGATTCAACTCCAATCCCCCACCACGACCCTAACTTGAACCTCCACCATCATCCTCCTCCTCACACTGGGCCTCATCTACGAATGAATGCAAGGGGGCTTAGAATGAGCAGAATAA---
>NC_025924.1_Dinosauria_nd3_Ixobrychus_eurhythmus
ATT---AAC---ATAATTACA---TTTATACTAACCCTATCCCTCGCACTATCCTCAATCCTAGTTATATTAAACTTCTGGCTAGCCCAAACCAACCCAGATTCTGAAAAACTATCCCCC---TATGAGTGCGGCTTCGACCCACTTGGTTCC---GCCCGACTCCCA---TTCTCCATCCGCTTCTTCCTC!!AGTAGCC------ATCCTATTCCTACTCTTCGACCTAGAAATC---GCACTCCTCCTTCCTCTCCCTTGAGCCATCCAACTCCAATCTCCCACCACCACTTTAACCTGAGCTTCCACTATCATCCTCCTACTCACTTTAGGGCTCATCTACGAATGAATACAAGGAGGCCTAGAATGAGCAGAATAA---
>NC_041121.1_Dinosauria_nd3_Dendrocopos_canicapillus
ATA---AAC---ATAATCATA---CTCATACTATCCCTCTCCTTGACCCTCAGCATAGCCCTAATCATCCTCAACTTCTGACTCGCTCAAACTAACCCAGATTCAGAAAAACTCTCCCCC---TACGAATGCGGCTTCGACCCACTTGGATCC---GCCCGACTCCCA---TTCTCCATTCGATTCTTCCTC!!AGTAGCC------ATCTTATTCCTCCTATTCGACCTAGAAATC---GCCCTCCTCCTCCCCCTCCCCTGAGCAACTCAACTCCAATCCCCCACCACTTCCCTAGCCTGAGCCTCTGCAATTATTCTCCTCCTCACCCTAGGACTCATCTATGAGTGAATCCAAGGAGGGTTAGAGTGAGCAGAATAA---
>NC_038201.1_Dinosauria_nd3_Buceros_bicornis
ATC---AAC---ATAATCACA---TTCATACTCATCCTCTCCCTAGCCCTAAGCACCATCCTATCACTACTAAACTTTTGACTCGCCCAAACAAACCCAGACTCAGAGAAACTATCCCCG---TATGAATGCGGCTTCGATCCCCTCGGATCC---GCACGACTCCCA---TTCTCAGTGCGATTCTTCCTT!!AGTAGCA------ATCCTATTTCTCCTATTCGACCTAGAAATC---GCACTTCTACTTCCCCTCCCATGAGCCATCCAACTCCAATCCCCAACCACTACCCTGATCTGAGCCTCCACCATCATCCTACTCCTTACACTAGGACTCATCTATGAATGAATACAAGGAGGCCTAGAATGAGCAGAATAA---
>NC_015199.1_Dinosauria_nd3_Bucorvus_leadbeateri
ATT---AAC---ATAATCACA---TTCATACTTATTCTATCCCTAGCCCTAAGCACCATCCTATCCCTACTAAACTTCTGACTTGCGCAAACAAACCCAGACTCAGAAAAACTCTCCCCA---TACGAATGCGGCTTCGACCCCCTAGGATCT---GCACGACTACCA---TTCTCAGTACGATTCTTCCTC!!AGTAGCC------ATCCTATTCCTCCTATTCGACCTAGAAATC---GCACTCCTACTTCCCCTCCCCTGAGCTATTCAACTCCAATCTCCAACCACCACCCTAACCTGAACCTCCACTATCATCCTACTACTAACACTAGGCCTAATCTATGAGTGAATACAGGGGGGCTTAGAATGAGCAGAATA!---
>NC_022817.1_Dinosauria_nd3_Spheniscus_demersus
ATC---AAC---ATAATCACG---TTCATACTCATCCTATCCCTCGCCCTTAGCGTCGCCCTAACCACGCTAAACTTCTGACTAGCCCAAACCAACCCAGACTCAGAAAAACTATCCCCA---TACGAATGCGGGTTCGACCCTCTCGGCTCA---GCTCGACTCCCA---TTCTCAATCCGATTCTTCCTC!!AGTAGCA------ATCTTATTCCTCCTATTTGACCTAGAAATC---GCCCTCCTACTCCCACTCCCCTGAGCCATTCAACTCCAATCCCCCACCACCACCTTAACTTGAGCCTCTGCCATCATCCTCCTACTCACACTTGGCCTCATCTACGAATGAATGCAAGGAGGCTTAGAATGAGCAGAATAA---
>NC_036264.1_Dinosauria_nd3_Spheniscus_magellanicus
ATC---AAC---ATAATCACG---TTCATACTCATCCTATCCCTCGCCCTTAGCGTTGCCCTAACCACACTAAACTTCTGACTAGCCCAAACCAACCCAGACTCAGAAAAACTATCCCCA---TACGAATGCGGTTTCGACCCTCTCGGATCA---GCTCGACTCCCA---TTCTCAATCCGATTCTTCCTC!!AGTAGCA------ATCTTATTCCTCCTATTTGACCTAGAAATC---GCCCTCCTACTCCCACTCCCCTGAGCCATTCAACTCCAATCCCCCACCACCACCTTAACCTGAGCCTCTGCCATCATCCTCCTACTCACACTTGGCCTCATCTACGAATGAATGCAAGGAGGCTTAGAATGAGCAGAATAA---
>NC_036297.1_Dinosauria_nd3_Spheniscus_mendiculus
ATC---AAC---ATAATCACG---TTCATACTCATCCTATCCCTCGCCCTTAGCGTCGCCCTAACCACACTAAACTTCTGACTAGCCCAAACCAACCCAGACTCAGAAAAACTATCCCCA---TACGAATGCGGTTTCGACCCTCTCGGATCA---GCTCGACTCCCA---TTCTCAATCCGATTCTTCCTC!!AGTAGCA------ATCTTATTCCTCCTATTTGACCTAGAAATC---GCCCTCCTACTCCCACTCCCCTGAGCCATTCAACTCCAATCCCCCACCACCACCTTAACCTGAGCCTCTGCCATCATCCTCCTACTCACACTTGGCCTCATCTACGAATGAATGCAAGGAGGCTTAGAATGAGCAGAATAA---
>NC_036337.1_Dinosauria_nd3_Spheniscus_humboldti
ATC---AAC---ATAATCACG---TTCATACTCATCCTATCCCTCGCCCTTAGCGTCGCCCTAACCACACTAAACTTCTGACTAGCCCAAACCAACCCAGACTCAGAAAAACTATCCCCA---TACGAATGCGGTTTCGACCCTCTCGGATCA---GCTCGACTCCCA---TTCTCAATCCGATTCTTCCTC!!AGTAGCA------ATCTTATTCCTCCTATTTGACCTAGAAATC---GCCCTCCTACTCCCACTCCCCTGAGCCATTCAACTCCAATCCCCCACCACCACCTTAACCTGAGCCTCTGCCATCATCCTCCTACTCACACTTGGCCTCATCTACGAATGAATGCAAGGAGGCTTAGAATGAGCAGAATAA---
>NC_008138.1_Dinosauria_nd3_Eudyptes_chrysocome
ATT---AAC---ATAATCACA---TTCATATTCACCCTATCCCTCACCCTTAGCACTGCCCTAACTATACTAAACTTCTGACTAGCCCAAACCAACCCAGATTCAGAAAAACTATCCCCC---TACGAATGTGGCTTTGATCCCCTCGGATCA---GCTCGACTTCCA---TTTTCAATCCGATTCTTCCTC!!AGTAGCA------ATCTTATTCCTCCTGTTCGACCTAGAAATC---GCCCTCCTACTTCCACTACCTTGAGCCACCCAACTCCAATCCCCCACTACCACTCTAACTTGAACCTCCACCATCATCCTCCTCCTCACACTTGGCCTCATCTACGAATGAATGCAAGGAGGCCTAGAATGAGCAGAATAA---
>NC_038152.1_Dinosauria_nd3_Anthracoceros_coronatus
ATC---AAC---ACAATCACA---TTCATATTCACCCTCTCCCTGACCCTAAGTACTGCCCTATCCCTACTAAACTTCTGACTTGCCCAAACGAATCCAGACTCAGAAAAACTATCCCCA---TACGAATGCGGCTTCGACCCCCTCGGATCC---GCACGGCTCCCA---TTCTCAGTACGATTCTTCCTC!!AGTAGCA------ATCCTATTCCTCCTATTCGACCTAGAAATT---GCACTCCTACTCCCCCTCCCATGAGCCATCCAACTCCAATCCCCAACTACCACTCTAACCTGAGCCTCTACCATCATTTTACTCCTCACACTAGGACTCATCTATGAATGAATACAAGGAGGCCTAGAGTGGGCAGAATAA---
>NC_011712.1_Dinosauria_nd3_Todiramphus_sanctus_vagans
ATC---AAC---ACACTCACA---TTTATACTTACTCTATCACTCACCATCAGCATTATCCTAACCACCTTAAACTTCTGATTAGCACAAACAAACCCAGACTCAGAAAAACTCTCCCCC---TACGAATGTGGATTTGACCCCCTAGGCTCT---GCTCGCCTACCA---TTCTCAATCCGATTCTTCCTC!!AGTAGCC------ATCCTATTCCTGCTGTTCGACCTAGAAATC---GCCCTCCTCCTACCCCTCCCCTGAGCCATCCAACTAAACTCCCCCATCACCACCCTAGCCTGAACATCTACAATCCTCCTCCTCCTCACACTAGGATTAATCTACGAATGACTCCAAGGAGGCCTAGAATGGGCAGAATAA---
>NC_035658.1_Dinosauria_nd3_Megaceryle_lugubris
ATA---AAC---ACACTCACA---TTTATACTCACCCTATCCATAACCATTAGCATTATCCTAACCACCCTAAACTTCTGACTAGCACAAACAAACCCAGACTCAGAAAAACTATCCCCA---TACGAATGCGGATTCGACCCCCTAGGCTCC---GCCCGACTCCCG---TTTTCAATTCGATTCTTCCTC!!AGTAGCC------ATCCTATTCCTCCTATTCGACCTAGAAATC---GCCCTTCTCCTCCCACTCCCATGGGCTATTCAACTTCACTCTCCCATCAACACACTCACCTGAGCTTCTACTATCCTCCTCCTACTAACATTAGGATTAATCTACGAATGATCTCAAGGGGGCCTAGAGTGAGCTGAGTAG---
>NC_024280.1_Dinosauria_nd3_Ceryle_rudis
ATA---AAC---ACACTTACA---TTCATACTCACCCTCTCCATGACTATCAGCATCATCCTAACCACATTAAACTTCTGAGTAGCACAAACCAACCCAGACTCAGAAAAACTATCCCCC---TACGAATGCGGCTTCGACCCACTAGGCTCT---GCCCGACTTCCA---TTCTCAATTCGATTCTTCCTC!!AGTAGCC------ATCCTATTTCTCCTATTCGACGTAGAAATT---GCCCTCCTCCTCCCCCTACCATGAGCCACCCAACTACGCTCCCCTATTAACACCCTCACCTGAACCTCCACAATTCTCCTCCTACTAACACTAGGACTAGTATATGAATGACTCCAAGGAGGACTAGAATGAGCTGAATAA---
>NC_035746.1_Dinosauria_nd3_Halcyon_smyrnensis
ATT---AAC---ATACTTACA---TTTATACTCACCCTATCCCTCACCATTAGCATCATCCTAACCACACTAAACTTCTGGCTAGCTCAAACAAGCCCAGACTCAGAAAAACTATCCCCC---TACGAATGCGGATTCGACCCACTAGGATCT---GCCCGACTTCCC---TTCTCAATCCGATTTTTCCTC!!AGTAGCA------ATCTTATTCTTACTGTTCGACCTAGAAATC---GCCCTCCTACTTCCCCTACCCTGAGCCATCCAACTAAACTCCCCCACTACCACCCTCACCTGAACATCCATCATCCTCCTCCTCCTTACACTAGGATTAATCTACGAATGACTCCAAGGGGGATTAGAATGAGCAGAATAG---
>NC_024198.1_Dinosauria_nd3_Halcyon_pileata
ATC---AAT---ATACTTACA---TTCATACTCACCCTATCACTCACCATTAGCATCGTCCTAACCGCACTAAACTTCTGACTAGCTCAAACAAGCCCAGACTCAGAAAAACTATCCCCC---TACGAATGCGGATTCGACCCACTGGGGTCC---GCCCGACTTCCC---TTCTCAATCCGATTTTTCCTC!!AGTAGCA------ATCCTATTCTTACTATTCGACTTAGAAATC---GCCCTCCTACTTCCCCTACCCTGAGCCATCCAACTAAACTCCCCCATTACTACCCTCACCTGAACATCCATCATCCTCCTCCTCCTTACACTAGGATTAGTCTACGAATGACTCCAAGGAGGATTAGAGTGGGCAGAATA!---
>NC_028177.1_Dinosauria_nd3_Halcyon_coromanda
ATT---AAC---ACACTCACA---TTCATACTAACCCTCTCACTCACCATCACCATTATCCTAACCTCCCTAAACTTCTGACTGGCACAAACAAACCCCGACTCAGAGAAACTCTCCCCC---TACGAATGTGGATTCGACCCCCTAGGATCT---GCTCGACTACCA---TTCTCAATTCGATTTTTCCTC!!AGTAGCC------ATTTTATTCCTACTATTCGACCTAGAAATT---GCCCTACTTCTCCCCCTACCTTGAGCCATCCAATTAAATTCCCCCACCACTACCCTCACCTGAACATCCATCATCCTCCTCCTCCTTACATCAGGACTAATCTATGAGTGACTCCAAGGGGGCCTAGAATGAGCAGAATAA---
>NC_023946.1_Dinosauria_nd3_Ciconia_nigra
ATC---AAC---ATAATTACA---CTCATACTCACCCTCTCTCTCACCCTAAGCATCATCCTAACCACACTAAACTTCTGACTAGCCCAAACAAACCCAGACTCAGAAAAACTATCACCC---TATGAATGCGGCTTCGACCCTCTCGGGTCT---GCCCGCCTCCCA---TTCTCAATCCGATTTTTTCTC!!AGTAGCA------ATCCTATTCCTTCTTTTCGACCTAGAAATT---GCACTCCTACTCCCCCTCCCATGAGCCATCCAACTTCAATCCCCCACTACCACCCTAACCTGAACCTACACCATCATCCTCCTACTCACACTAGGACTAATCTACGAATGAGCACAAGGAGGCCTAGAGTGGGCGGAATAA---
>NC_041251.1_Dinosauria_nd3_Hydrobates_castro
ATT---AAC---ATAGTCGTA---TTCATACTCACTCTCTCCCTCGCCCTAAGCCTAATCCTAACCATATTGAACTTCTGGCTCGCCCAAACAAACCCTGACCCGGAAAAACTTTCCCCC---TACGAATGCGGCTTCGATCCTCTAGGATCT---GCCCGACTCCCA---TTCTCAATCCGATTCTTCCTC!!AGTAGCA------ATCCTATTTCTACTATTTGACCTTGAAATC---GCACTCCTACTCCCACTTCCTTGAGCGACACAACTCCAATCTCCCACTACAACCCTAGCTTGAGCAATCATCCTTATCCTCCTACTCACATTAGGACTAATCTATGAATGAGCCCAAGGGGGCTTAGAGTGGGCAGAGTAA---
>NC_007174.1_Dinosauria_nd3_Aphrodroma_brevirostris
ATC---AAC---ATAATTACA---TTCATACTCACCCTCTCACTCACCCTAGCCACTATTCTAACCATACTAAACTTCTGACTTGCCCAAACCAACCCAGACCCAGAGAAACTATCCCCA---TACGAATGCGGATTCGACCCCCTTGGATCT---GCTCGACTCCCA---TTTTCAATTCGATTCTTCCTC!!AGTAGCC------ATCCTATTTCTCTTATTCGACCTAGAAATC---GCACTCCTACTTCCCCTCCCATGAGCCATTCAACTCCAATCCCCAACCACAACCCTAATTTGAACATCCACCCTCATCCTCCTACTCACACTAGGATTAATCTATGAATGAATTCAAGGGGGCCTAGAATGAGCAGAATAA---
>NC_024575.1_Dinosauria_nd3_Dupetor_flavicollis
ATT---AAC---ATAATCACA---TTCATACTAACCTTATCCCTAGCACTATCCTCAATCTTAACCATACTAAACTTCTGACTAGCTCAAACTAATCCAGACTTCGAAAAACTATCTCCC---TACGAATGTGGCTTCGACCCACTAGGTTCG---GCCCGCCTTCCA---TTTTCCATCCGATTTTTCCTT!!AGTAGCC------ATCCTATTCCTACTCTTCGACCTAGAAATC---GCACTCCTACTTCCCCTCCCATGAGCCATCCAACTCCAATCCCCAATCACCACTTTAATCTGAACTTCTACTATTATTCTCCTACTCACCCTAGGACTTATCTATGAATGAATACAAGGGGGCCTAGAATGAGCAGAATAA---
>NC_015085.1_Dinosauria_nd3_Aceros_waldeni
ATC---AAC---ACAATCACA---TTCATACTCACCCTCTCCCTAGCCCTAAGCACCATCCTATCCCTACTAAACTTCTGACTCGCCCAAACAAACCCAGACTCAGAAAAACTATCCCCA---TACGAGTGTGGCTTCGACCCCCTTGGATCC---GCACGACTCCCA---TTCTCAGTACGATTCTTCCTC!!AGTAGCA------ATCCTATTCCTCCTATTCGACCTAGAAATC---GCACTCCTACTCCCCCTCCCATGAGCTATCCAACTTCAATCCCCAACCACCACCCTAACTTGAACCTCCGCCATCATCCTACTCCTTACGCTAGGACTCATCTACGAATGGGCACAAGGCGGCCTAGAGTGGGCAGAATAA---
>NC_015087.1_Dinosauria_nd3_Penelopides_panini
ATC---AAC---ACAATCACA---TTCATACTCACCCTCTCCCTAGCCCTAAGCACCATCCTATCCCTACTAAACTTCTGACTCGCCCAAACAAACCCAGACTCAGAAAAACTATCCCCA---TACGAATGTGGCTTCGACCCCCTTGGATCC---GCACGACTCCCA---TTCTCAGTACGATTCTTCCTC!!AGTAGCA------ATCCTATTCCTCCTATTCGACCTAGAAATC---GCGCTCCTGCTCCCCCTCCCATGAGCCATTCAACTTCAATCCCCAACCACTACCCTAACTTGAACCTCCACTATCATCCTACTCCTTACACTAGGACTCATCTACGAATGGACACAAGGCGGCCTAGAATGGGCAGAATAA---
>NC_039950.1_Dinosauria_nd3_Rhyticeros_undulatus
ATC---AAT---ACAATCACA---TTCATACTCACCCTCTCCCTAGCCCTAAGCACCATCCTATCCCTACTAAACTTCTGACTCGCCCAAACAAGCCCAGACTCAGAAAAACTATCCCCA---TACGAATGTGGCTTCGACCCCCTTGGGTCC---GCACGACTCCCA---TTTTCAGTGCGATTCTTCCTC!!AGTAGCA------ATCCTATTCCTCCTGTTCGACCTAGAAATC---GCACTCCTCCTCCCCCTCCCATGAGCTATTCAACTCCAATCCCCAACCACCACCCTGACTTGAACCTCCACTATCATCCTACTCCTCACACTAGGACTCATCTACGAGTGGGCGCAGGGTGGCCTAGAATGAGCAGAATAA---
>NC_010962.1_Dinosauria_nd3_Platalea_minor
ATC---AAC---ATAATCACA---TTTATACTCACACTATCATTCATCCTAACCATCATCCTAACCTCACTAAACTTCTGGCTTGCCCAAACCAACCCAGATTCAGAAAAACTATCCCCA---TATGAGTGTGGCTTCGACCCCCTTGGATCT---GCCCGACTCCCA---TTCTCAATCCGTTTCTTCCTC!!AGTAGCA------ATCCTATTCTTACTATTTGACCTAGAAATC---GCACTCCTACTCCCACTCCCCTGAGCCATCCAACTTCAATCACCCACTACAACCCTAACCTGAACCTCTGTCATCATCATTCTGCTTACCCTAGGACTAGTCTACGAATGAACCCAAGGAGGTCTAGAATGAGCAGAATAA---
>NC_012772.1_Dinosauria_nd3_Platalea_leucorodia
ATC---AAC---ATAATCACA---TTTATACTCACACTATCATTCATCCTAACCATCATCCTAACCTCACTAAACTTCTGGCTTGCCCAAACCAACCCAGACTCAGAAAAACTATCCCCA---TATGAGTGTGGCTTCGACCCCCTTGGATCT---GCCCGACTCCCA---TTCTCAATCCGTTTCTTCCTC!!AGTAGCA------ATCCTATTCTTACTATTCGACCTAGAAATC---GCACTCCTACTCCCACTCCCCTGAGCCATCCAACTTCAATCCCCCACCACAACCCTAACCTGAACCTCTGCCATCATCATTCTGCTTACCCTAGGACTAGCCTACGAATGAACTCAAGGAGGCCTAGAATGAGCAGAATAA---
>NC_013146.1_Dinosauria_nd3_Threskiornis_aethiopicus
ATC---AAC---ATAATCACA---TTTATACTCACCCTATCATTCGCCCTGACCATCATTCTAACCACACTAAACTTCTGACTCGCTCAAACCAACCCAGACTCAGAAAAACTATCTCCG---TACGAATGTGGCTTCGACCCCCTCGGATCC---GCTCGACTCCCA---TTCTCAATCCGCTTCTTCCTC!!AGTAGCA------ATCCTATTCTTACTATTTGATCTAGAAATT---GCTCTCCTACTTCCACTTCCCTGAGCCATCCAACTTCAATCACCCACTACTACTTTAACCTGAACCTCCGTCATCATCATTTTACTCACACGAGGACTAATCTACGAATGAACTCAAGGAGGCCTAGAATGAGCAGAATAA---
>NC_034278.1_Dinosauria_nd3_Campephilus_imperialis
ATA---AAC---ACAATCGCA---TCCATACTATCCCTCTCCCTTACCCTCAGCATCGCCCTAATCATCCTCAACTTCTGACTCGCCCAGACTAACCCAGACTCGGAAAAACTCTCCCCC---TACGAATGCGGCTTCGACCCGCTCGGATCC---GCTCGACTTCCA---TTCTCAATTCGATTCTTCCTC!!AGTAGCC------ATCCTATTCCTCTTATTCGACCTAGAAATC---GCCCTCCTCCTCCCCCTCCTCTGAGCAACCCAACTTCAATCCCCCACCACCACCCTGACCTGAACCTCCACAATCATTCTCCTCCTCACCCTAGGACTCATCTACGAATGAATCCAAGGGGGACTGGAGTGGGCAGAATAA---
>NC_034679.1_Dinosauria_nd3_Amazona_ventralis
ATA---AAC---ATAGTCACA---TTTACACTCATCTCAACTCTAATCCTCAGCACAATTCTAACCCTACTAAACTTCTGACTTGCCCAAATAAACCCAGACTCAGAAAAACTGTCACCC---TACGAATGCGGATTTGACCCACTAGGCTTT---GCCCGACTACCA---TTCTCCATCCGATTCTTCCTC!!AGTAGCC------ATCTTATTCCTACTATTCGACCTAGAAATC---GCCCTCCTACTGCCACTGCCATGAGCCACCCAACTAAAACACCCAACCACCACCCTAATCTGAACCTCTGTTATCGTCTTCCTTCTAACCCTAGGCCTAATCTATGAATGAATGCAAGGAGGACTAGAATGAGCAGAATA!---
>NC_041577.1_Dinosauria_nd3_Gallirallus_striatus
ATC---AAC---ATAATTATA---TTTATACTCACCTTATCTTTCCTCCTAAGTACCATCCTAACAATACTAAACTTTTGACTAACCCAAACCAACCCAGACTCAGAAAAATTATCACCA---TACGAATGTGGATTCGACCCCCTAGGATCC---GCCCGCCTCCCC---TTCTCAATCCGATTTTTCCTC!!AGTAGCC------ATTCTATTCCTCCTATTTGATTTAGAAATT---GCACTCCTACTCCCTCTCCCATGAGCCACCCAACTCCAATCCCCAACTACTACCCTAACCTGAACCTCCTTAATCATTATCCTACTTACTCTAGGGTTAATCTACGAATGAATACAAGGTGGCCTAGAATGAGCAGAATAA---
>NC_031347.1_Dinosauria_nd3_Pinguinus_impennis
ATC---AAC---ATAATTACA---TTTATACTAACCTTATCCCTCACCCTAAGCATCATCCTCACCACATTAAATTTCTGATTAGCCCAAATAAACCCGGATCCAGAAAAACTATCCCCA---TACGAATGCGGATTCGATCCACTTGGATCT---GCCCGCCTACCA---TTCTCCATCCGCTTTTTCCTC!!AGTAGCA------ATCCTATTCCTCCTATTCGACCTAGAAATC---GCACTCCTACTCCCACTCCCATGAGCCGTACAACTTCAATCCCCCATCACTACCCTAATCTGAACCTCTACCATAATCATTTTACTCACACTAGGACTAATCTATGAATGAATGCAAGGTGGCCTAGAATGAGCAGAATAA---
>NC_018548.1_Dinosauria_nd3_Larus_brunnicephalus
ATT---AAC---ATAATCACA---TTCATACTAACCCTCTCCCTTGCCCTAAGCATTATCCTCACCACATTAAACTTCTGACTGGCTCAAATAAACCCGGACCCGGAAAAACTATCCCCA---TACGAATGCGGATTTGACCCACTCGGATCC---GCCCGACTCCCA---TTCTCCATTCGCTTCTTCCTC!!AGTAGCA------ATCCTTTTCCTACTATTCGACTTAGAAATT---GCACTCCTACTCCCCCTTCCATGAGCCGTACAACTCCAATCGCCCACCCTTACTCTAATTTGAGCCTCCACCATCATCATTCTACTTACTCTAGGGTTAATCTACGAGTGAATACAAGGTGGCCTAGAATGAGCAGAATAA---
>NC_023777.1_Dinosauria_nd3_Ichthyaetus_relictus
ATT---AAC---ATAATCACA---TTCATACTAACCCTATCCCTTGCCCTAAGCATTGTCCTTACCACATTAAACTTCTGACTGGCTCAAATAAACCCGGACCCGGAAAAACTATCCCCA---TACGAATGCGGATTTGACCCACTCGGATCT---GCCCGACTCCCA---TTCTCCATTCGCTTCTTCCTC!!AGTAGCA------ATCCTTTTCCTATTATTTGACTTAGAAATT---GCACTCCTACTCCCGCTTCCATGAGCCGTACAACTCCAATCGCCCACCCTTACTTTAATTTGAGCCTCCACCATCATTATTCTACTTACTCTAGGATTAATCTATGAATGAATACAAGGTGGCCTAGAATGAGCAGAATAA---
>NC_007006.1_Dinosauria_nd3_Larus_dominicanus
ATT---AAC---ATAATCATA---TTCATACTAACCCTATCCCTTGCCCTAAGCATTGTCCTCACCACATTAAACTTCTGACTGGCTCAAATAAACCCGGACCCGGAAAAACTATCCCCA---TACGAATGCGGATTTGACCCACTCGGATCT---GCCCGACTCCCA---TTCTCTATTCGCTTCTTCCTC!!AGTAGCA------ATCCTCTTCTTATTATTTGACTTAGAAATT---GCACTCTTACTCCCCCTCCCATGAGCCGTACAACTCCAATCGCCCACCCTTACTTTAATTTGAGCCTCCATCATCATTATTCTACTTACTCTAGGATTAATCTATGAATGAATACAAGGTGGCCTAGAATGAGCAGAATAA---
>NC_025556.1_Dinosauria_nd3_Larus_crassirostris
ATT---AAC---ATAATCATA---TTCATACTAACCTTATCCCTTGCCCTAAGCATTGTCCTCACCACATTAAACTTCTGACTGGCTCAAATAAACCCGGACCCGGAAAAACTATCCCCA---TACGAATGTGGATTTGACCCACTCGGGTCT---GCCCGACTTCCA---TTCTCTATTCGCTTCTTCCTC!!AGTAGCA------ATCCTCTTCTTATTATTTGACTTAGAAATT---GCACTCCTACTCCCCCTTCCATGAGCCGTACAACTCCAATCGCCCACCCTTACTTTAATTTGAGCCTCCATCATCATTATTCTACTTACTCTAGGATTAATCTATGAATGAATACAAGGTGGCCTAGAATGAGCAGAATAA---
>NC_028163.1_Dinosauria_nd3_Otus_bakkamoena
ATT---AAC---ATAATCACA---TTTATATTAACCTTGTCTCTCACCCTAAGCATCATCCTCACCACATTAAACTTTTGACTTGCCCAAATCGATTCAGACCCAGAAAAACTATCCCCC---TACGAATGCGGATTCGACCCACTTGGATCT---GCTCGACTTCCA---TTTTCCATTCGCTTCTTCCTC!!AGTAGCA------ATCCTATTTCTATTATTTGACCTAGAGATT---GCATTACTACTTCCACTTCCATGGGCTGTACAACTTCAATCCCCTACTACCACCCTAATTTGAACCTCCATCATCATCATTCTTCTCACACTGGGACTAATTTACGAATGAATACAAGGTGGCCTGGAATGAGCAGAATAA---
>NC_028176.1_Dinosauria_nd3_Sternula_albifrons
ATT---AAC---ATAATCACA---TTTATATTAACCTTGTCTCTCACCCTAAGCATCATCCTCACCACATTAAACTTTTGATTAGCCCAAATAAACCCAGACCCAGAAAAACTATCCCCC---TACGAATGCGGATTCGACCCACTTGGATCT---GCTCGACTTCCA---TTTTCCATTCGCTTCTTCCTC!!AGTAGCA------ATCCTATTTCTATTATTTGACCTAGAGATT---GCATTACTACTTCCACTTCCATGGGCTGTACAACTTCAATCCCCTACTACCACCCTAATTTGAACCTCCATCATCATCATTCTTCTCACACTGGGACTAATTTACGAATGAATACAAGGTGGCCTGGAATGAGCAGAATAA---
>NC_036345.1_Dinosauria_nd3_Sterna_hirundo
ATC---AAC---ATAATCACA---TTTATACTAACTTTGTCCCTCACTCTAAGTATTATCCTCACTACATTAAACTTTTGATTGGCCCAGATAAACCCAGACCCAGAAAAACTATCCCCA---TACGAATGCGAATTCGACCCACTTGGATCT---GCTCGACTTCCA---TTCTCTATCCGCTTCTTCCTC!!AGTAGCA------ATCCTATTTTTGCTATTTGACCTAGAAATT---GCACTATTACTTCCACTTCCATGAGCTGTGCAACTTCAATCCCCCACCACCACTCTAATTTGAACCTCCATCATCATCATTCTCCTCACACTAGGACTAATCTATGAATGAATACAAGGTGGCCTGGAATGAGCAGAATAA---
>NC_036344.1_Dinosauria_nd3_Gelochelidon_nilotica
ATC---AAC---ATAATCATA---TTCATACTAATCTTGTCCCTCACTCTAAGTATCATCCTCACCACACTAAACTTTTGACTAGCCCAAATAAACCCAGACCCAGAAAAGCTATCCCCA---TACGAATGTGGATTCGACCCACTTGGATCT---GCCCGACTTCCA---TTCTCCATTCGCTTCTTCCTC!!AGTAGCA------ATCCTATTTCTACTATTTGACCTAGAGATT---GCACTACTACTTCCACTTCCATGGGCAGTACAACTTCAATCCCCCACCACCACCCTAATTTGGACCTCCACCATCATCATTCTCCTCACGCTAGGACTAATCTATGAATGAATACAAGGTGGCCTAGAATGAGCAGAATAA---
>NC_000880.1_Dinosauria_nd3_Vidua_chalybeata
ATT---AAC---ACAGTCACA---TTTACATTTATTGCATCACTAACCCTAAGTATCCTCCTAACCGCACTAAACTTCTGACTTTCCCAAATAAACCCAGACGCAGACAAGCTATCCCCA---TACGAATGTGGATTCGACCCACTAGGATCT---GCCCGATTACCA---TTCTCCATCCGATTCTTCCTA---GTAGCC------ATCCTATTCCTCCTATTCGACCTAGAAATC---GCACTACTTCTACCCCTACCATGAGCAATTCAACTACAATACCCAGCCATAACCCTAATCTGATCAACCACACTCATCCTAATCCTGACACTAGGACTAGTATACGAATGAATCCAAGGAGGGCTAGAATGGGCAGAATAA---
>NC_010229.1_Dinosauria_nd3_Sylvia_crassirostris
ATG---AAC---ATAATTATG---CTCATAATAGCCCTATCCCTAACCCTAAGCATTCTTCTAACAGCCCTAAACTTCTGACTAGCCCAGATAAACCCCGACTCTGAAAAACTATCCCCC---TACGAATGCGGTTTTGACCCACTAGGATCT---GCCCGCCTGCCC---TTTTCAATCCGATTTTTCCTA---GTGGCA------ATTCTATTCCTACTATTCGACCTAGAAATC---GCTCTCCTACTCCCCCTACCATGGGCTATCCAACTCCAAAACCCAACTCTAACCCTAATCTGAGCATCTACACTTCTATCTCTCCTAGCCCTGGGCCTAGTGTATGAATGAATACAAGGAGCACTAGAATGGGCAGAATA!---
>NC_002069.2_Dinosauria_nd3_Corvus_frugilegus
ATG---AAC---ATAATCCTA---TTCATGATAATCTCATCATTAATTCTAAGTGTCATCCTCACCGCACTAAACTTCTGATTAGCACAAATAAACCCAGACTCAGAGAAACTATCCCCA---TACGAATGTGGATTTGACCCATTAGGGTCC---GCCCGGCTGCCA---TTTTCAATTCGATTCTTCCTA---GTAGCA------ATCCTATTTCTACTATTTGACCTAGAAATT---GCACTGCTTCTTCCACTACCATGAGCCATCCAGCTACAAACCCCTACCATTACCCTAACATGAGCCTCCATCCTCATTCTTCTCTTAACTCTAGGCCTAGTATACGAGTGAAGTCAAGGAGGATTAGAATGAGCAGAATAA---
>NC_024607.1_Dinosauria_nd3_Corvus_splendens
ATG---AAC---ATAATCCTA---TTCATAATAGTCTCATCTTTAACTCTAAGTGTCATCCTCACTGCATTAAACTTTTGACTAGCACAAATAAACCCAGACTCAGAGAAACTGTCCCCA---TACGAATGTGGATTTGACCCACTAGGGTCC---GCCCGGCTGCCA---TTTTCAATTCGATTTTTCCTA---GTTGCA------ATCTTATTTTTACTATTTGACCTAGAAATT---GCTCTGCTCCTTCCACTACCATGAGCCATCCAGCTACAAACCCCCACCCTTACACTAACATGGGCCTCCATCCTTATTCTTCTCCTTACTCTAGGTCTGGTTTATGAATGAAGCCAAGGAGGACTAGAATGAGCAGAATAA---
>NC_014455.1_Dinosauria_nd3_Sturnus_sericeus
ATG---AAC---ATAATCATA---TTCATACTCATCGCATCTCTAGCCCTGAGCATCCTGCTGACCGCCCTAAACTTCTGACTAGCCCAAATAAACCCAGACTCAGAAAAACTCTCCCCA---TACGAATGTGGATTCGACCCACTTGGATCT---GCCCGACTCCCC---TTCTCAGTCCGATTCTTTCTA---GTAGCA------ATCCTATTCCTACTATTCGACCTGGAAATC---GCCCTGCTACTTCCCCTACCATGAGCAATCCAACTCCAATCCCCCACCACCACCCTGACCTGAGCCTCAATCCTAATCCTCCTCCTAACACTAGGACTAGTCTATGAATGGAAACAAGGCGGGCTGGAGTGAGCAGAATAA---
>NC_015237.1_Dinosauria_nd3_Sturnus_cineraceus
ATG---AAC---ATAATCCTA---TTTATACTGATCGCATCTCTAACCCTGAGCATCCTACTGACCGCCCTAAACTTCTGATTAGCCCAAATAAACCCAGACTCAGAAAAACTCTCCCCA---TACGAGTGTGGATTCGACCCACTTGGATCT---GCCCGACTCCCC---TTCTCAATCCGATTCTTCCTA---GTAGCA------ATCCTATTTCTGCTATTCGACCTGGAAATC---GCCCTGCTACTTCCCCTACCATGAGCAGTCCAACTCCAATCCCCCACCACCACACTAACCTGAGCCTCAATTCTCATCCTCCTCCTAACACTAGGACTAGTCTATGAATGAAAACAGGGCGGACTGGAATGGGCAGAATAA---
>NC_015613.1_Dinosauria_nd3_Acridotheres_cristatellus
ATG---AAC---ATAATCCTA---TTCATACTCATCGCATCTCTAACCCTGAGCATCCTACTAACCGCCTTAAACTTTTGACTAGCCCAAATAAACCCAGACTCAGAAAAACTCTCCCCA---TACGAGTGTGGATTCGACCCCCTTGGGTCT---GCCCGACTCCCC---TTTTCAGTACGATTCTTCCTA---GTAGCA------ATCCTATTCCTCCTATTCGACCTGGAAATC---GCCTTGCTACTACCCCTACCATGAGCAATGCAACTCCAATCCCCCACCACCACATTGACCTGAGCCTCAATCCTCATCCTTCTCCTAACACTGGGACTGGTCTATGAATGAAAGCAAGGCGGGCTGGAATGGGCAGAGTAG---
>NC_020423.1_Dinosauria_nd3_Sturnus_nigricollis
ATG---AAC---ATAATCCTA---TTTATACTCACTGCATCTCTAACCCTGAGCATTCTCCTAACCGCCCTAAACTTTTGATTGGCCCAAATAAACCCAGACTCAGAAAAACTCTCACCA---TACGAATGTGGATTCGACCCCCTTGGATCT---GCCCGACTCCCC---TTCTCAATCCGATTCTTCCTA---GTAGCA------ATCCTATTCCTACTATTCGACCTGGAAATC---GCCTTGCTACTTCCTCTACCATGAGCAGTCCAACTCCAATCCCCCACCACCACACTAACCTGAGCCTCAATTCTTATCCTCCTCCTAACACTGGGCCTAATCTACGAATGAAAACAAGGCGGATTGGAATGAGCAGAATAA---
>NC_029360.1_Dinosauria_nd3_Sturnus_vulgaris
ATG---AAT---ATAATTCTA---TTCATACTCACCGCATCTTTAACCCTAAGCATCCTCCTAACTGCCCTAAACTTCTGACTGGCCCAAATAAACCCAGACTCAGAAAAACTCTCCCCA---TACGAATGCGGATTCGACCCCCTAGGATCC---GCTCGACTCCCC---TTCTCAATCCGATTTTTCCTG---GTAGCA------ATCCTATTCCTCTTATTTGATCTAGAAATC---GCCCTACTACTCCCCCTACCATGAGCAATCCAACTCCAATCCCCCACCACTACGCTAACCTGAACCTCAATCCTCATCCTCCTGCTAACACTGGGGCTAGTCTACGAATGAAAACAAGGCGGGCTAGAATGAGCAGAATAA---
>NC_015195.1_Dinosauria_nd3_Acridotheres_tristis
ATG---AAC---ATAATTCTA---TTCATACTCACCGCATCTCTAACCCTGAGCATCCTACTAACCGCCTTAAACTTCTGATTAGCCCAAATAAACCCAGACTCAGAAAAGCTCTCCCCA---TACGAGTGTGGATTCGACCCCCTTGGATCC---GCCCGACTCCCC---TTCTCAGTACGATTCTTCCTA---GTAGCA------ATCCTATTCCTCCTATTCGACCTAGAAATC---GCCTTGCTACTTCCCCTACCATGAGCAATTCAACTCCAATCCCCCACCACCACATTAACCTGAGCTTCGACCCTCATCCTCCTCCTAACACTAGGACTGGTCTACGAATGAAAACAAGGCGGACTAGAATGAGCAGAATAA---
>NC_024698.1_Dinosauria_nd3_Corvus_cornix_cornix
ATG---AAC---ATAATCCTA---TTCATAATAATCTCATCTTTGACTCTAAGTGTCATCCTCACTGCATTAAACTTTTGACTAGCACAAATAAACCCAGACTCAGAGAAACTATCCCCA---TACGAATGCGGGTTCGACCCACTAGGGTCC---GCCCGGCTGCCA---TTTTCAATTCGATTCTTCCTA---GTAGCA------ATCCTATTCCTACTATTTGACCTAGAAATT---GCCCTACTCCTTCCACTGCCATGAGCCATCCAACTACAAACTCCTACCACTACACTAACATGAGCTTCCATCCTCATTCTTCTCCTTACTCTAGGTCTGGTTTATGAATGAAGTCAAGGAGGACTAGAATGAGCAGAATA!---
>NC_034838.1_Dinosauria_nd3_Corvus_corax
ATG---AAC---ATAATCCTA---TTCATAATAATCTCATCTCTAACCCTAAGTGTCATCCTCACTGCACTAAACTTCTGACTAGCACAAATAAACCCAGACTCAGAGAAACTATCCCCA---TACGAATGCGGATTTGACCCACTAGGGTCC---GCCCGGCTGCCA---TTTTCAATTCGATTCTTCCTA---GTCGCA------ATTCTGTTTCTACTATTTGACCTAGAAATT---GCCCTGCTCCTTCCACTGCCATGAGCCATCCAGCTACAAACCCCCACCACTACACTATCATGAGCCTCCATTCTCATTCTTCTCCTCACTCTAGGTCTAGTCTATGAATGAAACCAAGGAGGACTAGAATGGGCAGAATAA---
>NC_034839.1_Dinosauria_nd3_Corvus_cryptoleucus
ATG---AAC---ATAATCCTA---TTCATAATAATCTCATCTCTAACCCTAAGTGTCATCCTCACCGCACTAAACTTCTGACTAGCACAAATAAACCCAGATTCAGAGAAACTATCCCCA---TACGAATGCGGATTTGACCCACTAGGGTCC---GCCCGGCTGCCA---TTTTCAATTCGATTCTTCCTA---GTTGCA------ATCCTGTTTCTACTGTTCGACCTAGAAATT---GCCCTGCTCCTTCCACTACCATGAGCCATCCAACTACAAACCCCCACTACTACACTATCATGAGCCTCCATTCTTATTCTTCTCCTCACTCTAGGCCTAGTCTATGAATGGAATCAAGGAGGACTAGAATGGGCAGAATAA---
>NC_026461.1_Dinosauria_nd3_Corvus_brachyrhynchos
ATG---AAC---ATAATCCTA---TTCATAATAATCTCATCTCTAACTCTAAGTGTCATCCTCACTGCATTAAACTTCTGACTAGCACAAATAAACCCAGACTCAGAGAAACTATCCCCA---TACGAATGTGGATTTGACCCACTAGGATCC---GCCCGGCTGCCA---TTTTCAATTCGATTCTTCCTA---GTAGCA------ATCCTATTTCTACTATTTGACCTAGAAATT---GCTCTACTTCTTCCACTGCCATGGGCCGTCCAACTACAAACCCCTATTACTACACTAACATGGGCTTCAATCCTCATTCTTCTCCTCACCCTAGGCCTGGTTTATGAATGACATCAAGGAGGACTAGAATGAGCAGAATAA---
>NC_027173.1_Dinosauria_nd3_Corvus_macrorhynchos
ATG---AAC---ATAATCCTA---TTCATAATAGTCTCATCTCTAACTCTAAGTGTCATCCTCACTGCATTAAACTTTTGACTAGCACAAATAAACCCAGACTCAGAAAAACTGTCCCCC---TATGAATGTGGATTTGACCCACTAGGGTCC---GCCCGGCTGCCA---TTTTCAATTCGATTTTTCCTA---GTTGCG------ATCCTATTTTTACTATTTGACCTAGAAATT---GCCCTGCTCCTCCCACTACCATGAGCCATCCAGCTACAAACCCCCACCCTTACATTAACATGAGCCTCCATCCTTATCCTTCTACTTACTCTAGGTCTGGTTTATGAATGAAACCAAGGAGGGCTAGAATGAGCAGAATAG---
>NC_015898.1_Dinosauria_nd3_Gracula_religiosa
ATG---AAC---ATAATCCTC---TTCATACTCACTATATCTCTAACCCTAAGCATTCTCCTAACTGCCCTAAACTTCTGACTAGCCCAAATAAACCCAGACTCAGAAAAACTATCCCCC---TACGAATGTGGGTTTGACCCACTAGGATCC---GCCCGCCTCCCT---TTTTCAATTCGATTCTTCCTA---GTAGCA------ATCCTATTCCTTCTCTTCGACCTAGAAATC---GCCCTCCTACTCCCCCTACCATGAGCAGTCCAACTCCAATCCCCCACTACCACACTAACCTGAGCCTCCATCCTCATCCTCCTCCTCACATTAGGCCTAATCTACGAATGGAACCAAGGAGGCCTAGAATGGGCAGAAT!!---
>NC_029139.1_Dinosauria_nd3_Gerygone_igata
ATA---AAC---ATAATCATA---TTCATAATCGCACTATCCCTAACCCTAAGCATTATCCTAACAGCACTAAACTTCTGACTAGCCCAAATAAACCCGGACTCAGAGAAGCTATCACCC---TACGAATGTGGCTTCGACCCCCTAGGATCT---GCTCGATTGCCA---TTCTCAATCCGATTCTTCCTA---GTGGCA------ATCCTATTCCTCCTATTCGACCTGGAAATT---GCCCTCCTCCTTCCACTCCCATGAGCCATCCAACTACAATCCCCAACTACCACGCTAGCCTGAGCCTCCATCCTCATCCTTCTTCTCACCCTAGGGCTAATCTACGAATGAATTCAAGGGGGCCTAGAATGAGCAGAATAG---
>NC_024257.1_Dinosauria_nd3_Pericrocotus_ethologus
ATG---AAC---ATAATCCTG---TTCATAATCACCATGTCCCTAGCTCTAAGTATCATTCTAACAATACTAAACTTCTGGCTAGCCCAAGTTAACCCAGACTCAGAGAAACTATCCCCA---TACGAATGCGGATTCGACCCACTAGGGTCC---GCCCGGCTGCCA---TTTTCAATTCGATTTTTCCTA---GTAGCA------ATCCTATTTCTACTATTTGACTTAGAAATC---GCCCTATTACTTCCACTACCATGAGCCATTCAACTAGAAACCCCTACCACTACACTAACATGAGCTTCCATTCTAATTGTCCTACTTACTGTAGGATTAATTTACGAATGAACTCAAGGAGGACTAGAATGAGCAGAATAA---
>NC_024869.1_Dinosauria_nd3_Vireo_olivaceus
ATA---AAC---ATAATCCTA---TTCATAATCACCCTATCCCTAACCCTCAGCATCATCCTAACCGCACTGAACTTTTGAATCGCCCAGATAAACCCAGACACAGAAAAACTATCCCCC---TACGAATGCGGATTTGATCCTCTAGGATCA---GCTCGACTCCCA---TTTTCAGTACGATTCTTCCTA---GTAGCC------ATCCTATTCCTACTATTCGACCTAGAAATC---GCCCTACTACTACCACTACCATGAGCCATTCAACTCCAAGAGCCAACCACCACACTAACATGAGCCTCCATCATCATCCTCCTACTTACCCTAGGACTAATCTATGAATGAGCCCAAGGAGGACTAGAATGAGCAGAATAA---
>NC_020426.1_Dinosauria_nd3_Urocissa_erythrorhyncha
ATG---AAT---ATAATCCTA---TTCATGATTACCTCCTCCCTAATCCTAAGTATCCTCCTCACCGCACTTAACTTCTGACTAGCACAAATAAACCCAGACTCAGAGAAACTCTCCCCA---TACGAATGCGGATTTGACCCACTAGGGTCC---GCCCGCCTACCA---TTCTCAATTCGATTCTTCCTA---GTAGCA------ATCCTTTTTTTACTATTCGATTTAGAAATC---GCCCTACTACTCCCACTTCCATGAGCCATCCAGCTACAATCCCCCACCACTACCCTAACATGAGCCTCCATCCTAATCCTCCTACTCACTCTAGGCCTGGTCTACGAATGAATTCAAGGAGGACTGGAGTGGGCAGAGTAA---
>NC_037486.1_Dinosauria_nd3_Urocissa_caerulea
ATG---AAT---ATAATCCTA---TTCATGATTACCTCCTCCCTAATCCTAAGTATCCTCCTCACCGCACTTAACTTCTGACTAGCACAAATAAACCCAGACTCAGAGAAACTCTCTCCA---TATGAATGTGGATTTGACCCACTAGGGTCC---GCCCGGCTACCA---TTCTCAATTCGATTCTTCCTA---GTAGCA------ATCCTTTTTTTACTATTTGATTTAGAAATC---GCCCTACTACTTCCACTTCCATGAGCCATCCAACTACAATCCCCCACCACTACCCTAACATGAGCCTCCATCCTAATCCTCCTACTCACTCTAGGCCTGGTCTATGAATGAATTCAAGGAGGACTGGAATGGGCAGAATAA---
>NC_026783.1_Dinosauria_nd3_Corvus_hawaiiensis
ATG---AAC---ATAATCCTA---TTCATAATAGCCTCATCTTTAATTCTAAGTGTAATCCTGACCGCATTAAATTTCTGACTAGCACAAATAAACCCAGACTCGGAGAAACTATCCCCA---TATGAATGTGGATTTGACCCACTAGGGTCC---GCCCGGCTGCCA---TTTTCAATTCGATTCTTCCTA---GTAGCG------ATCCTGTTTCTACTATTTGACCTGGAAATT---GCTCTGCTCCTACCATTACCATGGGCCATGCAACTACAAACCCCTACCACTACACTAACATGATCTTCCATCCTTATTCTCCTCCTAACTCTAGGCCTAATTTACGAATGAAATCAAGGAGGATTAGAATGGGCAGAATAA---
>NC_025913.1_Dinosauria_nd3_Montifringilla_adamsi
ATA---AAC---ATAATCCTG---TTCATACTAACAACCTCATTCGCCCTAAGTCTACTCCTAACCACACTAAACTTTTGATTAGCCCAAATAAACCCCGACTCAGAAAAACTATCCCCA---TATGAATGCGGGTTCGATCCCCTAGGATCA---GCCCGACTGCCC---TTTTCCATCCGCTTTTTTCTC---GTTGCC------ATCCTATTTCTCTTGTTTGACCTAGAAATC---GCCCTGCTACTTCCCCTACCATGAGCCACCCAACTACAATCCCCTACCACCACCCTAGCCTGAGCCTCCCTGCTCATCCTTCTCCTCACGCTGGGACTAATTTACGAATGAGTCCAAGGAGGACTAGAATGAGCAGAATAA---
>NC_020424.1_Dinosauria_nd3_Oriolus_chinensis
ATA---AAC---ATAATCCTG---TTCATAATCGCTACATCCCTAGCCCTCAGCCTCATCCTAACAGCACTAAACTTCTGATTAGCTCAAACAAACCCAGACTCAGAGAAACTATCCCCA---TATGAATGCGGCTTCGACCCCCTAGGGTCC---GCCCGGCTGCCA---TTTTCAATTCGATTCTTCCTA---GTAGCA------ATCCTATTCTTACTGTTTGACCTGGAAATT---GCCCTGTTACTACCCTTACCATGAGCCGTACAGCTACAAACCCCAACAACTACGCTAGCCTGAGCCTCCATCCTAATTTTACTTCTTACTCTCGGCCTAGTCTATGAGTGAGCTCAAGGAGGTCTAGAGTGAGCAGAATAA---
>NC_022839.1_Dinosauria_nd3_Nucifraga_columbiana
ATG---AAC---ATAATTCTA---TTCATAATCGCCTCATCCCTAACTTTAAGCATCATCCTCACTGCATTAAACTTCTGACTAGCACAGACAAACCCAGACTCCGAAAAGCTGTCCCCA---TACGAATGTGGATTTGACCCACTAGGGTCC---GCCCGGCTGCCA---TTTTCAATTCGATTCTTCCTA---GTAGCG------ATCCTGTTCCTACTATTCGATCTAGAAATC---GCCCTACTCCTCCCACTGCCATGGGCCATCCAACTACAAACCCCTACCACAACACTAACATGAGCCTCCATCCTCATCATCCTACTTACTCTGGGCCTAATCTATGAATGAAGCCAAGGAGGACTAGAATGGGCAGAATAA---
>NC_025926.1_Dinosauria_nd3_Pyrrhocorax_pyrrhocorax
ATG---AAT---ATAATCCTA---TTCATAATCGTCTCATCCCTAATCCTAAGCATCATCCTCACCGCATTAAACTTCTGACTAGCCCAAGCAAATCCTGACTCAGAAAAACTATCACCA---TACGAATGCGGGTTCGACCCCCTGGGGTCC---GCCCGGCTGCCA---TTTTCAATTCGATTTTTCCTA---GTAGCG------ATCCTATTCCTACTATTCGACCTAGAAATT---GCCCTACTGCTACCACTACCATGAGCCATTCAACTACAAACTCCTACCACCACACTAACATGAGCCTCCATCCTTATCCTCCTACTCACTCTAGGCCTAGTCTACGAATGAACCCAAGGAGGCCTAGAATGAGCAGAATAA---
>NC_035877.1_Dinosauria_nd3_Corvus_coronoides
ATG---AAC---ATGATCCTA---TTCATAATAGTCTCATCTCTAACTCTAAGTGCCATCCTCACTGCATTAAACTTCTGACTAGCACAAACAAACCCAGACTCAGAGAAACTATCCCCA---TATGAATGTGGATTTGACCCGCTAGGGTCC---GCCCGGCTGCCA---TTTTCAATTCGATTCTTCCTA---GTTGCA------ATCCTGTTTCTACTATTTGACCTAGAAATT---GCCCTGCTCCTTCCACTGCCATGAGCCATCCAACTACAAACCCCTACCACTACATTAACATGGGCTTCCATCCTCATTATTCTACTTACCCTAGGCCTGATTTACGAGTGAAGCCAAGGAGGGCTAGAATGAGCAGAATAA---
>NC_021641.1_Dinosauria_nd3_Remiz_consobrinus
ATT---AAC---ATAGTCCTA---TTCATAATTACACTATCCCTCACACTAAGCATCATCCTAACCGCGCTCAACTTCTGACTAGCCCAAATAAACCCCGACCCAGAAAAACTCTCCCCA---TACGAGTGCGGCTTCGACCCCCTAGGATCC---GCCCGACTCCCC---TTCTCAATCCGATTCTTCCTA---GTAGCA------ATCCTATTTCTCCTCTTCGACCTAGAAATC---GCCCTACTCCTCCCCCTCCCATGAGCCCTCCAGCTCGAAAACCCCACCACCACACTAACCTGAACCTCCACCCTTATCCTGCTCCTAACCCTAGGCCTAATCTATGAGTGGGCCCAAGGAGGCCTAGAATGGGCAGAATAA---
>NC_024873.1_Dinosauria_nd3_Malurus_melanocephalus
ATT---AAC---ATAATCATA---TTCATACTTACCCTTTCATTAACCCTAAGCATCGTCCTAACTACACTAAATTTTTGACTAGCCCAAATAAACCCCGACTCGGAAAAACTATCCCCC---TACGAATGTGGATTCGACCCACTAGGATCT---GCCCGTCTACCA---TTCTCAATTCGATTCTTCCTA---GTAGCC------ATCCTATTCCTTCTATTCGACCTAGAGATT---GCCCTCCTCCTACCCCTCCCCTGAGCCATTCAACTCCAATCCCCCATCCTCACCTTCACCTGAACTTCTACTCTCATCATCATCCTCACCCTAGGACTAGTCTATGAATGAACCCAAGGAGGACTAGAATGAGCAGAATAA---
>NC_025600.1_Dinosauria_nd3_Hesperiphona_vespertina
ATG---AAC---ATAATCCTA---TTCATACTAACACTATCCCTAGCCCTAAGCATAATCTTAACCGCACTAAACTTCTGACTAGCCCAAATAAACCCCGACTCAGAAAAACTATCTCCA---TATGAATGTGGCTTCGACCCCCTAGGATCT---GCCCGACTTCCA---TTTTCCATCCGATTTTTCCTA---GTAGCC------ATCCTATTCCTCCTATTTGACCTAGAAATC---GCTCTACTCCTCCCACTCCCATGGGCCATCCAACTAGAGTCTCCAACCACCACCATAATCTGAGCCTCCTCCCTCCTCTTACTCCTCACACTAGGCCTCATCTACGAATGAACCCAAGGCGGATTAGAATGAGCAGAATAA---
>NC_015200.1_Dinosauria_nd3_Pica_pica
ATG---AAT---ATAGTCCTG---TTCATATTAATCTCCTCCTTCATCCTCAGTATTATCCTCACCACATTAAACTTCTGGCTAGCGCAAACAAACCCAGACTCAGAGAAACTATCCCCA---TACGAATGCGGATTTGACCCCCTAGGGTCC---GCCCGGCTGCCA---TTTTCAATTCGATTCTTCCTA---GTAGCT------ATCTTATTCTTACTATTCGACTTAGAAATC---GCCCTACTACTTCCATTACCATGAGCCCTCCAACTACAAGCCCCTACCACTACACTAATATGAGCATCCATCCTCATCCTTCTACTCACCTTAGGCCTAATCTACGAATGAATTCAAGGAGGACTAGAATGAGCAGAATAA---
>NC_025927.1_Dinosauria_nd3_Pyrrhocorax_graculus
ATG---AAC---ATGATCCTA---TTCATAATCGCCTCGTCTTTAACTCTGAGCATCATCCTCACCGCATTAAACTTTTGACTAGCCCAAACAAACCCAGACTCAGAAAAACTATCCCCA---TACGAATGTGGGTTCGATCCCCTGGGGTCC---GCCCGGCTGCCA---TTTTCAATTCGATTTTTCCTA---GTAGCG------ATCTTATTTTTACTGTTCGACCTAGAAATT---GCCTTACTACTGCCACTACCATGAGCTGTTCAGCTACAAGCCCCTACCACTACATTAATATGAGCCTCCATCCTAATCCTCCTGCTTACTCTAGGCCTAATCTATGAGTGAATTCAAGGAGGCCTAGAATGAGCAGAATAA---
>NC_015810.1_Dinosauria_nd3_Garrulus_glandarius
ATG---AAT---ATAATCCTA---TTCATAATTATCTCGTCCCTCACTCTAAGTATCATTCTCACTGCATTAAACTTCTGACTAGCACAAATAAACCCAGATTCAGAGAAACTATCCCCC---TACGAATGCGGATTTGACCCATTAGGGTCC---GCCCGGCTGCCA---TTTTCAATTCGATTCTTCCTA---GTAGCA------ATCCTTTTCCTGCTATTCGACCTAGAAATC---GCCCTACTACTCCCACTACCATGAGCAATCCAACTACAAACCCCTACCACCACTCTAGTATGAGCCTCCGTCCTCATCCTTCTACTAACCCTAGGTTTAATCTACGAATGAATCCAAGGAGGACTAGAATGAGCAGAATAA---
>NC_032725.1_Dinosauria_nd3_Terpsiphone_atrocaudata
ATG---AAT---ATAATTCTA---TTCATAATTCTCCTATCCCTAACTCTGAGTATTATCCTAACCGCATTAAATTTTTGACTAGCCCAAATAAACCCTGACTCAGAGAAACTATCACCC---TACGAATGCGGCTTTGACCCACTAGGGTCC---GCCCGGCTGCCA---TTTTCAATTCGATTCTTCCTA---GTAGCG------ATTCTATTTTTACTTTTCGACCTAGAAATT---GCCCTTCTCCTACCCCTTCCATGAGCCATCCAACTACAAACCCCTACCACGACACTAATATGAACTTCCATCCTAATTCTCCTACTCACCTTAGGTCTAATCTACGAATGAGCCCAAGGAGGACTAGAATGAGCAGAATAA---
>NC_041094.1_Dinosauria_nd3_Chloris_sinica
ATA---AAC---ATAATCCTA---TTTATACTAATCCTATCATTAACCCTAAGCATCCTACTAACCACACTAAACTTTTGACTAGCTCAAATAAACCCAGACTCAGAGAAACTATCCCCC---TACGAATGCGGATTCGACCCCCTTGGGTCC---GCCCGGCTGCCT---TTCTCCATCCGATTCTTCCTA---GTAGCT------ATCCTATTCCTCCTTTTCGACTTAGAAATC---GCCCTCCTACTACCACTACCATGAGCTATCCAACTAGAATCACCCACCACTACCCTAATCTGAACTTCCATCCTCCTCTCCCTCCTAACCCTAGGACTTATCTACGAATGAATCCAAGGTGGATTAGAATGAGCTGAGTAA---
>NC_025594.1_Dinosauria_nd3_Uragus_sibiricus
ATA---AAC---ATAATCCTG---TTCATACTAACCCTATCATTCACCCTAAGTCTCCTGCTAACCGCACTAAACTTTTGGCTAGCCCAAATAAGCCCAGACTCAGAAAAACTATCTCCA---TACGAATGCGGATTCGACCCCCTAGGATCT---GCCCGACTCCCT---TTCTCAATCCGATTCTTCCTA---GTAGCT------ATCCTATTCCTCCTGTTTGACTTAGAAATC---GCCCTACTACTCCCACTCCCATGAGCCATCCAACTAAACTCCCCCACCACCACTTTAATCTGAACCTCTTTCCTCCTCCTTCTCCTAACATTAGGACTAATCTACGAATGAATCCAAGGCGGACTAGAATGAGCAGAATAA---
>NC_025613.1_Dinosauria_nd3_Haemorhous_cassinii
ATA---AAC---ATAATCCTA---TTCATACTAGCACTATCCTTTACCCTAAGCATCCTACTAACCGCACTAAACTTTTGACTGGCCCAAATGAACCCCGATTCAGAAAAATTATCCCCC---TACGAATGCGGATTCGACCCATTAGGATCT---GCCCGACTTCCA---TTCTCAATCCGATTCTTCCTA---GTGGCC------ATCCTATTCCTTCTATTCGACCTAGAAATT---GCCCTACTACTCCCACTACCATGAGCCACCCAACTAGAATCCCCCACCACCACCTTGATCTGAACATCTTTCCTCCTCCTTCTCCTGACACTAGGACTCATCTATGAATGAGTTCAAGGCGGGTTAGAATGAGCAGAGTAA---
>NC_025616.1_Dinosauria_nd3_Eremopsaltria_mongolica
ATT---AAC---ATAATCCTA---TTCATACTAACCCTATCATTTACCCTAAGCATCCTGCTAACCGCACTAAACTTCTGACTAGCCCAATCAAACCCAGACTCAGAAAAACTATCCCCA---TACGAATGCGGATTTGACCCCCTAGGCTCA---GCCCGACTTCCC---TTCTCAATCCGATTCTTCCTA---GTAGCT------ATCCTATTCCTACTATTCGACCTGGAAATC---GCTCTACTACTCCCACTCCCATGAGCCACCCAATTAGAATCCCCCACCACCACCCTGATCTGAACCTCCTTCCTCCTACTTCTACTAACACTAGGACTAGTATACGAATGAATTCAAGGAGGATTAGAATGAGCGGAATAA---
>NC_025595.1_Dinosauria_nd3_Serinus_albogularis
ATA---AAC---ATAATCATA---TTCATACTGACCTTATCACTCACCCTAAGCATCCTATTAACCGCCCTAAACTTTTGATTAGCTCAAACAAACCCAGATTCAGAAAAACTATCCCCC---TACGAATGTGGATTTGACCCTCTTGGCTCT---GCCCGACTACCC---TTCTCTATCCGATTCTTCCTA---GTAGCC------ATCCTATTCCTCCTCTTTGACCTAGAAATC---GCCCTTCTATTACCATTACCATGAGCTATCCAATTAGAATCTCCAACAACCACCCTAATCTGAGCTTCTACTCTTCTCCTCCTCCTAACACTAGGACTCATCTACGAATGAATCCAAGGCGGATTAGAATGAGCAGAATAA---
>NC_025612.1_Dinosauria_nd3_Loxops_coccineus
ATG---AAC---ATAATCCTG---TTTATACTAACCCTATCACTTACCTTAAGCATCTTACTGACCGCACTAAACTTTTGACTAGCACAAACAAACCCAGACTCAGAAAAACTATCCCCC---TATGAATGCGGGTTTGACCCCCTAGGATCT---GCTCGACTTCCA---TTTTCAATCCGATTCTTCCTG---GTGGCC------ATCCTATTCCTCCTGTTCGACCTAGAAATT---GCCCTACTCCTCCCACTCCCATGAGCCATCCAATTAGAATCCCCCACCACCACTCTAATTTGAACCTCCTTCCTCCTCCTACTACTAACACTAGGACTAATCTACGAATGAATCCAAGGAGGACTAGAATGGGCAGAATAG---
>NC_035673.1_Dinosauria_nd3_Sporophila_maximiliani
ATA---AAC---ATAATCCTA---TTCATACTAGCCCTATCCCTAACCCTAAGCATCCTCCTAACCACATTAAACTTTTGACTCGCCCAAATAACCCCGGACTCAGAAAAATTATCACCA---TACGAATGTGGATTCGACCCCTTAGGATCT---GCTCGACTCCCC---TTCTCAATCCGCTTCTTCCTA---GTAGCC------ATCCTCTTCCTCCTCTTCGACCTAGAAATT---GCCCTCCTCCTCCCACTACCCTGAGCCGTCCAACTACAATCCCCCACCACTACCCTAATATGAGCCTCTACACTCATCCTCCTCCTCACCCTAGGACTCGTGTACGAATGAATCCAAGGCGGACTAGAATGAGCAGAATAA---
>NC_025598.1_Dinosauria_nd3_Loxops_mana
ATG---AAC---ATAATCCTG---TTTATACTAACCCTATCACTTACCCTGAGCATCCTACTAACCGCACTAAACTTTTGACTAGCACAAATAAACCCAGACTCAGAAAAACTATCCCCC---TACGAATGTGGGTTCGACCCCCTAGGATCT---GCTCGACTTCCA---TTTTCAATCCGATTCTTCCTG---GTGGCC------ATCCTATTCCTCCTATTCGACCTAGAAATT---GCCCTACTCCTCCCACTCCCATGAGCCATTCAACTAGAATCCCCCACCACCACTCTAATCTGAACCTCCTTCCTCCTCCTTCTACTAACACTAGGGCTGATCTACGAATGAATCCAAGGGGGACTAGAATGGGCAGAATAG---
>NC_025601.1_Dinosauria_nd3_Paroreomyza_montana
ATG---AAC---ATAATCCTA---TTTATACTAACCCTATCACTCGCCCTAAGCATCCTACTAACCGCACTAAACTTCTGACTAGCCCAAATAAACCCAGACTCAGAAAAACTATCTCCC---TACGAATGTGGATTCGACCCCCTAGGATCC---GCCCGACTCCCA---TTTTCAATCCGATTTTTCCTA---GTAGCC------ATCCTATTCCTCCTGTTCGACCTAGAGATT---GCCCTACTACTACCACTTCCATGAGCCATCCAACTAGAATCCCCCACCACTACCCTAGTCTGAACCTCCTTCCTTCTCCTTCTTCTAACACTAGGACTAATTTATGAATGAATCCAAGGCGGGTTAGAATGAGCAGAATAA---
>NC_025602.1_Dinosauria_nd3_Himatione_sanguinea
ATG---AAC---ATAATCCTA---TTTATACTAACCCTATCACTTGCCCTAAGCATCTTACTAACCGCACTAAACTTTTGACTAGCCCAAATAAACCCAGACTCAGAAAAACTATCCCCC---TACGAATGTGGATTTGACCCCCTAGGATCC---GCTCGACTTCCA---TTCTCAATCCGATTCTTCCTA---GTAGCT------ATCCTATTTCTCCTATTCGACCTAGAAATT---GCCCTTCTCCTCCCACTTCCATGAGCCATCCAACTAGAATCCCCCACTACCACTTTAATATGAACCTCCTTCCTCCTCCTCCTACTAACGCTAGGACTAATTTACGAATGAATCCAAGGGGGATTAGAATGGGCAGAATAA---
>NC_025605.1_Dinosauria_nd3_Loxops_caeruleirostris
ATG---AAC---ATAATCCTA---TTTATACTAACCCTATCACTCACCTTAAGCATCTTACTAACCGCACTAAACTTTTGACTAGCACAAATAAACCCAGACTCAGAAAAACTATCCCCC---TATGAATGTGGATTCGACCCCCTAGGATCT---GCTCGACTTCCA---TTTTCAATCCGATTCTTCCTG---GTGGCC------ATTCTATTCCTCCTATTCGACCTAGAAATT---GCTTTACTCCTCCCACTCCCATGAGCCATCCAACTGGAATCCCCCACCACCACTCTAATCTGAACCTCCTTCCTCCTCCTTCTACTAACACTAGGACTAATCTACGAATGAATCCAAGGAGGACTAGAATGGGCAGAATAG---
>NC_025620.1_Dinosauria_nd3_Vestiaria_coccinea
ATG---AAC---ATAATCCTA---TTCATACTAACCCTATCACTTGCCCTAAGCATCTTACTAACCGCACTAAATTTCTGACTAGCACAAATAAACCCAGACTCAGAAAAACTATCCCCC---TACGAATGTGGGTTCGACCCCCTAGGATCC---GCTCGACTCCCA---TTTTCAATCCGATTCTTCCTA---GTAGCC------ATCCTATTTCTCCTGTTCGACCTAGAAATC---GCCCTACTCCTCCCACTCCCATGAGCCATCCAACTAGAATCCCCCACAACCACTTTAATATGAACCTCCTTCCTCCTCCTACTACTAACACTAGGACTAATCTACGAATGAATCCAAGGAGGGCTAGAATGAGCAGAATAA---
>NC_025622.1_Dinosauria_nd3_Hemignathus_parvus
ATG---AAC---ATAATCCTA---TTCATACTAACCCTATCACTTACCCTAAGCATCCTACTAACCGCACTAAACTTTTGACTAGCACAAATAAACCCAGACTCAGAAAAACTATCCCCC---TACGAATGTGGATTCGACCCCCTAGGATCC---GCTCGACTCCCA---TTCTCAATCCGATTCTTCCTG---GTAGCC------ATCCTATTCCTCCTATTCGATTTAGAAATT---GCCCTACTCCTCCCACTCCCATGAGCTATCCAACTAGAATCACCAACCACCACCCTAATCTGAACCTCCTTCCTCCTTCTTCTACTAACACTAGGACTAATCTACGAATGAATCCAAGGAGGATTAGAATGGGCAGAATAG---
>NC_025624.1_Dinosauria_nd3_Hemignathus_stejnegeri
ATG---AAC---ATAATCCTA---TTTATACTAACCCTATCACTCACCCTAAGCATTCTACTAACCGCACTAAACTTTTGATTAGCACAAATAAACCCAGACTCAGAAAAACTATCCCCC---TACGAATGTGGATTCGACCCCCTAGGATCT---GCTCGACTTCCA---TTCTCAATCCGATTCTTCCTA---GTAGCC------ATCCTATTCCTCCTATTCGACCTAGAAATT---GCCCTACTCCTTCCACTCCCATGAGCCATCCAACTAGAATCCCCCACCACCACCCTAATCTGAACCTCCTTCCTCCTCCTTTTACTAACACTAGGGCTAATCTACGAATGAATCCAAGGAGGCCTAGAATGAGCAGAGTAG---
>NC_025628.1_Dinosauria_nd3_Oreomystis_bairdi
ATG---AAC---ATAATCCTA---TTTATACTGACCCTATCACTTACCCTAAGCATCCTACTAACTGCACTAAACTTCTGACTAGCCCAAATAAACCCAGACTCAGAGAAACTATCCCCC---TACGAATGTGGGTTCGATCCCCTAGGGTCC---GCTCGACTTCCA---TTTTCAATTCGATTCTTCCTA---GTGGCC------ATCCTATTCCTCCTATTCGACTTAGAAATT---GCCCTACTCCTCCCACTTCCATGAGCTATCCAACTAGAATCCCCTACCACCACCCTAATCTGAACCTCCTTCCTCCTCATCCTCTTAACATTAGGGCTAATCTATGAATGAATACAAGGCGGATTAGAATGAGCAGAATAA---
>NC_031349.1_Dinosauria_nd3_Akialoa_obscura
ATG---AAC---ATAATTCTA---TTCATACTAACCTTATCACTCACCCTAAGCATTCTGCTGACCGCACTAAACTTTTGACTAGCACAAATAAACCCAGACTCAGAGAAACTATCCCCC---TACGAATGTGGATTCGACCCCCTAGGATCC---GCCCGACTTCCA---TTCTCAATCCGATTCTTCCTA---GTAGCC------ATTCTATTCCTCCTATTCGACCTAGAAATT---GCCCTACTCCTACCACTTCCATGAGCCATCCAGCTAGAATCTCCCACCACCACTCTAATCTGAACCTCCTTCCTCCTCCTTCTACTAACACTAGGACTAATCTACGAATGAATTCAAGGGGGGTTAGAATGAGCAGAATAA---
>NC_025604.1_Dinosauria_nd3_Leucosticte_brandti
ATA---AAC---ATAATCCTG---TTCATATTAACCCTATCACTCACCCTAAGCATCCTATTAACTATCCTAAACTTTTGACTCGCCCAAATAAACCCAGACTCAGAAAAACTATCCCCA---TATGAATGCGGATTCGATCCCCTAGGATCC---GCTCGACTTCCA---TTTTCAATCCGATTCTTCCTA---GTAGCC------ATCTTATTCCTCCTGTTCGACCTAGAAATC---GCCCTACTACTCCCACTACCATGGGCTGTCCAACTAGAATCCCCTACCACTACCCTGATCTGAACTTCCTTCCTGCTTCTTATCCTAACATTAGGTCTAATCTACGAGTGAATCCAAGGAGGACTAGAATGGGCAGAATAA---
>NC_025615.1_Dinosauria_nd3_Leucosticte_arctoa
ATA---AAC---ATAATCCTG---TTCATATTAACCCTATCACTCACCCTAAGCATCCTACTAACTATCCTAAACTTTTGACTCGCCCAAATAAACCCAGACTCAGAAAAACTATCCCCA---TATGAATGCGGATTCGATCCCCTAGGATCC---GCTCGACTCCCA---TTTTCAATTCGATTCTTCCTA---GTAGCC------ATCTTATTCCTCCTGTTCGACCTAGAAATC---GCTCTACTACTCCCACTGCCATGGGCCATCCAACTAGAATCCCCCACCACTACTCTAATCTGAACTTCCTTCCTGCTTCTTATCCTAACATTAGGGTTAATCTACGAATGAATCCAAGGAGGACTAGAATGAGCAGAATAA---
>NC_025608.1_Dinosauria_nd3_Hemignathus_flavus
ATG---AAC---ATAATCCTA---TTTATACTAACTCTGTCACTCACCCTAAGCGTCCTACTAACCGCACTAAACTTCTGACTAGCACAAATAAACCCAGACTCAGAAAAACTATCCCCC---TACGAATGTGGATTCGACCCCCTAGGATCT---GCTCGACTTCCA---TTCTCAATCCGATTCTTCCTG---GTGGCT------ATCCTATTCCTCCTATTCGACCTAGAAATT---GCCCTACTCCTCCCACTCCCATGAGCCATCCAACTAGAATCCCCCACCACTACCCTAATCTGAACCTCCTTCCTCCTCTTTTTACTAACACTAGGACTGATCTACGAATGAATCCAAGGGGGACTAGAATGAGCAGAATAG---
>NC_025630.1_Dinosauria_nd3_Pseudonestor_xanthophrys
ATG---AAC---ATAGTCCTA---TTTATACTGACTCTGTCACTCACCCTGAGTGCCCTACTAACCGCACTAAACTTTTGACTAGCACAAATAAACCCAGACTCAGAAAAATTGTCCCCA---TACGAATGTGGATTCGATCCCCTAGGGTCC---GCTCGACTTCCA---TTCTCAATCCGATTCTTCCTA---GTAGCC------ATCCTATTCCTCTTATTCGACCTAGAAATT---GCCCTACTCCTCCCACTCCCATGAGCTATTCAACTAGAATCTCCCACCACCACCCTAATTTGAACCTCCTTCCTACTCTTACTACTAACACTGGGACTGATCTACGAATGAATCCAAGGAGGACTAGAATGAGCAGAATAA---
>NC_025597.1_Dinosauria_nd3_Carpodacus_erythrinus
ATG---AAC---ACAATCCTA---TTCATACTGACTATATCGCTCGCCTTGAGCATCCTACTAACCACACTAAACTTTTGACTAGCCCAAATAAACCCAGACTCAGAAAAACTATCCCCC---TACGAATGCGGATTTGATCCCCTGGGATCT---GCCCGACTTCCA---TTCTCAATTCGATTCTTCCTA---GTAGCT------ATCCTATTCCTCCTATTCGACCTAGAAATT---GCCCTACTACTCCCGCTCCCATGAGCCATCCAACTAGAATCCCCTACCACTACCTTCATTTGAACCTCCTTCCTCATTCTACTCCTAACACTAGGGCTAATCTACGAATGAATTCAAGGCGGCCTAGAATGAGCAGAATAA---
>NC_025607.1_Dinosauria_nd3_Carpodacus_roseus
ATA---AAC---ATAATCCTA---TTCATACTAACCCTATCACTCACCCTAAGCATCCTACTAACCGCACTAAACTTTTGACTAGCCCAAATAAACCCAGACTCAGAAAAATTATCCCCC---TACGAATGCGGATTTGACCCCCTAGGATCC---GCCCGACTTCCA---TTCTCAATCCGATTCTTCCTA---GTGGCC------ATCCTATTCCTCCTATTCGACCTAGAAATC---GCCCTACTACTCCCACTTCCATGAGCCATCCAACTAGACTCCCCCACCACCACCCTAATCTGAACTTCCTTCCTCCTATCCCTCCTAACACTAGGGCTAATCTACGAATGAATTCAAGGCGGACTAGAATGAGCAGAATAA---
>NC_031353.1_Dinosauria_nd3_Psittirostra_psittacea
ATG---AAC---ATAATCCTA---TTTATACTAACCCTATCACTTATCCTGAGCATTCTACTAACCGCTCTAAACTTTTGACTAGCACAAATAAGCCCAGACTCAGAAAAACTATCTCCT---TACGAATGTGGATTCGACCCCCTAGGATCC---GCCCGACTCCCC---TTTTCAATCCGATTCTTCCTG---GTAGCC------ATCTTATTTCTCCTGTTCGACCTAGAAATC---GCCCTACTCCTCCCACTCCCATGAGCCATCCAACTAGAATCTCCCACCACCACCCTTATCTGAACCTCCTTTCTCCTCCTTCTACTAACGCTAGGACTAATCTATGAATGGGCCCAAGGGGGATTAGAATGAGCAGAATAA---
>NC_025618.1_Dinosauria_nd3_Cardinalis_cardinalis
ATA---AAC---ATAATCTCA---TTCATACTAACTCTATCACTGGCCCTAAGCATCCTTTTAACCGCACTAAACTTTTGACTCGCCCAAATAACCCCAGACTCTGAAAAACTATCTCCA---TACGAGTGCGGATTCGACCCCCTAGGATCT---GCCCGACTTCCT---TTCTCAATTCGCTTCTTCCTA---GTAGCC------ATCCTCTTCCTCCTCTTCGACCTAGAAATT---GCCCTACTCCTTCCACTCCCATGAGCCACCCAACTACAATCCCCTACTACAACCCTAATCTGAGCCTTTATACTTATCCTCCTCCTTACTCTAGGATTAGTGTACGAATGAATTCAAGGAGGACTAGAATGAGCAGAGTAA---
>NC_031819.1_Dinosauria_nd3_Prunella_strophiata
ATA---AAC---ATAATCCTA---TTCATATTCGCTCTATCACTGACCCTAAGCATCCTCCTGACCGCACTAAATTTTTGACTCGCCCAAATAAGCCCTGACTCAGAAAAACTATCCCCA---TACGAATGCGGTTTCGACCCCCTAGGATCC---GCACGACTCCCA---TTCTCAATCCGATTCTTCCTA---GTAGCC------ATCCTATTCCTCCTATTCGACTTAGAAATC---GCTCTGCTCCTACCCCTGCCATGAGCCATCCAACTCCAATCCCCCACCACTACCCTAATCTGAACCTTCCTACTAATCCTACTCCTCACACTAGGCCTGATCTACGAATGGATCCAAGGAGGATTAGAATGAGCAGAATAA---
>NC_007883.1_Dinosauria_nd3_Menura_novaehollandiae
ATC---AAC---ATAATCCTG---TTCATACTAATAACCTCCCTGACCCTCAGCCTCATCCTAACTGCACTAAACTTCTGATTAGCCCAAATAAACCCAGATCCAGAGAAACTATCCCCA---TACGAATGTGGCTTCGACCCCCTCGGGTCT---GCCCGCCTACCT---TTTTCCATTCGATTCTTCCTA---GTCGCA------ATCCTGTTCCTTCTATTCGACCTGGAAATC---GCCCTACTACTGCCACTCCCATGAGCAACCCAGCTACAATCACCAACCACCACCCTCCTATGAACATCCACCATCCTTCTACTGCTCACTCTAGGCCTCGTATATGAATGAATTCAAGGCGGCTTAGAATGAGCAGAATAA---
>NC_024048.1_Dinosauria_nd3_Fringilla_montifringilla
ATT---AAC---ATAATCCTG---TTCATATTAACTCTATCACTAACCCTAAGCATCCTCCTAACCATACTAAACTTCTGACTCGCCCAAATGAATCCCGACCCGGAAAAACTATCCCCA---TACGAATGCGGATTCGACCCCCTAGGGTCC---GCCCGACTTCCC---TTCTCCATCCGCTTCTTCCTA---GTAGCC------ATTCCATTCCTCTTATTCGACCTAGAAATC---GCCTTACTCCTCCCACTACCATGAGCCACTCAACTACAGTCCCCTACCACCACCCTAATATGAACCTCCTCCCTCATCCTCATCCTAACACTAGGACTGATCTACGAATGAATCCAAGGTGGACTAGAATGAGCCGAATAA---
>NC_025599.1_Dinosauria_nd3_Fringilla_coelebs
ATT---AAC---ATAATCCTG---TTCATACTAACCCTATCACTGACCCTAAGCATCCTACTAACTATACTAAACTTCTGACTCGCCCAAATAAACCCCGACCCAGAAAAATTATCCCCA---TACGAATGCGGATTCGACCCCCTAGGATCT---GCCCGACTACCC---TTCTCCATCCGCTTCTTCCTA---GTAGCC------ATCCTATTCCTCCTATTCGACCTAGAAATC---GCCCTACTCCTCCCACTTCCATGAGCCACCCAACTACAATCCCCCACCACCACTCTAATATGAACTTCCTCCCTCATCCTCATCCTTACATTAGGACTAATCTACGAATGAATCCAAGGCGGACTAGAATGAGCCGAATAA---
>NC_029137.1_Dinosauria_nd3_Anthus_novaeseelandiae
ATG---AAC---ATAATCCTA---TTCATACTAACCTTATCACTAACCCTAAGCATCCTCCTCACCGCACTAAATTTCTGACTTGCCCAAATAAACCCAGACCCGGAAAAACTGTCTCCG---TACGAATGCGGATTTGACCCTCTAGGGTCC---GCTCGTCTTCCT---TTTTCAGTCCGCTTCTTCCTA---GTAGCC------ATCCTATTCCTCCTATTCGACCTAGAAATC---GCCCTACTCCTCCCACTACCATGAGCCACCCAACTACAATCACCCATCACCACCCTAATCTGGGCCTCCTCTCTCATTCTCCTCCTCACTATTGGCCTAGTGTACGAATGAGCCCAAGGCGGACTAGAATGGGCAGAATAA---
>NC_041109.1_Dinosauria_nd3_Anthus_richardi
ATG---AAC---ATAATTCTG---TTCATACTAGCCTTATCACTAACCCTAAGCATCCTCCTCACTGCACTAAATTTCTGACTTGCCCAAATAAACCCTGACCCAGAAAAACTATCCCCA---TACGAATGCGGATTTGACCCCCTAGGATCT---GCCCGCCTTCCC---TTCTCGATCCGCTTTTTTCTA---GTAGCC------ATTCTATTCCTCCTATTCGACCTAGAAATT---GCCCTACTCCTCCCACTACCATGAGCCACTCAGCTGCAATCACCCACCACTACCCTAATTTGAGCCTCTTCCCTCATCCTCCTCCTCACACTAGGCCTAGTGTACGAATGAGCTCAAGGCGGATTAGAATGAGCAGAATAA---
>NC_027284.1_Dinosauria_nd3_Prunella_montanella
ATA---AAC---ATAATCCTA---TTCATATTTATTTTATCACTGACCCTGAGCATTCTCCTAACCGCACTAAATTTTTGACTCGCCCAAATAAACCCTGACTCAGAAAAGCTATCCCCA---TACGAATGCGGCTTCGACCCCCTAGGATCC---GCACGACTCCCA---TTTTCAATCCGATTCTTCCTA---GTAGCC------ATCCTATTCCTCCTGTTCGACTTAGAAATC---GCTCTACTCCTGCCCCTACCATGAGCCACCCAACTCCAATCCCCTACCACCACCTTAGTCTGAGCCTCCCTACTCATTGTACTTCTCACACTGGGCCTAATCTACGAATGAATCCAAGGAGGGTTAGAATGAGCAGAATAA---
>NC_035747.1_Dinosauria_nd3_Prunella_fulvescens
ATA---AAC---ATAATCCTA---TTCATATTCATCTTATCATTGACCCTGAGCATTCTCCTAACCGCACTAAATTTTTGACTCGCCCAAATAAACCCTGACTCAGAAAAACTATCTCCA---TACGAATGTGGTTTCGACCCCCTAGGATCC---GCACGTCTCCCA---TTCTCAATCCGATTCTTCCTA---GTAGCC------ATCCTATTCCTCCTATTCGACTTAGAAATT---GCTCTACTCCTACCCTTACCATGAGCCACCCAACTCCAATCCCCCACCACTACCCTAGTTTGAGCCTTCCTACTAATTTTACTCCTCACACTAGGCCTAATCTACGAATGAATCCAAGGGGGATTAGAGTGAGCAGAATAA---
>NC_028336.1_Dinosauria_nd3_Turnagra_capensis
ATG---AAC---ATAATTCTA---TTCATAATCACCGCATCTCTAACTCTCAGTATTATCCTAACTGCGCTAAATTTCTGACTAGCCCAGATAAACCCAGACTCAGAGAAACTATCCCCA---TACGAATGCGGCTTCGACCCCCTGGGGTCC---GCCCGGCTGCCA---TTTTCAATTCGATTTTTCCTA---GTAGCA------ATCTTATTTTTACTATTCGACCTAGAAATT---GCCCTCCTACTACCACTGCCATGAGCCACTCAACTCCAAACCCCTACCACCACACTAATATGGGCTTCTATCCTAATCCTCCTACTTACCTTAGGACTGATTTATGAATGAATCCAAGGAGGACTAGAATGAGCAGAATAA---
>NC_027933.1_Dinosauria_nd3_Motacilla_cinerea
ATT---AAC---ATAATCCTA---TTCATATTCACCCTATCACTAGCCCTAAGCATCCTCCTAACTACACTAAACTTCTGATTAGCCCAAATAAACCCAGACTCAGAAAAACTATCCCCA---TACGAATGTGGCTTTGACCCCCTAGGGTCC---GCTCGCCTCCCC---TTTTCAATCCGCTTTTTCCTG---GTAGCC------ATCCTATTCCTCCTATTCGACCTAGAAATC---GCCCTACTCCTACCACTACCATGAGCTACCCAACTACAATCCCCCACTACCACCCTAATTTGGGCCTCCTCACTCATCTTCCTCCTTACGCTGGGACTAGTATACGAATGACTTCAAGGAGGCTTAGAGTGAGCAGAGTAA---
>NC_029229.1_Dinosauria_nd3_Motacilla_alba
ATT---AAC---ATAGTCCTA---TTCATATTCACCCTATCACTAGCCCTAAGCATCCTCCTAACTACACTAAACTTCTGATTAGCCCAAATAAACCCAGACTCAGAGAAACTATCCCCA---TACGAATGCGGCTTTGACCCCCTAGGATCC---GCTCGCCTCCCA---TTTTCAATCCGCTTTTTCCTA---GTAGCC------ATCCTATTCCTCCTATTCGACCTAGAAATC---GCCCTACTCCTTCCACTGCCATGAGCCACCCAATTACAATCCCCCACTACCACCCTAATTTGGGCCTCCTCACTCATCTTCCTCCTTACGCTAGGACTAGTATACGAATGACTTCAAGGGGGTTTAGAGTGAGCAGAATAA---
>NC_029475.1_Dinosauria_nd3_Lonchura_striata
ATA---AAC---ATAATCATA---TTCATATTCATCCTATCCACATCCCTAAGCATTATCCTAACCACCCTAAACTTCTGATTAGCCCAAATTAACCCAGACTCAGAAAAACTATCCCCA---TACGAATGCGGATTCGACCCCCTAGGATCC---GCCCGCTTACCA---TTCTCAATCCGCTTCTTCCTA---GTAGCC------ATCCTATTCCTACTATTCGACCTAGAAATC---GCCCTACTACTACCCCTACCATGAGCAATCCAACTTCAATCCCCCACCACCACCCTAATATGAGCCTCCACACTAATTCTCTTACTAACACTAGGACTCGTATACGAATGAACCCAAGGAGGACTAGAATGAGCGGAATAA---
>NC_036397.1_Dinosauria_nd3_Lonchura_caniceps
ATA---AAC---ATAATCATA---TTCATATTCACCCTATCCACAGCCCTAAGCATTATCCTGACCACCCTAAACTTCTGACTAGCCCAAATCAACCCAGACTCAGAGAAACTATCCCCA---TATGAATGTGGATTCGACCCCCTAGGATCT---GCCCGACTACCG---TTCTCAATTCGCTTCTTCCTA---GTAGCC------ATCCTATTCCTACTATTCGACCTAGAAATC---GCCCTACTACTGCCCCTACCATGAGCAACCCAACTTCAATCCCCAACCACCACTTTAATATGAGCATCCACACTAATCCTCCTACTAACACTAGGACTCGTATACGAATGAACCCAAGGAGGACTAGAATGAGCAGAATAA---
>NC_036398.1_Dinosauria_nd3_Lonchura_castaneothorax
ATA---AAC---ATAATCATA---TTCATATTCACCCTATCCACAGCCCTAAGCATTATCCTGACCACCCTAAACTTCTGACTAGCTCAAATCAACCCAGACTCAGAGAAGCTATCCCCA---TACGAATGTGGATTCGACCCCCTAGGATCT---GCCCGACTACCA---TTCTCAATTCGCTTCTTCCTA---GTAGCC------ATCCTATTCCTACTATTCGACCTAGAAATC---GCCCTACTACTGCCCCTACCATGAGCAACCCAACTTCAATCTCCCACCACCACTCTAATATGAGCATCCACACTAATCCTCCTACTAACACTAGGACTCGTATACGAATGAACCCAAGGAGGACTAGAATGAGCAGAATAA---
>NC_036399.1_Dinosauria_nd3_Lonchura_flaviprymna
ATA---AAC---ATAATCATA---TTCATATTCACCCTATCCACAGCCCTAAGCATTATCCTGACCACCCTAAACTTCTGACTAGCTCAAATCAACCCAGACTCAGAGAAGCTATCCCCA---TACGAATGTGGATTCGACCCCCTAGGATCT---GCCCGACTACCA---TTCTCAATTCGCTTCTTCCTA---GTAGCC------ATCCTATTCCTACTATTCGACCTAGAAATC---GCCCTACTACTGCCCCTACCATGAGCAACCCAACTTCAATCTCCCACCACCACTCTAATATGAGCATCCACACTAATCCTCCTACTAACACTAGGACTCGTATACGAATGAACCCAAGGAGGACTAGAATGAGCAGAATAA---
>NC_036400.1_Dinosauria_nd3_Lonchura_forbesi
ATA---AAC---ATAATCATA---TTCATATTCACCCTATCCACAGCCCTAAGCATTATCCTGACCACCCTAAACTTCTGACTAGCTCAAATCAACCCAGACTCAGAGAAACTATCCCCA---TACGAATGTGGATTCGACCCCCTAGGATCT---GCCCGACTACCG---TTCTCAATTCGCTTCTTCCTA---GTAGCC------ATCCTATTCCTACTATTCGACCTAGAAATC---GCCCTACTACTGCCCCTACCATGAGCAACCCAACTTCAATCTCCCACCACCACTCTAATATGAGCATCCACACTAATCCTCCTACTAACACTAGGACTCGTATACGAATGAACCCAAGGAGGACTAGAATGAGCAGAATAA---
>NC_036401.1_Dinosauria_nd3_Lonchura_grandis
ATA---AAC---ATAATCATA---TTCATATTCACCCTATCCACAGCCCTAAGCATTATCCTGACCACCCTAAACTTCTGACTAGCTCAAATCAACCCAGACTCAGAGAAACTATCCCCA---TATGAATGTGGATTCGACCCCCTAGGATCT---GCCCGACTACCG---TTCTCAATTCGCTTCTTCCTA---GTAGCC------ATCCTATTCCTACTATTCGACCTAGAAATC---GCCCTACTACTGCCCCTACCATGAGCAACCCAACTTCAATCCCCAACCACCACTTTAATATGAGCATCCACACTAATCCTCCTACTAACACTAGGACTCGTATACGAATGAACCCAAGGAGGACTAGAATGAGCAGAATAA---
>NC_036402.1_Dinosauria_nd3_Lonchura_hunsteini
ATA---AAC---ATAATCATA---TTCATATTCACCCTATCCACAGCCCTAAGCATTATCCTGACCACCCTAAACTTCTGACTAGCTCAAATCAACCCAGACTCAGAGAAACTATCCCCA---TACGAATGTGGATTCGACCCCCTAGGATCT---GCCCGACTACCG---TTCTCAATTCGCTTCTTCCTA---GTAGCC------ATCCTATTCCTACTATTCGACCTAGAAATC---GCCCTACTACTGCCCCTACCATGAGCAACCCAACTTCAATCTCCCACCACCACTCTAATATGAGCATCCACACTAATCCTCCTACTAACACTAGGACTCGTATACGAATGAACCCAAGGAGGACTAGAATGAGCAGAATAA---
>NC_036403.1_Dinosauria_nd3_Lonchura_grandis_x_Lonchura_castaneothorax
ATA---AAC---ATAATCATA---TTCATATTCACCCTATCCACAGCCCTAAGCATTATCCTGACCACCCTAAACTTCTGACTAGCTCAAATCAACCCAGACTCAGAGAAGCTATCCCCA---TACGAATGTGGATTCGACCCCCTAGGATCT---GCCCGACTACCA---TTCTCAATTCGCTTCTTCCTA---GTAGCC------ATCCTATTCCTACTATTCGACCTAGAAATC---GCCCTACTACTACCCCTACCATGAGCAACCCAACTTCAATCTCCCACCACCACCCTAATATGAGCATCCACACTAATCCTCCTACTAACACTAGGACTCGTATACGAATGAACCCAAGGAGGACTAGAATGAGCAGAATAA---
>NC_036404.1_Dinosauria_nd3_Lonchura_melaena
ATA---AAC---ATAATCATA---TTCATATTCACCCTATCCGCAGCCCTAAGCATTATCCTGACCACCCTAAACTTCTGACTAGCTCAAATCAACCCAGACTCAGAGAAACTATCTCCA---TACGAATGTGGATTCGACCCCCTAGGATCT---GCCCGACTACCA---TTCTCAATTCGCTTCTTCCTA---GTAGCC------ATCCTATTCCTACTATTCGACCTAGAAATC---GCCCTACTACTGCCCCTACCATGAGCAACCCAACTTCAATCTCCCACCACCACTCTAATATGAGCATCCACACTAATCCTCCTACTAACACTAGGACTAGTATACGAATGAACCCAAGGAGGACTAGAATGAGCAGAATAA---
>NC_036405.1_Dinosauria_nd3_Lonchura_nevermanni
ATA---AAC---ATAATCATA---TTCATATTCACCCTATCCACAGCCCTAAGCATTATCCTGACCACCCTAAACTTCTGACTAGCTCAAATCAACCCAGACTCAGAGAAGCTATCCCCA---TACGAATGTGGATTCGACCCCCTAGGATCT---GCCCGACTACCA---TTCTCAATTCGCTTCTTCCTA---GTAGCC------ATCCTATTCCTACTATTCGACCTAGAAATC---GCCCTACTACTGCCCCTACCATGAGCAACCCAACTTCAATCTCCCACCACCACTCTAATATGAGCATCCACACTAATCCTCCTACTAACACTAGGACTCGTATACGAATGAACCCAAGGAGGACTAGAATGAGCAGAATAA---
>NC_036406.1_Dinosauria_nd3_Lonchura_nigerrima
ATA---AAC---ATAATCATA---TTCATATTCACCCTATCCACAGCCCTAAGCATTATCCTGACCGCCCTAAACTTCTGACTAGCTCAAATCAACCCAGACTCAGAGAAACTATCCCCA---TACGAATGTGGATTCGACCCCCTAGGATCT---GCCCGACTACCG---TTCTCAATTCGCTTCTTCCTA---GTAGCC------ATCCTATTCCTACTATTCGACCTAGAAATC---GCCCTACTACTGCCCCTACCATGAGCAACCCAACTTCAATCTCCCACCACCACTCTAATATGAGCATCCACACTAATCCTCCTACTAACACTAGGACTCGTATACGAATGAACCCAAGGAGGACTAGAATGAGCAGAATAA---
>NC_036407.1_Dinosauria_nd3_Lonchura_spectabilis
ATA---AAC---ATAATCATA---TTCATATTCACCCTATCCACAGCCCTAAGCATTATCCTGACCACCCTAAACTTCTGACTAGCTCAAATCAACCCAGACTCAGAGAAACTATCCCCA---TACGAATGTGGATTCGACCCCCTAGGATCT---GCCCGACTACCG---TTCTCAATTCGCTTCTTCCTA---GTAGCC------ATCCTATTCCTACTATTCGACCTAGAAATC---GCCCTACTACTGCCCCTACCATGAGCAACCCAACTTCAATCTCCCACCACCACTCTAATATGAGCATCCACACTAATCCTCCTACTAACACTAGGACTCGTATACGAATGAACCCAGGGAGGACTAGAATGAGCAGAATAA---
>NC_036408.1_Dinosauria_nd3_Lonchura_stygia
ATA---AAC---ATAATCATA---TTCATATTCACCCTATCCACAGCCCTAAGCATTATCCTGACCACCCTAAACTTCTGACTAGCTCAAATCAACCCAGACTCAGAGAAACTATCCCCA---TATGAATGTGGATTCGACCCCCTAGGATCT---GCCCGACTACCG---TTCTCAATTCGCTTCTTCCTA---GTAGCC------ATCCTATTCCTACTATTCGACCTAGAAATC---GCCCTACTACTGCCCCTACCATGAGCAACCCAACTTCAATCCCCAACCACCACTTTAATATGAGCATCCACACTAATCCTCCTACTAACACTAGGACTCGTATACGAATGAACCCAAGGAGGACTAGAATGAGCAGAATAA---
>NC_029837.1_Dinosauria_nd3_Regulus_regulus
ATA---AAC---ATAATTTTA---TTTATATTTGCCTTCTCCCTCATCCTAAGCCTAGTCCTAACCGCCCTAAATTTTTGGCTCGCCCAAATAAACCCAGATTCAGAGAAACTATCCCCC---TACGAATGTGGATTCGACCCCCTAGGATCC---GCCCGCCTACCA---TTCTCAATCCGATTCTTCCTA---GTGGCC------ATTCTATTTCTGCTATTCGACCTAGAAATT---GCTCTCCTACTCCCACTCCCATGAGCCACCCAGCTCCAATCTCCCTCTACCACACTAACCTGAGCCTCTACACTAATTTTATTACTAACTCTAGGATTAGTATATGAATGAACCCAAGGAGGACTAGAGTGGGCAGAATAA---
>NC_028036.1_Dinosauria_nd3_Lonchura_punctulata
ATA---AAC---ATAATCATA---TTCATATTCACCTTATCAACAGCCCTAAGCATCATCCTAACCACCTTAAACTTCTGACTAGCCCAAATCAACCCAGACTCAGAAAAACTATCCCCA---TACGAATGTGGATTCGACCCCCTAGGATCC---GCTCGACTACCA---TTCTCAATTCGCTTTTTCCTA---GTAGCC------ATTCTATTCCTACTATTTGACCTAGAAATC---GCCCTACTACTACCCCTACCATGAGCAGTTCAACTTCAATCTCCCATCACCACCCTAACATGAGCCTCCACACTAATCCTCCTACTAACACTAGGGCTAGTTTACGAATGAACCCAAGGAGGCCTAGAATGAGCAGAATAA---
>NC_036396.1_Dinosauria_nd3_Lonchura_leucosticta
ATA---AAC---ATAATCGTA---TTCATATTCACTCTATCTACGGCCCTAAGCATTATCCTAACCGCCCTAAACTTCTGACTAGCCCAAATAAACCCAGACCCAGAAAAACTATCCCCA---TACGAATGTGGATTCGACCCCCTGGGGTCC---GCCCGACTACCA---TTCTCAGTTCGATTCTTCCTA---GTAGCC------ATCCTATTCCTACTATTCGACCTAGAAATC---GCCCTACTACTCCCCCTACCATGAGCAGTTCAACTCCAATCCCCTACCACCACCCTAGCATGAGCCTCCGCACTAATCCTATTACTAACACTAGGACTCGTATACGAATGAACCCAGGGGGGCCTAGAATGAGCAGAGTAA---
>NC_028441.1_Dinosauria_nd3_Padda_oryzivora
ATA---AAC---ATAATCATA---TTCATATTCACCCTATCCGCAACCCTAAGCATTGCCCTAACCACCCTAAACTTCTGACTAGCCCAAATAAACCCAGATCCAGAAAAACTATCTCCA---TACGAATGTGGATTCGACCCCCTAGGATCC---GCCCGACTACCA---TTCTCAATTCGATTCTTCCTA---GTAGCC------ATTCTATTCCTACTATTTGACCTAGAAATC---GCCCTACTACTTCCCCTACCATGAGCCATTCAACTCCAATCCCCTACCATTACCCTAACATGAGCCTCCACACTGATCCTATTACTAACACTAGGACTCGTATACGAATGAACCCAAGGAGGACTAGAATGAGCAGAATAA---
>NC_028188.1_Dinosauria_nd3_Turdus_merula
ATG---AAT---ATAATCCTA---TTCATAATCATCCTGTCCCTAACCCTAAGCATCATCCTGACCGCCCTAAACTTTTGACTCGCCCAAATAAACCCAGACTCAGAAAAACTATCCCCA---TACGAATGCGGATTTGACCCGCTAGGCTCT---GCCCGCCTCCCA---TTTTCCATCCGATTCTTTCTA---GTTGCC------ATCCTATTCCTCCTGTTCGACCTAGAAATT---GCCCTCCTCCTACCTCTACCATGAGCCATCCAACTCCAACACCCCACCATCACACTAATCTGAGCCTCAGCCCTAATCCTCCTCCTCACACTAGGACTAACCTATGAATGAGCCCAAGGAGGCCTAGAATGAGCAGAATAA---
>NC_028273.1_Dinosauria_nd3_Turdus_eunomus
ATG---AAT---ATAATCCTA---TTCATAATTATTCTATCCCTGGCCCTAACCATCGTCTTAACCGCCCTGAACTTTTGACTCGCCCAAATAAACCCAGACTCAGAAAAACTATCCCCA---TACGAATGTGGATTTGACCCACTAGGCTCC---GCCCGCCTCCCA---TTTTCCATCCGATTCTTCCTA---GTCGCC------ATCCTATTCCTCCTGTTCGACCTAGAAATT---GCCCTCCTACTCCCTCTACCATGAGCCACCCAACTCCAACACCCCACCATCACACTAATCTGAGCCTCAGTCCTAATCCTCCTGCTCACACTAGGGTTAATCTACGAATGGGCTCAAGGAGGCCTAGAATGGGCAGAATAA---
>NC_041095.1_Dinosauria_nd3_Turdus_kessleri
ATG---AAT---ATAATCTTA---TTCATAATCATCCTATCTCTAGCTCTAACCACCGCCTTAACCGCCCTGAACTTCTGACTCGCTCAAATAAACCCAGACTCAGAAAAACTATCCCCA---TACGAATGTGGATTTGACCCACTAGGCTCT---GCACGCCTTCCA---TTTTCCATCCGATTCTTCCTA---GTCGCC------ATCCTATTCCTCCTGTTCGACCTAGAAATC---GCCCTCCTACTCCCCCTGCCATGAGCCACTCAACTCCAACATCCCACCATCACACTAATCTGAGCCTCAGTTCTAATCCTCCTCCTCACGCTAGGATTAATCTACGAATGAACTCAAGGAGGCCTAGAGTGGGCAGAATAA---
>NC_029703.1_Dinosauria_nd3_Motacilla_lugens
ATT---AAC---ATAGTCCTA---TTCATATTCACCCTATCACTAGCCCTAAGCATCCTCCTAACTACACTAAACTTCTGATTAGCCCAAATAAACCCAGACTCAGAGAAACTATCCCCA---TACGAATGTGGCTTTGACCCACTAGGGTCC---GCCCGGCTGCCA---TTTTCAATTCGATTCTTCCTA---GTAGCA------ATCCTATTTCTACTATTTGACCTAGAAATC---GCTCTACTACTACCACTACCATGAGCCATCCAGCTTCAATCCCCTACTATCACACTAATATGAGCCTCCATCCTCATCCTCCTGCTCACCCTAGGCCTAGTCTATGAGTGAATTCAAGGAGGACTAGAGTGGGCAGAATAA---
>NC_041197.1_Dinosauria_nd3_Artamus_cinereus
ATG---AAC---ATAGTCCTA---TTCATGATCATCCTATCATTAGGCCTAAGCATCCTCTTAACCGCATTAAACTTCTGACTAGCCCAAATCAACCCCGACTCAGAAAAACTATCCCCG---TACGAATGCGGCTTTGACCCCCTAGGATCC---GCCCGGCTCCCA---TTTTCAATTCGATTTTTCCTA---GTAGCT------ATTCTATTCTTACTCTTTGACTTAGAAATC---GCCCTATTACTCCCCCTACCCTGAGCCATCCAATTACAAACCCCCACTATTACCTTAATATGAGCCTCCATTTTAATCCTCCTACTCACCCTAGGCCTAATCTACGAATGAGCCCAAGGAGGACTAGAATGAGCAGAATAA---
>NC_010228.1_Dinosauria_nd3_Sylvia_atricapilla
ATG---AAC---ATAATCCTG---CTCATAATAGCTATATCCCTAACCCTAAGCATCCTTTTAACAGCACTTAACTTTTGATTATCCCAAATGAACCCAGACTCTGAAAAATTATCACCA---TACGAATGCGGTTTTGACCCCTTAGGCTCC---GCACGCCTGCCC---TTTTCGATTCGATTTTTCCTA---GTAGCT------ATCCTCTTCCTACTATTCGACCTAGAAATC---GCCCTCCTCTTACCCCTACCATGAGCTACCCAACTTCAAACCCCTACCCTAACCTTAACCTCAGCCTTAACTCTCATCCTTCTCCTCACTCTGGGCCTAATCTACGAATGGGTCCAAGGAGGATTAGAATGGGCCGAATA!---
>NC_017601.1_Dinosauria_nd3_Saundersilarus_saundersi
------------ATAATCACA---TTCATACTAACCTTATCCCTCGCCCTAAGCATTGTCCTTACTACATTAAACTTCTGACTGGCCCAAATAAACCCAGATACAGAAAAACTATCCCCA---TACGAATGCGGATTTGACCCGCTCGGGTCT---GCCCGACTCCCA---TTCTCCATCCGCTTTTTCCTC---GTAGCA------ATCCTTTTCCTATTGTTTGACTTAGAAATT---GCACTCCTACTCCCCCTCCCATGAGCCGTACAACTCCAATCACCCACCCTTACCTTAACTTGGGCCTCTACCATCATCATTCTACTTACTCTGGGGCTAATCTATGAGTGAATACAAGGTGGCCTAGAATGAGCAGAATAA---
>NC_025649.1_Dinosauria_nd3_Chroicocephalus_ridibundus
------------ATAATCACA---TTCATACTAACCCTCTCCCTTGCCCTAAGCATTATCCTCACCACATTAAACTTCTGACTGGCTCAAATAAACCCGGACCCGGAAAAACTATCCCCA---TACGAATGCGGATTTGACCCACTCGGATCC---GCCCGACTCCCA---TTCTCCATTCGCTTCTTCCTC---GTAGCA------ATCCTTTTCCTACTATTTGACTTAGAAATT---GCACTCCTACTCCCCCTTCCATGAGCCGTACAACTCCAATCACCCACCCTTACTCTAATTTGAGCCTCCACCATCATCATTCTACTTACTCTAGGGTTAATCTACGAGTGAATACAAGGTGGCCTAGAATGAGCAGAATAA---
>NC_015114.1_Dinosauria_nd3_Leiothrix_argentauris
ATG---AAC---ATAATTACA---TTCATAATTGCCCTATCCCTAACCCTAAGTCTCATCCTAACTGCACTGAACTTCTGAATCGCCCAAATAAACCCAGATGCAGAAAAGCTATCCCCC---TACGAATGCGGTTTCGACCCACTGGGTTCT---GCTCGACTACCA---TTCTCAATCCGATTCTTCTTG---GTAGCT------ATCCTCTTTCTCCTATTTGACCTAGAAATC---GCCCTCCTCCTTCCCTTACCATGAGCCACCCAACTCCAAAATCCCACCACCACACTTACCTGAGCATCCATCCTGATCCTCCTCCTCACTCTAGGGCTAGTATACGAATGAATCCAAGGAGGACTAGAATGGGCAGAATAA---
>NC_020427.1_Dinosauria_nd3_Leiothrix_lutea
ATG---AAC---ATAATTACA---TTCATAATTACCCTATCCCTAACCTTAAGCCTCATCCTAACCGCACTGAACTTCTGAATCGCCCAAATGAACCCCGATGCAGAAAAACTATCCCCC---TACGAGTGTGGCTTTGACCCACTAGGCTCT---GCTCGACTGCCA---TTCTCAATCCGATTCTTCCTA---GTAGCC------ATCCTCTTCCTCCTATTCGACCTAGAAATC---GCCCTTCTCCTCCCCCTACCATGAGCCACCCAACTCCAAAACCCCACCACCACACTCACCTGAGCATCCATCCTAATCCTCCTCCTCACTCTGGGACTAGTATACGAATGAATCCAAGGAGGACTAGAATGAGCAGAGTAA---
>NC_034353.1_Dinosauria_nd3_Garrulax_formosus
ATG---AAC---ATAATCACA---TTTATAATCTCCCTCTCCTTAACCCTAAGCCTCATCCTAACCGCATTAAACTTCTGAATCGCCCAAATAAACCCAGACTCAGAAAAACTATCACCA---TACGAATGCGGCTTCGACCCACTAGGCTCC---GCCCGGCTGCCT---TTCTCAATCCGATTCTTCCTA---GTAGCC------ATCCTATTCCTACTATTTGACTTAGAGATC---GCCCTCCTACTCCCTCTCCCATGAGCTACCCAACTCCAAAACCCCACTACCACACTAACATGAGCCTCTATCCTAATTCTCCTCCTCACCCTAGGACTAGTATACGAATGAATTCAAGGGGGCCTAGAATGAGCAGAAT!!---
>NC_034373.1_Dinosauria_nd3_Trochalopteron_elliotii
ATG---AAC---ATAATCACA---TTCATAATCACCCTCTCCCTGACCCTAAGCCTCATCTTAACCGCACTAAACTTCTGAATCGCCCAAATAAACCCAGACTCAGAAAAACTATCACCA---TACGAATGCGGTTTCGACCCACTAGGCTCC---GCCCGGCTGCCC---TTTTCAATTCGATTCTTCCTA---GTAGCC------ATCCTATTCCTGCTATTCGACCTAGAAATT---GCCCTCCTCCTCCCCCTCCCATGAGCTACCCAACTCCAAAACCCCACTACCACACTAATATGAGCTTCCATCCTCATTCTCCTCCTCACTCTAGGGCTAGTATACGAATGAATCCAAGGAGGGTTAGAATGAGCAGAAT!!---
>NC_020429.1_Dinosauria_nd3_Garrulax_canorus
ATG---AAC---ATAATCACA---TTCATAATCACCCTATCCCTAACTCTAAGCCTTCTCCTAACCGCACTAAACTTCTGAATTGCCCAAATAAACCCAGACTCAGAAAAACTATCTCCA---TACGAATGCGGCTTCGACCCACTAGGCTCC---GCCCGACTCCCC---TTTTCAATCCGATTTTTCTTG---GTAGCC------ATCCTATTCCTGCTATTCGACCTAGAAATC---GCCCTCCTACTCCCCCTCCCATGAGCCACCCAGCTCCAAGACCCCATCACCACACTAATCTGGACCTCCATCCTAATCCTCCTCCTCACCCTAGGACTAGTATACGAATGAATTCAAGGGGGACTAGAATGAGCAGAATA!---
>NC_026068.1_Dinosauria_nd3_Garrulax_perspicillatus
ATG---AAC---ATAATCACA---TTCATAATCACCCTATCCCTCACCCTAAGCCTTGCCCTAACCGCATTAAACTTCTGAATCGCCCAAATGAACCCAGACTCAGAAAAACTATCACCC---TACGAATGCGGCTTCGACCCACTCGGCTCC---GCCCGGCTGCCC---TTCTCAATCCGATTTTTCCTA---GTAGCT------ATCCTCTTCCTTCTATTCGACCTAGAAATC---GCCCTTCTACTCCCCCTCCCATGAGCCACCCAACTCCAGGACCCCATTACCACGCTAATCTGAGCATCTATCCTAATCCTTCTCCTCACCCTAGGACTAGTGTACGAATGAGTCCAAGGGGGCTTAGAATGGGCAGAATA!---
>NC_028186.1_Dinosauria_nd3_Garrulax_sannio
ATG---AAC---ATAATCACA---TTCATAATCATACTATCCCTCACCCTAAGTCTCGCCCTAACCGCACTAAACTTCTGAATTGCCCAAATAAACCCAGACTCAGAAAAACTATCACCC---TACGAGTGCGGCTTCGACCCACTCGGCTCC---GCCCGGCTGCCC---TTCTCAATCCGATTCTTCCTA---GTAGCT------ATCTTGTTTCTCCTATTCGACCTAGAAATC---GCCCTCCTACTCCCCCTCCCATGAGCCACCCAACTCCAAGACCCTACCACCACACTAATCTGAGCCTCCGTACTAATCCTTCTCCTCACCCTAGGTCTAGTGTACGAGTGAGTCCAAGGAGGTCTGGAATGAGCAGAATA!---
>NC_015232.1_Dinosauria_nd3_Cyanoptila_cyanomelana
ATG---AAC---ATAATCATA---TTCATAATCACCCTATCCCTAACCCTAAGCATTGCTTTAACAGCCCTAAACTTCTGACTAGCCCAAATAACCCCAGACTCAGAAAAGCTGTCCCCG---TACGAATGCGGATTCGACCCCCTAGGATCT---GCCCGACTCCCC---TTTTCAATCCGATTCTTCCTG---GTAGCC------ATTCTATTTCTACTTTTCGACCTAGAAATT---GCCTTACTACTCCCCCTGCCATGAGCAACACAACTTCAATCGCCCACAACTACCCTAACCTGAACGTCCATCCTCATCCTCCTGCTCACCCTAGGCCTAGTATATGAATGAATCCAAGGAGGACTAGAATGAGCAGAATAA---
>NC_037153.1_Dinosauria_nd3_Sicalis_olivascens
ATA---AAC---ATAATCCTA---TTCATACTAACCCTGTCACTCACCCTAAGTATCCTCTTAACTGCATTAAACTTTTGACTAGCCCAAATGACCCCGGACTCAGAAAAACTATCCCCA---TACGAATGCGGATTCGACCCCTTAGGATCC---GCCCGACTCCCT---TTCTCCATCCGATTCTTCCTG---GTGGCT------ATTCTCTTCCTCTTATTCGACCTGGAAATC---GCCCTACTCCTACCACTACCATGAGCCACCCAACTACAATCCCCTACCACTACCCTAACCTGAACCTCCGTACTTATCCTACTCCTCACCCTAGGACTAATCTACGAATGAATCCAAGGCGGGTTAGAATGGGCAGAATAA---
>NC_029769.1_Dinosauria_nd3_Pomatorhinus_ruficollis
ATG---AAC---ATAATCACA---TTCATAATCGCCCTATCCCTGGCTCTAAGCATCGCCCTAACCGCGCTCAACTTCTGACTAGCCCAAATAACCCCAGACTCAGAAAAACTCTCTCCC---TACGAATGCGGTTTCGACCCCCTAGGCTCT---GCCCGACTCCCC---TTCTCAATCCGATTCTTCCTA---GTAGCC------ATCCTATTCCTACTATTCGACTTAGAAATC---GCCCTCCTACTCCCACTCCCATGAGCAACCCAACTCCAAGCCCCAACCACTACACTAACCTGAACTTCCATCCTCATTCTCCTCCTTACCCTCGGCTTAGTATATGAATGAGTCCAAGGAGGTCTAGAATGAGCAGAATA!---
>NC_039538.1_Dinosauria_nd3_Niltava_davidi
ATG---AAC---ATAATCACA---TTTATAATCGCCCTCTCCCTAACCCTAAGCATCGCCCTAACCACCCTAAATTTCTGACTAGCCCAAATAACCCCCGACTCAGAAAAATTATCCCCA---TACGAATGTGGATTCGACCCACTTGGATCT---GCTCGACTACCA---TTCTCAATCCGCTTCTTCCTA---GTAGCC------ATCCTATTCCTATTATTTGACTTAGAAATC---GCCCTCCTACTCCCCCTACCATGAGCAACACAACTCCAATCCCCAACAACCACACTAACTTGAACCTCCATCCTAATCCTCCTCCTAACCTTGGGCCTCGTATATGAATGAATCCAAGGAGGATTAGAATGAGCAGAATAA---
>NC_030588.1_Dinosauria_nd3_Minla_ignotincta
ATG---AAC---ATAATCACA---TTCATAATCACCCTATCCCTAACTCTAAGCCTTGCCCTAACCGCACTAAACTTCTGAATTGCCCAAATAAGCCCCGACGCAGAAAAACTATCACCC---TATGAATGCGGCTTCGACCCCCTGGGCTCT---GCTCGACTACCA---TTCTCAATTCGATTCTTTCTA---GTAGCC------ATTCTATTCCTCCTATTCGACCTAGAAATC---GCACTCCTCCTCCCTCTCCCATGAGCCACACAACTCCAAAACCCCACCACCACACTAACCTGAACCTCCGTCCTAATCCTCCTCCTCACACTAGGACTCGTATATGAATGAATTCAAGGAGGACTAGAATGAGCAGAATA!---
>NC_037464.1_Dinosauria_nd3_Garrulax_albogularis
ATG---AAC---ATAATCACA---TTCATAATCACCCTATCCCTAACTCTAAGCCTTGCCCTAACCGCACTAAACTTCTGAATTGCCCAAATAAGCCCCGACGCAGAAAAACTATCACCC---TATGAATGCGGCTTCGACCCCCTGGGCTCT---GCTCGACTACCA---TTCTCAATTCGATTCTTTCTA---GTAGCC------ATTCTATTCCTCCTATTCGACCTAGAAATC---GCACTCCTCCTCCCTCTCCCATGAGCCACACAACTCCAAAACCCCACCACCACACTAACCTGAACCTCCGTCCTAATCCTCCTCCTCACACTAGGACTCGTATATGAATGAATTCAAGGAGGACTAGAATGAGCAGAATA!---
>NC_040006.1_Dinosauria_nd3_Erythrogenys_gravivox
ATG---AAC---ATAATCACA---TTCATGATTACCCTCTCCTTGAGCCTAAGCATTGCCCTAACCATGCTCAACTTTTGACTCGCCCAAATAACCCCGGACTCAGAAAAACTCTCCCCA---TACGAATGCGGCTTTGACCCACTGGGCTCC---GCCCGGCTTCCC---TTCTCTATTCGATTCTTCCTA---GTAGCA------ATTCTGTTCCTCCTGTTCGACCTAGAAATC---GCCCTCCTACTCCCACTTCCATGAGCAACCCAACTCCAAAGCCCCTCCACTACATTAACTTGAACCTCCATCCTAATCCTCCTCCTCACTCTTGGCCTAGTGTACGAATGAATCCAGGGAGGATTGGAATGGGCAGAGTA!---
>NC_026067.1_Dinosauria_nd3_Luscinia_cyanura
ATG---AAC---ATAATCACA---TTTATAATCACCTTATCCTTAGCCCTAAGCATTGCCCTAACTACCCTAAACTTCTGACTAGCCCAAATATCCCCAGACTCAGAAAAATTATCCCCA---TACGAATGTGGGTTCGACCCCCTAGGATCT---GCCCGACTCCCC---TTCTCAATCCGATTCTTCCTA---GTAGCA------ATCCTATTCCTACTATTCGACCTAGAAATC---GCCCTCCTCCTCCCCCTACCATGAGCAACACAACTCCAATCCCCCATAACCACACTAACTTGAACCTCCATTCTAATCCTCCTCCTCACCCTAGGACTAATATACGAATGAACCCAAGGAGGACTGGAATGAGCAGAATAA---
>NC_029402.1_Dinosauria_nd3_Trochalopteron_affine
ATG---AAC---ATAATCACA---TTCATGCTTGCCCTCTCTCTAACCCTAAGCCTCATCCTAACTGCATTAAACTTCTGAATTGCCCAAATAACCCCAGATTCAGAAAAACTATCACCA---TACGAATGCGGTTTCGACCCACTAGGCTCT---GCTCGACTACCC---TTCTCAATCCGATTCTTCCTA---GTAGCT------ATCCTATTTTTACTATTCGACCTAGAAATC---GCCCTCCTCCTTCCCCTTCCATGAGCCACCCAACTCCAAAATCCAATCACTACACTAACATGAGCCTCCATCCTGATTCTCCTCCTCACCCTGGGGCTAGTTTACGAATGAATCCAAGGAGGACTAGAATGAGCAGAAT!!---
>NC_041662.1_Dinosauria_nd3_Piranga_hepatica
ATG---AAC---ATAGTCTCA---TTCATACTAACCCTATCACTAACCCTAAGCATCCTCCTAACAACATTAAATTTCTGACTCGCCCAAATAACTCCAGACTCAGAAAAGCTTTCCCCC---TACGAATGCGGATTCGACCCCCTGGGATCT---GCCCGACTCCCC---TTCTCAATCCGCTTCTTCCTA---GTAGCC------ATCCTCTTCCTCCTATTTGACCTAGAAATC---GCCCTACTACTCCCACTACCATGAGCCACCCAACTACAATCCCCCCTCACCACTCTAACCTGAACCTCCGTACTCATCCTACTCCTCACCCTGGGACTGGTGTACGAATGAATACAAGGAGGATTAGAATGAGCAGAATAA---
>NC_041663.1_Dinosauria_nd3_Piranga_olivacea
ATA---AAC---ATAGTCTCA---TTCATACTGACCCTATCACTGGCCCTAAGCATCCTCCTAACAGCATTGAACTTCTGACTCGCCCAAATAACCCCAGACTCAGAAAAACTCTCCCCA---TACGAATGTGGGTTCGATCCCCTGGGATCC---GCCCGACTCCCT---TTCTCAATCCGCTTCTTTCTA---GTAGCC------ATCCTTTTCCTTCTATTTGACCTAGAAATC---GCCCTACTACTCCCACTACCATGAGCCACCCAACTACAATCCCCCCTCACTACTCTAACTTGAACCTCCGTACTCATCCTACTCCTCACCCTAGGGTTAGTATACGAATGAATACAAGGAGGACTAGAATGAGCAGAATAA---
>NC_041658.1_Dinosauria_nd3_Piranga_roseogularis
ATA---AAC---ATAGTCTCA---TTCATACTAACACTATCACTAACCCTAAGCATCCTCCTAACAGCATTAAATTTTTGACTTGCCCAAATAACCCCAGACTCAGAAAAACTCTCCCCC---TATGAATGCGGATTCGACCCCCTAGGATCT---GCCCGACTCCCC---TTCTCCATCCGCTTCTTCCTA---GTAGCC------ATCCTATTCCTCTTATTCGACCTAGAAATC---GCCCTACTACTACCACTACCCTGAGCTACCCAACTACAAACCCCTATCACTACTCTAACTTGAACCTCCGTACTTATTTCACTCCTAACCCTAGGGCTGGTGTACGAATGAATACAAGGAGGATTAGAATGAGCAGAATAA---
>NC_041664.1_Dinosauria_nd3_Piranga_ludoviciana
ATA---AAC---ATAATCTCA---TTCATACTAACCCTGTCACTAACCCTAAGCATCCTCCTAACAGCATTAAACTTCTGACTTGCCCAAATAACCCCAGACTCAGAAAAACTCTCTCCC---TACGAATGCGGATTCGACCCCCTAGGATCC---GCCCGACTACCC---TTCTCAATCCGCTTCTTCCTA---GTAGCC------ATCCTTTTCCTACTATTCGACCTAGAAATC---GCCCTACTACTCCCACTACCATGAGCTACCCAACTCCAATCCCCCCTCACCACTCTAACTTGAACCTCCGTACTCATTTCACTCCTTACCCTGGGGCTGGTATATGAATGAATACAAGGAGGGCTAGAATGAGCAGAATAA---
>NC_041665.1_Dinosauria_nd3_Piranga_bidentata
ATA---AAC---ATAATCTCA---TTCATACTAACCCTATCACTGGCCCTAAGCATCCTCCTAACAGCATTAAACTTCTGACTCGCCCAAATAACCCCAGATTCAGAAAAACTCTCTCCC---TACGAATGCGGATTCGACCCTCTAGGATCT---GCCCGACTCCCC---TTCTCAATCCGCTTCTTCCTA---GTAGCC------ATCCTTTTCCTACTATTCGACCTAGAAATC---GCCCTACTACTACCACTACCATGAGCCACTCAACTTCAATCCCCCCTCACCACTCTAACCTGAACCTCCGTACTCATTTCGCTCCTCACCCTGGGGCTGGTATACGAATGAATACAAGGAGGACTAGAATGAGCAGAATAA---
>NC_041659.1_Dinosauria_nd3_Piranga_rubra
ATA---AAC---ATAGTCTCA---TTCATATTAACCCTATCACTGGCCCTAAGCATCCTCCTAACAATATTAAACTTCTGACTCGCCCAAATAACCCCAGACTCAGAAAAACTCTCCCCC---TACGAATGTGGATTCGACCCCCTGGGATCT---GCCCGACTCCCC---TTCTCAATCCGCTTCTTCCTA---GTCGCC------ATCCTTTTCCTCCTATTTGACCTAGAAATC---GCCCTACTACTCCCACTACCATGAGCCACCCAACTACAATCCCCCCTCGCCACTCTAACCTGAACCTCCGTACTCATCCTACTTCTCACCCTCGGACTAGTATACGAATGAATACAAGGAGGGCTAGAATGAGCAGAGTAA---
>NC_041661.1_Dinosauria_nd3_Piranga_flava
ATA---AAC---ATAATCTCA---TTCATACTAACCCTATCACTAGCCCTAAGCATCCTCCTAACAACATTAAACTTCTGACTCGCCCAAACAACCCCAGACTCAGAAAAACTTTCCCCA---TACGAATGCGGATTCGACCCCCTGGGGTCT---GCCCGACTCCCA---TTCTCAATCCGCTTCTTCCTA---GTAGCC------ATTCTTTTCCTCCTATTTGACCTAGAAATT---GCCCTACTACTCCCACTACCATGAGCCACCCAACTACAATCCCCCCTCACCACTTTAACCTGAACCTCCGTACTCATCCTACTTCTCACCCTCGGACTGGTGTACGAATGAATACAAGGAGGATTAGAATGAGCAGAGTAA---
>NC_019664.1_Dinosauria_nd3_Epthianura_albifrons
ATG---AAC---ATAATCACT---TTTATAATCACACTATCACTAACCCTAAGCATCATCCTAACCCTACTGAACTTCTGACTAGCCCAAACAAACCCAGACTCGGAAAAACTATCACCA---TATGAATGCGGATTTGACCCCCTCGGCTCA---GCCCGACTTCCA---TTCTCAATCCGATTTTTCCTA---GTAGCC------ATCCTCTTCCTCCTATTCGACCTGGAAATC---GCCCTATTGCTTCCCCTTCCATGAGCCACCCAACTACAATCTCCCATCACCACCCTAATCTGAACCTTTATTATCATCCTACTACTCACTCTAGGACTGATCTACGAATGAATCCAAGGAGGACTAGAATGAGCAGAATAA---
>NC_015198.1_Dinosauria_nd3_Spinus_spinus
ATA---AAC---ATAATCCTA---TTCATACTGACCCTATCATTCACCCTAAGCATCCTACTAACCGCACTAAACTTTTGATTAGCCCAAATAAACCCAGACTCAGAAAAATTATCTCCC---TACGAATGCGGATTTGACCCCCTAGGCTCC---GCTCGACTACCC---TTCTCAATCCGATTCTTCCTA---GTAGCT------ATCCTCTTCCTCCTCTTCGACCTAGAAATC---GCCCTCCTACTTCCACTACCATGAGCTACCCAACTAGAATCCCCTATAACTACCCTAATCTGAACCTCCATCCTCCTCTTCCTCCTAACACTAGGGCTTATCTACGAATGAATCCAAGGCGGATTAGAATGAGCAGAGTAA---
>NC_025610.1_Dinosauria_nd3_Haemorhous_mexicanus
ATA---AAC---ATAATCCTA---TTCATACTAGCCATATCATTCACCCTAAGCATCCTACTGACCGCACTAAACTTCTGATTAGCCCAAATAAACCCCGACTCAGAAAAACTATCCCCC---TACGAATGCGGATTCGACCCCCTAGGATCT---GCCCGACTTCCA---TTTTCAATCCGATTCTTCCTA---GTAGCT------ATCCTATTCCTTCTATTCGACCTAGAAATC---GCCCTATTACTACCACTACCATGAGCCACCCAACTTGAATCCCCCATCACCACCCTAATCTGAACCTCCCTACTTATTCTCCTCCTAACACTAGGACTCATTTACGAATGAATCCAAGGAGGACTAGAATGAGCAGAATAA---
>NC_025912.1_Dinosauria_nd3_Pyrgilauda_blanfordi
ATA---AAC---ATAATCCTA---TTTATACTAACCCTTTCATTCACTCTAAGCCTACTCCTGACTGCACTAAACTTCTGATTAGCCCAAATAAACCCCGACTCAGAAAAACTATCCCCA---TACGAATGCGGGTTTGACCCCCTAGGATCA---GCCCGATTACCT---TTCTCCATTCGCTTCTTCCTT---GTTGCC------ATCCTATTCCTCCTATTCGACCTAGAAATC---GCACTACTACTACCCCTGCCATGAGCCACCCAACTACAATCCCCCATCACCACCCTAATCTGAACCTCCTTACTTATCCTCCTTCTCACATTAGGGTTAATCTATGAATGAATCCAAGGGGGGCTAGAATGAGCAGAGTAA---
>NC_027285.1_Dinosauria_nd3_Acanthis_flammea
ATA---AAC---ATAATCCTA---TTCATGCTAACCCTATCCTTCACCCTAAGCATCCTACTAACTGCACTAAACTTCTGACTAGCCCAAATAAACCCAGACTCAGAAAAACTATCCCCC---TACGAATGCGGATTTGACCCCCTTGGCTCC---GCCCGACTGCCC---TTTTCAATTCGATTCTTCCTA---GTAGCT------ATCCTATTCCTCCTCTTTGACTTAGAAATC---GCCCTCCTACTACCACTACCCTGAGCTACCCAACTAGAATCTCCTATGACTACCCTAATCTGAACCTCCCTCCTTCTTCTCCTCCTAACACTAGGACTCATCTACGAATGAATCCAGGGTGGACTAGAATGAGCGGAATAA---
>NC_025623.1_Dinosauria_nd3_Loxia_curvirostra
ATA---AAC---ATAATCCTA---TTCATACTGACCCTATCATTCGCCCTAAGCATCCTGCTAACCGCACTAAACTTCTGGCTAGCCCAAATAAACCCAGACTCAGAAAAACTATCTCCC---TACGAATGCGGATTCGACCCACTCGGCTCC---GCCCGGCTGCCC---TTTTCAATCCGATTCTTCCTA---GTAGCT------ATCCTATTCCTCCTCTTTGACTTAGAAATT---GCCCTCCTCCTACCATTGCCATGAGCCACCCAACTAGAATCTCCCCTAACTACCCTAATCTGAACCTCCACCCTTCTTCTCCTCTTAACACTAGGACTCATCTACGAGTGAATCCAAGGCGGACTAGAATGAGCGGAGTAA---
>NC_022815.1_Dinosauria_nd3_Montifringilla_ruficollis
ATA---AAC---ATAATTCTA---TTCATATTAACCCTCTCATTCACCCTAAGCATACTCCTAACAGCACTAAACTTTTGACTAGCCCAAATAAACCCCGACTCAGAAAAACTATCCCCA---TACGAATGCGGATTTGACCCTCTAGGATCA---GCCCGACTGCCC---TTCTCAATTCGTTTCTTCCTT---GTTGCC------ATCTTATTCCTCCTATTCGACCTAGAAATC---GCCCTATTACTACCTCTACCATGAGCCATCCAACTAGAATCCCCCATCACTACCCTAGCCTGAGCCTCCCTACTTATTCTCCTCCTCACACTAGGACTAATCTATGAATGAATCCAAGGAGGACTAGAATGAGCAGAGTAA---
>NC_025627.1_Dinosauria_nd3_Spinus_psaltria
ATA---AAC---ATAATCCTA---TTTATACTAACCCTATCATTCACCCTGAGCATCCTACTAACCGCACTAAACTTTTGACTAGCCCAAATAAACCCAGACTCAGAAAAACTATCCCCC---TACGAATGCGGGTTCGATCCTCTAGGCTCC---GCCCGACTGCCC---TTCTCAATCCGATTTTTCCTA---GTAGCT------ATCCTATTCCTCCTCTTTGACCTAGAAATC---GCCCTCCTACTCCCACTACCATGAGCCACTCAACTAGAATCCCCCATAACCACCCTAACCTGAACCTCTGTCCTCCTCCTTCTCCTTACACTAGGACTTATCTACGAATGAATCCAAGGCGGATTAGAATGAGCAGAGTAA---
>NC_025911.1_Dinosauria_nd3_Montifringilla_nivalis
ATA---AAC---ATAATCCTG---TTCATACTAACAATCTCATTCGCCCTAAGTATACTCCTAACCGCACTAAACTTTTGATTAGCCCAAATAAACCCCGACTCAGAAAAATTATCCCCA---TACGAATGTGGGTTCGATCCTCTAGGGTCA---GCCCGACTACCC---TTCTCCATCCGCTTCTTTCTT---GTTGCC------ATCCTATTTCTTTTGTTTGACCTGGAAATC---GCCCTACTACTGCCTCTACCATGAGCCACCCAACTACAATCCCCTATCACCACCCTGGCCTGAGCCTCTCTACTCATCCTTCTACTCACACTAGGACTAATCTACGAATGAGTCCAAGGAGGACTAGAATGAGCAGAGTAA---
>NC_042414.1_Dinosauria_nd3_Montifringilla_henrici
ATA---AAC---ATAATCCTG---TTCATACTAACAATCTCATTCGCCCTAAGTATACTCCTAACCGCACTAAACTTTTGATTAGCCCAAATAAACCCCGACTCAGAAAAATTATCCCCA---TACGAATGTGGGTTCGATCCTCTAGGGTCA---GCCCGACTACCC---TTCTCCATCCGCTTCTTTCTT---GTTGCC------ATCCTATTTCTTTTGTTTGACCTGGAAATC---GCCCTACTACTGCCTCTACCATGAGCCACCCAACTACAATCCCCTATCACCACCCTGGCCTGAGCCTCTCTACTCATCCTTCTACTCACACTAGGACTAATCTACGAATGAGTCCAAGGAGGACTAGAATGAGCAGAGTAA---
>NC_025914.1_Dinosauria_nd3_Montifringilla_taczanowskii
ATA---AAC---ATAATCCTA---TTCATACTAACCCTTTCATTCACCCTAAGCATACTCCTTACCGCACTAAACTTTTGACTAGCCCAAATAAACCCCGACTCAGAAAAACTATCCCCA---TACGAATGCGGATTCGACCCTCTAGGATCG---GCTCGACTACCC---TTCTCCATTCGCTTCTTTCTT---GTCGCC------ATTCTGTTCCTCCTATTCGACCTAGAAATC---GCCCTATTACTACCCCTGCCATGAGCCACCCAACTACAATCCCCCATCATCACCCTAGCCTGAACCTCCCTACTCATTCTTCTTCTTACACTGGGACTAATCTATGAATGAATCCAAGGAGGACTAGAATGAGCAGAATAA---
>NC_025915.1_Dinosauria_nd3_Pyrgilauda_davidiana
ATA---AAC---ATAATCCTA---TTCATACTAACCCTTTCATTCACCCTAAGCATACTCCTTACCGCACTAAACTTTTGACTAGCCCAAATAAACCCCGACTCAGAAAAACTATCCCCA---TACGAATGCGGATTCGACCCTCTAGGATCG---GCTCGACTACCC---TTCTCCATTCGCTTCTTTCTT---GTCGCC------ATTCTGTTCCTCCTATTCGACCTAGAAATC---GCCCTATTACTACCCCTGCCATGAGCCACCCAACTACAATCCCCCATCATCACCCTAGCCTGAACCTCCCTACTCATTCTTCTTCTTACACTGGGACTAATCTATGAATGAATCCAAGGAGGACTAGAATGAGCAGAATAA---
>NC_024821.1_Dinosauria_nd3_Passer_montanus
ATA---AAC---ATAATTCTA---TTCATACTAACACTTTCATTCGTCCTAAGCATACTACTAACAGCACTAAATTTCTGACTAGCCCAAATAAACCCAGACCCAGAAAAACTATCCCCA---TACGAATGCGGATTTGACCCCCTAGGCTCA---GCTCGACTGCCC---TTCTCCATCCGCTTCTTCCTA---GTAGCC------ATCCTATTCCTCCTATTCGACCTAGAAATC---GCCCTGCTCCTACCACTACCATGAGCCACCCAACTACAATCCCCCATCACCACTCTGACCTGAGCTTCCCTACTAATTCTACTCCTCACTCTCGGACTAATCTACGAATGAATCCAAGGCGGGCTAGAGTGAGCAGAATAG---
>NC_025611.1_Dinosauria_nd3_Passer_domesticus
ATG---AAC---ATAATCCTA---TTCATACTAGCACTCTCATTCACCCTAAGCATGCTACTGACAGCACTAAACTTCTGACTGGCTCAAATAAACCCAGACCCAGAAAAACTATCTCCA---TACGAATGCGGATTTGACCCCCTAGGCTCA---GCCCGACTACCC---TTCTCCATCCGCTTCTTCCTA---GTAGCC------ATCCTATTCCTCCTATTCGACTTAGAAATT---GCCCTACTCCTACCACTACCGTGAGCCACTCAACTGCAATCCCCCATCACCACTCTAACCTGAGCCTCCCTACTCATTCTACTCCTTACACTAGGACTAATCTACGAGTGAGTCCAAGGCGGACTAGAATGAGCAGAATAA---
>NC_037521.1_Dinosauria_nd3_Serinus_canaria
ATA---AAC---ATAATCCTA---TTCATACTGACCCTATCATTCACTCTAAGCATCCTACTAACTGCACTAAACTTCTGACTAGCCCAAATAAACCCAGACCCAGAAAAACTATCTCCT---TACGAATGTGGATTTGACCCCCTAGGTTCT---GCCCGATTACCA---TTCTCAATCCGATTCTTCCTA---GTAGCC------ATCCTATTCCTCCTTTTCGACCTAGAAATC---GCCCTCCTACTACCACTACCATGAGCCATCCAACTAGAATCCCCCATAACCACCTTAACCTGAACCTCCATCCTCCTCCTCCTCCTAACACTAGGGCTCATTTACGAATGAATCCAAGGCGGATTAGAATGAGCAGAATAA---
>NC_025621.1_Dinosauria_nd3_Serinus_dorsostriatus
ATA---AAC---ATAATCCTA---TTCATACTGACCCTATCATTTGCCCTAAGCATCCTACTAACCGTACTAAACTTTTGACTAGCCCAAATAAACCCAGACTCAGAAAAATTATCCCCT---TACGAGTGCGGATTTGACCCCCTAGGCTCT---GCTCGACTACCT---TTCTCAATTCGATTCTTCCTA---GTAGCC------ATCCTATTCCTCCTTTTCGACTTAGAAATC---GCCCTTCTACTACCACTACCATGAGCCACCCAACTAGAATCTCCCATAACTACCCTAGCCTGATCCTCTGCCCTTCTCCTATTCCTAACACTAGGACTCATCTACGAATGAATCCAAGGCGGATTAGAATGAGCAGAATAA---
>NC_029143.1_Dinosauria_nd3_Philesturnus_carunculatus
ATG---AAC---ATAATCCTG---TTCATAATCACCTTGTCCCTAACCCTCAGCATAGCCCTCACCATCCTTAACTTCTGAATTGCTCAAATAAACCCGGACTCAGAAAAACTATCCCCA---TACGAATGCGGCTTCGACCCACTGGGATCT---GCCCGGTTACCA---TTCTCGATCCGATTCTTCCTA---GTAGCA------ATCCTGTTCCTTCTGTTTGACCTAGAAATC---GCCCTACTCCTCCCACTTCCATGAGCCACCCAACTCCAATCCCCTATCACTACCCTAGTATGAGCCTCCGTACTCATTCTCCTCCTTACCATAGGCCTAATCTACGAATGAATTCAAGGAGGACTAGAATGAGCAGAATAA---
>NC_031350.1_Dinosauria_nd3_Callaeas_cinereus
ATG---AAC---ATAATCCTA---TTCATAATCGCCCTATCCCTAACCCTCAGCATCGCCCTAACCACCCTCAACTTTTGAATCGCCCAAATAAACCCAGACTCAGAAAAACTATCCCCA---TATGAATGCGGCTTTGACCCACTTGGATCC---GCTCGACTACCA---TTCTCAATCCGATTCTTCCTA---GTAGCA------ATTTTATTCCTCCTATTCGACCTGGAAATT---GCCCTACTCCTCCCACTCCCATGAGCTACCCAACTTCAATCCCCCATCACCACCCTAGCATGAGCCTCCATGCTCATTGTCCTCCTCACTGTGGGCCTAGTTTACGAGTGAATTCAAGGAGGCCTAGAATGAGCAGAATAA---
>NC_031351.1_Dinosauria_nd3_Heteralocha_acutirostris
ATG---AAC---ATAATCCTG---TTCATAATTACCCTATCTATAATTCTCAGCATAGCTCTAACCATCCTAAACTTCTGTATCGCCCAAATAAACCCAGACTCAGAAAAGCTGTCCCCA---TACGAATGTGGTTTTGACCCACTAGGATCT---GCCCGACTACCA---TTCTCAGTCCGATTTTTCCTA---GTAGCA------ATTCTATTCCTCCTATTTGATCTAGAAATC---GCCCTACTCCTTCCACTCCCATGAGCCACCCAACTCCAGTCCCCTATCACCACCCTAGCATGAGCCTCCGTACTCATTCTCCTCCTTACTGTGGGCTTAATCTACGAATGAATTCAAGGAGGACTGGAATGAGCAGAATAA---
>NC_015233.1_Dinosauria_nd3_Emberiza_chrysophrys
ATA---AAC---ATAATCCTA---TTTATACTGACCTTATCGCTCACCCTAAGCATCCTTTTAACCGCATTAAACTTTTGACTCGCCCAAATAAGCCCAGACTCAGAAAAACTATCCCCA---TACGAATGCGGATTCGACCCACTAGGGTCC---GCCCGACTCCCC---TTTTCAATCCGCTTCTTCCTA---GTAGCC------ATCCTCTTCCTCCTATTCGACCTAGAAATC---GCCCTACTGCTACCACTCCCATGAGCCACCCAACTACAATCCCCCACCACCACCCTAACCTGAGCCTCCACCCTCATCTTCCTCCTCACCCTAGGTCTAGTGTACGAATGAATTCAGGGCGGACTAGAATGGGCAGAATAA---
>NC_018796.1_Dinosauria_nd3_Chrysomus_ruficapillus
ATG---AAC---ATAATCCTA---TTCATACTAACCCTATCACTAACCCTAAGCATTCTCTTAACCACATTAAACTTCTGACTCGCCCAAATAACCCCAGACTCAGAAAAACTATCACCA---TACGAATGCGGATTCGACCCCCTAGGATCC---GCTCGACTCCCA---TTCTCAATCCGCTTCTTCCTA---GTAGCC------ATTCTATTCCTCCTATTTGACCTAGAAATT---GCCCTACTCCTTCCACTACCCTGAGCCACCCAACTACAATCCCCCACCACCACCTTAGCCTGAACCGCCACACTCATCTTCCTACTCACCCTAGGCCTAGTGTACGAATGAATTCAAGGTGGACTAGAGTGAGCAGAATAA---
>NC_018799.1_Dinosauria_nd3_Chrysomus_icterocephalus
ATG---AAC---ATAATCCTA---TTCATACTGACCCTATCACTAACCCTAAGCATTCTCCTAACCACATTAAACTTCTGACTCGCCCAAATAACCCCAGACTCAGAAAAACTATCACCA---TACGAATGCGGATTCGACCCCCTAGGATCT---GCTCGACTCCCA---TTCTCAATCCGCTTCTTCCTA---GTAGCC------ATTCTATTCCTCCTATTCGACCTAGAAATT---GCCCTACTCCTTCCACTACCCTGAGCCACCCAACTACAATCTCCCACCACCACCTTAGCCTGAACCGCCACACTCATCTTCCTACTCACCCTAGGCCTAGTGTACGAATGAATTCAAGGTGGACTAGAGTGAGCAGAATAA---
>NC_018804.1_Dinosauria_nd3_Xanthopsar_flavus
ATG---AAC---ATAATCCTA---TTTATACTAACCCTATCACTAACCCTAAGCATCCTCCTAACTATACTGAACTTCTGACTTGCCCAAATAACCCCAGACTCAGAAAAACTATCCCCA---TACGAATGTGGATTCGATCCCCTAGGATCC---GCTCGACTCCCC---TTCTCAATCCGCTTTTTCCTA---GTAGCC------ATCCTATTTCTCCTATTCGATCTAGAAATC---GCCCTACTCCTTCCACTACCCTGAGCTACCCAATTACAATCCCCTACTACCACTTTAGCCTGAACCGCCACACTTATCTTCCTACTCACCCTAGGCCTAGTGTACGAATGAATTCAAGGCGGATTAGAGTGAGCAGAATAA---
>NC_018807.1_Dinosauria_nd3_Chrysomus_thilius
ATG---AAC---ATAATCCTA---TTCATACTAACCATATCACTAACCTTGAGCATCCTCCTAACCATACTAAACTTCTGACTTGCCCAGATAACCCCAGACTCAGAAAAACTATCCCCA---TATGAATGTGGATTCGACCCCCTAGGATCT---GCCCGACTCCCT---TTCTCAATCCGCTTCTTTCTA---GTAGCC------ATCCTATTCCTCCTATTCGACCTAGAAATT---GCCCTACTCCTTCCACTACCCTGAGCCACCCAACTACAATCTCCAACCACTACCTTAACCTGAACCACCGCACTCATCTTTTTACTCACCCTAGGCCTAGTATACGAGTGAATTCAAGGCGGACTAGAATGAGCAGAATAG---
>NC_031845.1_Dinosauria_nd3_Melophus_lathami
ATA---AAC---ATAATCCTA---TTCATACTAACCCTCTCACTAACCTTAAGCATCCTCTTAACTGCACTAAACTTCTGACTCGCCCAAATAACTCCAGACTCAGAAAAACTATCCCCA---TACGAATGCGGATTCGACCCCCTAGGAACC---GCCCGACTTCCA---TTCTCAATCCGCTTCTTCCTA---GTAGCT------ATCCTTTTCCTCCTATTCGATCTGGAAATT---GCCCTACTCCTCCCACTCCCATGAGCCACCCAACTACAAACCCCAACCACTACTCTAGCCTGAACCTCCACACTCATCTCTCTCCTTACTTTAGGACTAGTATATGAATGAATCCAAGGCGGACTAGAATGAGCAGAATAA---
>NC_041668.1_Dinosauria_nd3_Piranga_leucoptera
ATA---AAC---ATAATTCTA---TTCATACTTACTCTATCGCTAACCCTAAGCATCCTCCTAACAACATTAAACTTTTGACTTGCTCAAATAACCCCAGACTCAGAAAAACTATCCCCA---TACGAATGCGGATTCGACCCCTTAGGATCT---GCCCGACTCCCC---TTTTCAATTCGCTTCTTCCTA---GTAGCT------ATCCTCTTCCTCCTCTTTGACCTAGAAATT---GCCCTACTCCTACCACTACCATGAGCCACCCAACTACAATCCCCCACCACCACCCTAGCTTGAGCCTACGTACTCATCTTCCTCCTTACCTTAGGGCTAGTATATGAATGAATACAAGGGGGACTAGAATGAGCAGAATAA---
>NC_018794.1_Dinosauria_nd3_Nesopsar_nigerrimus
ATG---AAC---ATAATCCTA---TTCATACTGACTCTATCATTGACCCTAAGCATCCTACTAACTGTACTAAACTTCTGACTTGCCCAAATAACCCCAGACTCAGAAAAACTATCCCCA---TACGAGTGCGGATTCGACCCACTAGGATCT---GCTCGACTCCCC---TTCTCAATCCGCTTTTTCCTA---GTAGCC------ATCCTGTTCCTCCTATTCGACCTAGAAATT---GCTTTACTCCTCCCACTCCCCTGAGCCATCCAACTACAATCCCCCACCACTACCCTAACCTGAGCTTCCACACTCATCTTCCTCCTCACCCTAGGCCTAGTGTACGAATGAATTCAAGGTGGGCTGGAATGAGCAGAATAA---
>NC_018805.1_Dinosauria_nd3_Pseudoleistes_virescens
ATG---AAC---ATAATCCTA---TTCATGCTAACCCTATCACTAACCCTAAGCATCCTCCTAACTATACTAAACTTCTGACTTGCCCAAATAACCCCAGACTCAGAAAAACTATCCCCA---TACGAATGTGGATTCGATCCCCTAGGATCC---GCTCGACTCCCC---TTCTCAATCCGCTTCTTCCTA---GTAGCC------ATCCTATTCCTCCTGTTCGATCTAGAAATC---GCCCTACTCCTTCCACTACCCTGAGCTATTCAATTACAATCACCCACTACTACCTTAACCTGGACCGCCACACTTATCTTCCTACTCACCCTAGGTTTAGTGTACGAATGAATTCAAGGCGGACTAGAGTGAGCAGAATAA---
>NC_018808.1_Dinosauria_nd3_Curaeus_curaeus
ATA---AAC---ATAATCCTA---TTCATACTAACCCTATCACTAACCCTAAGCATCCTCCTAACCATACTAAACTTCTGACTTGCCCAAATAACCCCTGACTCAGAAAAACTATCCCCC---TACGAATGCGGATTCGACCCATTGGGGTCT---GCTCGACTCCCC---TTCTCCATCCGCTTCTTCCTA---GTAGCT------ATCCTATTCCTCCTATTCGACCTAGAAATT---GCCCTACTCCTTCCACTGCCCTGAGCCATCCAACTACAATCCCCCACCACCACCCTAACCTGAACTGCTACACTCATCTTCCTACTCACCTTAGGCCTAGTGTACGAATGAATTCAAGGCGGATTAGAATGAGCAGAATAA---
>NC_018809.1_Dinosauria_nd3_Pseudoleistes_guirahuro
ATG---AAC---ATAATCCTA---TTCATACTAACCCTATCACTAACCCTAAGCATCCTCCTAACTATACTAAACTTCTGACTTGCTCAAATAACCCCAGACTCAGAAAAACTATCCCCA---TACGAATGTGGATTCGATCCCCTAGGATCC---GCTCGACTCCCC---TTCTCAATCCGCTTCTTCCTA---GTAGCC------ATCCTATTCCTCCTGTTTGATCTAGAAATC---GCCCTACTCCTTCCACTACCCTGAGCTATTCAATTACAATCACCCACTACTACCTTAACCTGAACCACCACACTCATCTTCCTACTCACCCTAGGCCTAGTGTACGAATGAATTCAAGGCGGACTAGAATGAGCAGAATAA---
>NC_018795.1_Dinosauria_nd3_Gnorimopsar_chopi
ATG---AAC---ATAATTCTA---TTCATACTGGCCCTATCACTGACCCTAAGCACCCTCCTAACCATATTAAACTTCTGAATTGCCCAAATAACCCCAGACTCAGAAAAACTATCCCCC---TACGAATGCGGATTCGACCCCCTAGGATCT---GCTCGACTCCCT---TTCTCAATCCGCTTCTTCCTA---GTAGCC------ATCTTATTCCTCTTATTCGACCTAGAAATC---GCCCTACTCCTTCCACTACCCTGAGCCGTCCAACTACAATCCCCCACCACTACCCTAACTTGAACCGCCACACTAATCTTCCTACTCACTCTAGGCCTAGTATACGAATGGATTCAAGGAGGACTAGAATGAGCAGAATAA---
>NC_018811.1_Dinosauria_nd3_Molothrus_badius
ATG---AAC---ATAATCCTA---TTCATACTAACCCTGTCACTAACCTTGAGCATCCTCCTGACCGTACTAAATTTCTGGCTCGCCCAAATAACCCCAGACTCAGAAAAACTATCCCCA---TACGAATGTGGATTCGACCCCCTAGGATCT---GCTCGACTCCCC---TTCTCAATCCGCTTCTTCCTA---GTAGCC------ATTCTATTCCTCCTATTCGACCTAGAAATT---GCCCTACTTCTTCCATTACCCTGAGCCATTCAACTACAATCTCCCACCACCACCTTAATCTGAACCGCCACACTCATCTTCCTGCTCACCCTAGGCCTAGTGTACGAATGAATTCAAGGCGGACTGGAGTGAGCAGAATAA---
>NC_018797.1_Dinosauria_nd3_Oreopsar_bolivianus
ATG---AAC---ATAATCCTA---TTCATACTAACCCTATCACTAACCCTAAGCATCCTCCTAACTGCACTAAACTTCTGGCTCGCCCAAATGATCCCAGACTCGGAAAAACTATCCCCA---TACGAATGCGGATTCGACCCCCTAGGATCC---GCTCGACTCCCC---TTCTCAATCCGCTTCTTCCTA---GTAGCC------ATCCTATTCCTCCTATTCGACCTAGAAATT---GCCCTACTCCTCCCACTACCCTGAGCCATCCAACTACAATCTCCCACCACTACCTTAACCTGAACCGCCACACTCATCTTCCTGCTCACCTTAGGCCTAGTATACGAATGAATTCAGGGCGGACTGGAATGAGCAGAATAA---
>NC_030368.1_Dinosauria_nd3_Schoeniclus_elegans
ATA---AAC---ATAATCCTA---TTCATACTAACCCTATCCCTAGCCCTAAGCATCCTTTTAACCACATTAAACTTTTGACTCGCCCAAATAAGCCCCGACTCAGAAAAACTATCCCCA---TACGAATGCGGATTCGACCCACTAGGGTCT---GCTCGACTTCCC---TTTTCAATCCGCTTCTTCTTA---GTAGCC------ATCCTCTTCCTTCTATTCGACCTAGAAATT---GCCCTACTCCTCCCACTCCCGTGAGCTGTCCAATTACAATCCCCCATTACTACCCTAACCTGAGCCTCCGCCCTCATCTTCCTCCTCACCCTAGGGTTGGTGTACGAATGAATTCAAGGCGGACTAGAATGGGCAGAATAA---
>NC_018798.1_Dinosauria_nd3_Chrysomus_xanthophthalmus
ATG---AAC---ATAATCCTA---TTCATACTAGCCATGTCACTAACCCTGAGCATCCTCCTAACCATACTAAACTTCTGACTTGCCCAAATAGCCCCAGACTCAGAAAAACTATCCCCA---TACGAATGCGGATTCGACCCCCTAGGATCT---GCCCGACTCCCA---TTCTCAATCCGCTTCTTCCTA---GTAGCC------ATCCTATTCCTCCTATTCGACCTAGAAATT---GCCCTACTCCTCCCACTACCCTGAGCCACTCAACTACAATCTCCAACCACTACCTTAACCTGAACCACCACACTCATCTTACTACTCACCCTAGGCCTAGTGTACGAATGAACTCAAGGCGGACTAGAATGAGCAGAATAA---
>NC_018813.1_Dinosauria_nd3_Chrysomus_cyanopus
ATG---AAC---ATAATCCTA---TTCATACTAGCCATGTCACTAACCCTGAGCATCCTCCTAACCATACTAAACTTCTGACTTGCCCAAATAACCCCAGACTCAGAAAAACTATCCCCA---TACGAATGCGGATTCGACCCCCTAGGATCC---GCCCGACTCCCA---TTCTCAATCCGCTTCTTCCTA---GTAGCC------ATCCTATTCCTCCTATTCGACCTAGAAATT---GCCCTACTCCTCCCACTACCCTGAGCCACTCAACTACAATCTCCAACCACTACCTTAACCTGAACCACCACACTCATCTTACTACTCACCCTAGGCCTAGTGTACGAATGAACTCAAGGCGGACTAGAATGAGCAGAATAA---
>NC_018812.1_Dinosauria_nd3_Gymnomystax_mexicanus
ATA---AAC---ATAATCCTA---TTCATACTAACCCTATCACTAACCCTAAGCATCCTCCTAACCATACTAAACTTCTGACTTGCCCAAATAACCCCAGACTCAGAAAAACTATCACCA---TACGAATGCGGGTTCGACCCATTAGGTTCC---GCTCGACTACCC---TTCTCAATCCGCTTCTTCCTA---GTAGCC------ATCCTATTCCTCCTATTCGACCTAGAAATC---GCCCTACTCCTCCCGCTACCCTGAGCCACCCAACTACAATCTCCCACTACCACCCTAACCTGAGCTGCCACACTCATCCTTCTACTCACCCTAGGCCTAGTGTACGAATGAATTCAAGGCGGACTAGAATGAGCAGAATAA---
>NC_041666.1_Dinosauria_nd3_Piranga_erythrocephala
ATA---AAC---ATAATCTTA---TTCATACTTACTCTATCACTGACCCTAAGCATCCTCCTAACAATATTAAATTTTTGACTTGCCCAAATAACCCCAGACTCGGAAAAACTGTCACCA---TATGAATGCGGATTCGACCCCCTAGGATCT---GCTCGACTCCCC---TTTTCAATCCGCTTCTTCCTA---GTAGCC------ATCCTCTTCCTCCTCTTCGACCTAGAAATT---GCCCTACTCCTACCCCTACCATGAGCCACCCAACTACAATCTCCAACTACTACTCTAACTTGAGCCTTCACCCTGATCCTACTCCTCACCCTAGGGCTAGTATATGAATGAACACAAGGAGGACTAGAATGAGCAGAATAA---
>NC_018802.1_Dinosauria_nd3_Amblyramphus_holosericeus
ATA---AAC---ATAATCCTA---TTCATACTGACCCTATCACTAACCCTAAGCATCCTCCTAACCATACTAAACTTCTGACTCGCCCAAACAGTTCCGGACTCGGAAAAACTGTCCCCA---TATGAATGTGGATTCGACCCATTAGGATCC---GCCCGACTTCCC---TTCTCAATCCGCTTCTTCCTA---GTAGCC------ATCCTATTCCTCCTATTCGACCTAGAAATC---GCCCTACTCCTCCCACTACCCTGAGCCACTCAACTACAATCCCCCACCACTACCCTGACCTGAACTACCGCACTCATCCTCCTACTCACCCTAGGCCTAGTGTACGAATGAATCCAAGGCGGACTAGAATGAGCAGAATAA---
>NC_018806.1_Dinosauria_nd3_Molothrus_aeneus
ATA---AAC---ATAATCTTA---TTCATACTAACCCTATCACTAACCTTAAGCATCCTCCTAACCATACTAAACTTCTGACTCGCCCAAATGATCCCAGACTCAGAAAAACTATCCCCA---TACGAATGCGGATTCGACCCACTAGGCTCC---GCTCGGCTCCCC---TTCTCAATCCGATTCTTCCTA---GTAGCC------ATCCTATTCCTCCTATTTGACCTAGAAATC---GCCCTACTTCTACCACTGCCCTGAGCCACCCAACTACAGTCCCCCACCACTACCCTAACCTGAACCGCCACACTCATCCTCCTGCTCACCTTAGGCCTAGTGTACGAATGAATTCAAGGCGGACTAGAATGAGCAGAATAA---
>NC_018810.1_Dinosauria_nd3_Macroagelaius_imthurni
ATG---AAC---ATAATCCTA---TTCATACTAACCCTATCACTAACCCTAAGCATCCTCCTAACCATACTAAACTTCTGGCTTGCCCAAATAATCCCAGATTCAGAAAAACTATCCCCA---TACGAATGCGGATTTGACCCATTAGGGTCT---GCCCGACTCCCT---TTCTCAATCCGCTTCTTCCTA---GTAGCT------ATCCTGTTCCTCCTATTCGACCTAGAAATC---GCCCTACTCCTCCCACTACCCTGAGCTACCCAACTACAATCCCCAACCACCACCTTAACCTGAACCGCCACCCTTATCTTCCTGCTCACTCTAGGCCTAGTGTACGAATGAATCCAAGGCGGACTAGAATGAGCAGAATAA---
>NC_025606.1_Dinosauria_nd3_Chlorophanes_spiza
ATA---AAC---ATAATCCTA---TTTATACTAACCCTGTCACTAGCCCTAAGCATCCTCCTAACCATACTAAACTTCTGACTCGCCCAAACAACCCCTGACTCAGAAAAATTATCCCCA---TACGAATGCGGATTTGACCCCCTAGGATCC---GCTCGACTCCCC---TTCTCAATCCGCTTCTTCCTA---GTAGCC------ATCCTCTTTCTCCTATTCGACCTAGAAATT---GCCCTACTCCTCCCCCTACCATGAGCTACTCAATTACAATCCCCCACCACCACTCTAGCCTGAACCTCCGTACTCATCCTCCTCCTTACCTTAGGACTAGTCTACGAATGAGCCCAAGGCGGACTAGAATGAGCAGAATAA---
>NC_039770.1_Dinosauria_nd3_Geospiza_magnirostris
ATA---AAC---ATAATCTTA---TTCATACTAACCATATCACTAGCCCTAAGTATCCTCCTAACAGTACTAAACTTTTGACTCGCCCAAACAACCCCCGACTCAGAAAAACTATCTCCA---TACGAATGCGGGTTCGACCCACTAGGATCC---GCCCGACTTCCC---TTCTCAATCCGTTTCTTTCTC---GTAGCC------ATCCTCTTCCTTCTATTCGACCTAGAAATC---GCCCTACTCCTCCCACTACCGTGAGCAACCCAGCTACAATCTCCAACCACCACTCTAGCCTGAACCTCCGTACTCATCACACTCCTCACCCTAGGCCTAGTATATGAATGAATCCAAGGAGGACTAGAATGAGCAGAATAA---
>NC_015234.1_Dinosauria_nd3_Emberiza_tristrami
ATA---AAC---ATAATCCTA---TTCATACTGACCCTATCACTCGCCCTAAGCATCCTCTTAACCACATTAAACTTTTGACTCGCCCAAATAAACCCAGACTCAGAGAAACTATCCCCA---TACGAATGTGGATTCGACCCACTAGGATCC---GCCCGACTTCCC---TTTTCAATCCGCTTTTTCCTA---GTAGCC------ATCCTCTTCCTTCTGTTCGACCTAGAAATC---GCCCTACTCCTACCACTTCCATGAGCCACCCAACTACAATCCCCTACCACCACCCTAACCTGAGCCTCCACCCTCATCTCCCTCCTTACCCTGGGCCTAGTGTACGAATGAATTCAAGGCGGACTAGAATGAGCAGAATAA---
>NC_022150.1_Dinosauria_nd3_Schoeniclus_aureolus
ATA---AAC---ATAATCCTA---TTTATACTAACCCTATCACTCGCCCTAAGTATCCTTCTAACCTCATTAAACTTTTGACTCGCCCAAATAAACCCAGACTCAGAAAAACTATCCCCA---TACGAATGCGGATTCGACCCACTAGGATCC---GCTCGACTTCCC---TTTTCAATCCGCTTCTTCCTA---GTAGCT------ATCCTCTTCCTTCTGTTCGACCTAGAAATT---GCCCTACTCCTACCACTTCCATGAGCCACCCAACTACAATCCCCCACCACTACTCTAGCTTGAGCCTCCGCCCTCATCTCCCTCCTCACCCTAGGCCTAGTATACGAATGAATTCAAGGCGGACTAGAATGAGCAGAATAA---
>NC_024925.1_Dinosauria_nd3_Emberiza_rutila
ATA---AAC---ATAATCCTA---TTTATACTAACCCTATCACTCGCCCTAAGTATCCTTCTAACCTCATTAAACTTTTGACTCGCCCAAATAAACCCAGACTCAGAAAAACTATCCCCA---TACGAATGCGGATTCGACCCACTAGGATCC---GCTCGACTTCCC---TTTTCAATCCGCTTCTTCCTA---GTAGCT------ATCCTCTTCCTTCTGTTCGACCTAGAAATT---GCCCTACTCCTACCACTTCCATGAGCCACCCAACTACAATCCCCCACCACTACTCTAGCTTGAGCCTCCGCCCTCATCTCCCTCCTCACCCTAGGCCTAGTATACGAATGAATTCAAGGCGGACTAGAATGAGCAGAATAA---
>NC_021408.1_Dinosauria_nd3_Emberiza_pusilla
ATA---AAC---ATAATCCTA---TTCATACTAACCCTATCCCTCGCCCTAAGCGTCCTTTTAACCTCATTAAACTTTTGACTTGCCCAAATAAACCCGGACTCAGAAAAACTATCCCCA---TACGAATGTGGATTCGACCCACTGGGCTCC---GCCCGACTCCCC---TTTTCAATCCGCTTCTTCTTA---GTAGCC------ATCCTCTTCCTTCTATTCGACTTAGAAATC---GCCCTACTCCTACCACTCCCATGAGCCACCCAACTACAATCCCCCACCACTACCCTAACCTGAGCCTCCGCTCTCATCCTCCTCCTTACCCTAGGTCTAGTATACGAATGAATTCAAGGTGGACTAGAATGAGCAGAGTAA---
>NC_032304.1_Dinosauria_nd3_Schoeniclus_siemsseni
ATA---AAC---ATAATCCTG---TTCATACTAGCCCTATCACTTACCCTGAGCATCCTCTTAACCACACTAAACTTTTGACTCGCCCAAATAAACCCCGACTCAGAGAAACTATCCCCG---TACGAATGCGGATTTGACCCACTAGGATCC---GCCCGACTCCCC---TTTTCAATCCGCTTTTTCCTA---GTGGCC------ATCCTCTTTCTCCTATTCGACCTAGAAATC---GCCCTACTCCTACCACTCCCATGAGCCACCCAGCTACAATCCCCCACTACCACCCTAGCCTGAGCATCCGCCCTTATCCTCCTCCTCACCCTAGGCCTAGTATATGAGTGAATTCAAGGTGGACTAGAATGGGCAGAATAA---
>NC_024924.1_Dinosauria_nd3_Schoeniclus_rusticus
ATA---AAC---ATAATCCTA---TTTATATTAACCCTATCACTCACCCTAAGCATCCTTCTAACCTCATTAAACTTTTGACTTGCCCAAATAAACCCAGACTCAGAGAAATTATCCCCA---TACGAATGTGGATTCGACCCACTAGGATCC---GCCCGACTCCCC---TTCTCAATCCGCTTTTTCTTA---GTAGCA------ATCCTCTTCCTTCTATTCGACCTAGAAATT---GCCCTACTCCTACCCCTTCCGTGAGCCACCCAGCTACAATCCCCCACCACCACCCTAGCCTGAGCCTCCATTCTAATCCTCCTCCTCACCCTGGGCCTAGTATACGAATGAATTCAAGGTGGACTAGAATGAGCAGAATAA---
>NC_025596.1_Dinosauria_nd3_Tangara_episcopus
ATA---AAC---ATAATCCTA---TTCATACTAACCCTATCACTAACCCTAAGCATCCTACTAACTATACTAAACTTTTGACTAGCCCAAATAAACCCAGACTCAGAAAAACTATCTCCA---TACGAATGCGGATTTGACCCCCTAGGATCC---GCTCGACTACCC---TTCTCAATCCGCTTTTTCCTA---GTCGCA------ATCCTCTTTCTCCTCTTCGACCTAGAAATC---GCCCTACTCCTACCACTACCATGAGCCACCCAACTACAATCCCCCACCACCACCCTAGCCTGAACCTCCATCCTTATCTTCCTCCTCACCCTAGGACTAGTATACGAATGAATCCAAGGCGGACTAGAATGGGCAGAATAA---
>NC_028037.1_Dinosauria_nd3_Poospiza_thoracica
ATG---AAC---ATAATCCTG---TTCATACTAACCCTATCACTAACCCTAAGCGCCCTCCTAACCGCATTAAACTTTTGACTTGCCCAAATAAACCCCGACTCAGAAAAACTATCCCCA---TACGAATGCGGATTCGACCCCCTAGGGTCC---GCCCGGCTTCCT---TTTTCAATCCGTTTCTTCCTA---GTAGCC------ATCCTCTTCCTTCTGTTCGACCTAGAAATC---GCCTTACTTCTCCCACTACCATGAGCCACCCAATTACAATCCCCCATTACCACTCTAGCCTGAGCCTCTACACTCATCCTACTCCTCACCCTAGGCCTAGTGTACGAATGAATCCAAGGCGGACTAGAATGAGCAGAATAA---
>NC_028038.1_Dinosauria_nd3_Poospiza_cabanisi
ATA---AAT---ATAATCCTA---TTCATACTAACCCTGTCCCTAGCCCTAAGCATCCTCCTAACCACATTAAACTTTTGGCTCGCCCAAATAAACCCCGACTCAGAAAAGCTATCCCCA---TACGAATGCGGATTTGACCCCCTAGGGTCG---GCTCGGCTTCCT---TTTTCAATCCGCTTCTTCCTA---GTAGCC------ATCCTCTTCCTCCTGTTTGACCTAGAAATC---GCCCTACTCCTCCCACTGCCATGAGCCACCCAACTACAATTCCCTATTGCCACCCTAACCTGAACTTCCGTACTCATCCTGTTCCTCACCCTAGGCCTAGTGTACGAATGACTTCAAGGCGGATTAGAATGAGCGGAATAA---
>NC_028039.1_Dinosauria_nd3_Poospiza_lateralis
ATA---AAT---ATAATCCTA---TTCATACTAACCCTGTCCCTAGCCCTAAGCATCCTCCTAACCGCATTAAACTTTTGGCTCGCCCAAATAAACCCCGACTCAGAAAAGCTATCCCCA---TACGAATGCGGATTTGACCCCCTAGGGTCG---GCTCGGCTTCCT---TTTTCAATCCGCTTCTTCCTA---GTAGCC------ATCCTCTTCCTCCTGTTTGACCTAGAAATC---GCCCTACTCCTCCCACTGCCATGAGCCACCCAACTACAATTCCCTATTGCCACCCTAACCTGAGCCTCCGTACTCATCCTGTTCCTCACCCTAGGCCTAGTGTACGAATGACTTCAAGGCGGATTAGAATGAGCAGAATAA---
>NC_021445.1_Dinosauria_nd3_Schoeniclus_spodocephala
ATA---AAC---ATAATCCTG---TTCATACTAACCCTATCACTAACCCTAAGCATCCTTTTAACCTCATTAAACTTTTGACTTGCCCAAATAAACCCAGACTCAGAAAAATTATCCCCA---TATGAGTGCGGATTCGACCCACTAGGATCT---GCCCGACTTCCC---TTCTCAATTCGCTTCTTCCTA---GTAGCC------ATTCTCTTCCTCCTATTCGACCTAGAAATT---GCCCTACTCCTGCCACTCCCATGAGCCACCCAACTACAATCCCCAATCACCACCCTAGCCTGAGCCTCCACCCTCATCTTCCTACTTACCCTAGGTCTAGTGTACGAATGAATCCAAGGCGGACTAGAATGAGCAGAATAA---
>NC_024524.1_Dinosauria_nd3_Emberiza_cioides
ATA---AAC---ATAATCCTA---TTCATACTAATCCTCTCACTAACCCTAAGCCTCCTCCTAACCGCACTAAACTTCTGACTCGCCCAAACAGCCCCAGACTCAGAAAAACTATCCCCA---TACGAATGTGGATTCGACCCCCTAGGATCT---GCTCGACTTCCA---TTCTCAATCCGCTTCTTCCTA---GTAGCC------ATTCTTTTCCTCCTATTCGACCTAGAAATT---GCCCTACTCCTACCACTTCCATGAGCCACCCAACTGCAATCTCCCATCACTACCTTAACCTGAACCTCCGCACTCATCTTCCTCCTAACCCTAGGGCTAGTATACGAGTGAATCCAAGGCGGATTAGAATGAGCAGAATAA---
>NC_029344.1_Dinosauria_nd3_Passer_ammodendri
ATA---AAC---ATAATCCTA---TTCATACTAATCCTCTCACTAACCCTAAGCCTCCTCCTAACCGCGCTAAACTTCTGACTCGCCCAAGCAACCCCAGACTCAGAAAAACTATCCCCA---TACGAATGTGGATTCGACCCCCTAGGGTCT---GCTCGACTCCCA---TTCTCAATCCGCTTCTTCCTA---GTAGCT------ATTCTTTTCCTCCTATTTGACCTAGAAATT---GCCCTACTCCTACCACTTCCATGAGCCACCCAATTGCAATCTCCCATTACTACCCTAACCTGAACCTCTACACTCATCTTCCTCCTAACCCTAGGGCTAGTATACGAGTGGATCCAAGGCGGATTAGAATGAGCAGAATAA---
>NC_027251.1_Dinosauria_nd3_Emberiza_jankowskii
ATA---AAC---ATAATCCTA---TTCATACTAACCCTATCACTAACCCTAAGCCTCCTCCTAACCGCGCTAAACTTCTGACTAGCCCAAACAACCCCAGACTCAGAAAAACTATCCCCA---TACGAATGTGGGTTTGACCCTCTAGGATCT---GCTCGACTCCCA---TTTTCAATCCGCTTCTTCCTA---GTAGCC------ATTCTCTTCCTTCTATTTGACCTAGAAATC---GCCCTACTCCTACCACTCCCATGAGCTACCCAACTGCAATCCCCTATTACCACCCTAACCTGAACCTCCACACTTATCTTCCTCCTAACCCTAGGGCTAGTATACGAGTGGATCCAAGGCGGATTAGAATGAGCAGAATAA---
>NC_033338.1_Dinosauria_nd3_Emberiza_fucata
ATT---AAC---ATAATCCTA---TTCATACTAATCCTCTCACTAACCCTAAGCCTCCTCCTAACCGCATTAAACTTCTGACTCGCCCAAATAACCCCAGACTCAGAAAAACTATCCCCA---TACGAATGCGGGTTTGACCCCCTAGGATCC---GCCCGACTCCCT---TTCTCAATCCGCTTCTTCCTA---GTAGCC------ATCCTTTTCCTCCTATTCGACTTAGAAATC---GCCCTACTACTCCCACTCCCATGAGCCACCCAAATACAATCCCCCATCACCACCCTAACCTGAGCCTCCACACTCATCTTCCTCCTAACCCTAGGGCTAGTATACGAATGAATTCAAGGCGGATTAGAATGAGCAGAATAA---
>NC_018800.1_Dinosauria_nd3_Dives_dives
ATA---AAC---ATAATCTTA---TTCATACTAACCCTATCACTAACCCTGAGCATCCTCCTAACCATACTAAACTTCTGACTTGCCCAAATGACCCCAGACTCAGAAAAACTATCACCG---TACGAATGCGGATTCGACCCCCTAGGATCT---GCTCGACTCCCT---TTCTCAATCCGCTTCTTCCTA---GTAGCC------ATTCTATTCCTCCTGTTCGACCTAGAAATC---GCCTTACTCCTCCCGCTACCCTGAGCTATCCAACTACAATCCCCCATCACCACCTTAACCTGAACTGCCGCACTCCTCCTCTTACTTACCCTGGGCCTAGTATACGAATGAATTCAAGGCGGACTAGAATGAGCAGAATAA---
>NC_018803.1_Dinosauria_nd3_Quiscalus_quiscula
ATA---AAC---ATAATCTTG---TTCATACTAACCCTATCACTAACCCTAAGCATCCTCCTAACCATACTAAACTTCTGACTTGCCCAAATAACCCCAGACTCAGAAAAACTGTCCCCG---TACGAATGTGGCTTCGACCCTTTAGGATCC---GCCCGGCTCCCT---TTCTCAATCCGCTTCTTCCTA---GTAGCT------ATCCTATTTCTCCTATTCGACCTAGAAATT---GCCCTACTCCTCCCGCTACCCTGAGCCATCCAACTACAATCCCCCATCACTACCCTAACCTGAACTGCCGTACTCATCCTCCTACTCACCCTAGGCCTAGTGTACGAATGAATTCAAGGCGGACTCGAATGAGCGGAATAA---
>NC_018827.1_Dinosauria_nd3_Euphagus_cyanocephalus
ATA---AAC---ATAATCTTA---TTCATATTAACCCTATCACTAACCCTAAGCATCCTCCTAACTGCGCTAAACTTCTGACTCGCCCAAATAACCCCAGACTCAGAAAAACTATCCCCA---TACGAATGTGGATTCGACCCCCTAGGATCC---GCCCGGCTTCCT---TTCTCAATTCGTTTCTTCCTA---GTAGCT------ATCCTATTCCTCCTGTTCGACTTAGAAATT---GCCCTACTCCTTCCACTACCCTGAGCCATTCAACTACAATCCCCCATCACCACCCTAACCTGAACTGCCGTACTCCTCATCTTACTCACCCTAGGCTTAGTGTACGAATGAATTCAGGGCGGACTAGAATGAGCAGAATAA---
>NC_041660.1_Dinosauria_nd3_Piranga_lutea
ATA---AAC---ATAATTTTA---TTCATACTAACCCTATCGCTAACCCTAAGCATCCTCCTGACAACATTAAATTTCTGACTCGCCCAAATAACCCCAGACTCAGAAAAACTTTCCCCC---TACGAATGTGGATTCGACCCTCTGGGATCT---GCCCGACTCCCC---TTCTCAATCCGCTTCTTCCTA---GTAGCC------ATCCTTTTCCTCCTATTTGACCTAGAAATC---GCCCTACTACTCCCACTACCATGAGCCACCCAACTACAATCCCCCCTTACCACTCTAACCTGAACCTCCGTACTCATCCTACTTCTCACCCTCGGGCTGGTGTACGAATGAATACAAGGAGGATTAGAATGAGCAGAATAA---
>NC_037692.1_Dinosauria_nd3_Emberiza_leucocephalos
ATA---AAC---ATAATCCTG---TTCATACTAACCCTCTCACTAACCCTAAGCCTCCTCCTAACCGCATTAAACTTCTGACTGGCCCAAATAACACCAGACTCAGAAAAACTATCCCCA---TACGAATGCGGATTCGACCCCCTGGGGTCT---GCTCGACTCCCC---TTTTCAATCCGCTTCTTCCTA---GTAGCC------ATTCTCTTCCTCCTATTCGACCTGGAAATT---GCCCTACTCCTGCCACTTCCATGAGCCACCCAACTACAAACCCCTATCACCACCCTAACCTGAACCTCCACACTCATCCTCCTTCTAACCCTAGGACTAGTGTACGAATGAATCCAAGGCGGATTAGAATGAGCAGAGTAA---
>NC_041111.1_Dinosauria_nd3_Cardellina_canadensis
ATA---AAC---ATAATCCTA---TTTATACTAACCCTTTCACTAACCTTAAGCATCCTACTGACCATACTAAACTTCTGACTAGCCCAAATAACCCCAGACTCAGAAAAACTATCACCA---TACGAATGCGGATTCGACCCCCTAGGATCC---GCTCGACTTCCA---TTCTCAATCCGCTTTTTCCTA---GTAGCC------ATCCTCTTCCTCCTATTCGACCTAGAAATT---GCCCTACTCCTACCACTACCATGAGCTACTCAACTACAATCACCCATCACCACCCTAGCCTGAACCTCCACACTTATCCTACTCCTCACCCTAGGACTAGTATACGAATGAATCCAAGGTGGCTTAGAATGAGCAGAGTAA---
>NC_029138.1_Dinosauria_nd3_Poodytes_punctatus
ATT---AAC---ATAATCATA---TTCATATTGACAATATCTCTAACCCTAAGCATCATCCTAACCGCACTCAACTTCTGACTTGCCCAAATGACCCCAGACTCAGAAAAACTATCACCG---TACGAATGCGGCTTTGACCCACTAGGATCA---GCCCGACTGCCA---TTCTCAATCCGATTTTTCCTA---GTAGCA------ATTCTATTCCTCCTATTTGACCTGGAAATC---GCCCTCCTACTACCACTACCATGAGCCATCCAACTAGAAACTCCCATAACTACACTAACCTGAGCCTCCATCTTAATCCTCTTACTCACCACAGGACTAATCTACGAATGAACCCAAGGAGGACTAGAATGAGCAGAGTAA---
>NC_031352.1_Dinosauria_nd3_Myadestes_myadestinus
ATG---AAC---ATAATCCTA---TTTATAATCACAATGTCCCTGGCCCTAAGTGCCATCCTAACCGCCCTCAACCTCTGACTAGCCCAAACAAGCCCAGACTCAGAAAAGCTATCCCCA---TACGAATGCGGGTTCGACCCACTAGGATCC---GCCCGCCTTCCA---TTCTCCATTCGATTCTTCCTA---GTAGCA------ATCCTGTTCCTACTATTCGACCTGGAGATC---GCACTTTTACTACCCCTACCATGAGCAACTCAACTCCAATCCCCCACCACTACACTAACCTGAGCCTCCACTCTCATCCTCATTCTCACCCTTGGACTGGTCTACGAATGAATCCAAGGAGGACTAGAATGAGCAGAATAA---
>NC_041667.1_Dinosauria_nd3_Piranga_rubriceps
ATG---AAC---ATAATCCTA---TTCATACTTACTCTATCACTAACCCTAAGCGCCCTCCTAACAACATTAAACTTTTGACTTGCCCAAACAGCCCCAGACTCAGAAAAATTATCCCCA---TACGAATGTGGATTCGACCCCCTAGGATCC---GCCCGACTCCCC---TTCTCAATTCGCTTCTTCCTA---GTAGCC------ATCCTCTTCCTCCTCTTCGACCTAGAAATC---GCCCTACTCCTACCACTACCATGAGCCACCCAATTACAATCTCCCACCACCACCCTAACCTGAGCCTTCGTACTCATCTTCCTACTTACCTTAGGGCTAGTATATGAATGAGTACAGGGGGGACTAGAGTGAGCAGAATAA---
>NC_027731.1_Dinosauria_nd3_Arremon_aurantiirostris
ATG---AAC---ATAATCCTA---TTCATACTAACCCTATCCCTACTCCTAAGCATCCTCTTAACCGCACTAAACTTTTGACTCGCCCAAATAATCCCAGACTCAGAAAAACTATCCCCA---TACGAATGCGGATTTGACCCCCTAGGCTCT---GCTCGACTCCCC---TTCTCAATCCGCTTCTTCCTA---GTAGCC------ATCCTTTTCCTCCTATTCGACCTAGAAATC---GCCCTACTCCTCCCCCTACCATGAGCTACCCAACTACACTCCCCCATCACTACCTTAACCTGAGCCTCCACACTCATCATCCTCCTCACTTTAGGACTCGTATACGAATGAATCCAAGGCGGACTGGAATGGGCGGAATAA---
>NC_029144.1_Dinosauria_nd3_Prosthemadera_novaeseelandiae
ATG---AAC---ATAATTGTA---TTCATAATTGCAATATCGCTAATCTTAAGCATTATCCTGACTGCACTAAACTTTTGATTAGCCCAAGCAAACCCAGACTCAGAAAAATTGTCACCT---TACGAATGTGGCTTTGACCCACTAGGATCC---GCCCGGCTTCCA---TTTTCAATTCGATTTTTCCTA---GTAGCA------ATCCTATTCTTACTATTCGACCTAGAAATT---GCCCTACTACTACCCCTTCCATGAGCCACTCAACTTACATCCCCCACTATCACTTTAACTTGAGCTTCTACCCTTATCCTCCTACTTACTTTAGGGCTAATTTATGAATGAATTCAAGGAGGACTAGAATGGGCAGAATAA---
>NC_040975.1_Dinosauria_nd3_Carpodacus_rubicilloides
ATA---AAC---ATAATCCTA---TTTATACTAACCCTATCACTCGCCCTAAGCATCCTACTAACTGCACTAAACTTTTGACTAGCCCAAACAAACCCAGACTCAGAGAAGCTATCCCCA---TACGAATGCGGATTCGATCCCCTAGGATCC---GCCCGACTCCCA---TTCTCAATCCGATTCTTCCTA---GTAGCC------ATCCTATTTCTCCTATTCGACCTAGAAATT---GCCCTATTACTCCCACTCCCATGAGCCATCCAACTAAATTCCCCTATCACCACCCTAACTTGAGCCTCCTTCCTCCTACTTATTCTAACGTTAGGGCTAATCTATGAGTGAATCCAAGGCGGACTAGAATGAGCAGAATAA---
>NC_013483.2_Dinosauria_nd3_Pycnonotus_taivanus
ATG---AAC---ATAATCATA---TTTATAATAGCCCTATCCCTAATCCTAAGCATAGCCCTAACCGCACTAAATTTCTGGCTAGCCCAAATAAGCCCCGACTCAGAGAAACTATCCCCA---TACGAATGTGGATTTGACCCCCTAGGATCC---GCTCGACTACCA---TTCTCAATCCGATTTTTCCTA---GTAGCA------ATCTTATTCCTTCTATTTGACCTAGAAATC---GCCCTCCTGCTACCCCTCCCATGAGCCACCCAACTGCAAGACCCCACCACCACCCTAATTTGAACCTCAACTCTCATCCTCCTCCTCACCCTAGGGCTAGTATATGAATGAATCCAAGGAGGACTAGAATGAGCAGAATAA---
>NC_013838.1_Dinosauria_nd3_Pycnonotus_sinensis
ATG---AAC---ATAATCATA---TTTATAATAGCCCTATCCCTAATCCTAAGCATAGCCCTAACCGCACTAAATTTCTGGCTAGCCCAAATAAGCCCCGACTCAGAGAAACTATCCCCA---TACGAATGTGGATTTGACCCCCTAGGATCC---GCTCGACTACCA---TTCTCAATCCGATTTTTCCTA---GTAGCA------ATCTTATTCCTTCTATTTGACCTAGAAATC---GCCCTCCTGCTACCCCTCCCATGAGCCACCCAACTGCAAGACCCCACCATCACCCTAATTTGAACCTCAACTCTCATCCTCCTCCTCACCCTAGGGCTAGTATATGAATGAATCCAAGGAGGACTAGAATGAGCAGAATAA---
>NC_031830.1_Dinosauria_nd3_Pycnonotus_xanthorrhous
ATG---AAC---ATAATCATA---TTCATAATAGTCCTATCCCTAGTCCTAAGCATGGCCCTAACCGCACTAAATTTCTGGCTGGCCCAAATAAACCCCGACTCAGAAAAACTATCTCCA---TACGAGTGTGGATTTGACCCCCTAGGATCC---GCTCGACTACCA---TTCTCAATCCGATTTTTCCTA---GTGGCA------ATCCTGTTCCTTCTATTCGACCTAGAAATT---GCCCTCCTCCTACCCCTCCCATGGGCCACCCAACTACAAGACCCTACCGTCACCCTAATCTGAACCTCCACTCTCATTTTCCTTCTCACTCTAGGGCTAGTATATGAATGAATCCAAGGAGGACTAGAATGAGCAGAATAA---
>NC_040956.1_Dinosauria_nd3_Rhagologus_leucostigma
ATG---AAC---ATAATCCTA---TTCATAATCACCTTATCACTAGGACTAAGCACCCTCCTAACCGCACTAAACTTCTGACTAGCCCAAACTAACCCAGACTCAGAGAAACTGTCTCCG---TACGAATGCGGCTTTGACCCCCTAGGATCT---GCCCGACTACCA---TTCTCAATCCGATTCTTCCTA---GTAGCC------ATCCTGTTCCTCCTATTCGACCTAGAAATC---GCCCTACTCCTACCACTACCATGAGCCACCCAACTACAAAACCCCACTATCACCCTAACATGAGCCTCTACCCTAATCCTCCTACTTACCTTAGGCCTAGTATATGAATGAACCCAGGGAGGATTAGAATGAGCAGAATAA---
>NC_032058.1_Dinosauria_nd3_Zosterops_abyssinicus
ATG---AAC---ATAATCATA---TTTATAATCACCCTCTCCATAATCCTAAGCATCATCCTAACTTTACTAAACTTCTGAATCGCTCAGATAAGCCCAGATGCAGAAAAGCTCTCCCCT---TACGAATGTGGATTTGACCCACTAGGTTCT---GCCCGACTACCA---TTCTCAATCCGTTTCTTCCTA---GTAGCA------ATCCTATTCCTACTATTCGACCTAGAAATC---GCCCTACTTCTTCCCCTTCCATGGGCCACCCAACTCCAAAACCCCGCCCTCACACTAATTTGAGCATCCACCCTCATCCTCCTCCTCACACTAGGACTTATATACGAATGAACCCAAGGGGGTCTAGAATGGGCAGAATA!---
>NC_032059.1_Dinosauria_nd3_Zosterops_poliogastrus
ATG---AAC---ATAATCATA---TTTATAATCACCCTCTCCATAATCCTAAGCATCATCCTAACTTTACTAAACTTCTGAATCGCTCAGATAAGCCCAGATGCAGAAAAGCTCTCCCCT---TACGAATGTGGATTTGACCCACTAGGTTCT---GCCCGACTACCA---TTCTCAATCCGTTTCTTCCTA---GTAGCA------ATCCTATTCCTACTATTCGACCTAGAAATT---GCCCTACTTCTTCCACTCCCATGGGCCACCCAACTCCAAAACCCCGCCCTCACACTAACTTGAGCATCCACCCTCATCCTCCTTCTCACACTAGGACTTATATACGAATGAACCCAAGGGGGACTAGAATGGGCAGAATA!---
>NC_014341.1_Dinosauria_nd3_Pseudopodoces_humilis
ATG---AAC---ATAATCATG---TTTATATTTACCCTATCCCTGGCCTTGAGCATTGCCCTAACCGCCCTAAACTTCTGACTGGCCCAAATAACCCCAGACTCAGAAAAACTATCCCCA---TACGAATGCGGATTCGACCCACTAGGCTCC---GCTCGCCTCCCA---TTCTCAATTCGATTCTTCCTA---GTAGCA------ATTCTGTTCCTGCTCTTTGACCTAGAAATC---GCCCTCCTACTCCCCCTGCCATGAGCCACACAACTCCAATCTCCCACAACCACGCTAACCTGAACCTCCACCCTAATCCTTCTCCTCACCTTAGGCCTAGTGTACGAATGAATTCAAGGAGGACTAGAATGAGCAGAATAA---
>NC_026066.1_Dinosauria_nd3_Phoenicurus_auroreus
ATG---AAC---ATAATCATG---TTTATATTTACCCTATCCCTAGCCTTGAGCATCGCCTTAACTGCCCTAAACTTCTGACTAGCCCAAATAACCCCAGACTCAGAAAAACTATCCCCA---TACGAATGCGGATTTGACCCCCTAGGGTCC---GCTCGGCTCCCA---TTTTCAATCCGGTTCTTCCTA---GTAGCA------ATCTTATTCCTGCTCTTCGACCTAGAAATC---GCCCTCCTACTCCCCCTACCATGAGCCACACAACTCCAATCCCCCACAACCACGCTAACTTGAACCTCCACCCTAATCCTTCTTCTCACCCTAGGCCTAGTGTACGAGTGAATTCAAGGGGGACTAGAATGAGCAGAGTAA---
>NC_020425.1_Dinosauria_nd3_Alauda_arvensis
ATG---AAC---ATAATCCTA---TTCATATTCACCCTATCCCTCTCCCTAAGCATCGCCCTAACCGCCCTAAACTTCTGACTCGCCCAAATAACCCCCGACTCCGAAAAACTATCCCCC---TACGAATGTGGCTTCGACCCCCTAGGGTCC---GCTCGACTCCCG---TTCTCTATTCGATTCTTCCTG---GTAGCA------ATCTTATTTTTACTATTCGACCTAGAAATC---GCCCTACTACTCCCCCTTCCCTGAGCTACTCAACTCCAAAACCCCATTACCACACTAACCTGAGCCTCCACCCTCATTGCCCTACTCACCCTGGGCCTTGTCTACGAATGAATCCAAGGGGGCCTAGAATGAGCCGAATAA---
>NC_015074.1_Dinosauria_nd3_Calliope_calliope
ATG---AAC---ATAATCATA---TTCATGATCGCCATGTCCCTGACCCTAAGCATTGCCCTAACCGCCCTCAACTTCTGACTAGCCCAAATAACCCCAGATTCAGAAAAACTATCCCCA---TATGAATGCGGATTTGACCCACTAGGATCT---GCCCGACTCCCC---TTTTCAATCCGATTCTTCCTA---GTAGCA------ATCCTATTCCTACTATTCGACCTAGAAATC---GCCCTCCTACTCCCCCTACCCTGAGCAACACAACTCGAGTCCCCTACAACCACACTAATTTGAGCTTCTACCCTACTGTTTCTTCTCACCCTAGGTCTGGTATACGAGTGGATCCAAGGAGGGCTAGAATGAGCAGAATA!---
>NC_033536.1_Dinosauria_nd3_Monticola_gularis
ATG---AAC---ATAATCATA---TTTATGCTCGTCCTTTCTCTAACCCTAAGCATCGCCCTGACCGCGCTAAACTTCTGACTAGCTCAAATAACACCCGACTCAGAAAAGCTATCCCCA---TACGAATGTGGATTTGACCCCCTAGGATCT---GCCCGCCTCCCA---TTCTCAATCCGATTCTTCCTA---GTAGCA------ATCCTATTCTTACTGTTCGACTTAGAAATC---GCCCTCTTACTGCCCTTACCATGAGCAACCCAGCTCCAATCCCCTACAACCACATTAATCTGAGCCTCTACCCTAATTTTCTTCCTAACTCTTGGCCTGATCTACGAGTGACTTCAAGGAGGATTAGAATGGGCAGAGTAA---
>NC_040290.1_Dinosauria_nd3_Oenanthe_isabellina
ATG---AAC---ATAATCATA---TTCATACTCATCCTCTCTCTAACCCTAAGCATCGCCCTAACCACCTTAAACTTCTGACTTGCCCAAATAACCCCCGACTCAGAAAAATTATCCCCA---TATGAATGCGGATTCGACCCACTAGGATCT---GCCCGACTCCCC---TTCTCAATCCGATTCTTCCTA---GTAGCA------ATCCTATTCCTACTATTCGACCTAGAAATT---GCCCTCCTACTCCCCCTACCCTGAGCAACACAACTCCAATCCCCCACAACCACACTAATCTGAGCCTCCACCCTAATCCTCCTCCTCACTCTCGGTCTTGTATACGAATGAGCCCAAGGAGGACTAGAATGAGCAGAGTAA---
>NC_021621.1_Dinosauria_nd3_Ficedula_albicollis
ATG---AAC---ATAATCATG---TTTATGATCACCCTATCTCTAGGACTAAGCATCGCCCTAACCGCCCTAAACTTCTGACTGGCCCAAATAACCCCAGACTCGGAAAAACTATCCCCA---TACGAGTGCGGATTTGACCCCCTAGGCTCC---GCCCGACTGCCA---TTCTCAATCCGATTCTTCCTA---GTGGCA------ATCCTGTTCTTACTATTCGACCTAGAAATC---GCCCTCCTACTACCCCTACCATGAGCAACTCAACTTCAATCCCCTATAACTACGCTAATATGAACTTCCGCCCTAATCCTCCTCCTCACCCTGGGCCTAGTATACGAATGAGCCCAAGGAGGTCTAGAATGGGCAGAGTAG---
>NC_026223.1_Dinosauria_nd3_Periparus_ater
ATG---AAC---ATAATCCTA---TTCATAATCGCCCTATCCTTAACCCTAAGCATCGCCCTGACCACACTAAACTTCTGACTCGCCCAAATAACCCCGGACTCAGAGAAACTATCCCCA---TACGAATGCGGCTTTGACCCCCTAGGCTCT---GCTCGACTTCCC---TTCTCAATCCGATTTTTCTTA---GTAGCA------ATCCTGTTCCTCCTATTCGACCTAGAAATC---GCTCTATTACTCCCCCTCCCATGAGCAACTCAACTCGGAGACCCCATTAACACCCTAGCCTGAGCCTCCACCCTAATCCTCCTCCTGACCCTAGGCCTAATCTACGAATGAACTCAAGGGGGCCTAGAATGGGCAGAGTAG---
>NC_030603.1_Dinosauria_nd3_Copsychus_saularis
ATG---AAC---ATAATCCTA---TTCATAATCGCCACATCCCTGACCCTAAGTATCGCCCTAACTGCCCTGAACTTCTGACTAGCCCAAATAACCCCAGACTCAGAAAAATTATCCCCA---TACGAATGTGGATTCGACCCACTAGGGTCC---GCCCGACTCCCT---TTTTCAATCCGATTCTTCCTA---GTGGCT------ATCCTATTCCTCCTCTTCGACCTAGAAATC---GCCCTCCTACTTCCCCTACCCTGAGCAACACAACTCCAATCTCCCATAACCACACTAGCCTGAACCTTCATCCTAATCCTCCTCCTCACCCTAGGACTAATTTATGAATGAACCCAAGGAGGACTAGAATGGGCAGAGTAA---
>NC_019666.1_Dinosauria_nd3_Petroica_boodang
ATG---AAC---ATAATCCTA---TTCATAATCACCCTCTCTCTAACCCTAAGTATTGCCCTAACCGCCCTAAACTTTTGATTGGCCCAAATAAACCCTGACTCAGAGAAACTATCCCCA---TACGAATGCGGCTTTGACCCCCTAGGGTCT---GCTCGACTCCCC---TTTTCAATCCGATTCTTTCTA---GTAGCT------ATCCTATTTCTACTGTTCGACCTAGAAATC---GCCCTTCTTCTCCCCCTCCCATGAGCAACCCAACTTCAGTCGCCTACCTCCACACTAGCATGAACCTTCATCCTCATCCTTCTCCTTACTGCAGGACTGATCTATGAGTGGGCTCAAGGGGGTCTAGAATGGGCAGAGTAG---
>NC_019668.1_Dinosauria_nd3_Petroica_phoenicea
ATG---AAC---ATAATCCTA---TTCATAATCACCCTCTCTCTGACCCTAAGCATTGCCCTAACCGCCCTAAACTTTTGATTAGCCCAAATAAACCCCGACTCAGAAAAACTATCTCCA---TACGAATGTGGATTTGACCCCCTAGGGTCC---GCTCGACTTCCC---TTTTCAATCCGATTCTTCCTA---GTAGCC------ATCCTATTCCTACTGTTCGACCTAGAAATC---GCCCTCCTCCTGCCCCTCCCATGGGCAACCCAGCTTCAATCACCCACCACCACACTAGCATGAACCTCCATCCTCATCCTTCTCCTTACTGCAGGACTAATCTATGAATGGGCTCAAGGAGGCCTAGAATGAGCAGAGTAA---
>NC_029142.1_Dinosauria_nd3_Petroica_macrocephala
ATG---AAC---ATAATCCTA---TTCATAATCACCCTATCCTTAACCTTAAGCATTGCCCTAACCACTTTAAACTTCTGACTAGCCCAAATAAACCCAGACTCAGAAAAACTCTCCCCC---TACGAATGTGGATTTGACCCCCTAGGATCT---GCTCGACTCCCC---TTCTCAATCCGATTCTTTCTA---GTGGCA------ATCTTATTCCTACTATTCGACCTAGAAATC---GCCCTCCTCCTCCCCCTCCCATGAGCAACTCAACTTCAATCCCCCACCACAACACTAGCATGAGCCTCTATCCTCATCCTTCTTCTCACTGCAGGGTTAATCTACGAATGAGCCCAAGGGGGCCTGGAGTGAGCAGAATAA---
>NC_029141.1_Dinosauria_nd3_Petroica_australis
ATG---AAC---ATAATCCTA---TTCATGATCGCCCTCTCTCTAACCCTAAGCATTGCCCTAACCGCCCTAAACTTCTGACTAGCCCAAATAAACCCCGACTCAGAAAAACTATCCCCA---TATGAATGCGGTTTTGACCCCCTAGGATCC---GCTCGACTCCCC---TTCTCAATCCGATTCTTCCTA---GTGGCC------ATCCTATTCCTACTGTTCGACCTAGAAATC---GCCCTCCTCCTTCCCCTCCCATGAGCAACCCAACTCCAATCTCCCACCACTACACTAGCATGAACCTCCACCCTCATCTTCCTCCTCACCGCAGGGCTGATCTATGAATGGGCTCAAGGGGGCCTAGAATGAGCAGAATAA---
>NC_019667.1_Dinosauria_nd3_Petroica_goodenovii
ATG---AAC---ATAATCCTC---TTTATAATTACCCTCTCACTAACCCTGAGCATCGCCCTAACCGCCCTAAACTTCTGATTAGCCCAAATAAATCCTGACTCAGAAAAACTATCCCCA---TACGAATGCGGTTTCGACCCCCTGGGATCT---GCCCGACTCCCC---TTCTCAATTCGATTCTTCCTG---GTGGCC------ATCCTGTTCCTACTATTCGACCTAGAAATC---GCCCTCCTCCTCCCCCTCCCATGAGCAATTCAGCTTCAATCCCCCACCACCACACTAACATGAACCTCCATCCTCCTTTTCCTCCTCACCGCAGGACTAATCTATGAATGAACCCAAGGAGGACTAGAATGGGCAGAATAA---
>NC_022840.1_Dinosauria_nd3_Campylorhynchus_zonatus
ATG---AAT---ATAATCTTA---TTCATAATCACCCTGTCCCTAACCCTAAGCATCACCCTGACAGCCCTGAACTTCTGACTCGCCCAAATAAACCCAGACTCAGAAAAACTCTCTCCA---TACGAATGCGGTTTCGACCCCCTGGGATCA---GCCCGACTACCC---TTCTCAATCCGATTCTTCCTC---GTAGCA------ATCCTATTCCTCCTGTTCGACCTAGAAATC---GCCCTACTCCTTCCCCTCCCGTGAGCCACCCAACTCGAACACCCCACTACCACCCTGATCTGAGCCTCCACTATCATCTCTCTCCTCACCCTGGGACTGGTCTACGAATGAACCCAAGGGGGACTAGAATGGGCCGAATAG---
>NC_024673.1_Dinosauria_nd3_Henicorhina_leucosticta
ATG---AAC---ATAATCCTA---TTTATGATCACCCTCTCCCTGACTCTAAGCATTGCCCTAACTGCCCTAAATTTTTGACTCGCCCAGATAAACCCCGACTCAGAAAAACTCTCCCCA---TACGAATGCGGCTTCGACCCCCTAGGATCA---GCCCGACTACCA---TTCTCAATCCGATTCTTCCTA---GTAGCA------ATCTTGTTTCTACTTTTCGACCTAGAAATT---GCCCTCCTACTTCCCCTTCCATGAGCCACCCAACTGGAACACCCCACTACCACACTAATCTGAGCCTCCACCATCATTCTCCTCCTCACCCTAGGCCTAGTCTACGAATGATCCCAAGGAGGACTAGAATGGGCAGAATAA---
>NC_026793.1_Dinosauria_nd3_Sylviparus_modestus
ATG---AAC---ATAATTCTA---TTCATGATCGCCCTATCTCTAACCCTAAGCACTATCCTAACCGCACTAAACTTCTGACTTGCCCAGATAAACCCCGACTCAGAAAAACTATCCCCC---TACGAATGTGGCTTTGACCCCCTAGGATCT---GCCCGACTACCC---TTCTCAATCCGATTTTTCCTA---GTAGCA------ATCCTATTCCTTCTATTTGACCTAGAAATC---GCCCTCCTCCTCCCCCTCCCATGAGCCACCCAACTCGAAGACCCTACCACCACACTAATCTGAACCTCAACCCTCCTCCTTATCCTTACCCTGGGACTAGTCTACGAATGAACCCAAGGAGGCTTAGAATGGGCAGAATAA---
>NC_029321.1_Dinosauria_nd3_Spizixos_semitorques
ATG---AAC---ATAGTCATA---TTCATAATAGTCACATCCCTAGCCCTAAGCATAGCTCTAACCGCACTAAACTTTTGACTATCCCAAATAAACCCCGACTCAGAAAAACTATCCCCA---TATGAATGTGGATTTGACCCTTTAGGATCT---GCTCGACTGCCA---TTCTCAATCCGATTCTTCCTA---GTAGCA------ATTCTATTCCTCCTATTTGACCTAGAAATC---GCCCTTCTACTTCCCCTCCCATGAGCCACCCAACTACAAGACCCCACCGCCACACTACTATGAACTTCCACCCTCATTCTAATCCTCACCCTAGGGTTAATCTATGAATGAGCCCAAGGAGGACTAGAATGAGCAGAATAA---
>NC_024552.1_Dinosauria_nd3_Turdus_hortulorum
ATG---AAT---ATGATCCTA---TTCATAATCATCCTGTCCCTAGCCCTAACCATTATCTTGACCGCCCTAAATTTTTGACTCGCCCAAATAAACCCAGACTCAGAAAAACTATCCCCA---TACGAATGTGGGTTCGACCCCCTAGGCTCT---GCTCGCCTCCCA---TTCTCCATCCGATTCTTCCTA---GTTGCC------ATCCTATTCCTCCTGTTCGACCTAGAAATT---GCCCTCCTACTCCCCCTACCATGAGCCACTCAACTCCAACACCCCACCACTACACTAATCTGAGCCTCAACTCTAATTCTCCTCCTCACACTAGGATTAATCTACGAATGAGCCCAAGGAGGCCTAGAATGAGCAGAATAA---
>NC_027657.1_Dinosauria_nd3_Garrulax_ocellatus
ATG---AAC---ATAATTACA---TTCATAATCGCCCTGTCCCTAACCCTAAGCCTAGCCTTAACCGCACTAAACTTCTGAATCGCCCAAATAAACCCAGACTCAGAAAAACTATCACCA---TATGAATGCGGTTTCGACCCACTAGGATCC---GCCCGACTACCC---TTCTCAATCCGATTCTTCCTA---GTAGCC------ATTCTATTCCTACTATTCGATCTAGAAATC---GCCCTTCTACTCCCCCTCCCATGAGCCACCCAACTTCAAGACCCCACCACCACCCTAATCTGAGCAACCACCTTAATCCTCCTTCTCACCCTAGGACTGATCTACGAATGAGTCCAAGGGGGGCTAGAATGGGCAGAAT!!---
>NC_028179.1_Dinosauria_nd3_Turdus_rufiventris
ATG---AAT---ATGATCCTA---TTCATAATCGCCCTGTCCCTAACTCTAAGCATCGCCCTAACCGCCCTAAATTTTTGACTCGCCCAAATAAACCCAGACTCAGAAAAACTCTCACCC---TACGAATGTGGATTTGACCCACTAGGCTCT---GCCCGCCTTCCA---TTCTCCATCCGATTCTTCCTA---GTTGCC------ATCCTGTTCCTCCTATTCGACCTGGAAATT---GCCCTCCTACTCCCCCTACCATGAGCCACCCAACTCCAACACCCCACTACCACACTAATCTGAGCCTCAGCTCTAATCCTCCTCCTCACACTAGGGTTAATCTATGAATGAATTCAAGGGGGCCTAGAATGAGCAGAATAA---
>NC_024867.1_Dinosauria_nd3_Poecile_atricapillus
ATG---AAC---ATAATCCTA---TTCATAATCACCCTATCCCTAACCCTAAGCATCGCCCTAACCACACTAAACTTCTGACTCGCCCAAATAACTCCAGACTCAGAAAAACTATCCCCA---TACGAATGCGGCTTCGACCCTCTAGGATCC---GCCCGACTGCCC---TTCTCAATCCGATTCTTCCTA---GTAGCA------ATCCTATTCCTCCTATTCGACCTAGAAATT---GCCCTACTACTTCCCCTCCCATGAGCAACCCAACTCGAAGACCCCCTCACCACACTAATCTGAACCTCCACCCTCATCCTCCTCCTCACCCTGGGACTAGTCTACGAGTGAGCCCAAGGAGGCCTAGAATGGGCAGAATA!---
>NC_026911.1_Dinosauria_nd3_Poecile_palustris
------------ATAATCCTA---TTCATGATCGCCCTATCCCTAACCCTGAGCATCGCCCTAACCACACTAAACTTCTGACTTGCCCAAATAACCCCAGACTCAGAAAAACTATCCCCG---TACGAATGCGGCTTTGACCCCCTAGGCTCT---GCTCGCCTACCC---TTCTCAATTCGATTCTTCCTA---GTGGCA------ATTCTATTCCTCCTATTCGACCTAGAAATC---GCCCTACTACTCCCCCTCCCATGAGCAACCCAGCTCGAAGACCCCATCACCACACTAATCTGAGCCTCCACCCTCATCCTCCTCCTCACTCTCGGACTAATCTACGAATGAGCTCAAGGAGGCCTAGAATGGGCAGAATAG---
>NC_026701.1_Dinosauria_nd3_Pardaliparus_venustulus
ATG---AAC---ATAATCCTA---TTCATAATCTCCCTATCCTTGGCCCTAAGCATTGCCTTAACCACATTAAACTTCTGACTGGCCCAAATAAACCCAGACTCAGAAAAACTATCCCCA---TACGAATGTGGCTTCGATCCCCTGGGATCC---GCCCGACTCCCC---TTCTCAATCCGATTCTTCCTG---GTGGCA------ATCCTATTCCTCCTATTTGACCTAGAAATT---GCCCTACTACTTCCCCTCCCATGAGCAACCCAACTCGAAGACCCCATCACCACCCTAATCTGGACCTCTACCCTCATCATCCTCCTTACCCTAGGACTAGTATACGAATGAGCCCAAGGAGGCCTAGAATGAGCAGAATAG---
>NC_028187.1_Dinosauria_nd3_Parus_monticolus
ATG---AAC---ATAATCCTA---TTCATAATCGCCCTGTCCCTGGCTCTAAGCACAGCCCTAACCGCACTAAACTTCTGACTCGCCCAAATAAACCCAGACTCAGAGAAACTATCCCCA---TACGAATGCGGCTTCGACCCCCTAGGTTCC---GCCCGACTACCC---TTCTCAATCCGCTTCTTCCTA---GTAGCC------ATCCTATTCCTTCTATTTGACCTAGAAATT---GCCCTACTCCTCCCCCTCCCATGAGCCACTCAACTCGAAGACCCCATCACCACACTAATCTGAGCCTCCACCCTTATCATCCTCCTCACCCTAGGCCTAGTATACGAATGAACCCAAGGAGGCTTAGAATGGGCAGAATAA---
>NC_040875.1_Dinosauria_nd3_Parus_major
ATG---AAT---ATAATCCTA---TTCATAATCGCCCTATCCCTAACCCTAAGCACAGCCTTAACCGCACTAAACTTTTGACTTGCTCAAATAAACCCGGACTCAGAAAAACTATCCCCA---TACGAATGCGGCTTCGACCCCCTAGGCTCC---GCCCGACTGCCC---TTCTCAATTCGCTTCTTTCTA---GTAGCT------ATCCTATTCCTTTTATTTGACCTAGAAATT---GCCTTACTGCTCCCCCTCCCATGAGCCACTCAACTCGAAGACCCTATCACCACACTAATCTGAACCTCCACTCTCATTATTCTACTCACCCTAGGCCTAGTATACGAATGAGCCCAAGGAGGCCTAGAATGAGCAGAATAA---
>NC_024870.1_Dinosauria_nd3_Sitta_carolinensis
ATG---AAC---ATAGTCCTA---TTTATGATCGCCTTGTCTCTAACCCTAAGCATCGCCCTAACCACCCTAAACTTTTGGCTCGCCCAAATAAACCCAGACTCAGAAAAACTATCCCCA---TACGAATGCGGCTTCGACCCCCTAGGCTCT---GCCCGCCTCCCA---TTCTCAATCCGTTTCTTCCTA---GTAGCA------ATCCTATTCTTACTTTTCGACCTAGAAATC---GCCTTATTACTCCCCCTCCCCTGAGCCGTGCAACTAGAATCACCTACCACCACACTAATCTGAGCCTCCACCATTATCGCCCTACTAACCCTAGGACTCATCTACGAATGAACCCAAGGAGGACTAGAATGAGCAGAGTAA---
>NC_025614.1_Dinosauria_nd3_Coccothraustes_coccothraustes
ATG---AAC---ATAATCCTA---TTCATACTAACACTATCACTCACTTTAAGCATAACCCTAACTGCACTAAACTTTTGACTAGCCCAAATAAACCCAGACTCAGAAAAACTATCCCCA---TACGAATGTGGCTTCGACCCACTGGGATCT---GCCCGACTTCCA---TTCTCCATCCGCTTCTTCCTA---GTAGCT------ATTCTATTCCTCCTATTCGACCTAGAAATC---GCCCTACTACTCCCACTCCCATGAGCCCTACAACTAGAATCCCCCACCACTACCTTGATTTGAGCCTCCTCCCTTCTCCTAATCCTCACACTAGGACTCATTTACGAATGAATCCAAGGCGGATTAGAATGAGCAGAGTAG---
>NC_027241.1_Dinosauria_nd3_Aethopyga_gouldiae
ATA---AAC---ATAATCCTG---TTCATAATCACCCTTTCACTGACCCTTAGCATCGCCCTAACCACACTAAACTTTTGACTAGCCCAAATAAACCCAGACTCAGAAAAACTTTCACCA---TACGAATGCGGATTCGACCCACTAGGATCC---GCTCGCCTCCCA---TTCTCCATCCGATTCTTCCTA---GTAGCC------ATCCTATTCCTTCTATTCGACCTAGAAATC---GCCCTACTACTACCACTCCCATGAGCCACCCAACTACAATCCCCCACCACTACCCTAGCCCTAGCCTCAACCCTAATCCTGCTCCTGACCCTAGGTCTCATCTACGAATGAACCCAAGGAGGACTAGAATGAGCGGAGTAA---
>NC_042731.1_Dinosauria_nd3_Sitta_nagaensis
ATG---AAC---ATAATCCTA---TTCATGATCGCCCTATCTCTAGCCCTAAGCATTGCCCTCACCGCCCTGAACTTCTGACTCTCCCAAATAAACCCAGACTCAGAAAAACTATCTCCC---TACGAATGCGGTTTCGACCCCCTAGGCTCT---GCCCGACTCCCA---TTCTCAATCCGATTCTTCCTA---GTAGCC------ATCCTATTTCTACTATTCGACCTAGAAATC---GCCCTACTCCTACCCCTCCCATGAGCCACCCAACTAGAATCACCCACCACCACACTAATCTGGGCTTCAACCCTCATCATCCTACTAACTATAGGACTAGTATATGAATGGGCCCAAGGAGGACTAGAATGGGCAGAATAA---
>NC_031374.1_Dinosauria_nd3_Eophona_migratoria
ATG---AAC---ATAATCCTA---TTCATACTAGCACTATCACTAACCCTAAGCATCTTCCTAACCGCACTAAACTTTTGGCTAGCCCAAATAAACCCCGACTCAGAAAAACTATCCCCA---TACGAATGTGGTTTCGACCCCCTAGGATCC---GCCCGACTCCCA---TTCTCCATTCGCTTCTTCCTA---GTAGCT------ATCCTATTTCTCCTATTCGACTTAGAAATC---GCCCTACTTCTTCCCCTCCCATGAGCCACCCAACTACAATCCCCCACCACTACCCTAATCTGAGCCACCTCCCTCCTCCTACTCCTCACACTGGGCCTCATCTATGAATGAGTCCAAGGCGGATTAGAATGAGCAGAATAA---
>NC_024730.1_Dinosauria_nd3_Pycnonotus_melanicterus
ATG---AAC---ATAATCACG---TTCATAATAACCCTATCCCTAACCCTAAGCATAGCTCTAACCGCACTAAACTTCTGACTAGCCCAAATCAACCCCGACTCAGAAAAACTATCTCCA---TATGAATGTGGATTCGACCCCCTAGGATCC---GCTCGACTACCA---TTCTCAATCCGATTCTTCCTA---GTAGCA------ATCCTATTTCTCCTATTTGACCTAGAAATC---GCCCTTTTACTCCCCCTCCCATGAGCTATTCAACTACAACACCCCACCACCACACTAATCTGAGCCTCTACCCTCATCCTACTCCTCACCCTAGGACTAGTATATGAATGGACCCAAGGAGGATTAGAGTGAGCAGAATAA---
>NC_029145.1_Dinosauria_nd3_Rhipidura_fuliginosa
ATG---AAT---ATAATTATA---TTCATAATCGCCTTGTCTTTAACCCTAAGCATCGCCCTAACCGCACTAAACTTCTGACTCGCCCAAATAAACCCAGACTCAGAAAAGCTATCTCCC---TACGAATGCGGTTTCGACCCACTAGGGTCC---GCCCGGCTGCCA---TTTTCAATTCGATTCTTCCTA---GTAGCG------ATTCTATTTTTACTGTTCGACCTAGAAATC---GCTCTCCTGTTACCACTTCCATGGGCCATCCAACTACAAGACCCTACCACTACACTCATATGAGCTTCAATCCTAATCATTATCCTCACTCTAGGCCTAATCTACGAATGAGCTCAAGGAGGATTAGAATGAGCAGAATAG---
>NC_024266.1_Dinosauria_nd3_Aegithalos_fuliginosus
ATA---AAC---ATAATCATC---TTTATAATCGCTCTCTCCCTAACCCTCAGTATTGCCCTGACCATCCTAAACTTCTGACTAGCCCAGATAAACCCCGACTCAGAAAAACTATCTCCC---TACGAGTGCGGCTTCGACCCACTAGGCTCC---GCCCGCCTGCCC---TTCTCTATTCGATTCTTCCTA---GTCGCC------ATCCTTTTCTTACTATTTGACCTAGAAATC---GCTCTCCTACTACCCCTCCCATGAGCCACCCAACTACAAGACCCCATCACAACACTAACTCTAACCTCCATCCTCATTCTCCTTCTCACCTTAGGACTAGTATACGAATGAGCCCAAGGGGGATTAGAATGAGCAGAATA!---
>NC_024267.1_Dinosauria_nd3_Aegithalos_bonvaloti
ATA---AAC---ATAATCATC---TTTATAATCGCTCTCTCCCTAACCCTCAGTATTGCCCTAACCATCCTAAACTTCTGACTAGCCCAGATAAACCCCGACTCAGAAAAACTATCTCCA---TATGAATGCGGCTTCGACCCACTAGGCTCC---GCCCGCCTGCCC---TTCTCTATTCGATTCTTCCTA---GTCGCC------ATCCTTTTCTTACTATTTGACCTAGAAATC---GCTCTCCTACTACCCCTCCCATGAGCCACCCAACTACAAGACCCCATCACAACACTAACTCTAACCTCCATCCTCATTCTCCTTCTCACCTTAGGACTAGTATACGAATGAGCCCAAGGGGGATTAGAATGAGCAGAATA!---
>NC_024268.1_Dinosauria_nd3_Aegithalos_glaucogularis
ATA---AAC---ATAATCATC---TTTATAATCGCTCTCTCCCTAGCCCTCAGCATCGCCCTAACCACACTAAACTTCTGACTCGCCCAAATAAACCCCGACTCAGAAAAACTATCACCA---TACGAATGCGGCTTCGACCCACTAGGCTCC---GCCCGCCTGCCC---TTCTCCATCCGATTTTTCCTA---GTCGCT------ATTCTCTTCCTACTGTTCGACCTAGAAATC---GCCCTCTTACTACCCCTCCCATGAGCCACCCAACTACAAGATCCCATTACAACACTAACCCTAACCTCCATCCTCCTCCTCCTTCTCACCCTAGGACTAGTATATGAGTGAGCCCAAGGAGGGTTAGAATGAGCAGAATA!---
>NC_029482.1_Dinosauria_nd3_Campylorhynchus_brunneicapillus
ATG---AAC---ATAATCCTA---TTCATAATCTGCCTATCCCTGGCCCTAAGCATCACCCTAACAGCCCTAAACTTCTGACTCGCCCAGATAAACCCAGACTCAGAAAAACTCTCCCCA---TATGAATGTGGCTTCGACCCCCTGGGGTCA---GCCCGATTACCC---TTCTCAATCCGATTCTTCCTA---GTAGCA------ATCCTGTTCCTTCTATTTGACCTAGAGATC---GCCCTCCTACTCCCCCTCCCATGAGCCACCCAACTTGAACACCCCACTATCACCCTAATCTGAGCCTTCACCATCATCTCCCTCCTCACCCTAGGACTAATCTACGAATGAGCCCAAGGAGGACTAGAATGGGCCGAATAA---
>NC_039536.1_Dinosauria_nd3_Psittiparus_gularis
ATA---AAC---ATAATCACA---CTTATAATTATTTCTTCCGCGACCCTAAGCATCGCTTTAACAGCCCTGAACTTTTGACTAGCCCAAATAAACCCAGATACAGAAAAACTATCCCCA---TATGAATGCGGATTCGACCCTCTAGGCTCT---GCTCGCCTTCCA---TTTTCAATCCGATTCTTCCTA---GTAGCC------ATCCTCTTCTTACTTTTCGACCTAGAAATC---GCCCTCTTACTTCCCCTCCCATGGGCAACTCAACTACAAAACCCCACCATCACCCTCACTTGAGCCTCCACCCTCATCCTCCTCCTCACCCTCGGCCTAGTGTACGAATGAACACAAGGAGGATTAGAATGAGCAGAATAA---
>NC_036760.1_Dinosauria_nd3_Melanocorypha_mongolica
ATG---AAC---ATGATCCTA---TTCATAATCACCCTCTCACTTACCCTAAGCATCGCCCTAACCGTCCTAAATTTCTGACTCGCCCAAATAACCCCCGACTCCGAAAAACTATCCCCC---TACGAATGCGGTTTCGACCCCCTAGGATCC---GCTCGACTCCCA---TTCTCCATTCGATTCTTCCTA---GTAGCA------ATCCTATTCCTATTATTCGACCTAGAAATT---GCCCTACTTCTCCCCCTCCCCTGAGCCATTCAACTCCAAGATCCTACCACCACACTAACCTGAGCTTCCACCCTAATCGCCCTCCTCACATTAGGCCTCATCTACGAATGAGCCCAAGGAGGCCTAGAGTGGGCCGAATAA---
>NC_029151.1_Dinosauria_nd3_Locustella_pryeri
ATT---AAC---ATAATCACA---TTCATATTCACCATCTCCCTAACTCTGAGCATCATCTTAACCGCACTAAACTTCTGACTCGCCCAAATAACCCCAGACTCAGAAAAACTATCACCA---TACGAATGCGGGTTCGACCCACTAGGATCA---GCTCGACTACCA---TTCTCAATCCGATTCTTCCTA---GTAGCA------ATCCTATTCCTACTATTTGACCTAGAAATT---GCCCTCCTACTCCCCCTTCCATGAGCCATTCAACTACAAACCCCCATAACTACACTAACCTGAGCCTCCACCTTAATCCTCCTACTCACCCTAGGGCTAGTATATGAGTGAACCCAAGGAGGACTAGAGTGGGCAGAATAA---
>NC_007979.1_Dinosauria_nd3_Phaethon_rubricauda
ATA---AAC---ATAATCACC---TTCATACTCACCTCATCCCTCACCCTGAGCATCCTCCTTACCTCACTAAACTTCTGACTCGCCCAAACAAACCCAGATTCAGAGAAACTATCCCCC---TACGAATGCGGCTTCGACCCCCTTGGTTCC---GCACGACTTCCA---TTTTCAATTCGATTCTTCCTA---GTGGCC------ATCCTATTTCTGCTATTTGACTTAGAAATC---GCCCTCCTACTCCCGCTCCCATGAGCCACTCAGCTCCAATCCCCCCTTGCTACGCTAACCTGAGCTTCCACTATACTGCTCCTACTCACACTAGGGTTAGTCTATGAATGAACCCAGGGGGGCCTAGAATGAGCAGAATAA---
>NC_027275.1_Dinosauria_nd3_Phaethon_lepturus
ATA---AAC---ATAATCACC---TTCATACTCACCTCATCCCTCACCCTAAGCATCCTCCTTACCTCACTAAACTTCTGACTCGCCCAAACAAACCCAGATTCAGAAAAACTATCCCCC---TACGAATGCGGCTTCGACCCCCTTGGTTCC---GCACGACTTCCA---TTTTCAATTCGATTCTTCCTA---GTGGCC------ATCCTATTCCTTCTATTCGACCTAGAGATC---GCCCTCCTACTCCCACTCCCATGGGCCACTCAACTCCAATCCCCCCTCACTACCCTGACCTGAGCCTCCACTATACTGCTCCTACTCACACTAGGGTTGATCTACGAATGAGCCCAAGGGGGCCTAGAATGGGCAGAATAA---
>NC_037154.1_Dinosauria_nd3_Lepidocolaptes_angustirostris
ATC---AAC---ATAATCTCA---TTTATATTAATCTTGTCCATATCCCTAAGTATTATCCTAACCATATTAAATTTCTGACTAGCACAAACAAACCCAGATTCAGAAAAACTCTCCCCA---TATGAATGCGGATTTGACCCACTAGGATCT---GCTCGACTCCCA---TTCTCAATCCGATTTTTTCTA---GTCGCA------ATCCTATTCCTTCTCTTCGACCTAGAAATT---GCTCTCTTACTCCCCCTCCCATGAGCCACCCAACTCCAATCACCCCTATCCACCCTCACCTGAGCCTCCACTATCATTATTTTATTAACACTAGGACTAATCTACGAATGAGCTCAAGGAGGATTAGAATGAGCAGAATAA---
>NC_020596.1_Dinosauria_nd3_Tachycineta_bicolor
ATA---AAC---ATAATCACC---TTTATAATCACCCTATCCCTAACCCTAAGCATCATCCTAACAACACTAAACTTTTGACTCGCCCAAATAACCCCCGACTCAGAAAAACTCTCCCCA---TACGAATGCGGCTTTGACCCCCTAGGCTCT---GCCCGACTCCCC---TTCTCAATCCGATTCTTCCTA---GTAGCA------ATCCTATTCCTCCTATTCGACCTAGAAATC---GCGCTTCTCCTCCCCCTCCCCTGAGCAACCCAACTCCAAACCCCCATAAACACACTAATCTGAACCTCCACCCTAATCTTACTACTTACCCTCGGGCTCGTATACGAATGAACCCAAGGAGGACTAGAATGAGCGGAATAA---
>NC_020597.1_Dinosauria_nd3_Tachycineta_thalassina
ATA---AAC---ATAATCACC---TTTATAATCACCTTATCCCTGACCCTGAGCATCATCCTAACAGCACTAAACTTCTGACTCGCCCAAATAACCCCCGACTCAGAAAAACTCTCCCCA---TACGAATGTGGCTTTGACCCACTAGGCTCA---GCCCGACTCCCC---TTCTCAATCCGATTTTTCCTA---GTAGCA------ATCCTATTCCTCCTGTTCGACCTAGAAATC---GCACTTCTCCTTCCCCTCCCCTGAGCAACCCAACTCCAAACTCCCATAAACACACTAATCTGGACCTCCGCTTTGATCCTACTACTGACCCTCGGACTTATCTACGAATGGGTACAAGGAGGCCTAGAATGAGCAGAATAA---
>NC_020598.1_Dinosauria_nd3_Tachycineta_euchrysea
ATA---AAC---ATAATCGCC---TTTATAATCACACTATCCCTGACCCTAAGCATCATCCTAACTGCACTAAACTTCTGGCTCGCCCAAATAACTCCTGATTCAGAAAAACTCTCCCCA---TACGAATGCGGCTTTGACCCCCTAGGCTCA---GCCCGACTCCCT---TTCTCAATCCGATTCTTCCTG---GTAGCT------ATCCTCTTCCTTCTATTCGACCTAGAAATT---GCACTCCTCCTCCCTCTCCCCTGAGCAACCCAACTCCAAACCCCCACAAACACACTAATCTGAACCTCCACCCTAATCCTACTACTCACCCTCGGACTTGTATACGAATGAATCCAAGGAGGCCTAGAATGAGCAGAATAA---
>NC_020599.1_Dinosauria_nd3_Tachycineta_cyaneoviridis
ATA---AAC---ATAATCACC---TTTATAATCACCCTATCCCTAACCCTAAGCATCATCCTAACAACATTAAACTTCTGACTCGCCCAAATAACTCCTGACTCAGAAAAACTCTCCCCA---TACGAATGCGGTTTTGACCCCCTAGGCTCA---GCCCGACTGCCC---TTCTCAATCCGATTCTTCCTA---GTAGCT------ATCCTATTCCTCCTATTCGACCTGGAAATC---GCACTTCTCCTCCCCCTCCCCTGAGCAACCCAACTCCAAACCCCCACAAACACACTAATCTGGACCTCCGCCCTAATCCTACTTCTTACACTCGGACTAGTATACGAATGAACTCAAGGAGGCCTAGAATGAGCAGAATAG---
>NC_020600.1_Dinosauria_nd3_Tachycineta_stolzmanni
ATA---AAC---ATAATCACC---TTTATAATCACCCTATCCCTAACCCTAAGCATCATCCTAACGGCACTAAACTTCTGGCTCGCCCAAATAACCCCCGACTCAGAAAAACTATCTCCA---TACGAATGCGGCTTTGACCCTCTAGGCTCC---GCCCGACTCCCT---TTCTCCATCCGATTCTTCCTA---GTAGCA------ATTCTATTCCTCCTATTCGACCTAGAAATC---GCACTCCTTCTCCCCCTCCCCTGAGCAACCCAACTCCAAACCCCTACACATACTCTAATCTGAGCCTCCACCTTAATCTTACTACTCACCCTCGGACTCGTATACGAATGAGCCCAAGGAGGCCTAGAATGAGCAGAATAA---
>NC_024107.1_Dinosauria_nd3_Cecropis_daurica
ATT---AAC---ATAATCACC---TTCATAATCACCCTATCTCTAACCCTAAGCATTATCCTAACCGCACTAAACTTCTGACTTGCCCAAATAACACCCGACTCAGAAAAACTCTCCCCA---TACGAATGTGGCTTTGACCCCACAGGCTCC---GCCCGACTGCCT---TTCTCCATCCGATTCTTCCTT---GTAGCA------ATCCTATTCCTCCTATTCGACCTGGAAATT---GCCCTCCTCCTTCCCCTCCCATGAGCCACCCAACTTCAAGCCCCCATAAACACACTAATCTGAACCTCCACACTAATCCTGCTACTTACCCTCGGACTTGTATATGAATGAACCCAAGGAGGGCTAGAATGAGCAGAATAG---
>NC_020601.1_Dinosauria_nd3_Tachycineta_albilinea
ATA---AAC---ATAATCACC---TTTATAATCACCCTATCCCTAACCCTAAGCATCATCCTAACAGCACTAAACTTCTGACTTGCCCAAATAGTCCCCGACTCAGAAAAACTCTCCCCA---TACGAATGCGGCTTCGACCCCCTAGGCTCC---GCCCGGCTCCCC---TTCTCCATCCGATTTTTCCTA---GTAGCA------ATTCTATTCCTCCTATTCGACCTAGAAATC---GCACTCCTCCTCCCCCTCCCCTGAGCAACCCAACTCCAAACCCCTACGTATACCCTAATCTGAGCCTCCACCTTAATCTTACTACTTACCCTCGGACTTGTATACGAATGAACCCAAGGAGGCCTAGAATGAGCAGAATAA---
>NC_020602.1_Dinosauria_nd3_Tachycineta_albiventer
ATA---AAC---ATAATCACC---TTTATAATCACCCTATCCCTAACCCTAAGCATCATCCTAACAACACTAAACTTCTGGCTTGCCCAAATAGTCCCCGACTCAGAAAAACTCTCCCCA---TACGAATGCGGCTTTGACCCCCTAGGCTCC---GCCCGACTCCCC---TTCTCCATCCGATTCTTCCTA---GTAGCA------ATTCTATTCCTCCTATTCGACCTAGAAATC---GCACTCCTCCTCCCCCTCCCCTGAGCAACCCAACTCCAAACCCCTACATATACCCTAATCTGAGCCTCCACATTAATCTTACTACTTACCCTCGGACTTGTATACGAATGAACCCAAGGAGGCCTAGAATGAGCAGAATAA---
>NC_020603.1_Dinosauria_nd3_Tachycineta_leucorrhoa
ATA---AAC---ATAATCATC---TTTATAATCACCCTATCCCTAACCCTAAGCATCATCCTAACAGCCCTAAACTTCTGACTTGCCCAAATAACCCCCGACTCAGAGAAACTCTCCCCA---TACGAATGCGGCTTCGACCCCCTAGGCTCC---GCTCGACTCCCC---TTCTCTATCCGATTCTTCCTA---GTAGCA------ATCCTGTTCCTCCTATTCGACCTAGAGATC---GCACTTCTACTCCCCCTCCCCTGAGCAACCCAACTCCAAACCCCTACGTATACTCTAATCTGAACTTCCACCCTAATCTTACTACTTACCCTCGGACTTGTATACGAATGAACCCAAGGAGGACTAGAATGGGCAGAATAG---
>NC_020604.1_Dinosauria_nd3_Tachycineta_meyeni
ATA---AAC---ATAATCATC---TTTATAATCACCCTATCCCTAACCCTAAGCATCATCCTAACAGCACTAAACTTTTGACTCGCCCAAATAACCCCCGACTCAGAGAAACTCTCCCCA---TACGAATGCGGCTTCGACCCCCTAGGCTCC---GCTCGACTCCCC---TTCTCCATCCGATTCTTCCTA---GTAGCA------ATCCTGTTCCTCCTATTCGACCTAGAAATC---GCACTTCTACTCCCCCTCCCCTGAGCAACCCAACTCCAAACCCCTACATATACTCTAATCTGAACTTCCACCCTAATCTTACTACTTACCCTCGGACTCGTATACGAATGAGCCCAAGGAGGACTAGAATGAGCAGAATAG---
>NC_020605.1_Dinosauria_nd3_Progne_chalybea
ATA---AAC---ATAATCACC---TTCATAATCAGCCTCTCCCTAGCCCTAAGCATCATCCTAACAGCACTAAACTTCCTACTCGCCCAAATAAACCCAGACTCGGAAAAACTCTCCCCA---TACGAATGTGGATTTGACCCACTAGGTTCC---GCTCGGCTGCCC---TTCTCAATCCGATTCTTTCTA---GTAGCA------ATCCTCTTCCTCCTATTCGACCTAGAAATC---GCTCTCCTCCTCCCCCTCCCATGAGCAACTCAACTACAAACCCCTACAAACACACTAATCTGAGCCTCTGCCCTAATCCTCCTACTTACCCTGGGTCTCGTATACGAGTGAGCCCAAGGGGGCCTAGAGTGAGCGGAATAG---
>NC_030771.1_Dinosauria_nd3_Cyanoderma_ruficeps
ATG---AAC---ATAATCACA---TTCATAATCACTATATCTCTAGCCCTAAGCATCATCCTAACCGCACTAAACTTTTGATTAGCCCAAATAACACCAGACTCAGAAAAACTATCCCCA---TACGAATGTGGTTTTGACCCCCTAGGCTCC---GCCCGACTGCCC---TTCTCAATTCGATTCTTTTTA---GTAGCA------ATCCTATTCCTATTATTTGACCTGGAAATT---GCCCTCCTCCTACCCCTCCCATGAGCCACCCAACTACAAAACCCTGAAGTCACACTAGCCTGAGCCACTAGCTTAATTTCCCTCCTCACCCTAGGCTTAGTATACGAATGAACCCAGGGCGGACTAGAATGGGCAGAATA!---
>NC_042730.1_Dinosauria_nd3_Sitta_himalayensis
ATG---AAT---ATAATCACA---TTCATAATCACCCTCTCCCTAGCCCTAAGCATCACTCTCACCATCCTAAACTTCTGACTCTCCCAAATAAACCCAGACTCAGAAAAACTATCCCCA---TACGAATGCGGTTTCGACCCCCTAGGCTCT---GCCCGACTCCCA---TTCTCCATCCGATTCTTCCTG---GTAGCA------ATCCTATTCCTACTATTCGACCTAGAAATT---GCCCTACTGCTACCTCTCCCATGAGCTACCCAACTGGAATCACCTACCACCACACTAATCTGAGCCTCCACCCTCATCTTTCTATTAACCATGGGACTAGTGTACGAGTGAGCCCAAGGAGGACTAGAATGGGCAGAATAA---
>NC_027942.1_Dinosauria_nd3_Zosterops_erythropleurus
ATG---AAC---ATAATCACA---TTTATAATCACCCTCTCCATAACCCTAAGCATCCTCTTAACTTTATTAAACTTCTGAATCGCCCAAATAAACCCAGACGCAGAAAAGCTCTCCCCC---TACGAATGTGGATTTGACCCACTAGGCTCT---GCCCGACTACCA---TTCTCAATCCGTTTCTTCCTA---GTAGCA------ATCCTATTCCTACTATTCGATCTAGAAATC---GCCCTACTTCTTCCACTCCCATGAGCCACCCAACTCCAAAACCCCACCACCACACTAATTTGAACATCCACCCTCATCCTCCTTCTCACATTAGGACTTATATACGAATGAGCCCAAGGAGGCCTAGAATGGGCAGAATA!---
>NC_029146.1_Dinosauria_nd3_Zosterops_lateralis
ATG---AAC---ATAATTACA---TTCATAATCACCCTCTCCATAACCCTAAGCATCATCTTAACCTTACTAAACTTCTGAATCGCCCAAATAAGCCCAGATGCAGAAAAACTTTCCCCT---TATGAATGTGGATTTGACCCACTAGGCTCT---GCCCGACTGCCA---TTCTCAATCCGTTTCTTCCTA---GTAGCA------ATCCTATTCCTGCTATTCGACCTAGAAATT---GCCCTACTCCTTCCACTCCCATGAGCCACCCAACTCCAAAACCCCACCACCACCCTAATCTGAACATCCACCCTCATCCTCCTTCTCACACTAGGACTTATATACGAATGAGCCCAAGGAGGCCTAGAATGAGCAGAATA!---
>NC_040991.1_Dinosauria_nd3_Yuhina_nigrimenta
ATG---AAT---ATAATCACA---TTCATAATCACCCTCTCCCTAACCCTAAGCATCGTCCTAACTGGATTAAACTTCTGACTAGCCCAAATAAACCCAGACTCAGAAAAACTCTCCCCA---TATGAATGTGGATTCGACCCACTAGGCTCT---GCCCGACTACCA---TTCTCAATTCGATTCTTCCTA---GTAGCT------ATTCTATTCCTCCTATTTGACCTAGAAATC---GCCCTACTCCTTCCCCTCCCATGAGCCACCCAACTCCAAAACCCTACCATTACCCTAATCTGAACTTCCACCCTCATCCTACTTCTAACCCTCGGACTCATGTATGAATGAGCCCAAGGAGGACTAGAATGAGCAGAATA!---
>NC_024553.1_Dinosauria_nd3_Garrulax_cineraceus
ATG---AAT---ATAGTCACA---TTCATAATAATCCTATCCCTAACACTAAGCCTTGCCCTAACCGCACTAAACTTCTGAATCGCCCAAATAACCCCAGACTCAGAAAAGCTATCACCC---TACGAATGCGGCTTTGACCCACTAGGATCT---GCTCGACTACCA---TTCTCAATCCGATTCTTCCTA---GTGGCC------ATTCTATTCCTACTTTTCGACCTAGAAATC---GCCCTCCTACTACCCCTACCATGAGCCACCCAACTCCAAGACCCCACTACCACACTAATTTGAACATCCACCCTAATCCTCTTCCTCACCCTGGGACTAGTATACGAATGAGCCCAAGGGGGACTAGAATGAGCAGAAT!!---
>NC_029462.1_Dinosauria_nd3_Yuhina_diademata
ATG---AAT---ATAGTCACA---TTCATAATAATCCTATCCCTAACACTAAGCCTTGCCCTAACCGCACTAAACTTCTGAATCGCCCAAATAACCCCAGACTCAGAAAAACTATCACCC---TACGAATGCGGCTTTGACCCACTAGGATCT---GCTCGACTACCA---TTCTCAATCCGATTCTTCCTA---GTGGCC------ATTCTATTCCTACTTTTCGACCTAGAAATC---GCCCTCCTACTACCCCTACCATGAGCCACCCAACTCCAAGACCCCACTACCACACTAATTTGAACATCCACCCTAATCCTCTTCCTCACCCTGGGACTAGTATACGAATGAGCCCAAGGAGGACTAGAATGAGCAGAATA!---
>NC_027496.1_Dinosauria_nd3_Calidris_pygmaea
ATA---AAC---ATAATCACA---TTCATGTTAACCCTGTCCCTTACCCTAAGCATTATCCTAACCACGCTAAACTTTTGACTCGCCCAAATAAACCCAGACTCAGAAAAACTATCTCCA---TACGAATGCGGATTTGACCCACTAGGATCA---GCTCGACTCCCA---TTCTCAATCCGCTTCTTCCTC!!AGTAGCA------ATCCTATTCCTACTATTCGACTTAGAGATT---GCGCTCCTACTTCCACTCCCATGAGCAACCCAACTCCCATCCCCCACTATAACCTTAACCTGAACCTCCACCATCATTGCCCTACTCACACTCGGATTGGTATATGAATGAGCACAAGGAGGCTTAGAATGAGCAGAATAA---
>NC_030507.1_Dinosauria_nd3_Numenius_phaeopus
ATA---AAC---ATAATTACC---TTCATACTAGCACTATCCCTCACCCTAAGTATCATCCTGACCACATTAAATTTTTGGCTCGCCCAAATAAACCCTGACTCAGAAAAACTATCCCCA---TACGAATGTGGATTTGACCCACTAGGATCC---GCTCGACTTCCA---TTCTCAATCCGCTTTTTCCTA---GTAGCA------ATCCTATTCCTATTATTCGACCTAGAAATC---GCACTCCTACTACCACTCCCATGGGCAACTCAACTTCCCTACCCAACCACAACTCTAACCTGAACCTCTGCCATCCTTATCCTCCTGACACTTGGACTAATCTACGAATGAGCCCAAGGAGGCCTGGAATGGGCAGAATAA---
>NC_042233.1_Dinosauria_nd3_Numenius_tenuirostris
ATA---AAC---ATAATTACG---TTCATGTTGGCCCTATCCCTCACTCTAAGTATTATCCTAACTACATTAAACTTTTGACTCGCCCAAATAAACCCCGACTCAGAAAAACTATCCCCA---TATGAGTGTGGGTTTGACCCACTAGGATCC---GCCCGACTCCCA---TTCTCAATCCGTTTCTTCCTA---GTAGCA------ATTCTATTCCTACTATTCGACCTAGAAATC---GCACTCTTGCTCCCACTCCCATGGGCAACTCAACTTCCATACCCCACTTTAACTTTAACCTGGGCCTCCGCCATCCTCATCCTCCTGACACTCGGACTAATCTACGAATGAACCCAAGGGGGCCTAGAATGAGCAGAATAA---
>NC_036016.1_Dinosauria_nd3_Tringa_semipalmata
ATA---AAC---ATAATCACG---TTCATACTAATCCTATCCCTCACCCTAAGCATCATCCTAACCACCCTAAACTTCTGACTTACCCAAATAAACCCAGATTCAGAAAAACTATCTCCA---TACGAATGCGGATTCGACCCACTAGGATCA---GCCCGACTCCCA---TTCTCAATCCGCTTCTTCCTA---GTAGCA------ATCTTATTTCTACTATTTGACCTAGAAATT---GCACTCCTACTCCCACTTCCATGAGCAACCCAACTTCCATCCCCTACCATAACCCTATCTTGAACCTCTGCCATTATCGCTCTACTCACATTCGGACTAATCTATGAATGAGCACAAGGAGGCCTAGAATGAGCAGAATAA---
>NC_039096.1_Dinosauria_nd3_Tringa_glareola
ATA---AAC---ATAATCACG---TTCATATTAATCCTATCCCTTACCCTAAGCATCATCCTAACCTCCCTAAACTTCTGACTCACCCAAATAAACCCTGACTCAGAAAAACTATCCCCG---TACGAATGTGGATTTGACCCTCTAGGATCA---GCCCGACTCCCA---TTCTCAATTCGTTTTTTCCTA---GTAGCA------ATCTTATTTCTACTATTTGACTTAGAAATC---GCACTCCTACTCCCACTTCCATGAGCAACCCAACTTCCATCTCCCACCATAACCTTAACTTGAACCTCCACCATCATTACCCTACTTACACTCGGACTAATCTATGAATGAGCACAAGGAGGCCTAGAATGAGCAGAATAA---
>NC_044648.1_Dinosauria_nd3_Tringa_totanus
ATA---AAC---ATAATCACG---TTCATACTAATCCTATCCCTCACCCTAAGCATTATCCTAACTACTTTAAACTTCTGACTCACCCAAATAAACCCTGACTCAGAAAAACTATCCCCA---TACGAATGCGGATTTGACCCCCTAGGATCA---GCCCGACTCCCA---TTCTCAATTCGCTTCTTCCTA---GTAGCT------ATCTTATTTCTACTATTCGACTTAGAAATC---GCACTCCTACTTCCACTCCCATGAGCAACCCAACTTCCATCTCCCACCATAACCTTAACTTGAACTTCTACCATCATCATCCTACTCACACTAGGGCTAATCTACGAATGAGCACAAGGAGGCCTAGAATGAGCAGAATAA---
>NC_030585.1_Dinosauria_nd3_Tringa_erythropus
ATA---AAC---ATAATCACA---TTCATACTAATCCTATCCCTCACCCTAAGCATTATCCTAACTACTCTAAACTTCTGACTAACCCAAATAAACCCAGACTCAGAAAAACTATCTCCG---TACGAATGCGGATTTGACCCACTAGGATCA---GCCCGACTCCCA---TTCTCAATCCGCTTCTTCCTA---GTAGCA------ATCCTATTCCTACTATTCGACCTAGAAATC---GCACTCCTACTCCCACTTCCATGAGCAACTCAACTCCCGTCCCCCACTACAACCTTAATCTGAACCTCCACCATCATCGCCTTACTCACACTCGGACTAATCTATGAATGACTTCAAGGAGGCCTAGAATGAGCAGAATAA---
>NC_010227.1_Dinosauria_nd3_Acrocephalus_scirpaceus
ATA---AAC---ATAGTCACA---TTCATAATCACCCTATCATTAGCCCTGAGCGTCGCCTTAACTGCACTAAACTTCTGACTGGCACAAATAACACCAGACCCAGAAAAGCTATCACCA---TACGAGTGCGGATTCGACCCCCTAGGATCC---GCCCGATTGCCT---TTCTCAATCCGATTCTTCCTA---GTAGCC------ATCCTCTTCCTACTATTCGATCTAGAAATT---GCCCTCCTGCTCCCCCTCCCATGAGCCATCCAACTACAAAGCCCCACCACCACACTAACATGAACCTTCATTCTCATCACACTACTAACCCTGGGACTCGTGTATGAATGAATCCAAGGCGGACTAGAATGGGCAGAATAA---
>NC_015802.1_Dinosauria_nd3_Ficedula_zanthopygia
ATG---AACAACATAATCACA---TTCATGCTCACCTTATCCCTAGGACTAAGCATCGCCTTAACCGCCCTAAACTTCTGATTAGCCCAAATAACCCCCGACTCAGAAAAACTTTCCCCA---TACGAATGCGGATTTGACCCACCAGGAACT---GCTCGACTTCCC---TTTTCAATCCGATTTTTCCTA---GTAGCA------ATCCTATTCCTACTGTTCGACCTAGAAATC---GCCCTTCTTCTACCCCTGCCCTGAGCAACGCAACTTCAATCCCCCACAACTACACTAATCTGAACCTCTGCTCTAATTCTCCTCCTCACCCTAGGTCTCGTATACGAATGAATCCAAGGAGGACTAGAATGGGCAGAATA!---
>NC_024539.1_Dinosauria_nd3_Paradoxornis_webbianus
ATT---AAC---ATAATCACA---TTTATAATCGCCCTGTCCGCCACCCTAAGCATTGCCCTAACAGCATTAAACTTCTGACTAGCCCAAATAAACCCAGACCCAGAAAAACTATCACCA---TACGAATGCGGGTTTGACCCACTAGGCTCG---GCCCGCCTGCCA---TTTTCAATTCGATTCTTCCTA---GTGGCT------ATTCTTTTCTTGCTATTCGACCTGGAAATC---GCCCTCCTACTCCCCCTGCCATGAGCTACCCAACTCCAAACCCCCACTACCACTCTAACTTGAACCTCCGCTCTTATTATTATCCTCACCTTAGGCCTAGTGTACGAATGAATCCAAGGAGGACTAGAATGAGCAGAATAA---
>NC_028436.1_Dinosauria_nd3_Paradoxornis_fulvifrons
ATA---AAC---ATAATCACA---TTCCTAATCGCCTTGTCCGCAACCCTAAGCATCGCTCTAACAGCACTAAACTTCTGACTCGCCCAAATAACCCCAGACGCAGAAAAACTCTCCCCA---TACGAATGCGGCTTTGACCCCCTAGGCTCT---GCCCGCCTCCCA---TTTTCAATTCGATTCTTCCTA---GTAGCC------ATCCTCTTCCTACTATTTGACCTAGAAATC---GCTCTCCTCCTTCCTCTACCATGAGCCACCCAGCTACAATCCCCCACTACCACTCTAGCCTGAACCTCTACAATCCTTATTCTCTTAACTCTAGGCCTAGTATACGAATGAACCCAGGGAGGACTAGAATGAGCGGAGTAA---
>NC_028437.1_Dinosauria_nd3_Paradoxornis_nipalensis
ATA---AAC---ATAGTCACA---TTCCTAATCACCTTGTCCACAACCCTAAGCATCGCCCTAACGGCACTAAACTTTTGGCTGGCCCAAATAACCCCAGACGCAGAAAAACTGTCCCCA---TACGAATGCGGTTTCGACCCCCTAGGCTCT---GCTCGCCTTCCA---TTTTCAATTCGATTCTTCCTA---GTGGCC------ATCCTGTTCTTACTATTTGACCTAGAAATC---GCTCTTCTTCTCCCCTTACCATGGGCCACCCAACTACAAAATCCCACTACCACCCTAGCCTGAACCTCCACCATCCTCACCCTCCTAACCCTGGGCTTAGTATACGAATGGATTCAAGGAGGACTAGAATGAGCAGAATAA---
>NC_031348.1_Dinosauria_nd3_Moho_braccatus
ATG---AAC---ATAGTCCTA---TTCATGCTCGCCCTATCCCTATCCCTAAGCATCCTCCTAACTACCCTAAACTTTTGACTAGCCCAAATAAACCCGGACTCAGAAAAACTATCCCCA---TACGAATGCGGATTTGACCCACTAGGATCA---GCCCGGCTTCCA---TTCTCCATCCGGTTCTTCCTA---GTAGCC------ATCCTATTCCTCCTGTTTGACCTAGAAATT---GCCCTCCTACTACCCCTACCATGAGCCACTCAACTATACTCCCCCGACACCACCATAATCTGAGCCTCCATCCTAATCTCCTTCCTGACCCTAGGGCTAATTCACGAATGGGTGCAAGGAGGCCTAGAATGAGCAGAATAA---
>NC_007897.1_Dinosauria_nd3_Taeniopygia_guttata
ATT---AAC---ATAATCACC---TTCATATTCACCTTATCAATAGCCCTAAGTATCATCTTAACCATATTAAACTTCTGAATTGCTCAAATAAACCCAGACCCAGAAAAACTATCCCCA---TATGAATGCGGATTCGACCCCCTAGGGTCC---GCCCGACTGCCC---TTCTCAATCCGCTTTTTCCTT---GTAGCC------ATCCTATTTCTATTATTTGATCTAGAAATC---GCCCTGCTACTCCCCCTACCGTGAGCAGTCCAACTTCAATCACCCACCACTACCCTAACACTAGCCTTTATACTTATCCTCCTACTCACACTAGGGCTCGTATACGAATGAGCTCAAGGAGGCCTAGAATGAGCAGAGTAA---
>NC_018801.1_Dinosauria_nd3_Agelaius_phoeniceus
ATA---AAC---ATAGTTCTA---TTCATACTAATCCTATCACTAACCCTAAGCATCCTACTAACCATACTGAACTTCTGACTTGCCCAAATAACCCCAGACCCAGAAAAACTATCCCCG---TACGAATGCGGGTTCGACCCCCTAGGATCT---GCTCGACTCCCC---TTCTCGATCCGCTTCTTCCTA---GTAGCT------ATCCTATTCCTCCTATTCGACCTAGAAATT---GCCCTACTCCTCCCACTACCATGAGCTATCCAACTACAATCCCCCACCACTACCCTAACCTGAACTGCCACACTCATCCTCCTACTCACCCTAGGTCTAGTGTACGAATGAATTCAAGGCGGACTAGAATGAGCAGAATAA---
>NC_025617.1_Dinosauria_nd3_Melamprosops_phaeosoma
ATA---AAC---ATAATCCTA---TTCATATTAACCCTATCACTTACCCTAAGCATCCTACTAACACTACTAAACTTTTGACTAGCCCAAATAAACCCAGACCCAGAAAAACTATCCCCC---TACGAATGCGGATTCGATCCCCTAGGATCC---GCTCGACTCCCA---TTCTCAATCCGATTCTTCCTA---GTAGCC------ATCTTATTCCTCCTATTTGACTTAGAAATC---GCCCTACTCCTCCCACTTCCATGAGCTATTCAACTAGAATCCCCTACCACCACCCTAATCTGAACTTTCTTCCTCCTTTTTCTTCTAACACTAGGACTAATCTATGAATGAATTCAAGGAGGACTAGAATGAGCAGAGTAA---
>NC_021105.1_Dinosauria_nd3_Lanius_tephronotus
ATG---AAC---ATAGTTTTA---TTCATAATGATCCTATCACTGACCCTAAGCATTGCTCTAACTGCACTAAACTTCTGACTGGCCCAAACAAACCCAGACCCAGAAAAACTATCACCA---TACGAATGCGGGTTCGACCCACTAGGGTCC---GCCCGGCTGCCA---TTTTCAATTCGATTTTTCCTA---GTAGCA------ATCCTTTTCCTATTATTCGATCTAGAAATT---GCCCTACTACTACCCCTACCATGAGCCATCCAACTACAAGACCCCACCGCCACTTTAACATGAGCTTCTATCCTCATCCTTCTCCTTACCCTAGGCTTAATTTATGAATGAATCCAAGGAGGACTAGAATGAGCAGAATAA---
>NC_030604.1_Dinosauria_nd3_Lanius_schach
ATG---AAC---ATAGTTTTA---TTCATAATGATCCTATCACTGACCCTAAGCATTGCTCTAACTGCACTAAACTTCTGACTGGCCCAAACAAACCCAGACCCAGAAAAACTATCACCA---TACGAATGCGGGTTCGACCCACTAGGGTCC---GCCCGGCTGCCA---TTTTCAATTCGATTTTTCCTA---GTAGCA------ATCCTTTTCCTATTATTCGATCTAGAAATT---GCCCTACTACTACCCCTACCATGAGCCATCCAACTACAAGACCCCACCGCCACTTTAACATGAGCTTCTATCCTCATCCTTCTCCTTACCCTAGGCTTAATTTATGAATGAATCCAAGGAGGACTAGAATGAGCAGAATAA---
>NC_028333.1_Dinosauria_nd3_Lanius_cristatus
ATG---AAC---ATAGTTTTA---TTCATAATGATCCTATCACTAACCCTAAGTATTGCCCTAACTGCACTAAACTTCTGACTGGCCCAAACAAACCCAGACCCAGAAAAACTATCGCCA---TACGAATGCGGGTTTGACCCACTAGGGTCC---GCCCGGCTGCCA---TTTTCAATTCGATTTTTCCTA---GTAGCG------ATTCTTTTCCTACTATTCGATCTAGAAATT---GCCCTACTACTACCCCTACCATGAGCCATCCAGCTACAAGACCCCACCGCCACTTTAATATGAGCTTCTATCCTCATCCTTCTCCTTACCCTAGGCTTAATTTATGAATGAATCCAAGGAGGATTAGAATGAGCAGAATAA---
>NC_027655.1_Dinosauria_nd3_Lanius_isabellinus
ATG---AAC---ATAATTTTA---TTCATAATGATCCTATCATTAACTCTAAGCATTGCCCTAACTGCACTAAACTTCTGACTAGCCCAAACAAACCCAGACTCAGAAAAACTATCACCA---TACGAATGTGGATTCGACCCACTAGGGTCC---GCCCGGCTGCCA---TTTTCAATTCGATTCTTCCTA---GTAGCA------ATCCTTTTCCTGCTATTTGATTTAGAAATC---GCCCTGCTACTGCCCCTACCATGAGCTATTCAACTACAAGACCCTACCGCCACCTTAATATGAGCTTCCATCCTTGTCCTTCTCCTCACCCTAGGCCTAATTTATGAATGAATCCAAGGAGGATTAGAATGAGCAGAGTAA---
>NC_039818.1_Dinosauria_nd3_Lanius_tigrinus
ATG---AAC---ATAATTTTA---TTCATAATGATCCTATCACTGATCCTAAGCATAGCCCTAACTGCACTAAATTTCTGATTAGCCCAAACGAATCCGGACTCAGAAAAACTTTCACCA---TACGAATGCGGGTTCGACCCACTGGGGTCC---GCCCGGCTGCCA---TTTTCAATTCGATTTTTCCTA---GTAGCG------ATTCTTTTCTTACTATTCGATTTAGAAATC---GCCCTACTACTGCCCTTACCATGAGCCATTCAATTACAAGACCCTACCGCTACCTTAATATGAGCTTCTATCCTCGTCCTTCTCCTAACCTTAGGCCTAATTTACGAATGAATCCAAGGAGGACTAGAATGAGCAGAATAA---
>NC_024866.1_Dinosauria_nd3_Regulus_calendula
ATA---AAC---ATAATCCTA---TTCATATTCACCTTTTCCCGCATCCTAAGCCTGGCCCTAACCACCCTTAACTTTTGACTAGCCCAAATAAACCCAGACCCAGAAAAACTATCCCCA---TACGAATGTGGATTTGACCCTCTAGGATCC---GCTCGACTACCA---TTCTCAATCCGCTTCTTCCTA---GTAGCA------ATCCTATTCTTACTATTCGACCTAGAAATC---GCCCTCCTACTGCCCCTTCCATGAGCCACTCAACTACAATCCCCTACCACTACCTTAACATGAACTTCCGTACTAATCCTACTTCTCACTCTAGGATTAGTATATGAATGAATCCAAGGTGGACTAGAGTGAGCAGAATAA---
>NC_042191.1_Dinosauria_nd3_Culicicapa_ceylonensis
ATG---AAC---ATAATCCTA---TTTATGGTCATCTCATCTCTCACCCTCAGCCTAGCTCTAACTGCATTAAACTTCTGACTCGCCCAAATAAACCCAGACCCAGAAAAACTATCACCG---TACGAATGTGGATTCGACCCACTAGGATCC---GCCCGACTTCCA---TTTTCCATCCGATTCTTCCTA---GTAGCA------ATCCTATTCCTCCTATTCGACCTGGAAATC---GCCCTTCTACTCCCCCTCCCATGGGCCATCCAACTCCAATCCCCTATGACTACACTAGCCTGAACCTCCGTCCTCATCTCCCTTCTCACCCTAGGACTAGTATACGAATGACTACAAGGTGGACTAGAGTGAGCAGAATAA---
>NC_031518.1_Dinosauria_nd3_Corvus_moriorum
ATG---AAC---ATGATCCTA---TTCATAATAATCTCATCTTTAACTCTAAGTGCCATCCTCACTGCATTAAACTTCTGACTAGCACAAACAAACCCAGACCCAGAGAAACTATCCCCA---TATGAATGCGGATTTGACCCGCTAGGGTCC---GCCCGGCTGCCA---TTTTCAATTCGATTCTTCCTA---GTAGCA------ATCCTGTTTCTACTATTCGACCTGGAAATC---GCCCTGCTCCTTCCACTGCCATGAGCCATCCAACTACAAACCCCTATCACTACATTAACATGGGCTTCCATCCTCATTATTCTCCTTACCCTAGGTCTAGTCTACGAATGAAGCCAAGGAGGGCTAGAATGAGCAGAATAA---
>NC_029140.1_Dinosauria_nd3_Notiomystis_cincta
ATA---AAC---ATAATCCTT---TTCATAATCATCGCATCAATGACCCTAAGCCTAGCCCTAACCGCCCTTAACTTCTGAATCGCCCAAATAAACCCAGACCCAGAGAAACTTTCCCCA---TACGAATGTGGCTTTGACCCTCTAGGATCC---GCCCGCCTACCA---TTCTCAATCCGGTTCTTCTTA---GTAGCA------ATTCTCTTCCTACTATTTGACCTAGAAATT---GCTCTGCTGCTTCCCCTACCATGAGCCACACAACTGCCCTCCCCTCTACTGACCCTTACATGGGCCTCTACACTCATTCTCCTATTAACCCTAGGACTGATCTACGAGTGAATGCAAGGCGGCCTAGAATGAGCAGAATAG---
>NC_024868.1_Dinosauria_nd3_Hyliota_flavigaster
ATT---AAC---ATAATCCTG---TTCATATTTACCATATCCCTTACCCTAAGCCTAGCCCTAACTGCCCTAAACTTCTGATTAGCCCAAATCAACCCAGACCCAGAAAAGCTATCCCCA---TACGAATGTGGATTCGACCCTCTAGGATCC---GCCCGTCTTCCC---TTTTCTATTCGATTCTTCATA---GTAGCA------ATCCTATTCCTGCTATTCGACCTAGAAATC---GCCCTCCTACTGCCCCTCCCATGAGCTGTCCAACTCCAAGATCCCACTACCACACTAATATGAGCCTCAGCCCTCATCCTTCTCCTTATCCTAGGACTAATCTATGAATGAACCCAAGGAGGCCTAGAATGAGCAGAATAA---
>NC_039396.1_Dinosauria_nd3_Ixos_mcclellandii
ATG---AAC---ATAATTACA---TTCATGATCGCTATATCACTCGCCCTAAGCATCATCCTAACCATGATTAACTTCTGGCTCGCTCAAATAGCCCCAGACCAAGAAAAACTATCACCA---TACGAGTGTGGCTTTGATCCACTAGGCTCC---GCCCGACTACCA---TTTTCAATTCGATTTTTCCTA---GTGGCA------ATCCTATTCTTACTGTTCGACTTAGAAATC---GCCTTATTACTCCCCCTCCCATGGGCCGTTCAACTTAACACCCCCATTACCACCCTAGCATGAGCCTCCGTCCTAATCCTAATACTAACCCTAGGCCTAGTATACGAATGAGCCCAAGGAGGACTAGAATGAGCAGAATAA---
>NC_028082.1_Dinosauria_nd3_Garrulax_poecilorhynchus
ATG---AAC---ATAATTACA---TTCATGATTACCCTATCCCTTACCTTAAGCCTCGCCTTAACCATACTAAACTTCTGAATTGCCCAAATAAACCCAGACTCAGAAAAACTATCACCC---TACGAATGCGGCTTTGACCCACTCGGCTCT---GCCCGACTACCC---TTCTCAATTCGATTTTTCCTA---GTAGCC------ATCCTATTCCTACTATTTGACCTAGAAATC---GCTCTCTTACTTCCCCTCCCATGAGCAATCCAACTCCAAGACCCCCTCACCACACTAATCTGAACATCCATCCTAATTCTTCTCCTCACTCTAGGGCTAATATACGAATGAATCCAAGGAGGACTAGAATGAGCAGAATA!---
>NC_024865.1_Dinosauria_nd3_Oedistoma_iliolophus
ATA---AAC---ATAATCCTA---GTCATAATTGCTATATCTCTTACCCTAAGTCTTATCCTAACCGCATTAAACTTTTGACTTGCCCAGACAAACCCGGACTCAGAAAAACTATCCCCA---TACGAATGTGGTTTTGACCCCCTAGGATCT---GCCCGACTGCCC---TTCTCAATCCGATTCTTCCTA---GTAGCC------ATTCTATTCTTACTGTTCGACTTAGAAATC---GCCCTACTTCTCCCACTCCCATGAGCTATTCAACTATACCACCCCACTGACACCCTAATATGAGCGTCCATCCTCATCCTCGTCCTCACTTTAGGCCTAGTATACGAGTGAACCCAAGGAGGACTAGAATGAGCGGAATAA---
>NC_028414.1_Dinosauria_nd3_Cuculus_poliocephalus
ATA---AAC---ATAATTATA---TTTATACTAACCATATCACTCGCCCTAAGTATCATCCTAACTTCACTAAACTTTTGACTTGCACAAATAACTCCAGACGCAGAGAAACTCTCACCC---TACGAATGTGGATTCGACCCATTAGGATCT---GCTCGACTACCC---TTCTCAATCCGATTCTTCCTT!!AGTAGCA------ATTTTATTCCTATTATTCGACTTAGAAATT---GCACTGCTCCTACCCCTCCCATGAGCAACCCAACTCCAATCCCCAACCACTACACTAACCTGAACCTCCACAATCATCCTACTGCTTACATTAGGACTAATCTATGAATGACTACAAGGCGGCCTAGAATGAGCAGAATAA---
>NC_010089.1_Dinosauria_nd3_Phoenicopterus_roseus
ATC---AAC---ATAATTACA---TTCATACTAACTCTCTCCCTTGCCCTAAGCATTATCCTAACCACTCTAAACTTCTGACTAGCCCAAATAAACCCAGACTCAGAAAAACTATCCCCA---TACGAATGTGGCTTCGATCCACTTGGCTCT---GCTCGACTCCCA---TTCTCAATCCGATTTTTCCTC!!AGTAGCA------ATCCTATTCCTGCTATTCGACCTAGAAATC---GCACTCCTACTCCCACTCCCATGAGCTATCCAACTCCACTCCCCCACCACCACCCTAACCTGAACCTCCATCATCATCCTTCTACTCACACTAGGCCTAATCTACGAATGAACGCAAGGAGGCCTAGAATGAGCAGAATAA---
>NC_027934.1_Dinosauria_nd3_Phoenicopterus_ruber
ATC---AAC---ATAATTACA---TTCATACTAACTCTCTCCCTTGCCCTAAGCATTATCCTAACCACTCTAAACTTCTGACTAGCCCAAATAAACCCAGACTCAGAAAAACTATCCCCA---TACGAATGTGGCTTCGATCCACTTGGCTCT---GCTCGACTCCCA---TTCTCAATCCGATTTTTCCTC!!AGTAGCA------ATCCTATTCCTGCTATTCGACCTAGAAATC---GCACTCCTACTCCCACTCCCATGAGCTATCCAACTCCATTCCCCCACCACCACCCTAACCTGAACCTCCATCATCATCCTCCTACTCACACTAGGCCTAATCTACGAATGAACGCAAGGAGGCCTAGAATGAGCAGAATAA---
>NC_020572.1_Dinosauria_nd3_Anthropoides_paradiseus
ATT---AAC---ATAATCACA---TTCATAATTACCCTATCCCTCACCCTAAGCATTATTCTAACCACACTAAACTTCTGACTTACACAAATCAACCCAGACTCAGAAAAACTATCCCCA---TACGAATGTGGCTTCGACCCACTCGGATCA---GCTCGCCTCCCC---TTCTCAATCCGATTCTTCCTC!!AGTAGCA------ATCCTGTTTCTCCTATTCGACTTAGAAATC---GCACTATTACTCCCTCTCCCATGAGCCATCCAGCTTCAATCTCCCACCACTACCCTAACCTGAACCTCCATCATTCTTCTACTGCTCACACTAGGACTAATCTATGAATGAACACAAGGCGGCCTAGAGTGAGCAGAATAG---
>NC_020575.1_Dinosauria_nd3_Grus_japonensis
ATC---AAC---ATAATCACA---TTCATAATCACCCTATCCCTCACCCTAAGCATTATCCTAACTACACTAAATTTCTGACTTACACAAATTAACCCAGACTCAGAAAAACTATCCCCA---TACGAATGTGGCTTCGACCCACTCGGATCA---GCCCGCCTCCCC---TTCTCAATCCGATTCTTCCTC!!AGTAGCA------ATCCTGTTTCTCCTATTCGACCTAGAAATC---GCACTATTACTCCCTCTCCCATGAGCTATCCAACTTCAATCTCCTACCACTACCCTAACCTGAACCTCCATCATCCTTCTACTACTCACACTAGGACTAATCTATGAATGAACACAAGGTGGCCTAGAATGAGCAGAATAG---
>NC_020576.1_Dinosauria_nd3_Grus_americana
ATC---AAC---ATAATCACA---TTCATAATTACCCTATCCCTCACCCTAAGCATTATCCTAACTACACTAAATTTCTGACTTACACAAATTAATCCAGACTCAGAAAAACTATCCCCA---TACGAATGTGGCTTCGACCCACTCGGATCA---GCCCGCCTCCCC---TTCTCAATCCGATTCTTCCTC!!AGTAGCA------ATCCTGTTTCTCCTATTCGACCTAGAAATC---GCACTATTACTCCCTCTCCCATGAGCTATCCAACTTCAATCTCCTACCACTACCCTAACCTGAACATCCATCCTCCTTCTACTACTCACACTAGGACTAATCTATGAATGAACACAAGGTGGCCTAGAGTGAGCAGAATAG---
>NC_020579.1_Dinosauria_nd3_Grus_nigricollis
ATC---AAC---ATAATCACA---TTCATAATCACCCTGTCCCTCACCCTAAGCATTATCCTAACTACACTAAATTTCTGACTTACACAAATTAACCCAGACTCAGAAAAACTATCCCCA---TACGAATGTGGCTTCGACCCACTCGGATCA---GCCCGCCTCCCC---TTCTCAATCCGATTCTTCCTC!!AGTAGCT------ATCCTGTTTCTCCTATTCGACCTAGAAATC---GCACTATTACTCCCTCTCCCATGAGCTATCCAACTTCAATCTCCTACCACTACCCTAACCTGAACCTCCATCCTCCTCCTACTGCTCACATTAGGACTAATCTATGAATGAACACAAGGTGGCCTAGAGTGAGCAGAATAG---
>NC_020577.1_Dinosauria_nd3_Grus_grus
ATC---AAC---ATAATCACA---TTCATAATTACCCTGTCCCTCACCCTAAGCATTATCCTAACTACACTAAATTTCTGACTTACACAAATTAACCCAGACTCAGAAAAACTATCCCCA---TACGAATGTGGCTTCGACCCGCTCGGATCA---GCCCGCCTCCCC---TTCTCAATCCGATTCTTCCTC!!AGTAGCA------ATCCTGTTTCTCCTATTCGACCTAGAAATT---GCACTACTACTCCCTCTCCCATGAGCTATCCAACTTCAATCCCCCACCACTACCCTAACCTGAACCTCCATCCTCCTCCTACTACTCACATTAGGACTAATCTATGAGTGAACACAAGGTGGCCTAGAGTGAGCAGAATAG---
>NC_027420.1_Dinosauria_nd3_Recurvirostra_avosetta
ATC---AAT---ATAATCACA---TTTATACTTACCCTATCCCTCGCCCTAAGCATCATCCTAACGTCATTAAACTTCTGACTAGCCCAAATAAACCCAGACTCAGAAAAACTATCCCCT---TACGAATGCGGGTTCGACCCGCTTGGATCT---GCCCGATTACCC---TTCTCAATCCGATTCTTCCTC!!AGTAGCG------ATCCTATTCCTACTATTCGACCTAGAAATC---GCCCTCCTACTACCACTCCCATGAGCCATTCAACTACAATCCCCCACCTCCACCCTAGCCTGAGCCTCCATCATCCTCATCCTACTCACACTAGGATTAATCTACGAATGAACACAAGGGGGCCTAGAATGAGCAGAATAA---
>NC_033966.1_Dinosauria_nd3_Pluvialis_fulva
ATC---AAC---ATAATCACA---TTTATACTCACACTATCACTCGCCCTAAGCATTATCCTAACCACACTAAACTTCTGACTAGCCCAAATAAACCCAGACTCAGAAAAACTTTCCCCA---TACGAATGTGGCTTCGACCCACTCGGATCT---GCCCGACTCCCC---TTCTCAATCCGATTCTTCCTC!!AGTAGCC------ATCCTATTCCTACTATTCGACCTAGAAATC---GCACTCTTACTCCCCTTACCATGGGCTATCCAGCTTCAATCACCTACCACCACACTAACCTGAGCCGCCACCATCATCATCTTGCTCACATTAGGACTAATCTACGAATGAACACAAGGAGGCCTAGAATGAGCAGAATAA---
>NC_020571.1_Dinosauria_nd3_Grus_carunculatus
ATC---AAC---ATAATCACA---TTCATAATTACCCTATCCCTCACCCTAAGCATTATCCTAACTACACTAAACTTCTGACTCACACAAATCAACCCAGACTCAGAAAAACTATCCCCA---TACGAATGTGGCTTCGACCCACTCGGATCA---GCCCGCCTCCCC---TTCTCAATCCGATTCTTCCTC!!AGTAGCA------ATCCTGTTTCTCCTATTCGACCTAGAAATC---GCACTATTACTCCCCCTCCCATGAGCTATCCAACTTCAATCTCCTACCACTACCCTAGCCTGAACCTCCATCATCCTCCTACTACTCACACTAGGACTAATCTATGAATGAATACAAGGTGGCCTAGAATGAGCAGAATAG---
>NC_020573.1_Dinosauria_nd3_Anthropoides_virgo
ATT---AAC---ATAATCACA---TTCATAATTACCCTATCCCTCACCCTAAGCGTTATTCTAACCACACTAAACTTTTGACTCACACAAATCAACCCAGACTCAGAAAAACTATCCCCA---TACGAATGTGGCTTCGACCCACTCGGATCA---GCCCGCCTCCCC---TTCTCAATCCGATTCTTCCTC!!AGTAGCA------ATCCTGTTTCTCCTATTCGACTTAGAAATC---GCACTATTACTCCCTCTCCCATGAGCCATCCAGCTTCAATCCCCTACCACTACCCTAACCTGAACCTCCATCATTCTACTACTACTCACACTAGGACTAATCTATGAATGAATACAAGGCGGCCTAGAATGAGCAGAATAG---
>NC_020574.1_Dinosauria_nd3_Grus_leucogeranus
ATC---AAC---ATAATCATA---TTCATAATTACCATATCCCTCATCCTAAGCATTATCCTAACTACATTAAACTTCTGACTCACACAAATCAACCCAGACTCAGAAAAACTATCCCCA---TACGAATGTGGCTTCGACCCACTCGGATCA---GCCCGCCTCCCC---TTCTCAATCCGATTCTTCCTC!!AGTAGCA------ATCTTGTTCCTCCTATTCGACCTAGAAATC---GCACTATTACTCCCCCTCCCATGAGCCATTCAACTTCAATCTCCTACCACTACCCTAACCTGAACCTCCATCATCCTTCTACTGCTCACACTAGGATTAATCTATGAATGAATACAAGGCGGCCTAGAATGAGCAGAATAG---
>NC_020578.1_Dinosauria_nd3_Grus_monacha
ATC---AAC---ATAATCACA---TTCATAATCACCCTGTCCCTCACCCTAAGCATTATCCTAACTACACTAAATTTCTGACTTACACAAATTAACCCAGACTCAGAAAAACTATCCCCA---TACGAATGTGGCTTCGACCCACTCGGATCA---GCCCGCCTCCCC---TTCTCAATCCGATTCTTCCTC!!AGTAGCA------ATCCTGTTTCTCCTATTCGATCTAGAAATC---GCACTATTACTCCCTCTCCCATGAGCTATCCAGCTTCAATCTCCCACCACTACCCTAACCTGAACCTCCATCCTCCTCCTACTGCTCACATTAGGACTAATCTATGAATGAATACAAGGTGGCCTAGAATGAGCAGAATAG---
>NC_020569.1_Dinosauria_nd3_Balearica_regulorum
ATC---AAC---ATAATCACA---TTCATAATCACCCTATCCCTCACCCTAAGCATCATCCTAACTACATTAAACTTCTGACTCACCCAAACCAACCCAGACTCAGAGAAACTATCCCCA---TACGAATGTGGCTTTGACCCACTTGGATCC---GCCCGCCTTCCA---TTTTCAATCCGATTCTTCCTC!!AGTAGCA------ATCCTATTCCTCCTATTCGACCTAGAAATT---GCACTACTACTCCCCCTCCCCTGAGCTATCCAACTTCAATCTCCTACCACCACCCTAACCTGAGCGTCTATCATCCTCCTACTACTCACACTAGGACTAATCTACGAATGAATACAAGGGGGCCTGGAATGAGCAGAATAA---
>NC_020570.1_Dinosauria_nd3_Balearica_pavonina
ATC---AAC---ATAATCACA---TTCATAATCACCCTATCCCTTACCCTAAGCATCATCCTAACTACATTAAACTTCTGACTCACCCAAACCAACCCAGACTCAGAGAAACTATCCCCA---TACGAATGTGGCTTTGACCCACTTGGATCC---GCCCGCCTTCCA---TTTTCAATCCGATTCTTCCTC!!AGTAGCA------ATCCTATTCCTCCTATTCGATCTAGAAATT---GCACTACTACTCCCCCTCCCCTGAGCTATCCAACTTCAATCTCCTACCACCACCCTAACCTGAACATCTATCATCCTCCTACTACTCACACTAGGACTAATCTACGAATGAATACAAGGGGGCCTGGAATGAGCAGAATAA---
>NC_035423.1_Dinosauria_nd3_Himantopus_himantopus
ATT---AAC---ATAATCACA---TTTATACTTACCCTATCACTCGCCCTAAGCATCATCCTAACATCACTAAACTTCTGACTAGCCCAAACAAACCCAGACTCAGAAAAACTATCCCCA---TACGAATGCGGATTCGATCCACTGGGATCT---GCCCGATTACCC---TTCTCAATCCGATTCTTTCTC!!AGTAGCA------ATCCTATTTCTTCTATTCGACCTAGAAATC---GCCCTCCTACTACCACTCCCATGAGCTATTCAACTACAATCCCCCACCTCCACCCTAGCCTGAGCCTCCATCATCATCATCTTACTCACACTAGGATTAATCTACGAGTGAATACAAGGGGGCCTAGAATGAGCAGAATAA---
>NC_020580.1_Dinosauria_nd3_Grus_rubicunda
ATC---AAC---ATAATCACA---TTCATAATCACCCTATCCCTCACCCTAAGCATTATCCTAACCACACTAAATTTCTGACTCACACAAATCAACCCAGACTCAGAAAAACTATCCCCA---TATGAATGTGGCTTTGACCCACTCGGATCA---GCCCGCCTCCCC---TTCTCAATCCGATTCTTCCTC!!AGTAGCA------ATCCTATTCCTCCTATTCGATCTAGAAATT---GCACTATTACTTCCCCTCCCATGAGCCATCCAACTCCAATCTCCCACCACTACCCTAACCTGAACCTTCACTATCCTTTTACTACTCACACTAGGACTAGTCTATGAATGAATACAAGGCGGCCTAGAATGAGCAGAATAG---
>NC_020581.1_Dinosauria_nd3_Grus_antigone
ATC---AAC---ATAATCACA---TTCATAATCACCCTATCCCTCACCCTAAGCATTATCCTAACCACACTAAATTTCTGACTTACACAAATCAACCCAGACTCAGAAAAACTATCCCCA---TATGAATGTGGCTTCGACCCACTCGGATCA---GCCCGCCTCCCC---TTCTCAATCCGATTCTTCCTC!!AGTAGCA------ATCCTATTTCTCCTATTCGACCTAGAAATT---GCACTATTACTTCCTCTCCCATGAGCTATCCAACTCCAATCTCCTACCACTACCCTAACCTGAACCTTCACCATCCTTCTACTACTCACACTAGGACTAGTCTATGAATGAATACAAGGTGGCCTAGAATGAGCAGAATAG---
>NC_021368.1_Dinosauria_nd3_Grus_vipio
ATC---AAC---ATAATCACA---TTCATAATCACCCTATCCCTCACCCTAAGCATTATCCTAACCACACTAAACTTCTGACTTACACAAATCAACCCAGACTCAGAAAAACTATCCCCA---TATGAATGTGGCTTCGACCCACTCGGATCA---GCCCGCCTCCCC---TTCTCAATCCGATTCTTCCTC!!AGTAGCA------ATCCTATTTCTCTTATTCGACCTAGAAATT---GCACTATTACTTCCTCTCCCATGAGCCATCCAACTCCAATCTCCTACCACTACCCTAACCTGAACCTTCACCATCCTTCTACTACTCACACTAGGACTAGTCTATGAATGAATACAAGGCGGCCTAGAATGAGCAGAATAG---
>NC_025637.1_Dinosauria_nd3_Vanellus_vanellus
ATC---AAC---ATAATCACG---TTTATACTCACCCTGTCACTCACCCTAAGCATTATTTTAACCACACTAAACTTTTGACTAGCCCAAATAAACCCGGACTCAGAAAAACTATCCCCA---TATGAATGCGGTTTTGACCCACTCGGATCC---GCACGCCTACCA---TTCTCAATCCGATTCTTCCTC!!AGTAGCA------ATCCTATTCCTACTATTCGACTTAGAAATC---GCACTCCTTCTTCCCCTCCCATGAGCCATCCAACTTCAATCCCCCACTTCCACCCTAATCTGAACCTCCACCATTATCATCCTACTCACACTAGGACTAATCTACGAGTGAATACAAGGGGGCTTAGAATGAGCAGAATAA---
>NC_020582.1_Dinosauria_nd3_Antigone_canadensis
ATC---AAC---ATAATCACA---TTCATAATCACCCTATCCCTCACCCTAAGCATTATCCTAACTGTACTAAACTTTTGACTTACACAAATCAACCCAGACTCAGAAAAACTATCCCCA---TACGAATGCGGCTTCGACCCACTCGGATCA---GCCCGCCTCCCC---TTCTCAATCCGATTCTTCCTC!!AGTAGCA------ATCCTATTTCTCTTATTCGACCTAGAAATC---GCACTACTACTCCCCCTCCCATGAGCCATCCAGCTTCAATCTCCTACCACCACTCTAACCTGAACCCTCATCATCCTTCTACTGCTCACACTAGGGCTAATCTACGAATGAATACAAGGTGGTCTAGAATGAGCAGAATAG---
>NC_025514.1_Dinosauria_nd3_Vanellus_cinereus
ATC---AAC---ATAATTATA---TTTATACTCTTACTGTCACTCACTTTAAGCATCATCCTAACTACCCTAAATTTCTGACTAGCCCAAATAAACCCCGACTCAGAAAAACTATCCCCA---TACGAATGCGGCTTCGACCCCCTCGGATCA---GCACGACTACCA---TTCTCAATCCGATTCTTCCTC!!AGTAGCA------ATCCTATTCCTACTATTCGATCTAGAAATT---GCACTATTACTTCCCCTCCCGTGGGCTATCCAACTTCAATCCCCTGTTTCTACCTTAACTTGAGCCTCCACCATCATTATCTTGCTCACACTAGGACTGATCTACGAATGAATGCAAGGCGGCCTAGAATGAGCAGAATAA---
>NC_039891.1_Dinosauria_nd3_Megalaima_virens
ATT---AAC---ATAATTACA---TTCATAATCTTACTATCCCTAATCCTAAGTTCTATCCTAATCACCCTAAATTTCTGGCTAGCCCAAACCAACCCAGACTCAGAAAAACTCTCCCCC---TATGAATGCGGTTTTGACCCCCTCGGATCT---GCCCGACTACCA---TTCTCCATCCGATTCTTCCTA---ATTGCC------ATTCTATTCCTACTTTTCGACCTAGAAATC---GCCCTCCTTCTTCCCCTCCCATGAGCTACTCAACTCCAATCCCCATCCATTACACTAATCTGAACAACTATCATCATCCTACTCCTCACCCTTGGTTTTATCTACGAATGAGCACAGGGAGGCCTAGAATGAGCAGAATAA---
>NC_015824.1_Dinosauria_nd3_Cyanopica_cyanus
ATG---AAT---ATAATCCTA---TTCATAGTCATCACCTCCCTCGTCCTAAGTATTGTCCTCACCATACTAAACTTTTGACTAGCACAAACCAGCCCAGACTCAGAAAAACTATCACCC---TATGAATGCGGATTTGACCCACTAGGGTCC---GCCCGGCTGCCA---TTTTCAATTCGATTCTTCCTA---GTAGCA------ATCCTATTTCTACTATTTGACCTAGAAATC---GCCCTACTGCTACCACTACCATGAGCCATCCAGCTTCAATCCCCTACTATCACACTAATATGAGCCTCCATCCTCATCCTCCTGCTCACCCTAGGCCTAGTCTATGAGTGAATTCAAGGAGGACTAGAGTGGGCAGAATAA---
>NC_029383.1_Dinosauria_nd3_Larus_vegae
ATT---AAC---ATAATCACG---TTCATACTCATTCTCTCCTTCACCCTAAGTACTCTCTTAACCGTACTAAATTTTTGACTTGCCCAGACTAACCCAGATCCAGAAAAACTATCTCCA---TATGAATGTGGATTCGACCCCCTTGGATCT---GCTCGACTTCCA---TTTTCAATCCGATTTTTCCTC---GTAGCC------ATCCTATTCCTTCTATTTGATCTAGAAATT---GCACTCTTACTTCCCCTTCCATGAGCCATCCAACTTCAGTCTCCAACTATAACCCTAACCTGAGCATCCATCCTAATCCTTCTACTCACACTAGGATTAATTTATGAATGAATTCAAGGGGGCCTAGAATGAGCAGAATAA---
>NC_041118.1_Dinosauria_nd3_Charadrius_alexandrinus
ATC---AAC---ATAATCACA---TTCATACTATCACTATCCCTCACCCTAAGCATCATTCTAACTACATTAAACTTCTGATTAGCCCAAATAAATCCTGACTCAGAAAAATTATCTCCT---TATGAATGTGGCTTTGACCCACTTGGATCT---GCTCGATTACCA---TTCTCAATTCGATTCTTCCTC!!AGTAGCA------ATCCTATTCCTACTATTTGACCTAGAAATC---GCACTTCTTCTTCCCCTCCCATGAGCCATCCAACTCCAATCCCCCATCTCTACCCTAATATGAGCCTCCACTATCATTATCCTACTCACACTAGGACTCATCTACGAATGGACTCAAGGAGGACTAGAATGAGCAGAATAA---
>NC_014879.1_Dinosauria_nd3_Podoces_hendersoni
ATG---AAC---ATAATCCTA---TTCATGATCCTATCCTCCCTCACCTTAAGCATCATCCTTACCGCACTAAATCTCTGACTCGCACAAACAAACCCAGACTCAGAGAAGCTATCCCCC---TACGAATGCGGATTCGACCCAACAAAAACC---GCCCGGCTGCCA---TTTTCAATTCGATTCTTCCTA---GTAACA------ATCCTGTTCTTACTGTTCGACTTAGAAATC---GCCCTACTACTTCCACTGCCATGAGCCATCCAACTACAAACCCCCATCACTACCCTAATATGAGCCTCTATCCTAGTTCTTCTACTCACTTTAGGCCTAATCTACGAATGAATTCAAGGAGGGCTAGAATGAGCAGAATAA---
>NC_041141.1_Dinosauria_nd3_Trochalopteron_milnei
ATG---AAC---ATAATCACA---TTTATAATCACCTTCTCTCTAATCCTAAGCCTCATCCTTACTGCACTAAACTTCTGAGTCGCCCAAATAAACCCAGATTCAGAAAAACTATCACCA---TATGAATGTGGCTTCGACCCACTAGGCTCC---GCCCGGCTGCCC---TTCTCAATTCGATTCTTCCTA---GTAGCT------ATTCTATTCTTACTGTTTGATCTAGAAATTTGCTCTACTACTTTCCCCTTTCCATGAGCCACCCAACTCCAAAACCCCACTACCACACTAGCATGGGCCTCCATTCTGATTCTCCTCCTCACCTTAGGACTAGTATACGAATGGATTCAAGGAGGACTGGAATGGGCAGAATA!---
>NC_008139.1_Dinosauria_nd3_Gavia_pacifica
ATC---AAC---ATAATCACA---TTCATACTTATTCTCTCCCTCACCCTAAGCACCATCCTAACCACACTAAACTTCTGACTTGCCCAAATAACCCCAGACTCAGAAAAACTATCACCA---TACGAATGCGGTTTTGATCCCCTCGGATCT---GCTCGACTTCCA---TTCTCAATTCGATTCTTCCTC!!AGTAGCT------ATCCTATTTCTCCTATTCGACCTAGAAATT---GCCCTCCTACTCCCTCTCCCATGAGCTATCCAACTCCAATCCCCAACCACTACCCTAACCTGAGCCTCCATTATAATCCTCCTACTCACACTAGGACTAATCTACGAATGAATACAAGGAGGCCTAGAATGAGCCGAATAA---
>NC_008540.1_Dinosauria_nd3_Apus_apus
ATA---AAC---ATAATCACG---TTCATACTCCTCCTATCCCTTGCCCTAAGCACTATCTTAACTACATTAAACTTTTGACTTGCCCAAATCACTCCAGACTCAGAAAAACTATCCCCC---TACGAATGTGGATTCGACCCACTAGGCTCC---GCTCGCCTTCCA---TTCTCAATCCGATTCTTCCTA---GTAGCC------ATCCTATTCCTGCTATTCGCCCTAGAAATC---GCACTCCTACTCCCACTTCCCTGAGCCACACAACTTCAATCTCCTACATCCACCTTAACTTGAGCCTCTATCATTATCCTCTTACTCACACTAGGACTTGTCTACGAATGATCTCAAGGAGGCCTAGAATGAGCAGAATAA---
>NC_028545.1_Dinosauria_nd3_Chaetura_pelagica
ATA---AAC---ATAATCACA---TTCATACTTCTCTTATCTCTCGCCCTCAGCACTATCCTAACCACCTTAAACTTCTGACTAGCCCAAATCACCCCAGACTCAGAAAAACTATCCCCG---TACGAATGCGGATTCGACCCACTAGGATCC---GCCCGCCTCCCA---TTCTCAATCCGATTCTTCCTA---GTAGCC------ATCCTATTCCTTCTATTCGACCTAGAAATC---GCACTCCTACTTCCACTCCCCTGAGCTACACAACTCCAATCCCCCACCACCACCCTAACTTGGGCCACCATAATCATCCTCCTACTCACACTAGGACTCATCTACGAATGATCTCAAGGGGGCCTAGAATGAGCAGAATAA---
>NC_035626.1_Dinosauria_nd3_Napothera_epilepidota
ATG---AAC---ATAATCACA---TTCATAATTACCTCATCCCTGGCCCTAAGTGCCCTTCTAACCGCACTAAACTTCTGAATCGCCCAAACTAACCCAGACTCAGAAAAATTGTCCCCA---TACGAATGTGGTTTCGACCCCCTAGGCTCC---GCCCGACTACCA---TTCTCAATCCGCTTCTTCCTA---GTAGCC------ATCCTATTCCTACTATTCGACCTAGAAATC---GCCCTCCTACTCCCCCTCCCATGAGCTACCCAACTTCAAAACCCCACCACCACCCTGACCTGAGCTTCCATCCTCCTTATCCTCCTTACCCTAGGTTTAGTGTACGAGTGAATCCAAGGAGGACTAGAATGAGCAGAATAA---
>NC_039814.1_Dinosauria_nd3_Atlantisia_rogersi
ATT---AAC---ATAATCACA---TTTATAATCACACTATCTCTAATCCTAAGCACTGCCCTAATCACACTAAACTTTTGACTCACCCAAACTAATCCAGACTCAGAAAAACTATCCCCA---TACGAATGTGGATTTGACCCATTAGGGTCC---GCCCGACTTCCA---TTCTCTATCCGATTCTTCCTC!!AGTAGCC------ATCTTATTCCTTCTATTCGACCTAGAAATT---GCACTCCTACTACCCCTTCCATGAGCTACCCAACTCCAATCCCCCACCACTACCCTAACCTGAACTTCCACCATTATCCTCCTGCTCACCATAGGACTAATCTACGAATGAACACAGGGCGGCCTAGAATGAGCAGAGTAA---
>NC_037406.1_Dinosauria_nd3_Porzana_paykullii
ATC---AAC---ATAATTACA---TTTATACTCACTCTATCCCTCATCCTAAGCACCGCCTTAATAACACTAAACTTTTGACTTACCCAAACCAACCCAGACTCAGAAAAATTATCACCC---TACGAATGCGGGTTTGACCCTCTAGGTTCC---GCACGTCTCCCA---TTTTCCATCCGATTCTTCCTC!!AGTAGCC------ATCCTATTTCTCCTATTCGACCTAGAAATC---GCCCTACTACTACCCCTCCCATGAGCAACCCAACTCCAATCCCCCACCTCTACCCTAACCTGGACTTCCATTATTATTCTTCTTCTCACTCTAGGCCTAATCTATGAATGACTACAAGGTGGCCTGGAATGAGCAGAATAA---
>NC_012140.1_Dinosauria_nd3_Gallirallus_okinawae
ATT---AAC---ATAATCACA---TTCATATTTACCCTATCCTTCATCCTAAGCACAGCCCTAATAACACTTAACTTTTGACTAACCCAAATTAATCCAGACTCAGAGAAACTATCCCCT---TATGAGTGCGGATTTGACCCACTAGGTTCC---GCTCGCCTCCCC---TTCTCCATCCGATTTTTCCTA---GTAGCC------ATCCTATTCCTCCTGTTCGACTTAGAAATC---GCACTGCTACTCCCCCTCCCCTGAGCCACCCAACTCCAATCCCCCACTACTACACTGGCTTGAACCTCCCTAATTATCACCCTACTCACCCTAGGACTAATTTACGAATGAGCACAAGGCGGCCTAGAATGGGCTGAATAA---
>NC_012143.1_Dinosauria_nd3_Coturnicops_exquisitus
ATT---AAC---ATAATCACA---TTCATACTCACCCTATCCCTCATCTTAAGCACAGCCTTAATCATACTAAACTTTTGAGTAACCCAAATTAACCCGGATTCAGAAAAACTATCCCCA---TACGAATGTGGATTTGACCCACTAGGATCC---GCCCGACTTCCA---TTCTCCATCCGATTCTTCCTA---GTAGCT------ATCCTATTCCTCCTATTCGACCTAGAAATC---GCACTCTTACTGCCTCTCCCGTGAGCCACTCAACTACAATCCCCAACCACCACCCTAACCTGAACCTCCGTTATCATCCTCCTACTCACCCTAGGATTAATCTACGAATGAACACAAGGCGGACTAGAGTGAGCAGAATAA---
>NC_012142.1_Dinosauria_nd3_Rallina_eurizonoides_sepiaria
ATT---AAC---ATAATCACA---TTCATACTCACCCTATCCCTCATCCTAAGCACAACCCTAGTAACACTAAATCTCTGACTAACCCAAATCAACCCGGACTCAGAAAAATTATCTCCA---TACGAATGCGGATTCGACCCACTAGGATCC---GCCCGACTCCCA---TTCTCTATTCGATTTTTCCTA---GTAGCC------ATCCTATTTCTACTGTTCGACCTAGAAATT---GCACTCTTACTACCACTTCCATGGGCAACTCAACTCCAATCCCCCACCTCTACCCTAATATGAACCTTCATTATTATCCTCCTCCTCACCCTAGGATTAATTTATGAGTGAATACAAGGGGGCCTAGAATGAGCAGAATAA---
>NC_025501.1_Dinosauria_nd3_Eulabeornis_castaneoventris
ATT---AAC---ATAATTACA---TTTATACTTACCATGTCCTTCGTCCTAAGCACAGCCCTAATAACACTTAACTTTTGACTAACCCAAATCAACCCGGACTCAGAAAAACTATCCCCC---TATGAATGCGGATTTGACCCGCTAGGCTCC---GCCCGCCTTCCC---TTCTCCATCCGATTCTTCCTC!!AGTAGCT------ATCCTATTCCTCCTATTCGACCTAGAAATC---GCACTACTGCTCCCCCTCCCATGAGCCACCCAACTCCAATCCCCCACTTCTACACTGACTTGAGCCTCCCTAATCATTATCCTACTCACCCTAGGGTTAATTTACGAATGAATACAAGGTGGCCTAGAATGAGCTGAATAA---
>NC_025507.1_Dinosauria_nd3_Gallirallus_philippensis
ATT---AAC---ATAATTACA---TTTATATTTATCCTATCCTTCATCCTAAGCACAGCCCTAATAACACTTAACTTTTGACTAACCCAAATTAATCCAGACTCAGAAAAACTATCCCCT---TATGAATGTGGATTTGACCCACTAGGTTCC---GCCCGCCTTCCC---TTCTCCATCCGATTCTTCCTC!!AGTAGCC------ATCCTATTCCTCCTGTTCGACTTAGAAATC---GCACTACTGCTCCCCCTCCCCTGAGCCACTCAACTCCAATCCCCCACTACCACATTAACTTGGACCTCCCTAATTATCATCCTACTCACCCTAGGACTAATTTACGAATGAGCACAAGGTGGCCTAGAATGAGCTGAATAG---
>NC_024726.1_Dinosauria_nd3_Abrornis_inornata
ATG---AAC---ATAATCACA---TTCATAATCTCACTATCCCTAGCCCTAAGCATTGCCCTGACCCTACTAAACTTCTGATTAGCCCAAATAAACCCAGACCCTGAAAAACTATCCCCA---TACGAATGCGGCTTCGACCCCCTGGGATCC---GCCCGAATGCCG---TTCTCCATCCGATTTTTCTTA---GTAGCA------ATCTTATTCCTACTATTCGACCTAGAAATC---GCCCTCCTACTGCCTCTCCCATGAGCCACTCAACTGCAAGACCCCATTACCACACTAACCTGAGCCTCAGCCCTAATCTTCCTCCTCACCCTAGGGCTAATTTATGAATGAGCTCAAGGGGGCCTAGAATGAGCAGAATAA---
>NC_037189.1_Dinosauria_nd3_Abrornis_proregulus
ATG---AAC---ATAATCACA---TTCATAATCTCACTATCCCTAGCACTAAGTACCATTTTAACCCTACTAAATTTTTGACTCGCCCAAACAAACCCAGACCCGGAAAAACTATCTCCA---TACGAATGTGGCTTTGACCCCTTAGGATCC---GCCCGAATACCA---TTCTCCATCCGATTCTTCCTA---GTAGCC------ATCCTATTCCTACTATTCGACCTAGAAATC---GCCCTCCTACTGCCCCTCCCATGAGCCACCCAACTACAAAACCCAATCGCCACACTAACCTGAGCCTCAACCCTAATTTTCCTCCTCACCCTAGGACTAATCTACGAATGAGCCCAAGGAGGCTTAGAATGAGCAGAATAA---
>NC_011709.1_Dinosauria_nd3_Urodynamis_taitensis
ATA---AAC---ATAGTCACA---TTTATACTAATCCTATCCCTCACCCTAAGCATTATTTTAACCACATTAAACTTTTGACTCGCACAAATCACCCCAGACTCAGAAAAACTATCACCC---TATGAATGTGGATTTGACCCACTAGGATCA---GCCCGACTCCCC---TTCTCAATCCGATTCTTCCTC!!AGTAGCA------ATCTTATTTCTCCTATTCGACCTAGAAATT---GCACTCCTACTACCACTCCCCTGAGCAACCCAACTTCAATCTCCAACTACCACACTAACTTGAACCTTCATCATTATTCTACTACTCACCTTAGGGTTAATTTATGAATGACTACAAGGTGGACTAGAATGAGCAGAATAA---
>NC_003712.2_Dinosauria_nd3_Arenaria_interpres
ATA---AAC---ATAATCACA---TTCATACTAGCCCTATCACTCGCCCTAAGTATTATCCTAACCACAGTAAACTTCTGACTCGCCCAAATAAACCCGGACTCAGAAAAACTATCCCCT---TACGAATGTGGATTCGACCCCCTAGGATCC---GCTCGACTCCCA---TTTTCAATTCGTTTCTTCCTC!!AGTAGCA------ATCCTATTCCTACTATTCGACCTAGAAATC---GCACTCCTACTCCCCCTCCCATGAGCAATCCAACTCCCATCTCCCCTCCTAACCCTAACTTGAACCTCCACCATCATTGCCCTACTCACACTCGGACTAGTCTATGAATGAGCACAAGGAGGCTTAGAATGAGCAGAATAA---
>NC_025521.1_Dinosauria_nd3_Scolopax_rusticola
ATA---AAC---ATAATCACA---TTCATATTAACCCTATCTTTCACCCTAAGCATCATTTTAACTACATTAAACTTCTGACTCGCCCAAATGAACCCAGACTCAGAAAAACTATCCCCA---TATGAATGTGGGTTCGATCCTCTAGGATCC---GCCCGACTCCCA---TTCTCAATCCGCTTCTTCCTC---GTAGCA------ATCCTATTCCTACTATTTGACCTAGAAATT---GCACTCCTACTCCCCCTTCCATGGGCAATTCAACTTCCATCACCAACCACAACCCTAACCTGAACCTCTACCATTCTCGCCTTACTCACATTCGGATTAATCTACGAATGAATGCAAGGAGGCCTAGAATGGGCAGAATAA---
>NC_044651.1_Dinosauria_nd3_Tringa_nebularia
ATA---AAC---ATAATCACA---TTCATACTAATCCTATCCCTCACTCTAAGCATTATCCTAACTACTCTAAACTTCTGACTAACCCAAATAAACCCAGACTCAGAAAAACTATCTCCA---TACGAATGCGGATTTGACCCACTAGGATCA---GCCCGACTCCCA---TTTTCAATCCGCTTCTTCCTC!!AGTAGCA------ATCTTATTCCTGCTATTCGATCTAGAAATC---GCACTCCTACTCCCACTTCCATGAGCAATCCAACTTCCATCCCCTACCGCAACTTTAGCCTGAACCTCCATCATCATCACTCTACTTACACTCGGACTAGTCTATGAATGAGCACAAGGAGGCCTAGAATGAGCAGAATAA---
>NC_019665.1_Dinosauria_nd3_Eopsaltria_australis
ATG---AAC---ATAATCCTA---TTTATGCTAATTCTCTCCACAACCTTAAGCGCTATCCTAACCGCACTTAACTTCTGACTAGCCCAAACAAACCCAGACTCAGAAAAATTATCACCA---TACGAATGCGGCTTCGACCCCCTAGGATCC---GCCCGACTCCCC---TTCTCAATCCGCTTCTTCTTA---GTAGCC------ATCCTATTCCTCCTATTCGACCTAGAAATT---GCCCTACTCCTACCACTACCATGAGCAGTCCAGCTCCAATCCCCAACCACCACACTAACATGAGCCTCCACCCTCATCCTTCTCCTTGTTCTGGGGCTGGCTTACGAATGAACCCAAGGAGGCCTAGAATGAGCAGAATAA---
>NC_024871.1_Dinosauria_nd3_Tregellasia_leucops
ATA---AAC---ATAATCCTA---TTCATATTCTCCCTCTCCCTAGCCCTAAGCGCCGCTCTAACTGCCACTAACTTCTGACTAGCCCAGATAAGCCCAAACTCAGAGAAACTATCCCCA---TACGAATGCGGCTTCGACCCCCTAGGGTCG---GCCCGGCTGCCT---TTCTCAATCCGATTTTTCCTA---GTAGCC------ATCCTATTCCTCCTATTCGACCTAGAAATT---GCCCTACTCCTACCCTTACCATGAGCAGTCCAACTACAATCCCCAACCACCACATTAACATGAGCTTCTACTCTAATCCTTCTCCTTATCCTAGGACTGGCCTACGAGTGAACCCAAGGGGGACTAGAATGGGCAGAATAA---
>NC_027229.1_Dinosauria_nd3_Eopsaltria_griseogularis
ATA---AAC---ATAGTCCTG---TTCATGCTTATTCTCTCCACAACCCTAAGCGCCGCTCTAACTGCACTCAACTTCTGACTAGCCCAAACAACCCCAGACTCAGAGAAACTATCCCCA---TATGAATGCGGCTTCGACCCACTAGGGTCG---GCCCGGCTTCCT---TTTTCAATCCGATTTTTCCTA---GTAGCC------ATCCTATTCCTTCTATTCGACCTAGAAATT---GCCTTACTCCTCCCACTCCCATGAGCAACCCAACTCCAATCCCCAATCAGCACACTAACATGGTCCTCCACCCTCATCCTTTTTCTTGTCCTAGGACTGACCTACGAATGAACCCAAGGAGGACTAGAATGAGCAGAATAA---
>NC_027230.1_Dinosauria_nd3_Eopsaltria_georgiana
ATA---AAC---ATAGTCCTG---TTCATGCTTATTCTCTCCACAACCCTAAGCGCCGCTCTAACTGCACTCAACTTCTGACTAGCCCAAACAACCCCAGACTCAGAGAAACTATCCCCA---TATGAATGCGGCTTCGACCCACTAGGGTCG---GCCCGGCTTCCT---TTTTCAATCCGATTTTTCCTA---GTAGCC------ATCCTATTCCTTCTATTCGACCTAGAAATT---GCCTTACTCCTCCCACTCCCATGAGCAACCCAACTCCAATCCCCAATCAGCACACTAACATGGTCCTCCACCCTCATCCTTTTTCTTGTCCTAGGACTGACCTACGAATGAACCCAAGGAGGACTAGAATGAGCAGAATAA---
>NC_034237.1_Dinosauria_nd3_Haematopus_ostralegus
ATT---AAC---ATAATCACA---TTCATACTTACCCTATCACTCATCCTAAGTACCATTCTAACATCACTGAACTTCTGACTCGCCCAAACAAACCCAGACTCAGAAAAACTATCCCCA---TACGAATGTGGATTCGATCCACTCGGATCC---GCCCGATTACCT---TTCTCAATTCGATTCTTCCTC!!AGTAGCA------ATTCTATTTCTACTATTTGACCTAGAAATT---GCCCTCCTACTTCCACTCCCATGAGCCATCCAACTTCAATCCCCCACTTCCACTCTAACATGAACCTCCACCATTATCATACTACTCACACTAGGGCTAATCTACGAATGAATGCAAGGAGGCCTAGAATGAGCAGAATAA---
>NC_008546.1_Dinosauria_nd3_Dryocopus_pileatus
ATC---AAC---ATAATCACA---TTTATACTACTCCTCTCACTAATCCTCAGCATCGCCCTAATTATCCTCAACTTCTGACTCGCCCAAGCCAACCCAGACTCGGAAAAACTCTCCCCA---TACGAATGTGGCTTCGACCCGCTCGGATCT---GCCCGACTCCCA---TTCTCCATCCGATTCTTCCTC!!AGTAGCT------ATCCTGTTTCTCCTATTTGACCTAGAAATC---GCCCTCCTCCTCCCCCTCCCCTGAGCAACCCAACTTCAATCCCCCACCACCACCCTCACCTGAACCTCCACAATCATTCTCCTCCTAACACTTGGGCTCATTTACGAATGAATTCAAGGCGGATTGGAGTGAGCAGAATAA---
>NC_015201.1_Dinosauria_nd3_Bycanistes_brevis
ATC---AAC---ATAATCACA---TTCATACTCACCCTCTCCCTAACCCTAAGCTCCATCCTATGCCTACTAAACTTCTGACTTGCCCAAACAAACCCAGACTCAGAAAAACTATCCCCA---TACGAATGCGGCTTCGACCCCCTTGGATCT---GCCCGACTCCCA---TTCTCAGTACGATTCTTCCTC!!AGTAGCA------ATCCTATTCCTCCTATTCGACCTAGAAATC---GCACTTCTACTCCCCCTCCCATGAGCCACCCAACTCCAATCTCCAACCACCACCCTAACCTGAGCCTCAACCATCATCCTACTCCTCACACTAGGACTCATCTATGAATGAATACAGGGGGGCCTAGAGTGAGCAGAATA!---
>NC_023982.1_Dinosauria_nd3_Amaurornis_akool
ATT---AAC---ATAGTTACA---TTTATACTCTCCCTATCCCTCATATTAAGCACTATCCTAATCATACTAAACTTTTGATTAACTCAAACCAACCCAGACTCAGAAAAACTATCCCCA---TACGAATGCGGATTCGACCCACTAGGCTCC---GCTCGCCTCCCA---TTCTCCATCCGATTTTTCCTA---GTCGCT------ATCCTATTCCTATTATTCGACCTAGAAATC---GCCCTTTTATTACCACTCCCATGAGCAACCCAACTCCAATCTCCAACTACTACCCTAACTTGAACCTCCGCTATTATTCTCCTACTCACACTAGGTCTGGTATATGAATGAATACAAGGTGGCCTAGAATGAGCAGAATAA---
>NC_024593.1_Dinosauria_nd3_Amaurornis_phoenicurus
ATT---AAC---ATAGTTACA---TTTATACTCTCCCTATCCCTCATATTAAGCACTATCCTAATCATACTAAACTTTTGATTAACTCAAACCAACCCAGACTCAGAAAAACTATCCCCA---TACGAATGCGGATTCGACCCACTAGGCTCC---GCTCGCCTCCCA---TTCTCCATCCGATTTTTCCTA---GTCGCT------ATCCTATTCCTATTATTCGACCTAGAAATC---GCCCTTTTATTACCACTCCCATGAGCAACCCAACTCCAATCTCCAACTACTACCCTAACTTGAACCTCCGCTATTATTCTCCTACTCACACTAGGTCTGGTATATGAATGAATACAAGGTGGCCTAGAATGAGCAGAATAA---
>NC_028408.1_Dinosauria_nd3_Gallicrex_cinerea
ATT---AAC---ATAATTACA---TTTATACTCACCCTATCCCTCATCCTAAGCACTATCTTAATTATACTAAACTTTTGACTAACTCAAACCAACCCAGACTCAGAAAAATTATCCCCA---TACGAGTGCGGATTTGACCCACTAGGATCC---GCCCGTCTCCCA---TTCTCCATCCGATTTTTCTTA---GTGGCC------ATCTTATTCCTATTATTCGACCTAGAAATC---GCCCTACTACTACCTCTCCCATGAGCAACCCAACTTCAAAACCCCACCACCACCCTAACCTGAACTTCCACAATCATTCTCTTACTTACACTAGGCTTAATCTACGAGTGAATACAAGGCGGCCTAGAATGAGCAGAATAA---
>NC_028020.1_Dinosauria_nd3_Campephilus_guatemalensis
ATA---AAC---ATAATCACA---TTCATACTATCCCTCTCCCTCACCCTCAGCATCGCCCTAATCATTCTCAACTTCTGACTCGCCCAAACTAACCCGGACTCAGAAAAGCTCTCCCCC---TACGAATGCGGCTTCGACCCCCTTGGATCT---GCTCGACTCCCG---TTCTCAATTCGATTCTTCCTC!!AGTAGCT------ATTCTATTCCTCCTATTCGATCTAGAAATC---GCCCTCCTCCTTCCCCTTCCCTGAGCAACCCAACTTCAATCCCCCACAACCACCCTAACCTGAACCTCCACAATCATTCTCCTCCTCACCCTAGGACTCATCTACGAATGAATCCAAGGAGGACTGGAATGAGCAGAATAA---
>NC_027938.1_Dinosauria_nd3_Aptenodytes_forsteri
ATC---AAC---ATAATCACA---TTCATACTCACACTCTCCCTCGCCCTTAGCACCATCCTAACCACACTAAACTTCTGACTAGCCCAAACCAACCCAGACTCGGAAAAACTATCCCCA---TACGAATGCGGATTTGACCCCCTCGGATCA---GCCCGACTCCCA---TTCTCAATCCGGTTCTTCCTC!!AGTAGCA------ATCTTATTCCTCTTATTCGACCTAGAAATC---GCCCTCCTACTCCCGCTCCCTTGAGCTACCCAACTCCCATCCCCCACCACTACTCTAACCTGAGCCTCCACTATCCTCCTCCTCCTCACACTAGGCCTCATCTACGAATGAATACAAGGAGGCCTAGAATGAGCAGAATAA---
>NC_021137.1_Dinosauria_nd3_Pygoscelis_adeliae
ATC---AAC---ATAATCACA---TTCATACTCACCCTCTCCCTCGCCCTCAGTGCTATCCTAACCACATTAAACTTCTGATTGGCACAAGCCAACCCAGACTCAGAAAAACTATCCCCA---TATGAATGTGGTTTCGACCCTCTCGGGTCA---GCCCGCCTCCCA---TTCTCAATCCGATTCTTCCTC!!AGTAGCA------ATCTTATTCCTCTTATTCGACCTAGAAATC---GCCCTCCTACTCCCACTTCCTTGGGCTACCCAACTCCAATCACCCACCACCACCCTAACCTGAGCCTCCACCATCATCCTCCTCCTCACACTGGGCCTCATCTATGAGTGAACACAAGGAGGCCTAGAGTGGGCAGAGTAA---
>NC_028019.1_Dinosauria_nd3_Sasia_ochracea
ATC---AAC---ATAATTACA---TTTATACTATCCCTTTCCCTAACCCTCAGCATTATCCTAATTACCCTTAATTTCTGACTCGCCCAAACCAACCCAGACTCCGAAAAACTCTCCCCC---TACGAATGCGGTTTTGACCCACTCGGATCT---GCTCGACTCCCA---TTCTCCATTCGATTCTTCCTC!!AGTAGCC------ATCCTATTCCTCCTATTTGACCTAGAAATC---GCACTACTCCTACCCCTCCCCTGAGCTACCCAACTCCAATCCCCCACCACTACCCTAACCTGAGCCTCTACAATCATCCTCCTCCTCACCCTGGGGTTCATTTACGAATGAATACAAGGAGGACTAGAATGGGCAGAATAA---
>NC_003128.3_Dinosauria_nd3_Buteo_buteo
ATC---AAC---ATAATCACC---TTCATACTCACACTATCCCTTACCCTAAGCGCCATCCTAATCACATTAAACCTCTGACTCGCCCAAACAAACCCAGACTCAGAAAAACTATCGCCA---TACGAATGCGGCTTTGACCCTCTAGGATCT---GCCCGACTACCA---TTCTCAATCCGATTCTTCCTC---GTAGCC------ATCCTATTCCTACTATTCGATTTAGAAATC---GCACTCCTACTCCCACTACCATGAGCCACCCAACTTCAATCACCCACCACCACTCTAATCTGAGCCTCCATCATCATCTCCCTTCTCACATTAGGACTAATCTACGAATGACTCCAAGGAGGCCTAGAATGAGCTGAATAA---
>NC_029189.1_Dinosauria_nd3_Buteo_lagopus
ATC---AAC---ATAATCACC---TTCATACTCACACTATCCCTTACCCTAAGCGCTATCCTAATTACATTAAACCTCTGACTCGCCCAAACAAACCCAGACTCAGAAAAACTATCGCCA---TACGAGTGCGGCTTTGACCCCCTAGGATCT---GCCCGACTGCCA---TTCTCAATCCGATTCTTCCTC---GTAGCC------ATCCTATTCCTACTATTCGATCTAGAAATC---GCACTCCTACTCCCACTACCATGAGCCACCCAACTTCAATCGCCCACCACCACTCTAACCTGAGCCTCCATCATCATTTCCCTTCTCACATTAGGACTAATCTACGAATGACTCCAAGGAGGCCTAGAATGAGCTGAATAA---
>NC_029377.1_Dinosauria_nd3_Buteo_hemilasius
ATC---AAC---ATAATCACC---TTCATACTCACACTATCCCTTACCCTAAGCACCATCCTAATCACATTAAACCTCTGACTCGCCCAAACAAACCCAGACTCAGAAAAACTATCGCCA---TACGAGTGCGGCTTTGACCCTCTAGGATCT---GCCCGACTACCA---TTCTCAATCCGATTCTTCCTC---GTAGCC------ATCCTATTCCTACTATTCGATTTAGAAATC---GCACTCCTACTCCCACTACCATGAGCCACCCAACTTCAATCACCCACCACCACTCTAACCTGAGCCTCCATCATCATTTCCCTTCTCACATTAGGACTAATCTACGAATGACTCCAAGGAGGCCTAGAATGAGCTGAATAA---
>NC_024087.1_Dinosauria_nd3_Aquila_chrysaetos
ATC---AAC---ATAATTACT---TTCATACTAACCCTAACCCTCACCCTAAGCATCCTTCTAATCACATTAAACCTCTGACTCGCCCAAACAAACCCAGACTCAGAAAAACTATCCCCA---TATGAATGTGGCTTTGATCCCCTAGGATCT---GCCCGACTACCA---TTCTCAATCCGATTCTTCCTA---GTAGCC------ATCCTATTCCTGCTATTCGACCTAGAAATC---GCACTCTTACTCCCTCTGCCATGAGCCATGCAACTCCAATCCCCCACCACCACTTTAACCTGGGCCTCCATTATCATCTCCCTCCTCACACTAGGATTAATCTATGAATGACTTCAAGGGGGCCTAGAATGAGCCGAAT!!---
>NC_035806.1_Dinosauria_nd3_Aquila_heliaca
ATC---AAC---ATAATTACT---TTCATACTAACCCTAACCCTCACCCTAAGCATCCTTCTAATCACATTAAACCTCTGACTCGCCCAAACAAACCCAGACTCAGAAAAACTATCCCCA---TATGAATGTGGCTTTGATCCCCTAGGATCT---GCCCGACTACCA---TTCTCAATCCGATTCTTCCTC---GTAGCC------ATCCTATTCCTGCTATTCGACCTAGAAATC---GCACTCTTACTCCCTCTGCCATGAGCCATGCAACTCCAATCCCCCACCACCACTTTAACCTGGGCCTCCATTATCATCTCCCTCCTCACACTAGGATTAATCTATGAATGACTTCAAGGGGGCCTAGAATGAGCCGAATAA---
>NC_026082.1_Dinosauria_nd3_Accipiter_virgatus
ATA---AAC---ATAATCACC---TTCATACTTACACTATCACTTACCTTAAGCATTACCCTAATCGCACTAAATCTATGACTCGCCCAAGCAAACCCCGACTCAGAAAAACTCTCACCA---TATGAATGCGGCTTCGACCCCCTAGGATCC---GCCCGACTACCA---TTCTCCATCCGATTCTTTCTT---GTAGCC------ATCCTATTCCTACTATTCGACCTAGAAATC---GCACTCTTACTACCACTACCCTGAGCCACCCAACTACAATCACCCACCACTACCCTAACCTGAGCCTCTACCATTATCTCCCTCCTCACACTAGGACTAATCTATGAATGAATTCAAGGAGGCCTAGAATGAGCTGAATAA---
>NC_015887.1_Dinosauria_nd3_Spilornis_cheela
ATT---AAC---ATAATCACC---TTCATGCTCGCCCTATCCCTCACCCTAAGTGCCACCCTAACCACATTAAACCTCTGACTCGCCCAAACAAACCCCGACTCAGAAAAACTATCACCA---TACGAATGTGGCTTCGACCCCCTAGGATCT---GCTCGACTCCCA---TTCTCAATTCGATTCTTCCTA---GTAGCC------ATCCTATTCCTACTATTCGACCTGGAAATC---GCACTTCTACTGCCTCTACCATGAGCTATGCAACTTCAATCCCCCACCACCACTCTAACCTGAGCCTCCATCATCATCTACCTCCTCACACTAGGACTAATCTACGAATGACTCCAAGGAGGCCTAGAATGAGCCGAATAA---
>NC_035801.1_Dinosauria_nd3_Circus_melanoleucos
ATC---AAC---ATAATCACC---TTCATACTCACACTGTCCCTTACTCTAAGCACCGTCCTAATTACACTAAACCTCTGACTCGCCCAGACAAGCCCTGACTCAGAAAAACTATCCCCA---TACGAATGCGGTTTTGACCCCCTAGGATCT---GCCCGACTGCCA---TTCTCAATTCGATTCTTCCTC---GTAGCC------ATCTTATTCCTTCTATTCGACCTAGAAATC---GCACTCCTACTACCACTCCCATGAGCCGCCCAACTACAATCCCCCACCACCACCCTAATCTGAGCCTCCATCATAATCTCCCTCCTCACACTAGGACTAGTCTATGAATGAATTCAGGGGGCCTTAGAATGAGCTGAATAA---
>NC_007598.1_Dinosauria_nd3_Nisaetus_nipalensis
ATC---AAC---ATAATCACC---TTCATATTAGCCCTAACCCTCACCCTAAGCACCCTCCTAATCACATTAAACCTCTGACTTGCCCAAACAAGCCCAGACGCAGAAAAACTATCTCCA---TACGAGTGCGGCTTCGATCCTCTGGGATCT---GCTCGTCTACCA---TTCTCAATCCGATTCTTCCTA---GTAGCC------ATCTTATTCCTACTATTCGACCTAGAAATT---GCACTCTTACTCCCCCTACCATGGGCCATCCAACTCCACCACCCCATCACCACTTTAGCCTGAGCCTCCATTATCATCTCCCTCCTCACTCTAGGACTGGTCTATGAGTGACTCCAAGGAGGCCTAGAATGAGCTGAATAG---
>NC_007599.1_Dinosauria_nd3_Nisaetus_alboniger
ATC---AAC---ATAATCACC---TTCATGTTAGCCCTAACCCTCACCCTAAGCACTCTCCTAATCACATTAAACCTCTGACTTGCCCAAATAAGCCCAGACGCAGAAAAACTATCTCCA---TACGAATGTGGCTTCGACCCTCTAGGATCT---GCTCGTCTACCA---TTCTCAATCCGATTCTTCCTC---GTAGCC------ATCTTATTCCTACTATTCGACCTAGAAATC---GCACTCTTACTCCCCCTACCATGAGCCATCCAACTCCACTACCCCACCATCACTTTAACCTGAGCCTCCACTATCATTTCTCTCCTCACTCTAGGACTAATCTATGAATGACTTCAAGGAGGCCTAGAATGAGCCGAATAG---
>NC_029188.1_Dinosauria_nd3_Hieraaetus_fasciatus
ATC---AAC---ATAATTACT---TTCATACTAACCCTAACCCTCACCCTAAGCGCCCTTCTAATTACATTAAACCTCTGACTCGCCCAGACAAACCCGGACTCAGAAAAACTCTCCCCA---TATGAATGCGGCTTTGATCCCCTAGGATCT---GCCCGACTACCA---TTCTCAATTCGATTCTTCCTC!!AGTAGCT------ATCCTATTCCTACTATTCGACCTAGAAATC---GCACTCTTACTCCCTCTGCCGTGAGCCATACAACTCCAATCCCCCATCACCACTTTAACCTGAGCCTCCATTATCATCTCCCTCCTCACACTAGGATTAATCTATGAATGACTTCAAGGAGGCCTAGAATGAGCTGAATAA---
>NC_028194.1_Dinosauria_nd3_Gorsachius_goisagi
ATT---AAC---ATAATCACA---TTTATACTTACCCTATCTCTCTCACTATGTACAATCCTAATTACACTAAACCTCTGACTAGCCCAAACCAACCCAGACTCCGAAAAGCTGTCCCCC---TACGAATGTGGTTTTGACCCCCTTGGATCT---GCTCGCCTTCCA---TTTTCTATCCGATTCTTCCTC!!AGTAGCA------ATCTTATTCCTACTCTTCGACTTAGAAATC---GCGCTCCTACTTCCACTCCCATGAGCCATCCAACTCCAATCTCCTATCACCACCCTAACCTGAACCTCCATTATTCTCCTCCTACTCACTCTAGGGCTTATCTACGAATGAATGCAAGGAGGCCTAGAATGAGCAGAATAA---
>NC_040858.1_Dinosauria_nd3_Haliaeetus_albicilla
ATC---AAC---ATAATCACC---TTCATACTTACATTATCCCTCGCCCTAAGCACCATCCTAATCACACTAAATCTCTGACTTGCCCAAACAAACCCAGACTCAGAAAAACTGTCACCC---TATGAGTGCGGCTTCGACCCCTTCGGATCT---GCCCGACTACCA---TTCTCAATCCGATTCTTCCTC!!AGTAGCC------ATCTTATTCCTATTGTTCGACCTAGAAATT---GCACTCCTACTACCTCTGCCATGAGCCATCCAGCTACAATCACCTGGCACTACCTTAGCCTGAGCCTCCACTATCATCTCCCTCCTCACATTAGGACTAATTTACGAATGACTTCAAGGAGGCCTAGAATGAGCTGAATAG---
>NC_011818.1_Dinosauria_nd3_Accipiter_gentilis
ATT---AAT---ACAATCACC---TTTATACTCATACTATCTCTCACCCTAAGCATTATCCTAATCACATTAAACCTCTGACTCGCACAAATAAACCCTGACTCAGAAAAACTCTCACCA---TACGAATGTGGCTTCGACCCCCTAGGATCC---GCCCGACTACCA---TTCTCAATCCGATTCTTTCTC---GTAGCT------ATCCTATTCTTACTATTTGACCTAGAAATT---GCACTCTTACTACCACTACCATGAGCCATCCAACTCCAATCACCCACTACCACCCTAACCTGAGCCTTCATCATAATCTACCTCCTCACACTAGGACTAATTTATGAATGAATTCAAGGAGCCTTAGAATGAGCCGAATAA---
>NC_038195.1_Dinosauria_nd3_Milvus_migrans
ATC---AAC---ACAATCACC---TTCATACTCACACTATCTCTTATCCTAACCATCATCTTAATTACATTAAACCTCTGACTCGCCCAAACAAACCCCGACTCAGAAAAACTATCCCCG---TACGAATGCGGCTTCGATCCCCTTGGATCC---GCCCGACTTCCA---TTCTCAATCCGATTCTTCCTC!!AGTAGCC------ATCCTATTCCTACTATTCGACCTAGAAATC---GCACTCCTACTCCCACTACCATGAGCCATCCAACTACAATCACCTACCACTACCCTAACCTGAGCCTTCACCATCCTTTCCCTCCTCACATTAGGACTAATCTACGAGTGACTCCAAGGGGGCTTAGAATGAGCCGAATAG---
>NC_007172.2_Dinosauria_nd3_Thalassarche_melanophrys
ATC---AAC---ATAATCACA---TTTATACTTACCCTCTCCCTCATATTAAGCGCCCTCTTAACAACCTTAAACTTCTGACTTGCCCAAATTAACCCCGATTCAGAAAAACTATCCCCA---TATGAATGCGGCTTTGACCCGCTCGGATCC---GCTCGACTACCA---TTTTCAATCCGATTCTTCCTC!!AGTAGCA------ATCCTATTCCTTCTATTTGACCTAGAAATC---GCACTCTTACTGCCACTCCCATGGGCTATCCAACTTCAATCCCCCACTACCACCCTAATTTGAGCCTCAATCCTTATCCTTCTACTTACACTAGGACTAATCTATGAATGAGCACAAGGAGGCTTAGAATGAGCAGAATAA---
>NC_041576.1_Dinosauria_nd3_Hydrophasianus_chirurgus
ATA---AAT---ATAATCACA---TTCATACTTATCCTATCCCTTGCCCTAAGCACAATCCTAACCACACTAAACTTCTGACTCGCCCAAATAATCCCCGACTCAGAAAAACTATCCCCA---TACGAATGTGGATTCGACCCCCTTGGATCT---GCCCGACTCCCA---TTCTCAATCCGATTCTTCCTA---GTAGCC------ATCCTATTTCTACTATTCGACCTAGAAATC---GCATTACTACTCCCCCTTCCATGAGCCATGCAACTACCATCTCCAACCACAACCCTAATCTGAACATCCACTATCATCATCCTCCTTACATTTGGCCTAATCTACGAATGAACGCAAGGAGGACTAGAATGAGCAGAATAA---
>NC_024068.1_Dinosauria_nd3_Jacana_spinosa
ATA---AAC---ATAATCACA---TTCATACTTACCCTATCCCTCGCCCTAAGCACAATCTTAACTACATTAAACTTCTGACTCGCCCAAACAAACCCAGACTCAGAAAAACTATCTCCA---TACGAATGCGGATTCGACCCCCTTGGATCT---GCTCGACTTCCA---TTTTCAATCCGATTCTTCCTC!!AGTAGCT------ATCCTATTCTTACTATTCGACCTAGAAATT---GCACTCCTTCTCCCGCTCCCATGAGCCATACAACTACCATCTCCAACCACAACCCTAATTTGAACTTCCACTATTGTCGTCCTCCTCACACTCGGCCTAATTTACGAGTGAACGCAAGGAGGACTAGAATGAGCAGAATAA---
>NC_024069.1_Dinosauria_nd3_Jacana_jacana
ATA---AAC---ATAGTCACA---TTTATACTTACCCTATCCCTCACCCTAAGCACAATCTTAACTACATTAAACTTCTGACTCGCCCAAACAAACCCAGACTCAGAAAAACTATCTCCA---TACGAATGCGGATTCGACCCCCTTGGATCT---GCTCGACTTCCA---TTTTCAATCCGATTCTTCCTC!!AGTAGCT------ATCCTATTCTTACTATTCGACCTAGAAATC---GCACTCCTCCTCCCGCTCCCATGAGCCATACAACTACCATCTCCAACCACAACCCTAATTTGAACTTCCACTATTGTCGTCCTCCTCACACTCGGCCTAATTTACGAATGAACGCAAGGAGGACTAGAATGAGCAGAATAA---
>NC_000879.1_Dinosauria_nd3_Smithornis_sharpei
ATC---AAT---ACAATCCTC---TTCATAATCACTACCTCCCTAATCCTGAGCATCCTCCTAACCTCCCTAAACCTCTGGCTAGCCCTAACCAGCCCAGACTCAGAAAAATTATCCCCC---TACGAATGTGGATTCGACCCCCTAGGCTCC---GCCCGACTCCCA---TTCTCAATCCGTTTCTTCCTA---GTAGCA------ATTCTATTCCTCCTGTTCGATCTAGAAATC---GCCCTTCTTCTTCCCCTACCCTGAGCCACCCAACTTCAATCCCCTCCTTCAACCTTAACCTGGACATACATAATTATTCTTCTTCTCACGCTAGGCCTAATCTACGAATGAACCCAAGGAGGACTAGAATGAGCAGAATAG---
>NC_007975.1_Dinosauria_nd3_Cnemotriccus_fuscatus
ATT---AAC---ACAATCCTT---TTTATATTTATTTTATCCTCCTCACTAAGCATAATCCTAACTATACTGAACCTATGGCTAGCACAAACCAACCCAGATTCAGAAAAACTATCCCCC---TACGAATGTGGATTCGACCCCCTAGGTTCC---GCCCGACTCCCA---TTCTCAATCCGATTCTTTCTA---GTTGCA------ATTTTATTCCTCCTCTTTGATCTAGAAATT---GCCCTGCTCTTACCTCTTCCCTGAGCTACTCAACTTCAATCTCCCCTTACAACCCTAACATTAACATCTAGCATCCTCATCCTCCTTACACTAGGACTAGTTTATGAATGAATCCAAGGAGGTCTAGAATGAGCAGAATAA---
>NC_024682.1_Dinosauria_nd3_Mionectes_oleagineus
ATT---AAC---ATAGTTATC---TTCATATTTATTCTCTCAACCTCCCTAAGCATTTTCCTAACGACACTAAACCTATGAGTAACACAATCAACCCCAGATTCAGAGAAACTATCCCCC---TACGAATGCGGATTCGATCCACTAGGCTCC---GCCCGCCTTCCA---TTCTCAATCCGATTTTTCCTA---ATCGCA------ATCCTATTCCTTCTATTTGACCTAGAAATT---GCTCTCCTTCTCCCCCTCCCATGAGCCACCCAGCTTCAATCCCCTCTTACCACCCTAACCTGAACCTCTACCATCATCCTTGTCCTTACCCTAGGACTCATCTATGAATGAACCCAGGGAGGTTTAGAATGGGCAGAATA!---
>NC_019804.1_Dinosauria_nd3_Neophema_chrysogaster
ATA---AAC---ATAATTATA---TTTATACTTATCTCAACCCTACTGCTTAGCACAGCCCTAACCCTACTAAACCTCTGACTCACCGAAATTACCCCCAACTCAGAAAAACTATCACCT---TATGAATGCGGATTTGACCCCCTAGGATCC---GCCCGCCTCCCA---TTCTCCATCCGATTCTTCCTC---GTAGCT------ATCCTATTCCTCCTATTCGACCTAGAAATC---GCACTTCTACTCCCCCTACCCTGAGCAACCCAACTAAACCACCCAACCACCACCCTTACCCTAACCTCCTCCATCCTCCTCCTATTGACCCTAGGCCTAATCTATGAATGGGCACAAGGAGGCCTAGAGTGGGCAGAATA!---
>NC_027067.1_Dinosauria_nd3_Pitta_nympha
ATC---AAC---ACAATCCTT---TCCACACTCATACTCTCCACAACCATCACAGCCCTCCTAACCATACTCAACCTCTGATTAGCCCAAACCAGCCCAGACTCAGAAAAACTATCTCCC---TACGAATGTGGCTTCGACCCCCTAGGCACC---GCCCGACTCCCT---TTCTCTATCCGCTTCTTCCTG---GTAGCA------ATCCTATTCCTTCTCTTCGACCTAGAAATC---GCCCTCCTACTACCACTCCCATGAGCAACTCAACTTCAATCCCCCCAAACTACCCTAACCTGAACATCCATCATCATCTTGCTCCTAACACTAGGCCTAATCTACGAATGATTCCAAGGAGGCCTAGAATGAGCAGAATAA---
>NC_007007.1_Dinosauria_nd3_Gavia_stellata
ATC---AAC---ATAATCATA---TTCATACTTATCCTCTCCCTCGCCCTAAGCACCATCCTAACCACACTAAACTTTTGACTCGCCCAAATAACCCCAGACTCAGAAAAGCTATCACCA---TATGAATGCGGCTTTGACCCCCTCGGGTCC---GCCCGACTCCCA---TTCTCAATTCGATTCTTCCTC!!AGTAGCA------ATTTTATTCCTTCTATTCGACCTAGAAATC---GCCCTCCTACTCCCACTCCCATGGGCCATCCAACTCCAATATCCAACTACCACACTAACCTGAGCCTCCACCATAATCCTCCTACTCACACTAGGACTAGTCTACGAATGAATACAAGGGGGCCTAGAATGAGCTGAATAA---
>NC_041165.1_Dinosauria_nd3_Gavia_arctica
ATC---AAC---ATAATCATA---TTCATACTTATCCTCTCCCTCACCCTAAGCACTATCCTAACCACACTAAACTTCTGACTTGCCCAAATAACCCCAGACTCAGAAAAACTATCACCA---TACGAATGCGGCTTTGACCCTCTCGGATCT---GCCCGACTTCCA---TTCTCAATCCGATTCTTCCTC!!AGTAGCT------ATCTTATTCCTCCTATTCGATCTAGAAATT---GCCCTCCTACTCCCTCTCCCATGAGCTATCCAACTCCAATCCCCAACCACTACCCTAACCTGAGCCTCCATCATAATCCTCCTACTCACACTAGGACTAATCTACGAGTGAATACAAGGAGGCCTAGAATGAGCTGAATAA---
>NC_008140.1_Dinosauria_nd3_Podiceps_cristatus
ATC---AAC---ATAATCACA---TTCATACTTGTCTTATCCCTCACACTAAGCATTATCCTAACCATACTAAACTTCTGACTCGCCCAAATAAACCCCGACTCTGAAAAACTCTCCCCA---TACGAGTGTGGCTTTGACCCACTCGGATCT---GCCCGACTCCCC---TTCTCAATCCGATTCTTCCTC!!AGTAGCA------ATCCTATTCCTACTATTCGACCTAGAAATC---GCACTCCTACTACCCCTCCCATGAGCTACTCAACTACAATCCCCAATCACAACCTTAACCTGAACCTCCATCATCATTATACTCCTCACACTAGGCCTACTCTATGAATGAATACAAGGAGGCCTAGAATGAGCAGAATAA---
>NC_028174.1_Dinosauria_nd3_Dendrocopos_major
ATA---AAC---ATAATTGCA---TTCATACTATCCCTCTCCCTCGCCCTCAGCATCGCTCTCATCATTCTCAACTTCTGACTTGCCCAAATCAATCCAGACTCAGAAAAACTCTCCCCC---TACGAATGCGGCTTCGACCCGCTCGGATCC---GCTCGACTTCCA---TTCTCCATCCGATTCTTCCTC!!AGTAGCC------ATCCTATTCCTCCTGTTTGACCTAGAAATC---GCCCTACTACTCCCCCTTCCCTGAGCAACTCAACTCCAATCCCCCATCACCTCCCTAACCTGAGCCTCTGCAATCATCATTCTCCTAACCTTGGGACTCGTCTACGAATGAATCCAAGGAGGACTAGAATGAGCAGAATAA---
>NC_029862.1_Dinosauria_nd3_Dendrocopos_leucotos
ATA---AAC---ATAATTACA---TTTATACTATCCCTCTCCCTCACCCTCAGCATCGCTCTCATCATTCTCAACTTCTGACTCGCCCAAACCAATCCAGACTCAGAAAAACTCTCCCCC---TACGAATGCGGCTTCGACCCACTCGGATCC---GCTCGACTCCCA---TTCTCCATCCGATTCTTCCTC!!AGTAGCC------ATCCTATTCCTCCTGTTTGACCTAGAAATC---GCCCTACTACTCCCCCTCCCCTGAGCAACTCAACTCCAATCCCCCATTACCTCCCTAACCTGAGCCTCCGCAATCATTCTCCTCTTAACCCTGGGACTCGTCTACGAATGAATCCAAGGAGGACTAGAGTGAGCAGAATAA---
>NC_042683.1_Dinosauria_nd3_Dendrocopos_darjellensis
ATA---AAC---ATAATTGCA---TTTATACTATCCTTCTCCCTCACCCTCAGCATCGCTCTCATCATTCTCAACTTCTGACTCGCCCAAATCAATCCAGACTCAGAAAAACTCTCCCCC---TACGAATGCGGCTTCGACCCGCTCGGATCC---GCTCGACTCCCA---TTCTCCATCCGATTCTTCCTC!!AGTAGCC------ATCCTATTCCTCCTGTTTGACCTAGAAATC---GCCCTACTACTCCCCCTTCCCTGAGCAACTCAACTCCAATCCCCCATTACCTCCCTAACCTGAGCCTCTGCAATCATTCTTCTCCTAACCCTGGGACTCGTCTACGAATGAATCCAAGGAGGACTAGAATGAGCAGAATAA---
>NC_027936.1_Dinosauria_nd3_Picoides_pubescens
ATA---AAC---ATAATCGCA---TTTATGCTATCCCTCTCCCTAACCCTCAGTATCGCCTTAATCATTCTCAACTTCTGACTTGCTCAAACCAACCCAGATTCAGAAAAACTCTCCCCC---TACGAATGCGGCTTCGACCCTCTCGGATCC---GCTCGACTCCCA---TTCTCCATCCGATTCTTCCTC!!AGTAGCT------ATCCTATTCCTCCTATTCGATCTAGAAATC---GCCCTTCTCCTCCCCCTCCCCTGAGCAACACAACTCCAGTCCCCTATTACCACCCTAATCTGAACCTCCACAATCATCATCCTCCTAACCCTAGGGCTCATCTATGAGTGAATCCAAGGAGGACTGGAATGAGCAGAATAA---
>NC_013244.1_Dinosauria_nd3_Hemiphaga_novaeseelandiae
ATC---AAC---ATAATCACA---TTTATACTCACCCTATCCCTCATCCTATGTATCCTCCTAACCACACTAAACTTCTGACTTGCCCAAATAAACCCAGACTCTGAAAAACTATCCCCA---TACGAATGCGGCTTTGACCCGCTCGGATCT---GCCCGACTCCCC---TTCTCAATCCGATTCTTCCTC!!AGTAGCA------ATCCTATTTCTTCTTTTTGACCTAGAAATT---GCCCTCCTCCTCCCCCTACCATGAGCCAGCCAACTCCAATCTCCCATCACTACACTCATCTGAGCCTCCATCCTCATTCTTCTGTTAACCCTAGGACTAATCTACGAATGAATGCAAGGAGGCCTAGAATGAGCAGAATAA---
>NC_027947.1_Dinosauria_nd3_Goura_scheepmakeri
ATT---AAC---ATAATCACA---TTCATACTCACCCTATCCCTCATTCTATGCATCCTCCTAACCACATTAAACTTCTGACTCGCCCAAATAAATCCAGATTCAGAAAAACTATCCCCA---TACGAATGCGGCTTCGACCCACTCGGATCC---GCTCGACTTCCT---TTCTCAATCCGATTCTTTCTC!!AGTAGCA------ATCCTATTCCTTCTTTTCGACCTAGAAATT---GCCCTCCTCCTCCCCCTTCCATGAGCCAGCCAACTCCAATCTCCTATCACCACACTCGTCTGAGCTTCCATCCTCATTCTCCTACTAACATTAGGCCTAATCTATGAATGAATACAAGGAGGCCTAGAATGGGCAGAGTAG---
>NC_036613.1_Dinosauria_nd3_Goura_victoria
ATT---AAC---ATAATCACA---TTCATACTCACCCTATCCCTCATTCTATGCATCCTCCTAACCACATTAAACTTCTGACTCGCCCAAATAAATCCAGACTCAGAAAAACTATCCCCA---TACGAATGCGGCTTCGACCCACTCGGATCC---GCCCGACTTCCT---TTCTCAATCCGATTCTTTCTC!!AGTAGCA------ATCCTATTCCTTCTTTTCGACCTAGAAATT---GCCCTCCTCCTCCCCCTTCCATGAGCCAGCCAACTCCAATCTCCTACCACCACACTCGTCTGAGCTTCCATCCTCATTCTCCTACTAACATTAGGCCTAATCTATGAATGAATACAAGGAGGCCTAGAATGGGCAGAGTAG---
>NC_031865.1_Dinosauria_nd3_Goura_cristata
ATT---AAC---ATAATCACA---TTCATACTCACCCTATCCCTCACTCTATGTATCCTTCTAACCACATTAAACTTCTGACTCGCCCAAATAAACCCAGACTCAGAAAAACTATCCCCA---TACGAATGCGGCTTCGACCCGCTCGGATCC---GCTCGACTTCCT---TTCTCAATCCGATTCTTTCTC!!AGTAGCA------ATCCTATTCCTTCTTTTCGACCTAGAAATT---GCTCTCCTCCTCCCCCTCCCATGAGCCAGCCAACTCCAATCCCCCACCACCACGCTCATCTGAGCTTCCATCCTCATTCTCCTACTAACATTAGGACTAATCTATGAATGAATACAGGGGGGCCTAGAGTGGGCAGAGTAA---
>NC_031864.1_Dinosauria_nd3_Raphus_cucullatus
ATT---AAC---ATAATCACA---TTCATACTTACCTTATCCCTCATCCTATGTATCCTCCTAACAACATTAAACTTCTGACTCGCCCAAACAAACCCAGACTCAGAAAAACTATCCCCA---TATGAATGTGGCTTCGACCCACTCGGATCC---GCCCGACTACCC---TTCTCAATCCGATTCTTCCTC!!AGTAGCA------ATCCTATTCCTCCTCTTCGACCTAGAAATT---GCCCTCCTCCTTCCCCTCCCATGAGCCAGCCAACTTCAATCTCCTACTACTACACTTATCTGAGCCTCCATTCTTATCCTCCTACTAACACTAGGATTAATCTACGAATGAATGCAAGGAGGCCTAGAATGAGCAGAGTAA---
>NC_015207.1_Dinosauria_nd3_Geotrygon_violacea
ATC---AAC---ATAATCACA---TTCATACTCACACTATCCCTGATCCTATGCATCCTCTTAACCACACTAAACTTCTGACTTGCCCAAATAAACCCGGACCTAGAAAAACTATCCCCG---TATGAGTGCGGCTTTGACCCACTCGGATCC---GCCCGACTTCCC---TTCTCAATCCGATTCTTCCTC!!AGTAGCT------ATCCTTTTCCTACTCTTTGACCTAGAAATT---GCTCTCCTACTCCCCCTTCCATGAGCTAGCCAACTTCAATCCCCCACCACTACACTCATCTGAGCTTCCACCCTAATTCTCCTACTAACATTAGGGCTAATCTACGAATGAATGCAAGGAGGACTAGAGTGAGCAGAATA!---
>NC_042502.1_Dinosauria_nd3_Ectopistes_migratorius
ATC---AAC---ATAATTACT---TTCATGCTCACCCTATCCCTCGCCCTATGTATTCTTCTAACTACATTAAATTTCTGACTCGCCCAAATAAACCCAGACCTAGAAAAACTATCCCCA---TACGAATGCGGCTTTGACCCTCTCGGATCT---GCTCGACTCCCT---TTCTCAATCCGATTCTTCCTC!!AGTAGCC------ATTCTTTTCCTTCTTTTCGACCTAGAAATC---GCCCTCCTCCTCCCCCTTCCATGAGCTAGCCAACTCCAATCCCCCACTACCACACTCATCTGAGCCTCTACCCTCATTCTCCTACTAACACTGGGATTGATCTACGAGTGAATGCAAGGAGGATTAGAATGAGCAGAATAA---
>NC_036612.1_Dinosauria_nd3_Otidiphaps_nobilis
ATC---AAC---ATAATCACA---TTTATATTCACCCTATCTCTCATTCTATGCATCCTCTTAACCACATTAAACTTTTGACTTGCCCAAATAAACCCCGACTCAGAAAAACTATCCCCA---TACGAATGTGGCTTTGACCCACTAGGATCT---GCTCGACTCCCT---TTCTCAATCCGATTCTTCCTC!!AGTAGCA------ATCTTGTTCCTCCTCTTTGACTTAGAAATC---GCCCTCCTTCTCCCCCTCCCATGAGCCTGTCAACTTCAATCCCCCACAACTACACTCATCTGAGCCTCCACCCTCATCCTCCTATTAACGTTGGGGTTGATCTACGAATGAATGCAAGGAGGCCTAGAATGGGCAGAATAA---
>NC_003713.2_Dinosauria_nd3_Haematopus_ater
ATT---AAC---ATAATCACA---TTTATACTCACCCTATCACTCATCCTAAGCACCATTCTAACATCACTAAACTTCTGACTAGCTCAAATAAATCCAGACTCAGAAAAACTCTCCCCA---TACGAATGCGGGTTCGACCCACTCGGGTCC---GCCCGACTGCCC---TTCTCAATCCGATTCTTCCTC!!AGTAGCG------ATCTTATTCTTACTATTCGACCTAGAGATT---GCCCTCCTACTACCACTCCCATGAGCCACCCAACTTCAATACCCCACCTCTACTCTAACCTGAGCCTCCACCATTATCATCCTACTCACACTAGGACTAATCTACGAATGAATGCAAGGAGGCCTAGAATGAGCAGAATAA---
>NC_031871.1_Dinosauria_nd3_Alopecoenas_salamonis
ATA---AAC---ATAATCACA---TTCATAATCACTTTATCCCTCATTCTATGTACCATCCTTACTGCTCTAAACTTCTGACTCTCTCAAATATCCCCAGACTCAGAAAAACTATCCCCA---TACGAATGCGGCTTTGATCCTCTTGGATCT---GCCCGACTCCCT---TTCTCCATCCGATTCTTCCTC!!AGTAGCA------ATCCTATTTCTCCTCTTCGACCTAGAAATC---GCCCTCCTCCTCCCCCTCCCATGAGCCAGCCAACTCCAATCACCAACCACAACCCTCACCTGAGCCTCCGCCCTAATCCTCCTACTAGCACTAGGACTAATCTATGAATGAATACAGGGGGGCCTAGAATGAGCAGAATAA---
>NC_031866.1_Dinosauria_nd3_Didunculus_strigirostris
ATA---AAC---ATAATCACA---TTCATACTTGCCCTATCCCTCATTTTATGTACCCTCTTAACTACATTAAACTTTTGACTTGCCCAAACAAGTCCAGACTCAGAAAAGCTATCCCCA---TACGAATGCGGCTTTGATCCACTCGGCTCT---GCTCGACTCCCT---TTCTCAATCCGATTCTTCCTC!!AGTAGCA------ATCTTGTTCCTCCTTTTCGACTTAGAAATC---GCTCTCCTCCTCCCTCTTCCCTGAGCTAGTCAACTTCAATCCCCCATCACTACACTCATCTGAGCCTCTACCTTGATTCTCCTACTAACCTTAGGACTAGTCTACGAATGAATGCAAGGGGGCCTAGAATGAGCAGAATAA---
>NC_034741.1_Dinosauria_nd3_Gallinago_stenura
ATA---AAC---ATAATCACA---TTTATATTAACCTTATCCCTCACTTTAAGCATTATCCTCACTACACTAAATTTCTGACTCGCTCAAATAAATCCAGACTCCGAAAAACTATCCCCA---TATGAATGTGGATTCGATCCACTAGGATCT---GCTCGACTCCCA---TTCTCAATCCGCTTTTTCCTC!!AGTAGCT------ATCCTATTCCTACTATTCGACCTAGAAATC---GCACTTCTCCTTCCACTCCCATGAGCAATCCAACTCCCATCCCCAACTACAACCTTAACCTGAGCCTCAACCATCCTTATCCTGCTTACACTAGGGTTAATCTATGAATGAATACAAGGAGCCTTAGAATGAGCAGAATAA---
>NC_008132.1_Dinosauria_nd3_Nipponia_nippon
ATC---AAC---ATAATCACA---TTTATACTTACACTATCCTTCACCCTTACCATCATCCTAATCACACTAAACTTCTGACTTGCTCAAACCAACCCAGACTCGGAAAAACTCTCCCCA---TACGAATGCGGCTTCGACCCCCTCGGGTCT---GCCCGACTCCCA---TTCTCAATTCGCTTCTTCCTC!!AGTAGCA------ATCCTATTCTTACTATTCGACCTAGAGATC---GCACTTCTACTCCCACTTCCCTGAGCTATCCAACTTCAATCGCCCACCACCACCCTTACCTGAGCCTCTATCATCATCATTCTACTCACAGTAGGACTAATCTATGAGTGAATTCAAGGGGGCCTAGAATGAGCAGAATAG---
>NC_008550.1_Dinosauria_nd3_Pandion_haliaetus
ATT---AAC---ATAATTACA---TTTATACTCACCATGTCCCTAGCCCTAAGCATTATCCTACTCACCCTAAACTTCTGACTTACTCAAGCAAACCCAGACTCAGAAAAACTATCCCCG---TACGAATGCGGCTTTGACCCCCTAGGATCT---GCCCGACTCCCA---TTCTCAATTCGATTCTTCCTC!!AGTAGCC------ATCCTATTCCTCCTATTCGACCTAGAAATT---GCCCTTCTACTCCCACTACCATGAGCAGTACAGCTACAATCCCCTACCACCACCCTAACCTGAACCTTCACCATCATCCTTCTACTCACACTAGGACTAGTATATGAATGACTCCAAGGGGGCCTAGAATGAGCAGAATAA---
>NC_015077.1_Dinosauria_nd3_Ixobrychus_cinnamomeus
ATT---AAC---ATAATTACA---TTCATATTAACCTTATCCCTCGCACTATCCTTAATCTTAATAACACTAAACTTCTGATTAGCTCAAACTAACCCAGATTTCGAAAAACTATCCCCC---TATGAATGTGGCTTCGACCCGCTTGGCTCC---GCCCGACTCCCA---TTCTCCATCCGCTTCTTCCTC!!AGTAGCC------ATCTTATTCTTACTCTTTGACCTAGAAATC---GCACTCCTACTTCCCCTCCCTTGAGCCATCCAACTCCAATCCCCCACTACCACATTAACCTGAGCTTTCACTATTATCCTCCTACTCACCCTAGGACTTATTTATGAATGAATACAAGGAGGCCTAGAATGAGCAGAATAA---
>NC_026459.1_Dinosauria_nd3_Streptopelia_chinensis
ATT---AAC---ATAGTCACA---TTCATATTCACCTTATCCCTCATCCTATCCATCCTCCTAACCACATTAAATTTTTGACTCGCCCAAATAAACCCAGACCTAGAAAAACTATCGCCA---TATGAGTGTGGTTTCGACCCCCTAGGGTCC---GCCCGACTCCCC---TTCTCAATCCGATTTTTCCTC!!AGTAGCC------ATCCTCTTCCTCCTTTTCGACCTAGAGATC---GCCCTCCTCCTTCCCCTCCCATGAGCTAGCCAACTTCAATCCCCCGTTACCACACTCACCTGAACCTCCATTCTCATCCTCTTACTAACCTTAGGCTTAATCTATGAATGAATGCAAGGAGGACTAGAATGAGCAGAGTAG---
>NC_013978.1_Dinosauria_nd3_Columba_livia
ATT---AAC---ATAATCACA---TTCATACTCACCTTATCCCTTATCCTATCCATCCTCTTAACCACATTAAACTTTTGACTTGCCCAAATAAACCCAGACCTAGAAAAACTATCCCCG---TACGAATGCGGCTTCGACCCCTTGGGATCC---GCTCGACTCCCA---TTTTCAATCCGATTCTTCCTC!!AGTAGCC------ATCCTCTTCCTCCTCTTCGACCTAGAAATT---GCCCTCCTCCTGCCCCTCCCATGAGCCAGCCAACTTCAATCCCCTGTCACCACACTAACTTGAGCCTCCACCCTTATTCTCCTACTAACACTAGGACTAATCTATGAATGGGTGCAAGGAGGACTAGAATGAGCAGAATAA---
>NC_031867.1_Dinosauria_nd3_Columba_rupestris
ATT---AAC---ATAATCACA---TTCATACTCACCTTATCCCTTATCCTATCTATCCTCTTAACCACATTAAACTTTTGACTTGCCCAAATAAACCCAGACCTAGAAAAACTATCCCCG---TACGAATGCGGCTTCGACCCCTTGGGATCC---GCTCGACTCCCA---TTTTCAATCCGATTCTTCCTC!!AGTAGCC------ATCCTCTTCCTCCTCTTCGACCTAGAAATT---GCCCTCCTCCTACCCCTCCCATGAGCCAGCCAACTTCAATCCCCTGTCACCACACTAACGTGAGCCTCCACCCTTATTCTCCTACTAACACTAGGACTAATCTATGAATGAATGCAAGGAGGACTAGAATGAGCAGAATAA---
>NC_037513.1_Dinosauria_nd3_Streptopelia_decaocto
ATC---AAC---ATAATCACA---TTCATACTTACCTTATCCCTCATCCTATCCATCCTCCTAACTACACTAAACTTTTGACTCGCCCAAATAAACCCAGACCTGGAGAAACTATCCCCA---TACGAATGCGGTTTCGACCCCCTAGGATCC---GCTCGACTTCCC---TTCTCAATTCGATTCTTCCTC!!AGTAGCC------ATCCTCTTCCTTCTTTTCGACCTAGAAATT---GCCCTCCTCCTTCCCCTCCCATGAGCCAGTCAACTTCAATCTCCTATTACCACACTTACCTGAGCCTCCACTCTTATCCTCCTGCTAACGCTAGGACTGATCTACGAATGAATGCAAGGAGGACTAGAATGAGCAGAATAA---
>NC_031868.1_Dinosauria_nd3_Columba_jouyi
ATC---AAC---ATAATCACA---TTCATACTCACATTATCCTTCGTCCTATCCATCCTCCTCACCACACTAAACTTCTGGCTCGCCCAAATAAACCCAGACCTAGAAAAATTATCCCCA---TACGAATGCGGTTTCGATCCCCTAGGATCC---GCTCGGCTCCCA---TTCTCAATCCGATTCTTTCTC!!AGTAGCC------ATCCTCTTTCTCCTTTTCGACCTAGAAATC---GCACTCCTCCTCCCCCTCCCATGAGCTAGCCAACTTCAATCCCCTGTCACCACACTCACATGAGCCTCTGCCCTCATCCTCCTATTAACACTAGGACTAGTCTACGAATGAATGCAAGGAGGATTAGAATGGGCAGAATAA---
>NC_031447.1_Dinosauria_nd3_Streptopelia_orientalis
ATC---AAC---ATAATCACA---TTTATACTGACCTTATCCCTCATCCTATCCATCCTCCTAACTACATTAAACTTTTGACTTGCCCAAACAAACCCAGACCTAGAGAAACTCTCCCCG---TATGAATGCGGCTTCGACCCCCTAGGATCC---GCTCGACTCCCC---TTCTCAATCCGATTTTTCCTC!!AGTAGCT------ATCCTCTTCCTCCTTTTCGACCTAGAAATT---GCCCTCCTCCTTCCCCTCCCATGAGCCAGCCAACTTCAATCTCCTGCCACAACACTTACCTGAGCCTCCACCCTCATCCTCCTGCTAACACTAGGACTAGTCTATGAATGAATGCAAGGAGGACTAGAATGAGCAGAATAA---
>NC_015190.1_Dinosauria_nd3_Leptotila_verreauxi
ATC---AAC---ATAATCACA---TTCATACTCACCCTATCCCTAGCCCTATCTATCCTCCTCACCCTCCTAAATTTCTGGCTCGCCCAAATAAACCCAGACCTAGAAAAACTATCCCCA---TACGAATGCGGCTTTGACCCACTAGGATCT---GCTCGACTCCCC---TTCTCGATCCGATTCTTCCTC!!AGTAGCT------ATCCTATTCCTCCTATTTGACCTAGAAATC---GCCCTTCTCCTCCCTCTCCCATGAGCCAGCCAACTTCAATCCCCCGTTACCACACTCATCTGAGCCTCCACCCTTATCCTCCTACTAACCCTAGGACTAATCTACGAATGAATGCAAGGAGGCCTAGAATGAGCAGAATA!---
>NC_015203.1_Dinosauria_nd3_Zenaida_auriculata
ATT---AAC---ATAATCACA---TTTATACTCACACTATCTCTCACCTTATGCATCCTCTTAACCACACTAAACTTCTGACTCGCCCAAATAAACCCAGACCCAGAAAAACTATCCCCG---TACGAATGCGGATTTGACCCACTCGGATCA---GCTCGACTCCCC---TTCTCTATCCGATTCTTCCTC!!AGTAGCC------ATCCTCTTCCTCCTCTTCGATCTGGAAATT---GCCCTCCTCCTACCCCTCCCATGAGCAAGCCAACTTCAATCCCCTGTCACCACACTCATCTGAGCCTCTACCCTCATCCTCCTACTAACACTCGGATTAATCTACGAATGAATGCAAGGGGGACTAGAATGAGCAGAATA!---
>NC_031863.1_Dinosauria_nd3_Zenaida_macroura
ATT---AAC---ATAATCACA---TTTATACTCACACTATCCCTCACCTTATGTATCCTCTTAACTATACTAAACTTCTGACTCGCCCAAATAAACCCAGACCCAGAAAAACTATCTCCA---TATGAGTGCGGATTTGACCCACTCGGATCA---GCTCGACTCCCC---TTCTCCATTCGATTCTTCCTC!!AGTAGCC------ATCCTCTTCCTCCTCTTCGACCTAGAAATT---GCCCTCCTCCTCCCCCTTCCATGAGCAAGCCAACTTCAATCCCCTGTCACCACACTCATCTGAGCCTCCACCCTCATCCTCCTACTAACACTCGGATTGATCTACGAATGAATGCAAGGAGGACTAGAATGAGCAGAATAA---
>NC_005931.1_Dinosauria_nd3_Strigops_habroptila
ATA---AAC---ATAATCACA---TTCATATTCATTTCAACCCTTATCCTAAGTGCAGCCTTAACAACATTAAACTTCTGGCTCGCCCAAATAACCCCAGATTCAGAAAAGTTATCACCA---TACGAATGTGGCTTTGACCCATTAGGATCT---GCCCGACTCCCC---TTCTCTATCCGATTCTTTCTC!!AGTAGCT------ATCCTATTTCTCCTATTCGACCTAGAAATC---GCCCTCCTACTTCCACTCCCCTGAGCTACCCAATTAAAGTCCCCAACCACTACCCTAGCCTGAACCTCTATCATTATCCTCCTACTAACCTTAGGCCTAATCTATGAATGAATACAAGGAGGACTAGAATGAGCAGAATA!---
>NC_036611.1_Dinosauria_nd3_Trugon_terrestris
ATC---AAC---ATAATTACA---TTCACACTCGCCCTATCCTTCACCTTATGCATCCTCCTAACCACACTAAACTTCTGACTTGCTCAAGCCAACCCAGACTCAGAAAAACTATCACCA---TATGAATGCGGCTTCGACCCACTTGGATCT---GCTCGACTTCCC---TTCTCCATCCGATTCTTCCTC!!AGTAGCA------ATCTTATTCCTCCTTTTCGACCTAGAAATC---GCCCTCCTCCTTCCCCTTCCATGAGCTAGCCAACTTCAATCCCCCACTACCACTCTCACCTGGGCTTCCGCCCTTATCCTCTTGCTAACACTAGGACTTATCTACGAATGAATGCAAGGAGGCCTAGAATGAGCAGAATAA---
>NC_007628.1_Dinosauria_nd3_Cathartes_aura
ATC---AAC---ATAATCACA---TTTATATTCACCCTATCTCTTATCCTAGCCGCCCTCCTAACCACACTAAACTTCTGATTGGCCCAAACAAACCCAGACTCAGAAAAACTATCCCCC---TACGAATGTGGCTTCGACCCGCTCGGGTCC---GCCCGCCTTCCA---TTCTCAATTCGATTCTTCCTC!!AGTAGCA------ATCCTATTCCTGCTATTTGACCTAGAAATT---GCACTCCTACTCCCACTCCCGTGAGCAATTCAACTTCAATCTCCCACCACCACCCTAATCTGAGCATCCACCATCCTCCTCCTCCTCACACTCGGACTAATTTATGAGTGAATGCAAGGAGGACTAGAATGGGCAGAATAA---
>NC_014046.1_Dinosauria_nd3_Otis_tarda
ATT---AAC---ATAATCACA---TTCATATTCACTCTCTCCCTCGCCCTAAGTACCCTTCTAACTACCTTAAACTTCTGAATTGCCCAAACCACCCCAGACTCAGAAAAACTCTCCCCA---TACGAATGCGGATTCGACCCTCTCGGGTCC---GCCCGACTCCCA---TTCTCGATTCGATTCTTCCTC!!AGTAGCC------ATCCTATTCCTCCTATTCGACCTAGAAATC---GCACTCCTACTCCCACTGCCATGAGCCATCCAACTCCAATCCCCTACCGCTACCTTAATCTGAACCTCCATAATCCTCCTCCTACTCACACTAGGACTAATCTATGAATGAATACAAGGGGGTCTAGAGTGAGCAGAATAA---
>NC_008548.1_Dinosauria_nd3_Micrastur_gilvicollis
ATC---AAC---ATAGTCCTC---TTTATAATCACACTGTCTCTTGCCCTAAGTACAATCCTAATTACCCTAAACTTCTGAATCGCCCAAACAAACCCAGACTCAGAGAAACTATCTCCA---TACGAGTGTGGCTTCGATCCTCTTGGATCT---GCACGACTCCCA---TTCTCAATCCGATTCTTTCTT!!AGTAGCA------ATCCTATTTTTACTATTCGACCTAGAGATT---GCACTCCTCCTGCCTCTCCCATGAGCCACCCAACTACAATCCCCCACTTCCACCCTAACTTGAACCTCTGCAATCATCCTCCTACTCACACTAGGATTGATCTATGAATGGACCCAAGGAGGCCTGGAATGAGCCGAATAA---
>NC_011718.2_Dinosauria_nd3_Aegotheles_cristatus
ATC---AAC---ATAATCACA---TTCATATTAACACTATCCCTTACTCTTTCCATCCTCTTAACAACACTAAACTTTTGACTAGCCCAAATTACCCCAGACTCGGAAAAACTATCCCCG---TACGAATGCGGATTTGACCCGCTCGGATCC---GCCCGACTCCCA---TTCTCAATCCGATTCTTCCTC!!AGTAGCA------ATCTTATTCCTTTTATTCGACCTAGAGATC---GCACTACTACTTCCTCTCCCCTGGGCTACCCAACTTCAATCCCCTACCACTACCCTAACCTGAACCTCCGCCATCATCCTACTACTCACGCTAGGCCTAGTCTACGAATGGACTCAAGGGGGCCTAGAATGAGCAGAATAA---
>NC_027455.1_Dinosauria_nd3_Florisuga_mellivora
------------ATAATCACA---TTCATACTCACCATTTCACTAGCACTAACTACCATCCTAATCACATTAAACTTTTGACTCGCCCAAATAACCCCAGACTCAGAAAAACTATCACCA---TACGAATGCGGATTCGACCCACTAGGATCC---GCCCGACTGCCA---TTCTCCATCCGGTTCTTCCTC!!AGTAGCC------ATCCTATTCCTTCTATTTGACCTTGAAATT---GCCTTACTCCTCCCCCTCCCATGAGCAACACAACTTCAATCGCCCACCACCACCCTAACCTGAACCTCCACTATCATCCTTCTACTTACCTTAGGGTTAATCTACGAATGAACTCAAGGGGGCCTAGAATGAGCTGAATAA---
>NC_030287.1_Dinosauria_nd3_Florisuga_fusca
------------ATAATCACA---TTCATACTCACCATCTCACTAACACTAACCACCATCCTAATCACACTAAACTTCTGACTTGCCCAAATAACCCCAGACTCAGAAAAGCTATCACCA---TACGAATGCGGATTCGACCCACTAGGATCC---GCCCGACTACCG---TTCTCAATCCGATTCTTCCTC!!AGTAGCC------ATCCTGTTCCTACTATTTGACCTTGAAATT---GCTTTACTCCTCCCTCTTCCATGAGCAACACAACTTCAATCCCCCACCACCACCCTGACCTGAACCTCTGCCATCATCCTTCTACTTACCTTGGGGCTAATCTACGAATGAACTCAAGGGGGCCTAGAATGAGCCGAATAA---
>NC_010094.1_Dinosauria_nd3_Archilochus_colubris
ATT---AAC---ATAATTACA---TTCATACTTGCCCTATCATTGACACTCACCACTATCCTAATCACATTAAACTTCTGACTTGCTCAAATCACGCCAGATTCAGAAAAATTATCACCA---TACGAATGTGGATTTGACCCACTAGGCTCC---GCTCGACTCCCC---TTCTCAGTCCGATTCTTCCTG!!AGTAGCC------ATTCTATTTCTCCTGTTCGACCTTGAAATC---GCCCTTCTCCTCCCCCTCCCTTGAGCAATACAACTCCAATCTCCCACCACTACCTTAACCTGAACCTTTGCCATCACCCTCTTACTTACCCTAGGACTAATCTATGAATGAACCCAAGGGGGGCTAGAATGAGCAGAATAA---
>NC_030286.1_Dinosauria_nd3_Calliphlox_amethystina
------------ATAATTACA---TTCATACTTACCCTGTCACTAACACTCACCACCATCCTGATCACATTAAACTTCTGACTCGCCCAAATCACACCAGATTCAGAAAAATTATCGCCA---TACGAATGCGGATTCGACCCACTAGGCTCC---GCTCGACTTCCC---TTCTCAGTCCGATTCTTCCTG!!AGTAGCC------ATCCTATTCCTCCTATTCGACCTCGAAATC---GCTCTTCTTCTCCCCCTCCCCTGAGCAATACAACTCCAATCTCCCACCACCACTCTAACCTGAACCTTCATCATCACCCTCTTACTCACTCTAGGACTAATCTATGAATGAACCCAAGGAGGACTAGAATGAGCAGAATAA---
>NC_025786.1_Dinosauria_nd3_Chrysolampis_mosquitus
------------ATAATTACA---TTTATACTCGCCCTATCACTTGCACTAACCGCCATTTTAATCTCACTAAACTTCTGACTCGCCCAAATCACCCCAGACTCAGAAAAGCTATCACCG---TACGAATGCGGATTTGACCCACTAGGATCC---GCTCGACTACCC---TTCTCCGTCCGATTCTTTCTC!!AGTAGCC------ATCCTATTCCTACTATTCGACCTTGAAATT---GCCCTTCTCCTCCCCCTACCATGAGCAATGCAACTTCAATCCCCCACTACTACCCTAACCTGAACCTTCACTATCATCCTCCTGCTTACCCTAGGACTAATTTACGAATGATCTCAAGGAGGCCTAGAATGAGCCGAATAA---
>NC_027454.1_Dinosauria_nd3_Oreotrochilus_melanogaster
------------ATAATTACA---TTTATACTCACCCTATCCCTTGCACTCACAGCCATCCTAATCACATTAAACTTCTGACTCGCTCAAATCACACCAGACTCAGAAAAACTATCTCCA---TACGAATGTGGATTCGACCCACTTGGCTCT---GCTCGACTCCCC---TTCTCTATCCGATTCTTCCTT!!AGTAGCC------ATCTTATTCCTTCTATTCGACCTTGAAATC---GCTCTTCTTCTCCCCCTCCCATGAGCAATACAACTTCAATCCCCAACTACCACCCTAACCTGAACCTTCACTATCACCTTCCTACTCACCCTAGGGTTAATCTACGAATGAACTCAAGGGGGCCTAGAGTGAGCAGAATAA---
>NC_027453.1_Dinosauria_nd3_Hylocharis_cyanus
------------ATAATCACA---TTCATACTCACCCTATCACTCGCACTCACTGCTCTCTTAATCACACTAAACTTCTGACTCGCTCAAATCACACCAGACTCAGAAAAACTATCACCC---TACGAATGTGGATTCGACCCACTAGGATCC---GCACGACTGCCA---TTCTCAATTCGATTCTTCCTC!!AGTAGCC------ATCCTATTCCTCCTATTCGACCTCGAAATC---GCCCTCCTTCTCCCCCTTCCATGAGCAACCCAACTCCAATCTCCCACAACCACTTTAACCTGAACCTTTATCATCACCCTCTTACTCACTCTAGGCCTAATCTACGAATGAACCCAAGGAGGCTTAGAATGGGCAGAGTAA---
>NC_033405.1_Dinosauria_nd3_Amazilia_millerii
------------ATAATTACA---TTCATACTCACCCTATCACTCGCACTCACTGCTCTCCTAGTCACACTAAACTTCTGACTCGCCCAAATCACACCAGACTCAGAAAAACTGTCACCC---TACGAATGCGGATTTGATCCACTAGGATCC---GCTCGACTACCC---TTCTCAATTCGATTCTTCCTC!!AGTAGCC------ATCCTATTCCTCCTATTCGACCTTGAGATT---GCCCTCCTCCTCCCTCTTCCATGAGCAACGCAACTCCAATCCCCCACCACCACTTTAATCTGAACCTTCACCATCACCCTCTTGCTCACCCTAGGGTTAATCTATGAATGAACCCAAGGAGGCTTAGAATGAGCAGAGTAA---
>NC_024156.1_Dinosauria_nd3_Amazilia_versicolor
------------ATAATTACA---TTCATACTCACCCTATCACTCGCACTCACTGCTCTCCTAGTCACACTAAACTTCTGACTCGCCCAAATCACACCGGACTCAGAAAAACTATCACCC---TACGAATGTGGATTCGATCCACTAGGATCC---GCTCGACTACCT---TTCTCAATTCGATTCTTCCTC!!AGTAGCC------ATCCTATTCCTCCTGTTCGACCTCGAAATT---GCCCTCCTCCTCCCCCTTCCATGAGCAACACAGCTTCAATCCCCCACTACCACTCTAATCTGAACCTTCACCATCACCCTCTTGCTCACCCTAGGGTTAATCTATGAGTGGACCCAGGGGGGCTTAGAATGAGCAGAGTAA---
>NC_033406.1_Dinosauria_nd3_Amazilia_brevirostris
------------ATAATTACA---TTCATACTCACCCTATCACTCGCACTCACTGCTCTCCTAGTCACACTAAACTTCTGACTCGCCCAAATCACACCGGACTCAGAAAAACTATCACCC---TACGAATGTGGATTCGATCCACTAGGATCC---GCTCGACTACCT---TTCTCAATTCGATTCTTCCTC!!AGTAGCC------ATCCTATTCCTCCTGTTCGACCTTGAAATT---GCCCTCCTCCTCCCCCTTCCATGAGCAACACAGCTTCAATCCCCCACTACCACTCTAATCTGAACCTTCACCATCACCCTCTTGCTCACCCTGGGGTTAGTCTATGAGTGGACCCAGGGGGGCTTAGAATGAGCAGAGTAA---
>NC_033404.1_Dinosauria_nd3_Amazilia_rondoniae
------------ATAATTACA---TTCATACTCACCCTATCGCTCGCACTCACTGCTCTCCTAGTCATACTAAACTTCTGACTTGCCCAAATCACACCAGATTCAGAAAAACTATCACCC---TACGAATGTGGATTCGATCCACTAGGATCC---GCTCGACTACCC---TTCTCAATTCGATTCTTCCTC!!AGTAGCC------ATCCTATTCCTCCTATTCGACCTTGAGATT---GCCCTCCTCCTCCCCCTTCCATGAGCAACGCAGCTTCAATCCCCCACTACCACTTTAATCTGAACCTTCACCATCACCCTCTTGCTCACCCTAGGGTTAATCTATGAGTGAACCCAAGGAGGCTTAGAATGAGCAGAGTAA---
>NC_033414.1_Dinosauria_nd3_Lophornis_magnificus
------------ATAATTACA---TTCATACTCACCCTATCCTTAATACTCACTGCCATCCTAGTCATATTAAACTTCTGACTCGCCCAGATTACACCAGACTCAGAAAAACTATCACCA---TACGAATGTGGATTCGACCCACTAGGCTCT---GCCCGGCTCCCA---TTCTCAATCCGATTCTTCCTC!!AGTAGCC------ATTCTATTCCTCCTATTCGACCTTGAAATC---GCCCTCCTCCTACCCCTCCCATGAGCAATGCAACTTCAATCCCCCACTACCACTCTAACCTGAACCTTCATTATCACCCTCCTGCTGACCCTAGGACTAATATACGAATGAACCCAAGGGGGCCTAGAATGGGCAGAATAA---
>NC_027845.1_Dinosauria_nd3_Nestor_notabilis
ATA---AAC---ATAATCATA---TTCATGATCACATCAACCCTTGCCCTAAGTACTATTCTAATCACACTAAACTTTTGACTCACACAAATATCTCCTGACTCAGAAAAACTTTCACCA---TATGAATGTGGCTTCGACCCACTAGGCTCT---GCCCGACTCCCA---TTCTCCATTCGATTCTTCCTC!!AGTAGCC------ATCCTATTCCTCCTATTCGACCTAGAAATC---GCCCTTCTACTACCACTACCATGAGCTATTCAACTAAAATCTCCCACCACCACCCTAACTTGAACCTTCATTATCATCCTCCTACTAACATTAGGCCTAATCTACGAATGAGCACAAGGAGGTCTAGAATGAGCAGAATA!---
>NC_031897.1_Dinosauria_nd3_Phalcoboenus_australis
ATC---AAC---ATAATCACC---TTTATACTCACCCTATCCCTCACCTTAAGCACCATTCTAATCACCCTAAACTTTTGACTCGCCCAAACAACTCCAGACTCCGAAAAACTATCTCCA---TATGAATGCGGCTTTGACCCCCTAGGATCA---GCCCGACTACCG---TTCTCCATCCGATTCTTCCTC!!AGTAGCT------ATCCTATTCCTACTGTTCGACCTAGAAATT---GCACTCCTCCTCCCCCTTCCATGGGCCATCCAACTACAATCCCCAACCACCACTCTAACCTGAGCCCTCATAATCATCCTCCTACTTACACTAGGACTAATCTACGAATGACTACAAGGAGGCCTAGAATGAGCAGAATAA---
>NC_044674.1_Dinosauria_nd3_Caracara_creightoni
ATC---AAC---ATAATCACC---TTCATACTTACCTTATCCCTCAYCTTAAGTACCATTCTAATCATCCTAAACTTTTGACTAGCCCAAATAACCCCAGACTCCGAAAAACTATCTCCA---TACGAATGCGGCTTTGACCCACTAGGATCA---GCTCGACTACCA---TTCTCCATTCGATTCTTTCTC!!AGTAGCC------ATCCTCTTCCTGCTATTTGACCTAGAAATC---GCACTCCTCCTTCCCCTCCCATGAGCTATTCAACTACAATCCCCAACCACTACCCTAACCTGAGCCCTCACAATTATCCTCCTACTCACACTAGGACTAATCTATGAATGACTACAAGGAGGCCTAGAATGAGCAGAATAA---
>NC_044673.1_Dinosauria_nd3_Caracara_cheriway
ATC---AAC---ATAATCACC---TTCATACTTACCTTATCCCTCACCTTAAGTGCCATTCTAATCATCCTAAACTTTTGACTAGCCCAAATAACCCCAGACTCAGAAAAACTATCCCCA---TACGAATGCGGCTTTGACCCACTAGGATCA---GCTCGACTGCCG---TTCTCCATTCGATTCTTTCTC!!AGTAGCC------ATCCTCTTCCTGCTATTCGACCTAGAAATC---GCACTCCTCCTTCCCCTCCCATGAGCTATCCAACTACAATCCCCAACCACCACCCTAGCCTGAGCCCTCACAATTATCCTCCTACTCACACTAGGACTAATCTATGAATGACTACAAGGAGGCCTAGAATGAGCAGAATAA---
>NC_044672.1_Dinosauria_nd3_Caracara_plancus
ATC---AAC---ATAATCACC---TTCATACTTACCTTATCCCTCACCTTAAGTGCCATTCTAATCATCCTAAACTTTTGACTAGCCCAAATAACCCCAGACTCCGAAAAACTATCCCCA---TACGAATGTGGCTTTGACCCACTAGGATCA---GCCCGACTACCG---TTCTCCATTCGATTCTTTCTC!!AGTAGCC------ATCCTCTTCCTGCTATTCGACCTAGAAATC---GCACTCCTCCTTCCCCTCCCATGAGCTATCCAACTACAATCCCCAACCACCACCCTAGCCTGAGCCCTCACAATTATCCTCCTACTCACACTAGGACTAATCTATGAATGACTACAAGGAGGCCTAGAATGAGCAGAATAA---
>NC_008551.1_Dinosauria_nd3_Ardea_novaehollandiae
ATT---AAC---ATAATTACA---TTCATACTAACCCTATCCCTTGCACTATGTACACTTCTAATTACACTAAATTTCTGACTAGCCCAAACCAACCCGGATTCTGAAAAACTATCCCCC---TATGAATGTGGCTTCGACCCTCTCGGTTCT---GCCCGACTCCCA---TTCTCTATCCGCTTCTTCCTC!!AGTAGCA------ATCCTATTCCTACTCTTCGACTTAGAAATC---GCACTCCTACTCCCCCTCCCATGGGCCATCCAACTCCAGTCCCCCACCACTACCCTGACCTGAGCTTCCACCATCATCCTCCTACTCACCCTAGGACTTATCTACGAATGAACACAAGGCGGCCTAGAATGAGCAGAATAA---
>NC_025920.1_Dinosauria_nd3_Egretta_sacra
ATT---AAC---ATAATTACG---TTCATAGTAACCCTATCCCTCGCACTATGTACACTCCTAATTACACTAAACTTCTGACTAGCCCAAACCAACCCAGATTCTGAAAAACTATCCCCA---TACGAATGTGGCTTCGACCCCCTCGGTTCT---GCTCGACTCCCA---TTCTCCATCCGCTTCTTCCTC!!AGTAGCA------ATCCTATTCCTACTCTTCGACTTAGAAATC---GCACTCCTACTCCCCCTCCCATGGGCTATCCAACTCCAATCCCCCACCACCACCCTAACCTGAGCTTCCACCATCATCCTCCTGCTCACCCTAGGACTTATCTACGAATGGACACAAGGCGGCCTAGAATGAGCAGAATAA---
>NC_009736.1_Dinosauria_nd3_Egretta_eulophotes
ATT---AAC---ATAATTACA---TTCATACTAACCCTATCCCTCGCACTATGTATGCTCCTAATTACACTAAACTTCTGACTAGCCCAAACCAACCCAGATTCTGAAAAACTATCCCCC---TACGAATGTGGCTTCGACCCCCTCGGTTCT---GCTCGACTCCCA---TTCTCCATCCGCTTCTTCCTC!!AGTAGCA------ATCCTATTCCTACTCTTCGACCTAGAAATC---GCACTCCTACTCCCCCTCCCATGAGCTATCCAACTCCAATCCCCCACCACCACCCTAACCTGAGCTTCCACCATCATCCTTCTGCTCACCCTAGGACTTATCTACGAATGAACACAAGGCGGCCTAGAATGAGCAGAATAA---
>NC_023981.1_Dinosauria_nd3_Egretta_garzetta
ATT---AAC---ATAATTACA---TTCATACTAACTCTATCCCTTGCACTATGTATACTCCTAATCACACTAAACTTCTGACTAGCCCAAACCAGCCCAGATTCCGAAAAACTATCCCCC---TATGAATGTGGCTTCGACCCCCTCGGCTCT---GCTCGACTCCCA---TTCTCTATCCGCTTCTTCCTC!!AGTAGCA------ATCCTATTCCTACTCTTCGACTTAGAAATC---GCACTCCTACTCCCCCTCCCATGGGCTATCCAACTCCAATCCCCCACCACCACCCTAACCTGAGCTTCCACCATCATCCTCCTGCTCACCCTAGGACTTATCTACGAATGAACACAAGGTGGCCTAGAATGAGCAGAATAA---
>NC_025923.1_Dinosauria_nd3_Botaurus_stellaris
ATC---AAC---ATAATCACA---TTTATATTAACCTTATCCCTCGCACTATGCTCTATCCTAATCACATTAAACTTTTGATTGGCCCAAACCAATCCAGACTCCGAAAAACTATCCCCT---TACGAATGCGGTTTCGACCCACTTGGTTCC---GCCCGCCTTCCA---TTCTCCATCCGCTTCTTCCTC!!AGTAGCC------ATCCTATTCCTCCTCTTCGACTTAGAAATC---GCACTTCTACTTCCCCTCCCATGAGCCATCCAGCTTCAATCCCCCATCACCACCTTAACCTGAGCCTCCACCATCATCCTCCTACTCACCCTAGGGCCCATCTATGAATGAACACAAGGAGGCCTAGAATGAGCAGAATAG---
>NC_025925.1_Dinosauria_nd3_Ixobrychus_sinensis
ATT---AAC---ATAATCACA---TTCATACTAACCTTATCCCTCGCACTATGCTTAATCCTAACTACACTAAACTTCTGACTAGCCCAAGCTAACCCAGACTTCGAAAAACTATCCCCC---TACGAATGTGGCTTCGACCCACTTGGCTCC---GCCCGCCTTCCA---TTCTCCATCCGCTTTTTCCTC!!AGTAGCC------ATTCTATTCTTACTTTTCGACCTAGAAATC---GCACTCCTACTTCCCCTCCCATGAGCCATCCAACTCCAATCCCCCATCACCACTTTAACCTGAGCTTCTACTATTATTCTCCTACTCACCCTAGGACTTATCTATGAATGAACACAAGGAGGCCTAGAATGAGCAGAATAA---
>NC_040004.1_Dinosauria_nd3_Ardea_insignis
ATC---AAC---ATAATCACA---TTCATACTAATTTTATCCCTTGCATTATGTACAATCCTAACCGTACTAAACTTCTGATTAGCCCAAACCAACCCAGACTCTGAAAAACTATCACCC---TATGAATGCGGCTTTGATCCCCTCGGCTCC---GCCCGCCTACCA---TTCTCCATCCGCTTCTTCCTC!!AGTAGCA------ATCCTATTCCTACTCTTCGACTTAGAAATC---GCACTCCTCCTTCCCCTCCCATGAGCCATCCAACTCCAATCCCCTATCTTAACCTTAACCTGAGCCTCCATCATCATCCTCTTACTTACCCTGGGGCTTATCTATGAATGAACACAGGGAGGCCTAGAGTGAGCAGAATAA---
>NC_025916.1_Dinosauria_nd3_Ardea_modesta
ATC---AAC---ATAATCACA---TTTATACTAATCTTATCCCTCGCATTATGCACAATCTTAACTACACTAAACTTCTGACTAGCTCAAACCAACCCAGACTCCGAAAAACTATCACCC---TATGAGTGTGGCTTCGACCCTCTCGGCTCC---GCCCGCCTTCCA---CTCTCCATCCGCTTCTTCCTC!!AGTAGCT------ATCCTATTCCTACTCTTCGACCTAGAAATT---GCACTCCTTCTTCCTCTCCCATGAGCTATCCAACTCCAATCCCCCATCTCAACCTTAACCTGAGCCTCCACCATCATCCTCTTACTCACTCTAGGACTTATCTACGAATGAGCACAAGGAGGCCTAGAGTGAGCAGAATAA---
>NC_025917.1_Dinosauria_nd3_Bubulcus_ibis
ATT---AAC---ATAATCACA---TTCATACTAACCTTATCCCTCGCACTATGTACAATCTTAACTACACTAAATTTCTGACTAGCCCAAACTAACCCAGACTCCGAAAAACTCTCACCT---TATGAATGCGGCTTCGACCCCCTTGGTTCT---GCTCGCCTTCCA---TTCTCCATTCGCTTCTTCCTC!!AGTAGCA------ATCCTATTCCTACTCTTTGACTTAGAAATC---GCACTTCTCCTTCCCCTTCCATGAGCCATCCAACTCCAATCCCCCATCTCAACATTAACCTGAGCCTCCATCATCATCCTCTTACTCACCCTAGGACTTATCTATGAATGAACACAAGGAGGCCTAGAATGAGCAGAATAA---
>NC_025918.1_Dinosauria_nd3_Ardea_intermedia
ATT---AAC---ATAATCGCA---TTCATATTAACCTTATCCCTCGCATTATGTACAATCTTAACCACATTAAACTTCTGGCTAGCCCAAACCAACCCAGATTCTGAGAAACTATCGCCC---TATGAGTGCGGCTTCGACCCCCTTGGGTCC---GCCCGCCTTCCA---TTTTCCATTCGCTTCTTCCTC!!AGTAGCA------ATCCTATTCTTACTCTTCGACCTAGAAATT---GCACTCCTCCTTCCCCTCCCCTGAGCCATCCAACTCCAATCCCCCATCTCAACCTTAACCTGAGCCTCCATCATCATCCTCTTACTCACCCTCGGGCTAATCTACGAATGAGCACAAGGAGGCCTAGAGTGAGCAGAATAA---
>NC_025919.1_Dinosauria_nd3_Ardea_purpurea
ATT---AAC---ATAATCACA---TTTATACTAACCCTATCCCTTGCATTATGTACAATCCTAACTACTCTAAATTTCTGGCTAGCCCAAACCAACCCAGACTCTGAAAAACTGTCACCC---TACGAATGTGGCTTCGACCCTCTTGGGTCT---GCCCGCCTGCCA---TTCTCCATTCGCTTCTTCCTC!!AGTAGCA------ATCCTATTCCTACTCTTCGACTTAGAAATC---GCACTCCTCCTTCCCCTTCCATGAGCCATCCAACTCCAATCCCCTATCTCAACCTTAACCTGAGCCTCCATCATCATCCTCTTACTCACCCTAGGACTTATCTACGAATGAACACAAGGGGGCCTAGAGTGGGCAGAATAA---
>NC_025900.1_Dinosauria_nd3_Ardea_cinerea
ATT---AAC---ATAATCACA---TTTATATTAACCTTATCCCTCGCACTATGTACAATCTTAACTACGCTAAACTTCTGGCTAGCCCAAACCAACCCAGACTCCGAAAAACTATCACCC---TATGAGTGCGGCCTCGACCCTCTCGGCTCC---GCCCGCCTGCCA---TTTTCTATTCGCTTCTTCCTC!!AGTAGCA------ATTCTATTCCTACTCTTCGACTTAGAAATT---GCACTCCTCCTTCCTCTTCCATGAGCCATCCAACTCCAATCCCCTACCACAACCCTAACCTGAGCCTCCGTCATTATCCTCTTACTTACCCTAGGACTTATCTATGAATGAACACAAGGAGGTCTAGAGTGAGCAGAATAA---
>NC_040990.1_Dinosauria_nd3_Calidris_ruficollis
ATA---AAC---ATAATCACA---TTCATACTAACCCTGTCCCTCATCCTAAGCATTATCCTAACCACATTAAACTTCTGACTCGCCCAAATAAACCCAGACTCAGAAAAACTATCTCCA---TATGAATGCGGATTTGACCCACTAGGATCA---GCTCGACTCCCA---TTTTCAATTCGCTTCTTCCTC!!AGTAGCA------ATCCTATTCCTACTATTCGACCTAGAAATC---GCACTCCTACTCCCACTCCCATGAGCAACTCAACTCCCATCCCCCACTATAACCTTAACCTGAACCTCCACCATCATTGCCCTACTCACACTCGGACTGATCTATGAGTGAGCACAAGGAGGCTTAGAATGAGCAGAATAA---
>NC_033973.1_Dinosauria_nd3_Xenus_cinereus
ATA---AAC---ATAATCACA---TTCATATTAACCTTATCCCTCACCCTAAGCATCATCTTAACCACATTAAATTTTTGACTCGCCCAAACAAACCCAGACTCAGAAAAACTATCCCCA---TACGAATGCGGATTTGATCCACTGGGGTCT---GCCCGACTCCCA---TTCTCAATTCGTTTTTTCCTC!!AGTAGCA------ATCCTATTCTTATTATTCGACCTAGAAATC---GCGCTCCTTCTCCCACTTCCATGAGCTACTCAGCTCCCATTCCCTGCCATAACCTTAACCTGAACCTCCGCCATTATCACCCTACTCACGCTCGGACTAATCTACGAATGAGCACAAGGAGGCCTAGAATGAGCAGAATAA---
>NC_033974.1_Dinosauria_nd3_Tringa_ochropus
ATA---AAC---ATAATTACA---TTCATACTAACCTTATCCCTCGCCCTAAGCATTATCCTAACCACCCTAAATTTCTGACTTGCCCAAATAAACCCAGATTCAGAAAAACTATCCCCA---TATGAATGTGGATTTGACCCACTAGGATCA---GCCCGACTCCCA---TTCTCAATCCGCTTCTTCCTC!!AGTAGCA------ATCTTATTCCTCCTATTTGATTTAGAAATC---GCACTCCTCCTCCCACTCCCATGAGCAACCCAACTTCCATTCCCTATCACAACCCTAACCTGAACCTCCACCATCATCACCCTACTCACACTCGGATTAATCTATGAATGAGCACAAGGAGGCCTAGAATGAGCAGAATAA---
>NC_044665.1_Dinosauria_nd3_Tringa_guttifer
ATA---AAC---ATAATCACA---TTCATACTAATCTTATCCCTCACCCTAAGCATTATCCTAACTACCTTAAACTTCTGACTTACTCAAATAAACCCAGACTCAGAAAAATTATCTCCA---TATGAATGCGGATTTGACCCACTAGGATCA---GCCCGACTCCCA---TTCTCAATCCGCTTCTTCCTC!!AGTAGCA------ATCTTATTCCTACTATTCGATTTAGAAATC---GCACTCCTACTCCCACTTCCATGAGCAACTCAACTTCCATCCCCCACCATAACCTTAACTTGAACCTCTACCATTATCGCTCTACTCACATTCGGACTAATCTATGAATGAGCACAAGGAGGCCTAGAATGAGCAGAATAA---
>NC_000878.1_Dinosauria_nd3_Falco_peregrinus
ATA---AAC---ACAATCCTC---TTCATACTCACACTATCCCTCACCCTAAGCATCATCCTAATCTCCCTAAACTTCTGACTAGCCCAAACAACCCCAGACTCCGAAAAATTATCCCCA---TATGAATGCGGATTTGACCCCCTAGGATCA---GCTCGACTACCC---TTCTCAATCCGATTCTTCCTC!!AGTAGCA------ATTTTATTCCTCCTATTTGACCTAGAAATT---GCACTCCTACTCCCCCTGCCATGAGCCACTCAACTACAATCTCCCACCACCACCCTGACCTGAACCCTGCTAATCATCACTCTACTCACACTAGGACTAATCTACGAATGACTCCAAGGAGGACTAGAGTGAGCAGAATAA---
>NC_026715.1_Dinosauria_nd3_Falco_cherrug
ATA---AAC---ACAATCCTC---TTCATACTCACACTATCCCTCGCCCTAAGCATCATCCTAATCTCCCTAAACTTCTGACTAGCCCAAACAACTCCAGACTCCGAAAAATTGTCCCCG---TACGAGTGCGGATTTGACCCCCTAGGGTCA---GCTCGACTACCC---TTCTCAATCCGATTCTTCCTC!!AGTAGCA------ATTTTATTCCTCCTATTCGACCTAGAAATT---GCACTCCTACTCCCCCTGCCATGAGCCACTCAACTACAATCCCCCACCACCACCCTGATCTGAACCCTACTAATCATCACTCTACTCACACTAGGACTAATCTACGAATGACTCCAAGGAGGACTAGAATGAGCAGAATAA---
>NC_029359.1_Dinosauria_nd3_Falco_rusticolus
ATA---AAC---ACAATCCTC---TTCATACTCACACTATCCCTCGCCCTAAGCATCATCCTAATCTCCCTAAACTTCTGACTAGCCCAAACAACCCCAGACTCCGAAAAATTGTCCCCG---TACGAGTGCGGATTTGACCCCCTAGGATCA---GCTCGACTACCC---TTCTCAATCCGATTCTTCCTC!!AGTAGCA------ATTTTATTCCTCCTATTCGACCTAGAAATT---GCACTCCTACTCCCCCTGCCATGAGCCACTCAACTACAATCCCCCACCACCACCCTGATCTGAACCCTACTAATCATCACTCTACTCACACTAGGACTAATCTACGAATGACTCCAAGGAGGACTAGAATGAGCAGAATAA---
>NC_008547.1_Dinosauria_nd3_Falco_sparverius
ATA---AAC---ATAATCCTT---TTCATACTTACACTATCCCTCACCCTAAGCATCATCTTAATTTCCTTAAACTTCTGACTAGCCCAAACAACCCCAGACTCNGAAAAACTATCTCCA---TATGAATGCGGATTTGACCCCCTAGGGTCA---GCCCGACTACCG---TTCTCAATCCGATTCTTTCTC!!AGTAGCA------ATCCTATTCCTTTTATTCGACCTAGAAATT---GCACTCCTACTTCCCCTACCATGAGCTACCCAACTACAATCTCCCATCACTACCCTGACCTGAACTCTACTAATCATTACCCTACTCACACTGGGACTAATTTACGAATGACTTCAAGGAGGCCTAGAATGAGCAGAATAA---
>NC_011307.1_Dinosauria_nd3_Falco_tinnunculus
ATA---AAC---ATAATCCTC---TTCATACTCGCACTATCCCTAGCCCTAAGCATCCTACTAATCTCCCTAAACTTCTGACTGGCCCAAATAACCCCCGACTCACAAAAACTATCCCCA---TACGAGTGCTCGTTTGACCCCCTAGGATCA---GCTCGACTGCCA---TTCTCAATCCGATTCTTCCTC!!AGTAGCA------ATCTTATTCCTCCTATTCGACCTAGAAATT---GCACTCCTGCTCCCCCTACCATGAGCCACCCAACTACAATCCCCCACCACCACCCTAACCTGAACCCTACTAATCATCACCCTACTCACACTCGGGCTAATCTACGAGTGACTTCAAGGGGGCCTGGAGTGAGCAGAATAA---
>NC_029846.1_Dinosauria_nd3_Falco_naumanni
ATA---AAC---ATAATCCTC---TTCATACTCGCACTATCCCTAGCCCTAAGCATCCTACTAATCTCCCTAAACTTCTGACTGGCCCAAATAACCCCCGACTCAGAAAAACTATCCCCA---TACGAGTGCGGGTTTGACCCCCTAGGATCA---GCTCGACTGCCA---TTCTCAATCCGATTCTTCCTC!!AGTAGCA------ATCTTATTCCTCCTATTCGACCTAGAAATT---GCACTCCTGCTCCCCCTACCATGAGCCACCCAACTACAATCCCCCACCACCACCCTAACCTGAACCCTACTAATCATCACCCTACTCACACTCGGGCTAATCTACGAGTGACTTCAAGGGGGCCTGGAGTGAGCAGAATAA---
>NC_039842.1_Dinosauria_nd3_Falco_amurensis
ATA---AAC---ATAGTCCTT---TTCATACTCATACTATCCCTCGCCCTAAGCATTATCCTAACCTCCCTAAACTTCTGACTAGCCCAAACAACCCCAGACTCCGAAAAACTATCCCCA---TACGAATGCGGATTTGACCCCCTAGGATCT---GCTCGACTACCC---TTTTCAATCCGATTCTTCCTC!!AGTAGCA------ATTTTATTCCTCCTATTTGACCTAGAAATC---GCACTCCTACTTCCCCTACCATGAGCCACTCAACTACAATCCCCCACCACCACCCTAATCTGAACCCTACTAATCATCACTCTACTCACACTAGGACTAATCTACGAATGACTCCAAGGAGGACTAGAATGAGCAGAATAA---
>NC_025579.1_Dinosauria_nd3_Falco_columbarius
ATA---AAC---ATAATCCTT---TTCATGCTCACACTATCCCTCACCCTAAGCATCATCCTTATCTGCCTAAACTTCTGACTAGCCCAAATAACCCCAGACTCCGAAAAGCTATCCCCA---TACGAGTGCGCGTTTGACCCACTGGGATCC---GCCCGACTGCCC---TTTTCAATCCGATTCTTCCTC!!AGTAGCA------ATTCTATTCCTCCTATTCGACTTAGAAATT---GCACTCCTACTTCCCCTACCATGAGCCACTCAACTACAATCCCCAATCACCACCCTAACCTGAACCCTACTAATCATCATTCTACTAACACTAGGACTAATCTACGAATGACTCCAAGGAGGACTAGAGTGAGCAGAATAA---
>NC_007227.1_Dinosauria_nd3_Alectura_lathami
ATG---AAC---ACCCTCACA---TTCATACTGTCCCTATCCCTCGCTTTAAGTATCGTACTGACCATGCTGAACTTCTGACTTGCTCAAATAACCCCAGATTCAGAAAAACTCTCCCCC---TATGAATGTGGCTTTGATCCCCTGGGATCT---GCCCGTCTCCCC---TTCTCAATCCGATTCTTCCTC!!AGTAGCC------ATCCTATTCCTCTTATTCGACTTAGAAATC---GCACTCCTTCTCCCCCTGCCCTGAGCAATCCAATCCCAATCACCTACCACCACCCTCATTTGAACCATCACCATCATTCTCCTCCTCACACTCGGACTCATCTACGAATGAGTCCAAGGTGGCCTAGAATGAGCAGAATAA---
>NC_005933.1_Dinosauria_nd3_Anseranas_semipalmata
ATA---AAC---ACCCTTACA---TTCATGCTAACCCTCTCATTCACCCTAAGCATTGCCCTCACCATATTAAATTTCTGACTAGCCCAAATAAACCCAGACTCAGAAAAACTATCTCCG---TACGAATGCGGTTTTGATCCTCTAGGGTCC---GCTCGACTCCCA---TTCTCAATCCGATTCTTCCTC!!AGTAGCC------ATCCTGTTCCTGCTATTTGATCTAGAAATC---GCACTCCTTCTCCCCTTACCATGAGCTACCCAACTCCAGTCACCCCTAACCACCCTCACTTGAACCTCCACCATTCTATTTCTACTTACACTGGGCCTAGTCTACGAATGAATCCAGGGAGGCCTAGAATGAGCCGAATAA---
>NC_029319.1_Dinosauria_nd3_Ara_ararauna
ATA---AAC---ATAATTACA---TTCATACTTGCCTCCTCCATTGTCCTTAGCATGGCCCTAACCACACTAAACTTCTGACTCACCCAAATAATTCCAGACTCAGAAAAACTATCACCC---TACGAATGTGGATTCGACCCACTAGGGTCT---GCTCGACTCCCA---TTCTCCATCCGATTTTTCCTC!!AGTAGCT------ATCTTATTTCTCCTGTTTGATCTAGAAATT---GCCCTCCTACTACCCCTTCCATGAGCCACCCAACTAAAACACCCAACCATCACCCTAACCTGAGCCTCCACAATCATCCTCCTTCTAACCCTAGGGTTAATTTACGAATGAACCCAAGGAGGATTAGAGTGAGCAGAATA!---
>NC_015197.1_Dinosauria_nd3_Eupsittula_pertinax_chrysogenys
ATA---AAC---ATAATTATA---TTCATACTTACCTCCTCCATTATCCTTAGCATAGCCTTAACTACATTAAACTTCTGACTCACCCAAATAACACCAGACTCAGAAAAACTATCACCC---TACGAATGTGGATTCGACCCACTAGGATCT---GCCCGACTCCCA---TTCTCCATCCGATTCTTCCTC!!AGTAGCC------ATCCTATTCCTCCTATTCGACCTAGAAATT---GCCCTTTTATTGCCCTTACCATGGGCCACCCAACTAAAACACCCAGCCATCACTCTAATCTGAGCCTCCACTATCATCCTCCTGCTAACCCTAGGGTTAATCTACGAATGGACCCAAGGAGGGTTGGAATGAGCAGAATA!---
>NC_041257.1_Dinosauria_nd3_Psittacara_leucophthalmus
ATA---AAC---ATAATCATA---TTCATGCTTACCTCCTCTATTATCCTCAGCATAGCCCTAACCACATTAAACTTCTGACTCACCCAAATAGCCCCAGACTCAGAAAAACTATCACCC---TACGAATGTGGATTCGATCCATTAGGATCT---GCTCGACTCCCA---TTCTCTATCCGATTCTTCCTC!!AGTAGCC------ATCTTATTTCTCCTATTTGATTTAGAAATC---GCCCTCCTACTACCCCTACCATGAGCCACCCAACTAGAACACCCAACCATTACTCTAATCTGAGCCTCTACTATCATCCTCCTACTAACCCTAGGACTAATCTACGAATGGACCCAAGGAGGACTAGAATGGGCAGAATA!---
>NC_037895.1_Dinosauria_nd3_Ara_tricolor
ATA---AAC---ATAATCACA---TTTATAATTGCCTCCTCCATTATCCTTAGCATAACCCTAACCACACTAAACTTCTGACTCACCCAGATAACCCCAGACTCAGAAAAACTATCACCC---TACGAATGTGGATTCGACCCTCTAGGCTCT---GCCCGACTCCCA---TTCTCCATCCGATTCTTCCTC!!AGTAGCT------ATCTTATTCCTCCTATTCGACCTAGAGATT---GCCCTCCTGCTACCCCTTCCATGAGCCACCCAACTAAAACACCCAACCATCACCCTGATCTGAGCCTCCACAATCATCCTCCTTCTAACCCTGGGGTTAATTTACGAATGGACCCAAGGAGGATTAGAGTGGGCAGAATA!---
>NC_029161.1_Dinosauria_nd3_Orthopsittaca_manilatus
ATA---AAC---ATAATTACA---TTCATACTTGCCTCCTCCATTATCCTTAGCATAGCCCTAACCACACTAAACTTCTGACTCACTCAAATAGCTCCAGACTCAGAAAAACTATCACCC---TACGAGTGTGGATTCGACCCACTAGGGTCT---GCTCGACTTCCA---TTCTCTATCCGATTCTTCCTC!!AGTAGCC------ATCTTGTTCCTCTTATTTGATCTAGAAATT---GCCCTCCTACTTCCCCTACCATGAGCCACCCAACTAAAACACCCAACCGTCACCCTAATCTGAGCCTCCACTATCATCCTCCTTCTAGCCCTAGGGCTAATTTACGAATGAACCCAAGGAGGACTAGAGTGGGCAGAATA!---
>NC_026029.1_Dinosauria_nd3_Ara_glaucogularis
ATA---AAC---ATAATTACA---TTCATACTTGCCTCCTCCATTATCCTCAGCATAACCCTAACCACACTAAACTTTTGACTCACCCAAATAACTCCAGACTCAGAAAAACTATCACCT---TACGAGTGTGGATTTGACCCATTAGGATCT---GCTCGACTCCCA---TTCTCTATCCGATTTTTCCTC!!AGTAGCT------ATCTTATTCCTCCTATTCGACCTAGAAATT---GCCCTCCTACTACCCCTTCCATGAGCCATCCAACTAAAACACCCAACCGTCACCCTAATCTGAGCCACCACAATCATCCTCCTTCTAACCCTAGGATTAATTTACGAATGAACCCAAGGAGGGTTAGAGTGGGCAGAATA!---
>NC_026039.1_Dinosauria_nd3_Aratinga_solstitialis
ATA---AAC---ATAATCACA---TTCATACTTGCCTCATCCCTCGTCCTTAGCATAGCCCTAACCACACTAAACTTCTGAATCACCCAAATAACTCCAGACTCAGAAAAACTATCACCC---TACGAATGTGGATTCGACCCATTAGGATCC---GCTCGACTCCCA---TTCTCCATCCGATTCTTCCTC!!AGTAGCC------ATCCTATTCCTCCTGTTTGACTTAGAAATT---GCTCTTCTACTCCCCCTACCATGAGCTACCCAAATAAAACACCCAACCATCACCTTAATCTGAGCCTCCATTATCATCCTCCTTCTAACCCTGGGGCTTGTATACGAATGAACCCAGGGAGGATTAGAGTGGGCGGAGTA!---
>NC_027839.1_Dinosauria_nd3_Ara_militaris
ATA---AAC---ATAGTCACA---TTCATACTTGCCTCCTCCACCATCCTTAGCATAGCCCTAACCACATTAAACTTCTGACTCACCCAAATAACTCCAGATTCAGAAAAACTATCACCC---TACGAATGTGGATTCGACCCCCTAGGGTCT---GCCCGACTCCCA---TTCTCCATCCGATTCTTCCTC!!AGTAGCT------ATCTTATTCCTCCTATTCGACCTAGAGATT---GCCCTCCTACTACCCCTCCCATGAGCCACCCAACTAAAACACCCAGCCGTCACCCTGATCTGAGCCTCCACAATCATCCTCCTTCTAACCCTAGGGTTAATTTACGAATGAACCCAAGGAGGATTAGAATGAGCAGAATA!---
>NC_025742.1_Dinosauria_nd3_Primolius_couloni
ATA---AAC---ATAATTACA---TTCATACTTACCTCCTCCATTGTCCTTAGCATAGCCCTAACCACACTAAACTTCTGACTCACTCAAATGACCCCAGACTCAGAAAAACTATCGCCC---TACGAGTGTGGATTCGACCCACTAGGATCT---GCTCGACTCCCA---TTCTCCATCCGATTCTTCCTC!!AGTAGCC------ATCTTATTCCTTCTATTTGACCTAGAAATC---GCCCTCCTGCTGCCCCTACCATGAGCCACCCAACTAGAACACCCAATCATCACCCTAATCTGAGCCTCCACAATCATCCTCCTTCTAACCTTGGGGTTAATTTACGAATGAGCCCAAGGAGGATTAGAGTGGGCAGAATA!---
>NC_029322.1_Dinosauria_nd3_Primolius_maracana
ATA---AAC---ATAATTACA---TTCATACTTGCCTCCTCCATTGTCCTTAGCATAGCCCTAACCACACTAAACTTCTGACTCACTCAAATGACCCCAGACTCAGAAAAACTATCGCCC---TACGAATGTGGGTTCGACCCACTAGGATCT---GCTCGACTCCCA---TTCTCCATCCGATTCTTCCTC!!AGTAGCC------ATCTTATTCCTTCTATTTGACCTAGAAATC---GCCCTCCTGCTGCCCCTACCATGAGCCACCCAACTAGAACACCCAATCATCACCCTAATCTGAACCTCCACAATCATCCTCCTTCTAACCTTAGGGTTAATTTACGAATGAACCCAAGGAGGATTAGAGTGGGCAGAATA!---
>NC_028404.1_Dinosauria_nd3_Pyrrhura_rupicola
ATA---AAC---ATAATCACA---TTTATACTTACAGCCTCTATCCTCCTCAGCCTAACCCTGACCGTACTAAATTTCTGACTCACCCAAATAACCCCAGACTCAGAAAAACTATCGCCC---TACGAATGTGGATTCGACCCACTAGGATCT---GCTCGACTCCCA---TTCTCAATCCGATTCTTCCTC!!AGTAGCC------ATCTTGTTCCTCTTATTCGACCTAGAAATC---GCCCTCCTACTTCCCCTACCATGAGCCACCCAACTAAAACACCCAACCAGCACCCTAACCTGAACCTCCACCATCATCCTCCTACTAACCCTAGGGCTAATGTACGAATGGACCCAAGGAGGCCTAGAGTGGGCAGAATA!---
>NC_021764.1_Dinosauria_nd3_Psittacara_brevipes
ATA---AAC---ATAATCATA---TTCATGCTTACCTCCTCCATTATCCTCAGCATGGCCCTAACCGTGTTAAACTTCTGACTCACCCAAATAACCCCAGACTCAGAAAAACTATCACCC---TACGAATGTGGATTCGATCCATTAGGGTCC---GCTCGACTCCCA---TTCTCCATCCGATTCTTTCTT!!AGTAGCT------ATCTTATTTCTCCTATTCGACTTAGAAATT---GCCCTCCTACTACCCCTACCATGAGCTACCCAACTAGAACACCCAACTGTTACTCTAACCTGAGCCTCTACTATCATCCTCCTACTAACCCTAGGACTAATCTACGAATGAACCCAGGGGGGACTAGAATGAGCAGAATA!---
>NC_026042.1_Dinosauria_nd3_Psittacara_rubritorquis
ATA---AAC---ATAATCATA---TTCATGCTTACCTCCTCCATTATCCTCAGCATGGCCCTAACCGTGTTAAACTTCTGACTCACCCAAATAGCCCCAGACTCAGAAAAACTATCACCC---TACGAATGTGGATTCGATCCATTAGGGTCC---GCTCGACTCCCA---TTCTCCATCCGATTCTTTCTT!!AGTAGCT------ATCTTATTTCTCCTATTCGATTTAGAAATT---GCCCTCCTACTACCCCTACCATGAGCTACCCAACTAGAACACCCAACCGTTACTCTAACCTGAGCCTCTACTATCATCCTCCTACTAACCCTAGGACTAATCTACGAATGAACCCAGGGGGGACTAGAATGAGCAGAATA!---
>NC_020325.1_Dinosauria_nd3_Psittacara_acuticaudatus_acuticaudatus
ATA---AAC---ATAATCATA---TTTATATTCACCTCCTCCGTTATCCTCGGTATAGCCCTAACCACACTAAACTTCTGACTCACCCAAATAACCCCAGACTCAGAAAAACTGTCACCC---TACGAATGTGGATTCGACCCATTAGGATCT---GCTCGACTTCCA---TTCTCCATCCGGTTCTTCCTC!!AGTAGCT------ATCCTATTCCTCCTATTCGACCTAGAAATT---GCCCTCCTACTACCCCTACCATGAGCCACCCAACTAAAACACCCAACCATCACCCTAACCTGAGCCTCCACCATTATCCTCCTACTAACCCTAGGGCTAATCTACGAATGAACCCAAGGAGGGTTGGAGTGAGCAGAATA!---
>NC_027846.1_Dinosauria_nd3_Prioniturus_luconensis
ATA---AAC---ATAATCACA---TTTATACTCTCCTCAACCCTAGCTCTCAACACAGCCCTAATCACACTAAACTTCTGACTCACCCAAATAAGCCCAGACTCAGAAAAACTCTCACCC---TACGAGTGTGGCTTCGACCCACTAGGATCC---GCCCGACTCCCA---TTCTCCATCCGATTCTTCCTC!!AGTAGCC------ATCCTCTTTCTCCTATTCGACCTAGAAATC---GCCCTCCTTCTACCACTACCCTGAGCCACCCAACTAAAACATCCAACCTCCACCCTAACCTGAACATCCACCATCATCCTCCTACTAACTCTCGGCCTAATCTACGAATGAACACAAGGAGGGTTAGAATGGGCAGAATA!---
>NC_027841.1_Dinosauria_nd3_Coracopsis_vasa
ATA---AAC---ATAATCATA---TTTATACTCATCTCAACCTTTACCCTTAGCGCAGCCTTAACCTCACTGAACTTTTGAATTACTCAAATAAGCCCAGACTCAGAAAAACTATCCCCC---TACGAATGCGGATTCGACCCACTAGGATCT---GCCCGACTTCCA---TTCTCAATCCGATTTTTCCTC!!AGTAGCC------ATCCTATTCCTCCTATTCGACTTAGAAATC---GCCCTTCTATTACCACTACCATGAGCCACTCAACTAAAACACCCAACCACTACCCTAATCTGAGCCTCCACTATCATCCTCCTACTAACCCTCGGCCTAATCTACGAATGATTGCAAGGGGGTCTAGAATGAGCAGAAT!G---
>NC_021771.1_Dinosauria_nd3_Rhynchopsitta_terrisi
ATA---AAC---ATAATTATA---TTCATACTTATCTCCTCCATTATCCTTAGTATAGCCCTAACTACATTAAACTTCTGACTCACCCAAATAACCCCAGACTCAGAAAAACTATCTCCC---TACGAATGTGGATTCGACCCACTGGGATCT---GCTCGACTCCCG---TTCTCCATTCGATTCTTCCTC!!AGTAGCT------ATCCTCTTTCTCCTATTTGACCTAGAAATT---GCCCTCCTGCTACCCCTACCATGGGCAACCCAACTAAAACACCCAACCACCACCCTAATCTGGGCATCCACTATCATCCTCCTATTAACCCTAGGATTGATTTACGAATGGTCTCAAGGAGGACTAGAATGAGCAGAATA!---
>NC_026031.1_Dinosauria_nd3_Guaruba_guarouba
ATA---AAC---ATAATCATA---TTCATACTCGTCTCCTCTATTGTCCTTAGTATAGCCCTAACCACACTAAACTTCTGACTCGCCCAAATGGCCCTAGACTCAGAAAAACTATCACCC---TACGAATGTGGATTCGACCCACTAGGGTCT---GCTCGACTTCCA---TTCTCCATCCGATTCTTCCTC!!AGTAGCT------ATCCTATTCCTCCTATTTGACCTAGAAATT---GCCCTCCTACTACCCCTGCCATGAGCCACCCAACTAAAACACCCAACCACTACCCTAATCTGAGCCTCCACCATTATCCTCCTACTAACCCTAGGGCTAATTTACGAATGAGCCCAAGGAGGATTAGAATGGGCAGAATA!---
>NC_042409.1_Dinosauria_nd3_Psittacula_derbiana
ATA---AAC---ATAATCACA---TTTATACTTACTACAACCCTCACCCTCACTATAGCCCTAACCTCACTAAACTTCTGAGTTACCCAGATAAACCCCGACTCAGAAAAACTCTCCCCC---TACGAATGTGGATTCGACCCACTAGGATCT---GCTCGACTCCCA---TTCTCCATCCGATTCTTCCTC!!AGTAGCC------ATTCTATTCCTCCTATTCGACCTAGAGATT---GCCCTACTACTACCACTACCGTGAGCCATCCAACTAAAATACCCAACTACCACCCTAACCTGAACATCCATCATTATCCTCCTGCTAACTCTTGGCCTAATCTACGAGTGAACACAGGGGGGGCTTGAGTGGGCAGAATA!---
>NC_027842.1_Dinosauria_nd3_Eclectus_roratus
ATA---AAC---ATAATCACA---TTCATACTCGCCTCAACCCTTACCCTCAGCATAGCCCTAATTTCACTAAACTTCTGAATCACCCAAATAAATCCAGACTCAGAGAAACTATCACCC---TACGAATGTGGATTCGACCCACTAGGGTCC---GCTCGACTACCA---TTCTCCATCCGATTCTTCCTC!!AGTAGCC------ATCCTATTCCTACTATTTGACCTAGAAATC---GCCCTCTTACTACCCCTACCATGAGCCATCCAACTAAAATACCCAACCACCACCCTAACCTGAACAGCAATCATTATCCTCCTACTAACCCTTGGCCTAATCTACGAATGAACACAAGGGGGACTAGAATGAGCAGAATA!---
>NC_042765.1_Dinosauria_nd3_Psittacula_eupatria
ATA---AAC---ATAATCACA---TTTATACTTACTACAACCCTTATCCTCACCATAGCCCTAACTTCACTAAACTTCTGTATTACCCAAATAAGCCCCGACTCAGAAAAACTCTCACCC---TACGAATGCGGATTCGACCCACTAGGATCT---GCTCGACTCCCA---TTCTCCATCCGATTCTTCCTC!!AGTAGCC------ATCCTATTCCTCCTATTCGACCTAGAAATT---GCCCTCCTTCTACCACTACCATGAGCCATCCAACTAAAATACCCAACCACCACCCTAACCTGAACATCCATTATTATCCTCCTGCTAACCCTTGGCCTAATCTACGAATGAACACAGGGGGGACTAGAATGAGCAGAATA!---
>NC_029758.1_Dinosauria_nd3_Nannopterum_brasilianus
ATC---AAC---ATAATCACA---TTCATATTAATACTTTCTCTCATCCTAAGCACCGCCCTAACCACACTAAACTTCTGACTAGCCCAAACCAACCCAGACTCAGAAAAACTATCCCCA---TACGAATGCGGCTTCGACCCACTAGGCTCT---GCCCGCCTACCA---TTCTCCATCCGATTCTTCCTC!!AGTAGCT------ATCCTATTCTTACTCTTTGACCTAGAAATC---GCACTTCTCCTCCCACTACCCTGAGCTACTCAACTCCAATCCCCCACCAACACCATAACATGATCCTACATCATCATCCTACTACTAACTCTAGGACTAATCTATGAATGATCACAGGGTGGCCTAGAATGAGCAGAATAA---
>NC_027267.1_Dinosauria_nd3_Phalacrocorax_carbo
ATC---AAC---ATAATCACA---TTCATATTAACACTCTCTCTCGCCCTAAGCATCGCCCTAACCACACTAAACTTCTGATTAACCCAAACCAACCCAGACTCAGAAAAGCTATCCCCA---TACGAATGCGGCTTTGATCCACTAGGATCT---GCTCGCTTACCA---TTCTCCATCCGATTCTTCCTC!!AGTAGCT------ATTCTATTTTTACTTTTTGACCTAGAAATT---GCACTCCTCCTCCCACTACCATGAGCCACTCAACTTCAATCCCCCACCAACACCATAACATGATCATACATCATCATCCTACTACTAACTCTAGGACTCATCTACGAATGAACACAAGGCGGCCTAGAATGAGCAGAATAA---
>NC_030285.1_Dinosauria_nd3_Heliodoxa_aurescens
---------------------------ATACTCACCCTGTCCCTCGCACTCACCACCATCCTAACCACATTAAACTTCTGACTGGCCCAAATCACCCCAGACTCAGAAAAACTATCCCCC---TACGAATGCGGATTTGACCCACTAGGCTCC---GCTCGACTCCCC---TTCTCAATTCGATTCTTCCTC!!AGTAGCC------ATCCTCTTCCTCCTATTCGATCTTGAAATC---GCCCTCCTTCTCCCACTTCCCTGGGCAACACAGCTCCAATTCCCCACCACCACCCTAACCTGAACCTTCACTATCACCTTCCTACTCACCCTAGGACTCATCTACGAATGAGCCCAAGGGGGCCTAGAGTGGGCAGAGTAA---
>NC_027844.1_Dinosauria_nd3_Myiopsitta_monachus
ATA---AAC---ATAATCACA---TTTACACTTACTTCTACTCTTGCCCTCAGCATAATCCTAATCCTACTAAACTTCTGACTTACACAAACGACCCCAGACTCAGAAAAACTGTCACCC---TACGAATGTGGATTTGACCCACTCGGATCC---GCTCGACTACCA---TTTTCCATTCGATTCTTCCTC!!AGTAGCC------ATCCTGTTCCTCTTATTTGATCTAGAAATC---GCCCTCCTATTACCCCTACCATGAGCCACCCAACTAAAACACCCAACCACAACCCTAACATGAACCTCCATCATCATTCTACTGCTAACATTGGGCCTAATCTACGAATGAGTACAAGGAGGACTAGAATGAGCAGAATA!---
>NC_039890.1_Dinosauria_nd3_Jynx_ruficollis
ATA---AAC---ATAGTCACA---TTTATATTATCTATCTCTACAATTATTAGTATTATCTTAATTGTTCTCAACTTCTGACTCGCCCAAACCAACCCGGACTCAGAAAAACTTTCACCA---TACGAGTGCGGTTTTGACCCCCTCGGATCC---GCTCGACTCCCA---TTCTCTATCCGATTTTTCCTC!!AGTAGCC------ATCTTATTCCTTCTATTCGATCTCGAAATC---GCACTACTTCTACCCTTACCTTGAGCCACCCAACTCCAACACCCTACAACAACCCTAACCTGAACTTCCACCATCATTCTTCTCCTTACATTAGGACTTATCTACGAATGACTGCAAGGAGGATTAGAATGAGCAGAATAA---
>NC_039892.1_Dinosauria_nd3_Prodotiscus_insignis
ATC---AAC---ATAATCTTA---TTTATACTCTCTCTATCCCTAGCCCTAAGCATTGCCCTAGTAGCTCTCAACTTCTGATTGGCCCAAACTAACCCAGACTCGGAAAAACTTTCTCCA---TACGAATGTGGATTTGACCCCCTCGGATCT---GCCCGACTCCCA---TTCTCTATCCGATTCTTCCTC!!AGTAGCA------ATCTTATTTCTCCTATTCGACCTGGAAATC---GCACTACTCCTCCCCCTTCCTTGAGCCACCCAACTACAATCACCAACCACAACCCTGACTTGAACATTTACCATTATTCTCTTACTCGCCCTTGGATTTATCTATGAATGAACCCAAGGTGGACTAGAATGAGCAGAATAA---
>NC_040154.1_Dinosauria_nd3_Eolophus_roseicapillus
ATA---AAC---ATAATCACA---TTTATACTCACCCTAACACTCACCCTCAACATTGCCCTAATCATACTAAACTTCTGACTTAGCCAAATAACCCCCGACTCAGAGAAACTCTCACCT---TACGAATGCGGGTTCGACCCACTAGGATCT---GCCCGACTCCCA---TTCTCCATCCGATTCTTCCTC!!AGTAGCC------ATCCTATTCCTCTTATTCGACCTAGAAATC---GCCCTCCTATTACCCCTACCATGGGCCACTCAACTAAAATATCCAACCACAACTCTAATCTGAACCTCCATTATTATCCTCCTACTAACCCTAGGCTTAATTTACGAATGAACACAAGGAGGACTAGAATGGGCAGAATA!---
>NC_040142.1_Dinosauria_nd3_Cacatua_pastinator
ATA---AAC---ATAATCACA---TTTATACTCACACTAACCCTTGCCCTCAACGTCGCCCTAATCACATTAAATTTCTGACTCAGCCAAATAACCTCAGACTCAGAAAAACTATCACCC---TACGAATGTGGATTTGACCCACTAGGATCT---GCTCGACTCCCA---TTCTCTATCCGATTCTTCCTC!!AGTAGCC------ATCCTATTCCTTCTATTTGACCTAGAAATT---GCCCTCCTATTACCCTTACCATGAGCCACCCAACTAAAATATCCAACTACAACCCTACTCTGAACATCTACCATTATCCTCCTACTTACCTTAGGTTTAATCTATGAGTGGACCCAAGGGGGGCTAGAATGGGCAGAGTA!---
>NC_020592.1_Dinosauria_nd3_Cacatua_moluccensis
ATA---AAC---ATAATCACA---TTTATACTCACCCTAACCCTCACCCTCAACATCGCCCTAGTCACATTAAACTTCTGACTCAGCCAGATAAACCCAAACTCAGAAAAACTATCACCC---TACGAGTGCGGATTTGACCCACTAGGATCT---GCCCGACTTCCA---TTCTCCATTCGATTCTTCCTC!!AGTAGCC------ATCCTATTCCTCCTATTCGACCTAGAAATC---GCCCTCTTATTACCCCTACCATGGGCTACCCAACTAAAATACCCAACTACAACCCTACTCTGAACACTTGTCATTATCCTCCTACTAACCCTAGGCTTAATTTACGAGTGATCCCAGGGAGGATTAGAGTGAGCAGAATA!---
>NC_000846.1_Dinosauria_nd3_Rhea_americana
ATA---AAC---ATAGTCTCA---TTTATACTTCTCCTCTCCCTTACACTAAGTGCCATCCTTACAACACTAAACTTCTGATTAGCCCAAACAAACCCTGATGCAGAAAAACTCTCCCCC---TACGAATGTGGCTTTGACCCTCTAGGCTCT---GCTCGACTCCCC---TTTTCAATCCGATTCTTCCTC!!AGTAGCC------ATCCTATTCCTCCTTTTTGATCTAGAAATC---GCCCTACTTCTCCCACTCCCATGAGCAATTCAACTCCCCCACCCCTTACTGACCCTCCTCTGAACCTCCATTCTCCTCGCCCTGCTTACACTGGGCCTAGTCTACGAATGAGCCCAAGGAGGCCTAGAGTGAGCAGAATAG---
>NC_002783.2_Dinosauria_nd3_Pterocnemia_pennata
ATA---AAC---ATAGTCTCA---TTCATACTTCTCCTCTCCCTCGCACTAAGTACCATCCTTACAACATTAAACTTCTGATTAGCCCAAACAAACCCTGACGCAGAAAAACTCTCCCCC---TACGAATGTGGCTTTGACCCTCTAGGTTCT---GCTCGACTCCCC---TTTTCAATTCGATTCTTCCTC!!AGTAGCC------ATCCTATTTCTCCTTTTTGACCTAGAAATC---GCCCTACTTCTCCCACTCCCATGAGCAATTCAGCTCCCCTACCCCTTACTGACCCTTCTATGAACCTCTATCCTCCTCGCCCTACTTACACTAGGCCTAATCTACGAATGAGCCCAAGGAGGCCTAGAGTGAGCAGAATAA---
>NC_002772.2_Dinosauria_nd3_Eudromia_elegans
ATA---AAT---ATAATCACC---TTTATAATTATTCTATCTCTCACACTCAGCTCACTACTTACTACACTAAACTTCTGAATCACTCAGATTAACCCTGATGCAGAAAAACTCTCCCCC---TATGAATGCGGTTTTGACCCCCTAGGATCT---GCTCGCCTCCCA---TTCTCAATCCGATTCTTCCTC!!AGTAGCC------ATCCTCTTCCTCCTATTCGACTTAGAAATT---GCCCTCCTTCTCCCCCTCCCATGAGCAATCCAACTTCCCCACCCCATACTCACACTACTATGAACATCTATAATCCTTGCCCTCCTAACACTAGGACTAGTCTATGAATGACTCCAAGGTGGCCTGGAATGAGCAGAATAA---
>NC_002778.2_Dinosauria_nd3_Casuarius_casuarius
ATA---AAC---ATAATCACA---TTTATGCTTCTACTCTCCCTAACACTAAGCATCATCCTAACCACAGTAAACTTCTGACTAGCCCAGACAAATCCAGATGCAGAAAAACTATCCCCC---TACGAATGTGGCTTTGACCCACTAGGCTCT---GCTCGACTCCCC---TTCTCCATCCGATTCTTCCTC!!AGTAGCT------ATCCTGTTCTTACTCTTCGACCTAGAAATC---GCCCTCCTCCTCCCTCTCCCGTGAGCAATCCAACTTCCACACCCAATGCTAACCCTACTATGAACCTCTATCATCCTCTTCCTCCTCACTCTAGGACTGGTTTATGAATGAACCCAAGGGGGCTTAGAATGAGCAGAATAA---
>NC_002784.1_Dinosauria_nd3_Dromaius_novaehollandiae
ATA---AAC---ATAATCACA---TTCATACTTCTACTCTCCCTAACACTAAGCATCATCCTAACCACAGTAAACTTCTGACTAGCCCAAATAAACCCAGATGCAGAAAAACTATCTCCC---TACGAATGTGGCTTCGACCCATTAGGTTCC---GCCCGACTCCCC---TTCTCCATCCGATTCTTCCTC!!AGTAGCC------ATCCTATTTCTACTCTTCGACCTAGAAATC---GCCCTCCTCCTCCCACTCCCATGAGCAATCCAACTCCCACATCCTACACTAACTTTACTGTGAACTTCTATCATCCTCCTCCTACTTACTCTAGGATTAATTTACGAATGAACCCAAGGGGGCTTAGAATGAGCAGAATAA---
>NC_002785.1_Dinosauria_nd3_Struthio_camelus
ATA---AAC---ATAATTACA---TTTATACTGCTACTCTCCCTCACCTTAAGCATCATCCTAACCACCATCAACTTCTGACTCGCCCAAATAAACCCAGATGCAGAAAAACTATCACCC---TACGAATGCGGCTTCGACCCACTAGGCTCT---GCTCGACTCCCC---TTTTCAATCCGATTCTTCCTC!!AGTAGCT------ATCCTATTCCTACTATTCGACCTAGAAATC---GCCCTTCTACTCCCACTCCCCTGAGCAATTCAACTCTCACAGCCCCTACTAACACTCCTATGAACCTCTATTCTTCTCCTCCTTCTCACACTAGGATTAGTATACGAATGAATCCAAGGGGGCCTCGAATGGGCAGAATAA---
>NC_002782.2_Dinosauria_nd3_Apteryx_haastii
ATA---AAC---ATAATCACA---TTTATACTCCTTCTCTCCCTACTATTAAGCATTATCCTAATTACACTAAACTTTTGATTAGCTCAAATAAACCCAAATACAGAAAAACTGTCCCCA---TATGAATGCGGATTTGATCCCCTAGGATCA---GCCCGACTCCCC---TTCTCAATCCGATTCTTCCTC!!AGTAGCC------ATCCTATTCTTACTCTTCGACTTAGAAATC---GCCCTTCTTCTCCCCCTCCCCTGAGCAATCCAACTCCCACACCCTCTCTTAACCCTATTATGAACTTCCATTATCCTCATCCTCCTCACACTAGGACTAGTTTATGAGTGAACACAGGGAGGCCTAGAATGGGCAGAGTAA---
>NC_013806.1_Dinosauria_nd3_Apteryx_owenii
ATA---AAC---ATAATCACA---TTTATACTCCTTCTCTCCCTACTATTAAGCATTATCCTAATTACACTAAACTTTTGATTAGCTCAAATAAACCCAGATACAGAAAAACTATCCCCA---TATGAATGCGGATTTGATCCCCTAGGATCA---GCCCGACTCCCC---TTCTCAATCCGATTCTTCCTC!!AGTAGCC------ATCCTATTCCTACTCTTCGACTTAGAAATC---GCTCTTCTTCTCCCCCTCCCCTGAGCAATCCAACTCCCACACCCTCTCTTAACCCTATTATGAACTTCCACTATCCTCATCCTCCTCACACTAGGACTAGTTTATGAATGAGCACAGGGAGGCCTAGAATGGGCAGAGTAA---
>NC_039889.1_Dinosauria_nd3_Indicator_maculatus
ATC---AAC---ATAATTACA---TTTATACTCACCCTCTCCATAACCCTAAGCATCCTCCTAATCACTTTAAATTTTTGATTAGCCCAAACCAACCCAGACACAGAAAAACTCTCCCCC---TACGAATGTGGTTTTGACCCACTTGGATCC---GCCCGACTCCCA---TTCTCCATCCGATTCTTCCTT!!AGTAGCA------ATCTTATTCCTCTTATTCGACCTAGAAATT---GCCCTCCTCCTCCCCCTTCCATGAGCCACTCAACTCCAATCCCCCTTAACCACCTTAATTTGAACATCTGCCATCATCCTCTTACTTACCCTAGGACTCATCTACGAATGAACACAAGGCGGATTAGAATGGGCAGAGTAA---
>NC_025922.1_Dinosauria_nd3_Butorides_striata
ATT---AAT---ATAATCACA---TTCATACTAACCCTATCCCTCGCACTACGCATAATTCTAATTACACTAAACTTCTGACTAGCCCAAACCAACCCAGACTCAGAAAAACTATCCCCC---TACGAATGTGGTTTCGACCCCCTCGGTTCT---GCCCGACCTCCA---TTCTCCATCCGCTTCTTCCTC!!AGTAGCA------ATCCTATTCCTACTATTCGACCTAGAAATC---GCACTCCTACTACCCCTCCCATGAGCCATTCAACTCCAATCCCCCATCACAACACTAATCTGAGCCTCTACTATCATCCTCTTACTCACCCTAGGACTTATTTATGAATGAACACAAGGAGGCCTAGAATGAGCAGAATAG---
>NC_028193.1_Dinosauria_nd3_Gorsachius_magnificus
ATT---AAC---ATAATCACA---TTCATATTAGCACTATCTCTCACACTGTGTATGATCCTAATAACACTAAACTTCTGACTGGCCCAAACTAACCCAGACTCTGAAAAGCTATCCCCC---TGCGAATGCGGCTTCGACCCCCTTGGCTCT---GCTCGCCTCCCA---TTTTCCATCCGCTTTTTCCTC!!AGTAGCA------ATCCTATTCCTACTCTTCGATCTAGAAATC---GCACTCCTACTCCCCCTCCCATGAGCCATCCAACTCCAATCCCCCATCACTACCCTAACCTGAACCTCTACCATCATCTTCCTACTCACCCTAGGGCTTATCTACGAATGAACACAAGGAGGCCTAGAATGAGCAGAATAA---
>NC_044184.1_Dinosauria_nd3_Pionites_leucogaster
ATA---AAC---ATAATTACA---TTCATACTCACCTCATCCATCATCCTCAGCATAATCCTAACCATAATAAACTTCTGACTTACCCAAATAAACCCAGACTCAGAAAAACTATCACCC---TATGAATGTGGATTTGACCCACTAGGTTCC---GCTCGACTCCCA---TTCTCCATCCGATTCTTCCTC!!AGTAGCT------ATCCTATTCCTCTTATTCGACCTAGAAATC---GCCCTCCTACTACCCCTGCCATGAGCCACCCAACTAAAACACCCATCCTTCACCCTAATCTGAGCATCCATTATCATCCTCCTACTAACTCTAGGACTAATCTACGAATGAGCCCAAGGAGGGCTAGAATGAGCAGAATA!---
>NC_027840.1_Dinosauria_nd3_Amazona_ochrocephala
ATA---AAC---ATAGTCACA---TTTACACTTACCTCAACTCTAGCCCTCAGCATAATTCTAACCCTACTAAACTTCTGACTCGCCCAAATAAACCCAGACTCAGAAAAACTGTCACCC---TACGAATGCGGATTCGACCCACTAGGCTCT---GCCCGACTACCA---TTCTCTATTCGATTCTTCCTC!!AGTAGCC------ATCTTATTCCTACTATTCGATCTAGAAATT---GCCCTCCTACTACCACTGCCATGGGCCACCCAACTAAAACACCCAACCACTACCCTAATCTGAACCTCCGCTATCGTCCTCCTCCTAACCCTGGGCCTAATCTACGAATGAATACAAGGAGGACTAGAATGAGCAGAGTA!---
>NC_033336.1_Dinosauria_nd3_Amazona_aestiva
ATA---AAC---ATAGTCACA---TTTACACTTACCTCAACTCTAGCCCTCAGCATAATTCTAACCCTACTAAACTTCTGACTCGCCCAAATAAACCCAGACTCAGAAAAACTGTCACCC---TACGAATGCGGATTCGACCCACTAGGCTCT---GCCCGACTACCA---TTCTCTATTCGATTCTTCCTC!!AGTAGCC------ATCTTATTCCTACTATTCGACCTAGAAATT---GCCCTCCTACTACCACTACCATGGGCCACCCAACTAAAACACCCAACCACTACCCTAATCTGAACCTCCGCTATCGTCCTCCTCCTAACCCTGGGCCTAATCTACGAATGAATACAAGGAGGACTAGAATGAGCAGAGTA!---
>NC_027843.1_Dinosauria_nd3_Forpus_passerinus
ATA---AAC---ATAATCATA---TTTATACTAATCTCAACCCTCACTATCAGCATAATACTAACCCTACTAAACTTCTGACTCACCAAAATCAACCCAGACCTAGAAAAACTATCTCCA---TACGAATGTGGATTCGACCCATTAGGCTCT---GCCCGACTCCCA---TTCTCTATTCGATTCTTCCTC!!AGTAGCC------ATCCTATTCCTCCTGTTCGACCTAGAAATC---GCACTCCTACTACCCCTACCATGAGCTACCCAACTAGAACACCCAGCCACCACTCTAATTTGAGCTTCCACTATCATCCTCCTACTAACCCTAGGCCTAATCTATGAGTGAACACAAGGAGGATTAGAATGGGCAGAATAA---
>NC_015530.1_Dinosauria_nd3_Brotogeris_cyanoptera
ATA---AAC---ATAATCACA---TTCACACTCACCTCCACCCTCGCCCTCAGCATAGCCCTAATTTTACTAAACTTCTGACTCACTCAAATAAACCCAGACCCAGAAAAACTCTCACCC---TATGAATGCGGGTTTGACCCAATAGGCTCT---GCCCAACTGCCA---TTTTCCATTCGATTCTTCCTC!!AGTAGCC------ATCCTATTCCTCCTATTCGACCTAGAAATT---GCCCTCCCACTACCCCTTCCATGAGCCACTCAACTAGAACACCCAACCACCACCTTAATCTGAGCCTCTACTATTATCCTCCTACTAACACTAGGCCTAATCTACGAATGAGCACAAGGCGGGCTAGAATGGGCAGAATA!---
>NC_011716.2_Dinosauria_nd3_Eurystomus_orientalis
ATC---AAC---ATAATTACA---TTCATACTAACCTTATCAACAACCCTAGCCATTATCCTTACCACATTAAACTTCTGACTCGCCCAAATAAACCCCGAATCAGAAAAACTCTCCCCA---TACGAATGTGGATTTGACCCACTAGGGTCC---GCCCGCCTCCCA---TTCTCAATCCGATTCTTCCTC!!AGTAGCT------ATCCTATTCCTACTGTTCGACCTAGAAATC---GCCCTCCTACTTCCCCTTCCATGAGCTACCCAACTCCAATCCCCAATCCACACCCTTACCTGAACAGCCATTATCCTCTCACTACTTACCCTTGGCCTAATCTACGAATGAACACAGGGAGGCCTAGAATGAGCCGAATAA---
>NC_010095.1_Dinosauria_nd3_Tachybaptus_novaehollandiae
ATA---AAC---ATAATCACA---TTCATACTCATACTATCCCTCACACTAAGCACCATCCTAACCACATTAAACTTCTGAATCGCCCAAATAAACCCAGATTCAGAAAAACTCTCCCCA---TACGAATGTGGCTTCGACCCACTCGGATCC---GCCCGACTCCCC---TTCTCAATCCGATTCTTCCTC!!AGTAGCA------ATCCTATTCCTCCTATTCGACCTAGAAATT---GCACTCCTATTACCACTTCCATGGGCCACCCAATTACACTCCCCAATCACAACCTTAATCTGAACCTCCGCCATCATCACAATCCTAACCCTAGGACTGCTCTACGAGTGAACCCAAGGAGGCCTAGAATGAGCAGAATAA---
>NC_024594.1_Dinosauria_nd3_Tachybaptus_ruficollis
ATA---AAC---ATAATCACA---TTCATACTTATCCTATCCCTCACACTAAGCACTATCCTGACCACAGTAAACTTCTGACTCGCCCAAACAAATCCAGACTCAGAAAAACTCTCCCCA---TACGAATGCGGCTTTGACCCACTCGGATCC---GCCCGACTCCCC---TTCTCAATTCGATTCTTCCTC!!AGTAGCA------ATCCTATTCCTCCTATTTGACCTAGAAATC---GCACTCCTACTACCACTTCCATGAGCCACCCAACTACACTCCCCAATAACAACCCTAATCTGAACCTCCGCCATCATCACACTCCTAACCCTAGGACTGCTCTACGAGTGAACCCAAGGAGGCCTAGAATGAGCAGAATAA---
>NC_033413.1_Dinosauria_nd3_Glaucis_hirsutus
------------ATAATCATA---TTTATACTCATCCTATCACTAATACTAACAGCTGTCCTAACCACACTAAACTTCTGGCTTGCCCAAGTCACCCCAGACTCAGAAAAACTTTCACCA---TACGAATGTGGATTCGACCCCCTAGGATCC---GCCCGACTGCCC---TTTTCAATTCGATTCTTTCTC!!AGTAGCA------ATCCTATTTCTCCTCTTTGACCTCGAAATT---GCCCTTCTTTTGCCCCTCCCATGAGCAATCCAACTTCAATCCCCCTCTGCCACTCTATCCTGAACCTTCACCATTATCCTCCTACTCACCCTTGGACTAATCTACGAATGAACCCAAGGAGGACTAGAATGAGCAGAATAG---
>NC_030288.1_Dinosauria_nd3_Phaethornis_malaris
------------ATAATTATA---TTTATACTCATCTTATCACTAGTACTTACAACTGTCCTAACTACACTAAACTTCTGACTAGCCCAAACTACACCAGACTCAGAGAAACTATCACCA---TATGAATGTGGGTTCGACCCCCTGGGATCC---GCCCGACTACCT---TTCTCAATTCGATTCTTCCTC!!AGTAGCA------ATCCTATTCCTCCTATTTGATCTCGAAATT---GCCCTCCTCCTACCACTCCCATGAGCAATTCAACTCCACTCCCCCTCTACCACTTTAATCTGAACCTTCACTATTATCCTCTTACTCACCCTCGGACTAATCTACGAATGGACTCAAGGGGGCCTAGAATGAGCAGAATAA---
>NC_031869.1_Dinosauria_nd3_Caloenas_nicobarica
ATC---AAC---ATAATTACG---TTCATGCTTATCTTGTCCCTAATCCTATGCATCCTCCTAACTACATTAAACTTCTGACTTGCTCAAACAAGCCCAGATTCAGAAAAACTATCCCCA---TACGAATGCGGCTTTGACCCGCTTGGATCC---GCCCGACTTCCT---TTCTCAATCCGATTCTTCCTC!!AGTAGCA------ATCCTATTCCTCCTCTTCGACCTAGAGATC---GCTCTCCTTCTCCCCCTCCCATGAGCTAGCCAACTCCCATCCCCTACTACCACATTCACCTGAACCGCCATCCTCATTTTACTGCTAACATTAGGCCTAATCTATGAATGAATGCAAGGGGGCCTAGAATGAGCAGAATAA---
>NC_031870.1_Dinosauria_nd3_Caloenas_maculata
ATC---AAC---ATAATTACA---TTTATACTTATCCTATCTCTAGTTCTATGCATCCTCCTAACCACATTAAACTTCTGACTTGCTCAAACAAGTCCGGACTCAGAAAAACTGTCTCCA---TACGAATGCGGCTTTGACCCCCTTGGATCT---GCCCGACTTCCT---TTCTCAATCCGGTTCTTTCTT!!AGTAGCA------ATCCTATTCCTCCTCTTCGACCTAGAAATC---GCCCTCCTTCTCCCTCTCCCATGAGCCAGTCAACTTCCCTCCCCCACTACTACACTCACCTGAACCGCCACCCTTATCCTACTGCTAACATTAGGCCTAATCTATGAATGAATGCAAGGAGGCCTAGAATGAGCAGAATAA---
>NC_031358.1_Dinosauria_nd3_Psephotellus_pulcherrimus
ATA---AAC---ATAATCATA---TTTATACTGATCTCAACCCTAACCCTCAGCTCAGCCCTAACCACATTAAACTTTTGACTCACCCAAATAAATCCTGACTCAGAAAAACTATCACCT---TACGAATGTGGGTTTGACCCATTGGGATCC---GCCCGACTCCCG---TTTTCAATCCGATTCTTTCTT!!AGTAGCC------ATCCTATTCCTTCTATTTGACCTAGAAATT---GCTCTCCTACTACCTCTTCCATGAGCCATTCAACTAGAATACCCAACCACCACCCTAATTTGAACCTCCATTATCATCCTCTTACTAACCTTAGGCCTCATCTACGAATGAATACAAGGAGGATTAGAATGAGCAGAATA!---
>NC_009134.1_Dinosauria_nd3_Melopsittacus_undulatus
ATC---AAC---ATAATCATA---TTTATACTCATCTCAACCTTAATTATCAGCACAGCTATCACCTGACTCAACTTCTGACTTGCCCAAACAAACCCTGACTCAGAAAAACTATCTCCA---TACGAATGTGGATTTGACCCACTAGGATCA---GCTCGCCTCCCA---TTCTCTATCCGATTCTTCCTC!!AGTAGCC------ATCCTATTCCTACTATTCGACCTAGAAATC---GCCCTACTACTACCCCTACCATGAGCCACCCAATTAAAATACCCAACCACCACCCTAATCTGAGCCTCTATCATCATCCTCCTACTAACCCTAGGTCTAATCTACGAATGGACACAAGGAGGCCTAGAATGGGCAGAATAA---
>NC_010092.1_Dinosauria_nd3_Porphyrio_hochstetteri
ATC---AAC---ATAATCACA---TTTATACTCATCCTATCCCTCGCCCTAAGCACTGCCCTCATCACATTAAACTCCTGATTAACCCAAACCAGCCCAGACTCAGAAAAACTATCCCCG---TACGAATGCGGATTTGACCCCCTAGGGTCA---GCCCGCCTCCCA---TTTTCCATCCGATTCTTCCTC!!AGTAGCC------ATCCTATTCTTACTATTCGACCTAGAAATT---GCACTCCTACTGCCCCTACCCTGAGCCACCCAACTTCAGAGCCCCACCACCACCCTAACTTGAACCTCCATTATTATCCTCCTACTCACCCTAGGATTAGTCTATGAATGAATGCAAGGCGGCCTAGAATGAGCAGAATAA---
>NC_025508.1_Dinosauria_nd3_Porphyrio_porphyrio
ATC---AAC---ATAATCACA---TTTATACTCATCCTATCCCTCGCCCTAAGTACTGCCCTCATCACATTAAACTCCTGACTAACCCAAACCAACCCAGACTCAGAAAAACTATCCCCG---TACGAATGCGGATTTGACCCCCTAGGATCA---GCCCGCCTCCCA---TTTTCCATCCGATTCTTCCTC!!AGTAGCC------ATCCTATTCTTACTATTCGACCTAGAAATT---GCGCTTCTACTGCCCCTACCCTGAGCCACCCAACTTCAGAGCCCCACCACCACCTTAACTTGAACCTCCATTATTATCCTCCTACTCACCCTAGGACTAGTCTATGAATGAATGCAAGGCGGCCTAGAATGAGCAGAATAG---
>NC_025500.1_Dinosauria_nd3_Fulica_atra
ATT---AAC---ATAATTACA---TTTATACTTACTCTATCCCTCATCCTAAGCACAGCTCTAATCACATTAAACTTCTGACTAACCCAGACCAACCCAGACTCCGAAAAACTTTCACCC---TACGAATGTGGATTTGATCCACTAGGTTCC---GCCCGCCTCCCA---TTCTCAATCCGATTCTTCCTC!!AGTAGCA------ATCCTATTTTTGCTATTCGACCTAGAAATC---GCTCTCCTCTTACCCCTACCCTGAGCCACCCAACTCCAATATCCCACTACCACCTTAACCTGAGCCTCCGTTATCATCTTTCTACTCACCCTAGGACTGATCTACGAATGAATACAAGGCGGCCTAGAATGAGCAGAATAG---
>NC_025502.1_Dinosauria_nd3_Lewinia_muelleri
ATC---AAC---ATAATTACA---TTTATACTCACCCTATCTTTCCTCTTAAGTACCATCCTAATAGCACTAAACTTTTGACTAACACAAACCAACCCAGACTCAGAAAAACTATCCCCA---TACGAATGCGGATTTGACCCCCTAGGATCT---GCCCGCCTCCCC---TTCTCCATCCGATTCTTCCTC!!AGTAGCC------ATTTTATTCCTCCTATTCGACTTAGAAATC---GCACTCCTGCTCCCCCTCCCATGAGCCACCCAACTCCAATATCCAACTACTACCCTAACCTGAACCTCCCTAATCATTATCCTACTTACTCTAGGACTAATCTACGAGTGAATACAAGGTGGCCTAGAATGGGCAGAGTAA---
>NC_015236.1_Dinosauria_nd3_Gallinula_chloropus
ATT---AAC---ATAATCACA---TTTATACTTACCCTATCCCTCATCCTAAGCACTGCCCTAGTCACATTAAACTTCTGACTAACCCAAACTAACCCAGACCCCGAAAAACTTTCACCC---TACGAATGCGGATTTGACCCACTGGGATCC---GCCCGCCTCCCA---TTCCCAATCCGATTCTTCCTC!!AGTAGCA------ATCCTATTCCTATTATTCGACCTAGAAATC---GCACTCCTCCTGCCCCTACCCTGAGCCACTCGACTCCAATCTCCCACCACCACCCTAACCTGAACATTCATCATCATCCTTTTACTCACCCTAGGACTAATCTATGAATGAATACAAGGTGGCCTAGAATGGGCAGAATAA---
>NC_043899.1_Dinosauria_nd3_Daption_capense
ATT---AAC---ATAATTACA---TTCATACTCATTCTCTCCCTCATCCTAAGCATCATCCTAACGACACTAAATTTCTGACTTGCCCAAACCAACCCAGACCCAGAAAAACTATCTCCA---TACGAGTGTGGGTTTGATCCACTTGGATCT---GCTCGACTCCCA---TTCTCGATCCGATTCTTCCTC!!AGTAGCA------ATCCTATTCCTCTTATTCGATCTAGAAATT---GCACTCCTACTCCCCCTCCCATGAGCTATTCAACTTCAACACCCAACCACTACCTTAATCTGAACATCCACCCTCATTCTGCTACTCACACTAGGACTAATCTATGAATGAACTCAAGGAGGCCTAGAATGGGCAGAATAA---
>NC_027848.1_Dinosauria_nd3_Psittrichas_fulgidus
ATA---AAC---ATAATCACA---TTCACACTCATCTCAACCTTAATCCTCAACACAGCCCTAACCTTACTAAACTTCTGACTTTCCCAAATAAATCCAGACTCAGAAAAACTATCACCC---TACGAATGTGGATTCGACCCACTAGGATCC---GCTCGACTCCCA---TTCTCCATCCGATTCTTCCTC!!AGTAGCC------ATCCTATTCCTCCTATTCGACCTAGAAATC---GCCCTCTTACTACCACTACCCTGAGCCATCCAACTAAAACACCCAACTACCACTCTAATCTGAGCTTCAACTATCATCCTCCTACTGACCCTAGGCCTAATCTACGAATGAGCACAAGGAGGCCTAGAATGGGCAGAATAA---
>NC_015192.1_Dinosauria_nd3_Nymphicus_hollandicus
ATA---AAC---ATAATCACC---TTCATACTCACCCTCACCTCCATCCTCAGCATTGCCCTAATTACACTAAACTTCTGACTTAGCCAAATAACCCCAGACTCAGAAAAACTATCACCC---TATGAATGCGGATTTGACCCGCTAGGATCC---GCCCGACTCCCA---TTCTCCATCCGATTCTTCCTC!!AGTAGCC------ATCCTATTCCTCCTATTTGACCTAGAAATT---GCCCTCCTACTACCCCTTCCCTGAGCCATTCAACTAAAACACCCAACCACAACCCTAATCTGAACCTCCACCATCATCCTCCTACTAACCCTAGGCCTAATCTATGAATGAACACAAGGGGGACTAGAGTGGGCAGAATA!---
>NC_027847.1_Dinosauria_nd3_Psittacus_erithacus
ATG---AAC---ATAATTACA---TTCACACTAGCCTCCACACTCGCCCTTAGCGTAGCCCTAACCTCACTAAACTTCTGACTCACCCAGATCAATCCCGACTCAGAAAAACTATCACCC---TACGAATGCGGATTCGACCCACTAGGCTCA---GCCCGACTTCCC---TTCTCCATCCGATTCTTCCTC!!AGTAGCC------ATCCTATTCCTTCTATTCGACCTAGAAATC---GCCCTCCTACTACCACTGCCCTGAGCTACCCAACTAGAACACCCAGCCACAACCCTAACCTGAACCTCCACCATCCTTCTTCTACTGACCCTAGGCCTAGCCTACGAATGATCACAGGGAGGCCTAGAGTGGGCAGAATA!---
>NC_044083.1_Dinosauria_nd3_Poicephalus_senegalus
ATG---AAT---ATAGTTATA---TTCATACTAGCCTCCACACTTACCCTTAGCGCAGCCCTAACCTCACTAAACTTTTGACTCACCCAAGTCAACCCTGACTCAGAAAAACTATCCCCC---TACGAATGTGGATTTGACCCACTAGGATCA---GCCCGACTCCCA---TTCTCCATCCGATTCTTCCTC!!AGTAGCC------ATCCTATTCCTCCTATTTGACTTAGAGATC---GCCCTCCTACTACCACTACCCTGAGCCACCCAACTAGAACACCCAACTATAACCCTAACCTGAACTTCCACCATTCTTCTCCTACTGACCCTAGGCCTTGCCTACGAGTGGACACAGGGAGGCCTAGAGTGGGCAGAGTA!---
>NC_028195.1_Dinosauria_nd3_Gorsachius_melanolophus
ATT---AAC---ATAATCACA---TTTATACTAACCCTATCTCTCTCACTATGCACATTCCTAATTACATTAAACTTCTGACTAGCCCAAACCAACCCAGACTCCGAAAAGCTCTCCCCC---TACGAATGCGGTTTCGACCCCCTTGGATCT---GCTCGCCTTCCA---TTTTCTATCCGATTCTTCCTC!!AGTAGCA------ATCTTATTCCTACTCTTCGACTTAGGAATC---GCACTCCTACTCCCACTCCCATGAGCCATCCAACTCCAATCTCCCATCACCACCCTAACCTGAACCTCCATTATCCTCCTCCTACTCACTCTAGGACTTATCTACGAATGAATGCAAGGAGGCCTAGAATGAGCAGAATAA---
>NC_003408.1_Dinosauria_nd3_Coturnix_japonica
ATG---AAC---ACACTTACA---TTTATGTTATCCGCATCCCTTATTCTAAGCACCCTCCTAACAACTGTAAACTTCTGACTTGCCCAAATAACCCCAGACACAGAAAAACTATCACCA---TACGAATGCGGATTTGATCCACTAGGATCA---GCCCGACTTCCA---TTCTCAATCCGATTCTTCCTC!!AGTAGCC------ATCCTATTCCTCCTATTCGACCTAGAAATC---GCCCTACTACTCCCCTTACCATGAGCCATCCAACTCCAATCCCCCATGACAACCCTCACCTGAGCCACCACAATCCTTACCCTCCTCACGCTAGGCCTCATTTACGAATGAACCCAAGGCGGCCTAGAATGAGCAGAATAA---
>NC_004575.1_Dinosauria_nd3_Coturnix_chinensis
ATG---AAT---ACACTCACA---TTTATATTATCTGTGTCCTTCGTACTAAGCACCCTACTAACAACTATCAATTTCTGACTTGCCCAAATAGCCCCAGACACAGAAAAACTATCACCA---TATGAATGCGGCTTTGACCCCTTAGGATCA---GCCCGACTTCCA---TTCTCAATCCGATTCTTCCTC!!AGTAGCC------ATCTTATTCCTCCTATTCGACCTGGAAATC---GCCTTACTTCTACCCCTTCCATGAGCCATCCAACTACAATCCCCTATGACGACCCTCACCTGAGCCACCACTATCCTCACTCTCCTCACCCTAGGCCTCATCTACGAATGAACCCAAGGAGGACTAGAATGAGCAGAATAA---
>NC_024554.1_Dinosauria_nd3_Lyrurus_tetrix
ATG---AAC---ACTCTCACA---TTCATATTATCCTTGTCCTTTGTTCTTAGCAGTGTACTTACTACCCTAAACTTCTGACTCGCCCAAATAGCCCCCGATACAGAAAAATTATCACCA---TACGAATGCGGATTTGACCCCCTAGGCTCA---GCCCGACTTCCA---TTCTCAATCCGATTCTTCCTC!!AGTAGCC------ATCTTATTTCTCTTGTTCGACCTAGAAATC---GCCCTACTCCTCCCCCTTCCATGAGCCATCCAACTCCAATCACCCATCACAACACTTACTTGAGCTACCACCATCATTTTTCTCCTCACATTGGGCCTCATCTACGAATGAACTCAAGGGGGCCTAGAATGAGCAGAGTAA---
>NC_034002.1_Dinosauria_nd3_Lagopus_muta
ATG---AAC---ACTCTCACA---TTCATATTATCCCTATCCTTTATCCTTAGTACTGTGTTAACCACCCTAAACTTCTGACTCGCCCAAATAGCCCCTGATACAGAAAAACTATCACCG---TACGAATGCGGATTTGATCCCCTAGGCTCA---GCCCGACTTCCA---TTCTCAATCCGATTCTTCCTC!!AGTAGCC------ATCTTATTCCTTCTATTCGACCTAGAAATC---GCCCTACTCCTCCCTCTTCCATGAGCCATCCAACTCCAATCACCCATCACTACACTTACCTGAGCTACCTCCATCATTATCCTCCTCACATTAGGCCTTATCTATGAATGAACTCAAGGGGGCCTAGAATGAGCAGAATAA---
>NC_035568.1_Dinosauria_nd3_Lagopus_lagopus
ATG---AAC---ACCCTCACA---TTCATATTATCATTATCCTTCATCCTCAGTACTGTATTAACCACCCTAAACTTCTGACTCGCCCAAATAGCCCCTGATACAGAAAAACTATCACCG---TACGAATGTGGATTTGACCCCCTAGGCTCA---GCCCGACTACCA---TTCTCAATTCGATTCTTCCTC!!AGTAGCC------ATCTTATTCCTTCTATTCGACCTAGAAATC---GCCCTACTCCTCCCTCTTCCATGAGCCATCCAACTCCAATCACCTATCACAACACTTACCTGAGCTACCTCCATCATTATCCTCCTCACATTGGGCCTTATCTATGAGTGAACTCAAGGGGGCCTAGAATGGGCAGAATAA---
>NC_043950.1_Dinosauria_nd3_Tetrao_parvirostris_kamtschaticus
ATG---AAC---ACCCTTACA---TTCATACTATCCTTGTCCTTCATCCTTAGCGGTGTACTAACTACCCTAAACTTCTGACTCGCCCAAATAGCCCCCGATACAGAAAAGCTATCACCG---TACGAATGCGGATTTGACCCCCTAGGCTCA---GCCCGACTTCCA---TTCTCAATTCGATTCTTCCTC!!AGTAGCC------ATCTTATTCCTCCTGTTCGACCTAGAAATC---GCCCTGCTCCTTCCCCTCCCATGAGCCATCCAACTCCAATCACCCATCACAACACTTACTTGAGCTACCACCATCATTTTCCTCCTCACATTAGGCCTCATCTACGAATGAACTCAAGGGGGCCTAGAATGAGCAGAGTAA---
>NC_043949.1_Dinosauria_nd3_Tetrao_parvirostris_parvirostris
ATG---AAC---ACCCTTACA---TTCATACTATCCTTGTCCTTCATCCTTAGCGGTGTACTAACTACCCTAAACTTCTGACTCGCCCAAATAGCCCCCGATACAGAAAAGCTATCACCG---TACGAATGCGGATTTGACCCCCTAGGCTCA---GCCCGACTTCCA---TTCTCAATTCGATTCTTCCTC!!AGTAGCC------ATCTTATTCCTCCTGTTCGACCTAGAAATC---GCCCTGCTCCTTCCCCTCCCATGAGCCATCCAACTCCAATCACCCATCACAACACTTACTTGAGCTACCACCATCATTTTCCTCCTCACATTAGGCCTCATCTACGAATGAACTCAAGGGGGCCTAGAATGAGCAGAGTAA---
>NC_011817.1_Dinosauria_nd3_Francolinus_pintadeanus
ATG---AAT---ACACTCACA---TTTATACTATCCCTGTCCTTCATTTTAAGTGTTGCACTAACCACCATAAACTTCTGACTCGCCCAAATAACTCCAGACACAGAAAAACTATCGCCA---TACGAATGTGGATTTGACCCACTAGGATCA---GCCCGACTCCCA---TTTTCAATTCGATTCTTCCTC!!AGTAGCC------ATCTTGTTCCTCCTATTCGATTTAGAAATT---GCCCTGCTTCTTCCCCTTCCATGAGCCATCCAACTTACATACCCAATAACAACCCTCACCTGAGCCACCACCATCATCACCCTCCTCACACTAGGTCTCATCTACGAATGAACACAAGGCGGCTTAGAGTGGGCAGAATAA---
>NC_010770.1_Dinosauria_nd3_Syrmaticus_reevesii
ATG---AAC---TCACTCACA---TTCATACTATCACTATCCTTTGCCCTAAGCACCGCACTAACCACCCTGAACTTCTGACTCGCTCAAATAAATCCAGATACAGAAAAACTATCCCCA---TATGAATGCGGATTCGACCCCCTAGGGTCA---GCCCGACTCCCA---TTCTCAATCCGATTTTTCCTC!!AGTAGCC------ATCCTATTCCTTCTATTTGACCTAGAAATC---GCCTTGCTCCTCCCCCTCCCATGAGCTATCCAACTCCAGTCACCCACCACAACCCTTACCTGAACCATCATTATCATCGCCCTCCTCACATTAGGTCTCATCTATGAATGAATACAGGGGGGCTTAGAATGAGCAGAATAA---
>NC_010778.1_Dinosauria_nd3_Phasianus_versicolor
ATG---AAT---TCACTCACA---TTTATACTATCACTATCCTTTACACTAAGCACTGCACTAACTACTTTAAACTTCTGACTTGCCCAAATAACCCCAGACACAGAAAAACTATCCCCA---TACGAATGCGGATTTGACCCCCTAGGATCA---GCCCGACTCCCA---TTCTCAATCCGATTCTTCCTC!!AGTAGCC------ATCCTATTCCTCCTATTCGACCTAGAAATC---GCCCTGCTCCTCCCCCTCCCATGAGCCATCCAACTTCAATCACCCACTACAACCCTCACTTGAACTACCATTATCATCACCCTCCTAACACTAGGCCTCATCTACGAATGAATGCAAGGAGGCCTAGAATGAGCAGAATAA---
>NC_010781.1_Dinosauria_nd3_Lophura_ignita
ATG---AAT---TCACTCACA---TTCATACTATCACTATCCTTCACATTAAGCACTGCACTAACCACTTTGAACTTCTGACTTGCCCAAATAACCCCAGACACAGAAAAACTATCCCCA---TATGAATGCGGATTTGACCCCCTAGGATCA---GCCCGACTCCCA---TTTTCAATCCGATTCTTCCTC!!AGTAGCC------ATCCTATTCCTCCTATTTGACTTAGAAATC---GCCCTACTCCTCCCCCTCCCATGGGCCATTCAACTTCAATCTCCCACCACAACCCTCACTTGAACTACCATCATCATTACCCTCCTCACACTAGGCCTCATTTATGAATGACTACAAGGAGGCTTAGAATGAGCAGAATAG---
>NC_012895.1_Dinosauria_nd3_Lophura_nycthemera
ATG---AAT---TCACTCACA---TTCATACTATCACTATCCTTCACATTAAGCACTGCACTAACCACTTTAAACTTCTGACTTGCCCAAATAACCCCAGACACAGAAAAACTATCCCCA---TATGAATGCGGATTTGACCCCCTAGGATCA---GCCCGACTCCCA---TTCTCAATCCGATTCTTCCTC!!AGTAGCC------ATCCTGTTCCTCCTATTTGACTTAGAAATC---GCCCTACTCCTCCCCCTCCCATGAGCCATCCAACTTCAATCACCCACCACAACCCTCACTTGAACTACTATCATCCTCACCCTCCTCACACTAGGCCTCATTTACGAATGAGTTCAGGGGGGCTTAGAATGAGCAGAATAA---
>NC_015526.1_Dinosauria_nd3_Phasianus_colchicus
ATG---AAT---TCACTCACA---TTCATACTATCATTATCCTTTACACTAAGCACTGCACTAACTACTTTAAACTTCTGACTTGCCCAAATAACCCCAGACACAGAAAAACTATCCCCA---TACGAATGTGGATTTGACCCCCTAGGATCA---GCCCGACTCCCA---TTCTCAATCCGATTCTTTCTC!!AGTAGCC------ATCCTATTCCTCCTATTTGACCTAGAAATC---GCCCTGCTCCTCCCCCTCCCATGAGCTATCCAACTTCAATCACCCACTACAACCCTCACTTGAACTACCATTATCATTACCCTCCTAACACTAGGCCTCATCTACGAATGAATGCAAGGAGGCCTAGAATGAGCAGAGTAA---
>NC_023779.1_Dinosauria_nd3_Lophura_swinhoii
ATG---AAT---TCACTCACA---TTCATACTATCGCTATCCTTCACATTAAGCACTGCACTAACCACTTTAAACTTCTGACTTGCCCAAATAACCCCAGACACAGAAAAACTATCCCCA---TATGAATGCGGATTCGATCCCCTAGGGTCG---GCCCGACTCCCA---TTTTCAATCCGATTCTTCCTC!!AGTAGCC------ATCCTGTTCCTCCTATTTGACTTAGAAATC---GCCCTACTCCTCCCCCTCCCATGAGCCATCCAACTCCAATCGCCCACCACAACCCTCACTTGAACTACTATTATCATCACCCTCCTCACACTAGGCCTTATTTATGAATGAATTCAAGGGGGCTTAGAATGAGCAGAATAG---
>NC_016679.1_Dinosauria_nd3_Crossoptilon_crossoptilon
ATG---AAT---TCACTCACA---TTCATACTATCGCTATCTTTTCTGCTAAGCACTGCACTAACCACCCTGAACTTCTGACTTGCCCAAATAACTCCAGACACAGAAAAACTATCCCCA---TATGAATGTGGATTTGACCCCCTAGGATCA---GCCCGGCTCCCA---TTCTCAATCCGATTCTTCCTC!!AGTAGCC------ATCCTATTCCTTCTATTTGACCTAGAAATC---GCCCTACTCCTCCCCCTCCCATGAGCCATTCAACTTCAATCACCCACTACAACCCTCACCTGAACTGCCATTATCATTACCCTCCTCACACTAGGCCTCATTTACGAGTGGATACAAGGAGGCCTAGAATGAGCAGAATAA---
>NC_026547.1_Dinosauria_nd3_Crossoptilon_harmani
ATG---AAT---TCACTCACA---TTCATACTATCGCTATCTTTTCTGCTAAGCACTGCACTAACCACCCTGAACTTCTGACTTGCCCAAATAACTCCAGACACAGAAAAACTATCCCCA---TATGAATGTGGATTTGACCCCCTAGGATCA---GCCCGGCTCCCA---TTCTCAATCCGATTCTTCCTC!!AGTAGCC------ATCCTATTCCTTCTATTTGACCTAGAAATC---GCCCTACTCCTCCCCCTCCCATGAGCCATTCAACTTCAATCACCCACTACAACCCTCACCTGAACTGCCATTATCATTACCCTCCTCACACTAGGCCTCATTTACGAGTGGATACAAGGAGGCCTAGAATGAGCAGAATAA---
>NC_011816.1_Dinosauria_nd3_Bambusicola_thoracicus
ATG---AAC---ACACTCACA---TTCATACTATCATTATCCTTTACACTAAGCACCGCACTAACCTCTGTAAACTTCTGACTAGCTCAAATAACCCCAGACACAGAAAAACTATCACCA---TACGAATGCGGATTTGACCCACTAGGATCA---GCTCGACTCCCA---TTCTCAGTTCGATTCTTCCTC!!AGTAGCT------ATCCTATTCCTCCTGTTCGACCTAGAAATC---GCCCTACTCCTCCCCCTCCCATGAGCTATTCAACTTACATCCCCAATAACAACACTTACTTGAACTGCCACTATCATCACCCTCCTCACATTAGGCCTTATTTACGAATGAACACAAGGTGGCCTAGAATGAGCAGAATAA---
>NC_014180.1_Dinosauria_nd3_Acryllium_vulturinum
ATG---AAT---ACACTCACA---TTCATAATATCCTTATCCTTTGCTCTAAGTACTGCATTAACTGCCCTAAACTTCTGATTAGCTCAAATAACCCCAGACTCAGAAAAACTATCCCCA---TACGAGTGCGGCTTTGACCCCCTAGGATCA---GCCCGACTACCA---TTCTCAATCCGATTCTTCCTC!!AGTAGCC------ATCCTATTCCTCTTGTTCGACCTAGAAATC---GCCCTCCTCCTTCCCCTCCCATGAGCCATCCAACTCCAATACCCCTTAACAACCCTCACCTGAGCCACCACTATCATTTCCCTACTAACACTCGGTCTTATTTACGAATGAACCCAAGGCGGCCTAGAATGAGCAGAATAA---
>NC_013979.1_Dinosauria_nd3_Lophophorus_lhuysii
ATG---AAC---ACACTCACA---TTCATATTATCCTTATCTTTTGTACTAAGCACTGCACTAACAACCTTAAATTTCTGACTTGCACAAATAACCCCAGACACAGAAAAACTATCACCA---TACGAATGCGGATTTGACCCTCTAGGATCA---GCTCGACTCCCA---TTCTCAATCCGATTCTTCCTA---GTAGCT------ATCCTATTCCTCCTATTCGACCTAGAAATC---GCCCTACTCCTCCCCCTCCCATGAGCTATTCAACTTCAATCACCCGTCACAACCCTTACCTGGACTATTATTATCATCACTCTCCTCACATTAGGTCTCATCTATGAATGAATACAAGGAGGCCTAGAGTGAGCAGAATAA---
>NC_023940.1_Dinosauria_nd3_Perdix_hodgsoniae
ATG---AAT---ACACTTACA---TTCATATTATCCCTATCCTTCATCCTAAGTGCTGCATTAACCACTTTAAACTTCTGACTCGCCCAAATAGCCCCCGACACAGAAAAACTATCTCCC---TATGAATGCGGGTTCGACCCCCTCGGATCA---GCTCGACTTCCA---TTTTCAATCCGATTCTTCCTA---GTAGCC------ATCTTATTCCTCCTATTTGACCTTGAAATC---GCCCTACTTCTCCCCCTCCCCTGAGCGATCCAACTTCAATCACCCATTACAACCCTCACCTGAACCACCACCATCATCACACTCCTCACATTAGGCCTCATCTACGAATGAACCCAAGGGGGCCTAGAATGAGCAGAATAG---
>NC_040850.1_Dinosauria_nd3_Lophophorus_impejanus
ATG---AAC---ACACTCACA---TTCATATTATCCTTATCCTTTATACTAAGCACTGCACTAACAACCCTAAATTTTTGACTTGCACAAATAACCCCAGACACAGAAAAACTATCACCA---TACGAATGCGGATTTGACCCTCTAGGATCA---GCTCGACTCCCA---TTCTCAATCCGATTTTTCCTA---GTAGCC------ATCCTATTCCTCCTATTCGACCTAGAAATT---GCCCTGCTCCTTCCCCTCCCATGAGCCATTCAACTACAATCACCCATCACAACCCTTACCTGAACTGTTACTATCATCACCCTTCTCACATTAGGTCTCATCTATGAATGAACACAAGGGGGCCTAGAATGGGCAGAGTAA---
>NC_018033.1_Dinosauria_nd3_Ithaginis_cruentus
ATG---AAC---ACACTCACA---TTTATACTATCCCTATCTTTCGCACTAAGCGCAGCACTAACCACCCTAAACTTTTGACTCGCTCAAATGACCCCTGATACAGAAAAACTATCGCCC---TATGAATGTGGATTTGACCCCCTAGGATCA---GCTCGACTCCCA---TTTTCAATTCGATTCTTCCTA---GTAGCC------ATCCTATTCCTCCTATTCGACCTAGAAATC---GCCCTACTCCTCCCACTTCCATGGGCCATCCAACTACAATCCCCTACCATAACCCTCACCTGAGCTACAACCATCATCGCCCTCCTCACACTAGGCCTCATCTATGAATGACTACAAGGAGGCCTAGAATGAGCAGAATAA---
>NC_020589.1_Dinosauria_nd3_Lophophorus_sclateri
ATG---AAC---ACACTCACA---TTCATATTATCCTTATCATTTATATTAAGCACTGCACTGACAACCCTAAATTTTTGACTTGCACAAATAACCCCAGACACAGAAAAACTATCACCG---TACGAATGTGGATTTGACCCTCTAGGATCA---GCTCGACTACCA---TTTTCAATCCGATTCTTCCTC!!AGTAGCC------ATCCTATTCCTCCTATTCGACCTAGAAATC---GCCCTACTCCTCCCCCTCCCATGAGCTATCCAACTTCAATCTCCCATCACAACCCTTACCTGAACTATAATTATCATCACTCTCCTCACATTAGGTCTCATCTACGAATGGATACAAGGAGGCCTAGAATGGGCAGAATAA---
>NC_039843.1_Dinosauria_nd3_Perdix_perdix
ATG---AAT---ACACTTACA---TTCATATTATCCCTGTCCTTTACCTTAAGCACCACATTAACTGCTTTAAACTTCTGACTCGCCCAAATAGCTCCCGACACAGAAAAACTATCTCCC---TATGAATGTGGGTTCGACCCCCTCGGATCA---GCTCGACTTCCA---TTTTCAATCCGATTCTTCCTC!!AGTAGCC------ATCTTATTCCTCCTATTTGACCTTGAAATC---GCCCTACTTCTCCCCCTCCCCTGAGCGATCCAACTTCAATCACCCATTGCAACCCTCACCTGAGCCACCACCATCATCACACTCCTCACATTAGGCCTCATCTACGAATGAACCCAAGGGGGCTTAGAATGAGCAGAATAG---
>NC_024616.1_Dinosauria_nd3_Ptilopachus_petrosus
ATG---AAT---ACACTCACA---TTTATATTATCACTATCATTCACCCTTAGCACTACATTAACTGCTCTAAACTTCTGACTAGCTCAAATATCCCCAGATTCAGAAAAACTATCACCA---TACGAATGCGGATTCGACCCCCTAGGATCA---GCTCGACTCCCA---TTCTCAATCCGATTTTTCCTC!!AGTAGCT------ATCTTATTCCTCCTATTCGATTTAGAAATT---GCTCTACTCCTTCCCCTTCCATGAGCCATTCAACTTCAATCCCCCCTAACAACCCTCACCTGAACCACTACTGTCCTCACTCTCCTTACATTAGGCCTAATCTATGAATGGACACAAGGTGGCCTAGAATGGGCAGAATAA---
>NC_023939.1_Dinosauria_nd3_Tetraogallus_tibetanus
ATG---AAC---ACACTCACA---TTTATACTATCCACATCCTTCGCACTAAGCACTGCACTAACAACCGTAAACTTCTGACTCGCCCAAATAACCCCAGACACAGAAAAACTATCACCA---TACGAATGTGGATTTGACCCACTAGGCTCA---GCCCGACTTCCA---TTCTCAATTCGATTCTTCCTC!!AGTAGCC------ATCCTATTCCTCTTATTTGACCTAGAAATT---GCCCTACTACTTCCCCTCCCATGAGCCGTCCAACTACAATCCCCCATAACAACCCTTGCCTGAGCCACTACTATCATCACCCTCCTTACACTTGGCCTCATCTACGAGTGAACACAAGGTGGCCTAGAATGAGCAGAATAA---
>NC_027279.1_Dinosauria_nd3_Tetraogallus_himalayensis
ATG---AAC---ACACTCACA---TTCATACTATCCACATCCTTCGCACTAAGCACTGCATTGACAACTGTAAACTTCTGACTCGCCCAAATAACCCCTGACACAGAAAAACTATCACCA---TACGAATGCGGATTTGACCCACTAGGCTCA---GCCCGACTTCCA---TTCTCAATCCGATTCTTTCTC!!AGTAGCC------ATCCTATTCCTCTTATTTGACCTAGAAATC---GCCCTACTACTCCCCCTCCCATGAGCCATCCAACTACAATCCCCCATAACAACCCTCGCCTGAACCACTACTATCATCACCCTCCTTACACTCGGCCTCATCTACGAATGAACACAAGGTGGTCTAGAATGAGCAGAATAA---
>NC_020588.1_Dinosauria_nd3_Perdix_dauurica
ATG---AAT---ACACTCACA---TTCATATTATCCCTATCCTTTGCCCTAAGTGCTGCATTAACTACTTTAAACTTCTGACTCGCCCAAATAGCCCCCGACACAGAAAAACTATCTCCC---TATGAATGTGGATTCGACCCCCTCGGATCA---GCTCGACTCCCA---TTTTCAATCCGATTCTTCCTC!!AGTAGCC------ATCTTATTCCTCCTATTTGACCTTGAAATC---GCCCTACTTCTCCCCCTCCCCTGAGCAATCCAACTTCAATCACCCATCATAACCCTCACCTGAACAACCACTATCATCACACTCCTCACATTAGGCCTCATCTACGAATGAACCCAAGGGGGCCTAGAATGAGCAGAATAA---
>NC_034374.1_Dinosauria_nd3_Numida_meleagris
ATG---AAC---ACCCTCACA---TTCACAATATCCCTCTCCCTTGTCTTAAGCACAGCACTAGCCACCCTAAACTTCTGACTGGCTCAAATAACTCCAGACTCAGAAAAGCTATCACCA---TACGAATGTGGTTTTGATCCCCTAGGTTCA---GCTCGACTTCCA---TTCTCAATCCGATTCTTCCTC!!AGTAGCC------ATCCTATTCCTCCTATTCGACCTAGAAATC---GCCTTACTCCTCCCCCTCCCATGAGCCATTCAACTCCAGTCCCCCCTAACAACCCTCACCTGAACCACTACCATCATCTCCTTGCTAACACTTGGTCTCATCTACGAATGAACTCAGGGCGGCCTAGAATGAGCAGAATAA---
>NC_013619.1_Dinosauria_nd3_Tragopan_caboti
ATG---AAC---ACACTCACA---TTCATGCTGACCCTATCTTTCATATTAAGCGCAACACTCACAGCCCTAAATTTCTGACTAGCCCAAATAACCCCAGACACAGAAAAACTATCACCA---TACGAATGCGGGTTTGACCCCCTAGGATCA---GCTCGACTCCCA---TTCTCAATCCGATTCTTCCTC!!AGTAGCC------ATCTTATTCCTCCTATTCGACCTAGAAATC---GCCCTACTCCTCCCCCTCCCATGAGCTATTCAACTCCAATCACCTACTATAACCCTCACCTGAGCCACTACCATCATCGCCCTCCTTACACTAGGCCTTATCTACGAATGACTACAGGGAGGCCTAGAGTGAGCAGAATA!---
>NC_020586.1_Dinosauria_nd3_Tragopan_temminckii
ATG---AAC---ACACTCACA---TTTATGCTAACCCTATCTTTCCTATTAAGCGCAACACTCACAACCCTAAATTTCTGACTAGCCCAAATAACCCCAGACACAGAAAAACTATCACCG---TACGAATGCGGATTTGACCCCCTAGGATCA---GCTCGACTCCCA---TTCTCAATCCGATTCTTCCTC!!AGTAGCC------ATCTTATTCCTCCTATTCGACCTAGAAATC---GCCCTACTCCTCCCCCTTCCATGAGCTATTCAACTCCAATCGCCTACTATGACCCTCACCTGAACCACTACCATCATCACCCTCCTCACACTAGGCCTTATCTACGAATGACTGCAGGGAGGCCTAGAGTGGGCAGAATA!---
>NC_015897.1_Dinosauria_nd3_Crossoptilon_auritum
ATG---AAT---TCACTCACA---TTCATACTATCATCATCTTTTCTACTAAGCACTGCACTAACCACCCTGAACTTCTGACTCGCCCAAATAACCCCAGACACAGAAAAACTATCCCCA---TATGAATGTGGATTTGACCCCCTAGGATCC---GCCCGACTCCCA---TTCTCAATCCGATTCTTCCTC!!AGTAGCC------ATCCTATTCCTTCTATTCGACCTAGAAATC---GCCCTACTCCTCCCCCTCCCATGAGCCATTCAACTTCAATCACCCACTACAACCCTCACCTGAGCTACCACTATCATTACCCTCCTCACACTTGGCCTCATTTACGAGTGGATGCAAGGAGGCCTAGAATGAGCAGAATAA---
>NC_026548.1_Dinosauria_nd3_Crossoptilon_mantchuricum
ATG---AAT---TCACTCACA---TTCATACTATCATCATCTTTTCTACTAAGCACTGCACTAACCACCCTGAACTTCTGACTTGCCCAAATAACCCCAGACACAGAAAAACTATCCCCA---TATGAATGTGGATTTGACCCCCTAGGATCC---GCCCGACTCCCA---TTCTCAATCCGATTCTTCCTC!!AGTAGCC------ATCCTATTCCTTCTATTCGACCTAGAAATC---GCCCTACTCCTCCCCCTCCCATGAGCCATTCAACTTCAATCACCCACTACAACCCTCACCTGAGCTACCACTATCATTACCCTCCTCACACTTGGCCTCATTTACGAGTGGATGCAAGGAGGCCTAGAATGAGCAGAATAA---
>NC_020587.1_Dinosauria_nd3_Pucrasia_macrolopha
ATG---AAC---ACACTCACA---TTCATACTATCCCTGTCCTTCACACTAAGCACTGCATTAACTATCTTAAACTTCTGACTTGCCCAAATAACCCCAGACACAGAAAAATTATCACCA---TATGAATGCGGATTCGACCCCCTAGGATCA---GCTCGACTACCA---TTTTCCATCCGATTCTTCCTC!!AGTAGCT------ATCCTATTCCTCCTATTCGACCTAGAAATC---GCACTACTCCTACCCCTCCCATGAGCCATTCAACTACAATCACCCATCATGACCCTCACCTGAACTACTGCTATCATTACCCTCCTCACATTAGGCCTCATTTATGAATGAATACAAGGAGGCCTAGAATGAGCAGAATAA---
>NC_018034.1_Dinosauria_nd3_Tetraophasis_obscurus
ATG---AAC---ACACTCACA---TTCATACTATTTACATCCCTCATATTAAGCACAGCACTAACAACCCTAAACTTTTGACTTGCACAAACAGCCCCAGACACAGAAAAACTGTCACCA---TACGAGTGCGGATTCGACCCACTAGGATCA---GCTCGGCTTCCA---TTCTCAATCCGATTCTTCCTA---GTAGCT------ATCCTATTCCTCCTATTTGACCTAGAAATC---GCCCTACTCCTTCCCCTCCCATGAGCTATCCAACTTCAATCACCCATTACAACCCTCATCTGAACTACCACCATCATCGCCCTTCTCACACTAGGTCTTATCTACGAATGAATGCAAGGAGGCCTGGAATGAGCAGAATAG---
>NC_020613.1_Dinosauria_nd3_Tetraophasis_szechenyii
ATG---AAT---ACACTCACA---TTCATACTATTTGCATCCCTCATATTAAGTGCAGCACTAACAACCCTAAACTTTTGACTTGCACAAACAGCCCCAGACACAGAAAAACTGTCACCA---TACGAATGCGGATTCGACCCACTAGGGTCA---GCTCGACTCCCA---TTCTCAATCCGATTCTTCCTC!!AGTAGCT------ATCCTATTCCTCTTATTTGACCTAGAAATC---GCCCTACTCCTTCCCCTCCCATGAGCTATCCAACTTCAATCACCCATTACAACCCTCATCTGAACTACCACCATCATCGCCCTCCTCACACTAGGTCTTATCTACGAATGAACGCAGGGAGGCCTGGAATGGGCAGAATAG---
>NC_012897.1_Dinosauria_nd3_Pavo_muticus
ATG---AAC---ACACTTACA---TTCATACTATCCCTATCCCTCACTCTAAGCACTGCATTGGCCCTTATAAACTTTTGACTCGCCCAAATAACTCCAGACACAGAAAAACTATCACCA---TACGAATGCGGATTCGATCCCCTAGGGTCA---GCCCGACTCCCA---TTCTCAATCCGATTCTTCCTC!!AGTAGCT------ATCTTATTTCTCCTATTCGACCTAGAAATC---GCCCTACTCCTCCCCCTCCCATGAGCTATTCAACTCCAATCTCCAATAACAACCCTTACCTGAGCAACCACCATCATCACCCTCCTCACACTAGGCCTCATTTATGAATGAGCACAAGGGGGGCTAGAGTGAGCAGAATAA---
>NC_024533.1_Dinosauria_nd3_Pavo_cristatus
ATG---AAC---ACACTCACA---TTCATACTATCCCTATCCCTCACTCTAAGCACTGCACTAACCCTTATAAACTTTTGACTCGCCCAAATAACTCCAGACACAGAAAAACTATCACCA---TACGAATGCGGATTCGACCCCCTAGGATCA---GCTCGACTCCCA---TTCTCAATCCGATTCTTCCTC!!AGTAGCT------ATCTTATTTCTCCTATTCGACCTAGAAATC---GCCCTACTCCTCCCCCTCCCATGAGCTATTCAACTCCAATCTCCAATAACAACTCTTACCTGAGCAACCATCATCATCACCCTCCTCACACTAGGCCTCATCTATGAATGAGCACAAGGGGGGCTAGAATGAGCAGAATAA---
>NC_024619.1_Dinosauria_nd3_Caloperdix_oculeus
ATG---AAC---ACACTCACG---TTCATAATATCCCTATCCCTCACATTAAGCATTACATTAACTATCATAAACTTCTGGCTCGCCCAAATAACCCCAGACACAGAAAAACTATCACCA---TACGAATGCGGATTTGACCCCCTAGGATCA---GCTCGACTCCCA---TTCTCAATCCGATTCTTCCTC!!AGTAGCT------ATCTTATTCCTCCTATTCGACCTAGAAATC---GCCCTACTCCTGCCCCTCCCATGAGCCATTCAACTTCAATCACCTATGACAACCCTCGCCTGAACTACCACTATCATTGCCCTCCTCACACTGGGCCTTATTTATGAATGAACCCAGGGCGGCTTAGACTGAGCAGAATA!---
>NC_014576.1_Dinosauria_nd3_Chrysolophus_pictus
ATG---AAT---TCACTCACA---TTCATACTATCGCTATCCTTCACACTAAGCATTGCACTAACTACCTTAAACTTCTGACTCGCCCAAATAACCCCAGACACAGAAAAACTATCCCCT---TACGAATGTGGATTTGACCCCCTAGGATCA---GCCCGACTTCCA---TTCTCAATCCGATTCTTCCTC!!AGTAGCC------ATCCTATTCCTCTTATTCGATCTAGAAATC---GCCCTACTCCTCCCCCTCCCATGAGCTATCCAACTTCAATCACCCACCATAACCCTCACTTGAACTACCATCATCATCGCTCTCCTCACACTCGGCCTTATCTACGAATGAATGCAAGGGGGCTTAGAATGGGCAGAATAA---
>NC_020590.1_Dinosauria_nd3_Chrysolophus_amherstiae
ATG---AAT---TCACTCNCA---TTCRTACTATCGCTATCCTTCANATTAAGCATTGCACTAACTACCTTAAACTTCTGACTCGCCCAAATAACCCCGGACACAGAAAAACTATCCCCT---TACGAATGTGGATTTGACCCCCTAGGATCA---GCCCGACTTCCA---TTCTCAATCCGATTCTTCCTC!!AGTAGCC------ATCCTATTCCTCCTATTTGACCTAGAAATC---GCTCTACTCCTCCCCCTCCCATGAGCTATCCAACTTCAATCACCCACTACAACCCTCACTTGAACTACCACCATCATCGCTCTCCTCACACTCGGCCTTATCTACGAATGAATGCAAGGGGGCTTAGAATGGGCAGAATAA---
>NC_010767.1_Dinosauria_nd3_Syrmaticus_soemmerringii_ijimae
ATG---AAT---CCACTCACA---TTTATACTATCATTATCCTTTACACTAAGCACCACACTAACCATTTTAAACTTCTGACTTGCTCAAACAAACCCAGACACAGAAAAACTATCCCCA---TACGAATGTGGATTTGACCCCCTAGGATCA---GCCCGACTCCCA---TTCTCAATCCGATTCTTCCTC!!AGTAGCT------ATTCTATTCCTTCTATTTGACCTAGAAATC---GCCTTACTCCTCCCCCTCCCATGAGCTATTCAACTCCAATCACCCATCACAACCCTTACCTGAACTACTACTATCATCGCCCTCCTTACATTAGGTCTTATCTATGAATGAACGCAAGGGGGCCTAGAATGAGCAGAATAA---
>NC_020583.1_Dinosauria_nd3_Bambusicola_fytchii
ATG---AAC---ACACTCACA---TTCATACTATCCCTGTCCTTTACACTAAGCACCGCACTAACCCTTGTAAACTTCTGACTAGCCCAAACAACCCCGGATACAGAAAAACTGTCACCG---TACGAATGTGGATTCGACCCACTAGGATCG---GCTCGACTCCCA---TTCTCAGTCCGATTCTTCCTC!!AGTAGCC------ATCCTATTCCTCCTATTTGATCTAGAAATC---GCCCTGCTCCTCCCCCTCCCATGGGCCATCCAACTTACATCCCCAACAACAACACTCACTTGAGCCGCTACTATCATTACTCTCCTCACACTGGGCCTCATTTACGAGTGAACACAAGGTGGCTTAGAATGAGCAGAGTAA---
>NC_010771.1_Dinosauria_nd3_Syrmaticus_ellioti
ATG---AAT---TCACTCACA---TTCATACTACTCCTATCCTTTGCACTAAGCACCGCACTAACCATCTTAAACTTCTGACTCGCCCAAATAAATCCAGACACAGAAAAACTATCCCCA---TACGAATGCGGATTTGATCCCCTAGGATCA---GCTCGACTTCCA---TTCTCAATTCGATTTTTCCTC!!AGTAGCC------ATCCTATTCCTCCTATTTGACCTAGAAATC---GCCCTACTCCTTCCTCTCCCATGAGCTATTCAACTTCAATCACCCACCATAACCCTCACCTGAACCGCCACTATCATTACCCTCCTCACATTAGGCCTCATCTATGAATGAACACAAGGGGGCTTAGAGTGAGCAGAATAA---
>NC_010774.1_Dinosauria_nd3_Syrmaticus_humiae
ATG---AAT---TCACTCACA---TTCATACTACTCCTATCCTTTGCACTAAGCACCGCACTAACCATCTTAAACTTCTGACTCGCCCAAATAAATCCAGACACAGAAAAACTATCCCCA---TACGAATGCGGATTTGATCCCCTAGGATCA---GCTCGACTTCCA---TTCTCAATTCGATTTTTCCTC!!AGTAGCC------ATCCTATTCCTCCTATTTGACCTAGAAATC---GCCCTACTCCTTCCTCTCCCATGAGCTATTCAACTTCAATCACCCACCATAACCCTCACCTGAACCGCCACTATCATTACCCTCCTCACATTAGGCCTCATCTATGAATGAACACAAGGGGGCTTAGAGTGAGCAGAATAA---
>NC_020585.1_Dinosauria_nd3_Alectoris_chukar
ATG---AAC---ACACTCACA---TTCATACTATCTTCGTCCTTCGCCCTGAGCACCGCACTAACAACCATCAACTTTTGACTCGCCCAAATAAACCCAGACACAGAAAAACTATCACCA---TACGAATGCGGATTCGACCCCCTAGGATCA---GCTCGACTCCCA---TTCTCAATCCGATTTTTCCTC!!AGTAGCC------ATTTTATTCCTCCTATTTGACCTAGAAATC---GCCCTACTTCTCCCTCTCCCATGAGCCATTCAACTACAATTCCCTATAACAACTCTCACCTGAGCTACCACCCTTATCGCCCTCCTTACACTCGGCCTCATCTACGAGTGAACACAAGGCGGACTGGAGTGAGCAGAATAA---
>NC_007238.1_Dinosauria_nd3_Gallus_varius
ATG---AAC---ACACTCACA---TTTATACTCTCATTATCCCTTCTACTAAGTACTGCACTCACCGCTATAAACTTCTGACTAGCCCAAACAGCCCCAGACACAGAAAAACTATCACCA---TACGAATGCGGATTTGACCCACTGGGATCA---GCTCGACTCCCA---TTCTCAATCCGATTCTTCCTC!!AGTAGCC------ATCCTATTCCTTCTGTTTGACCTAGAAATC---GCCCTGCTTCTCCCCCTTCCATGAGCCATCCAACTCACACACCCTATAATAACCCTTACTTGAACCACCACTATCATCGCCCTCCTCACATTTGGTCTCATCTACGAATGGACTCAGGGCGGCTTAGAGTGAGCAGAATAA---
>NC_007239.1_Dinosauria_nd3_Gallus_lafayetii
ATG---AAC---ACACTCACA---TTCATACTCTCACTATCCTTTCTACTAAGCGCTGCACTGACTGCTATAAACTTTTGACTAGCGCAAATAGCCCCAGACACAGAAAAACTATCACCG---TACGAATGCGGATTCGACCCACTAGGATCC---GCCCGACTCCCA---TTCTCAATCCGATTCTTCCTC!!AGTAGCC------ATCCTATTCCTTCTATTCGACCTAGAAATC---GCCCTGCTTCTCCCCCTTCCATGGGCCATCCAACTCACACACCCTATAATAACCCTCACTTGAACCACCACTATCATCGCCCTCCTCACATTTGGTCTCATCTACGAATGGACACAAGGTGGCCTAGAGTGAGCAGAATAG---
>NC_040902.1_Dinosauria_nd3_Gallus_gallus_spadiceus
ATG---AAC---ACACTTACA---TTTATACTCTCACTATCCTTTCTACTAAGCGCTGCACTAACTACTATAAACTTTTGACTAGCCCAAATAGCCCCAGACACAGAAAAACTGTCACCG---TACGAATGCGGATTTGACCCACTAGGATCA---GCCCGACTCCCA---TTCTCAATCCGATTCTTCCTC!!AGTAGCC------ATCCTATTCCTTTTATTCGACCTAGAAATC---GCCCTGCTTCTCCCCCTTCCATGAGCCGTCCAACTTGCACACCCTATAATAACCCTTACTTGAGCCACCACTATCATCGCCCTCCTCACATTTGGTCTCATCTACGAATGAACTCAGGGCGGCTTAGAATGAGCAGAATAA---
>NC_040970.1_Dinosauria_nd3_Gallus_gallus
ATG---AAC---ACACTTACA---TTTATACTCTCACTATCCTTTCTACTAAGCGCTGCACTAACTACTATAAACTTTTGACTAGCCCAAATAGCCCCAGACACAGAAAAACTGTCACCG---TACGAATGCGGATTTGACCCACTAGGATCA---GCCCGACTCCCA---TTCTCAATCCGATTCTTCCTC!!AGTAGCC------ATCCTATTCCTTTTATTCGACCTAGAAATC---GCCCTGCTTCTCCCCCTTCCATGAGCCATCCAACTTGCACACCCTATAATAACCCTTACTTGAGCCACCACTATCATCGCCCTCCTCACATTTGGTCTCATCTACGAATGAACTCAGGGCGGCTTAGAATGAGCAGAATAA---
>NC_007240.1_Dinosauria_nd3_Gallus_sonneratii
ATG---AAC---ACACTCACA---TTTATACTTTCACTATCCTTTCTACTAAGCGCCGCACTAACTGCTATAAACTTTTGACTAGCCCAAACAGCCCCAGACACAGAAAAACTATCACCA---TACGAATGCGGATTTGACCCACTAGGATCA---GCCCGACTCCCA---TTCTCAATCCGATTCTTCCTC!!AGTAGCC------ATCCTATTCCTTCTATTCGACCTAGAAATC---GCCCTGCTCCTCCCCCTTCCATGGGCCATCCAACTCACACACCCTATAATAACCCTTACCTGAACCACCACTATCATCGCCCTCCTCACATTTGGTCTCATCTACGAATGAACACAAGGCGGCTTAGAGTGAGCAGAATAA---
>NC_012453.1_Dinosauria_nd3_Arborophila_rufipectus
ATG---AAC---ACACTCACA---TTCATATTACTTATATCCTTTATACTAAGCACCACATTAACTATCATAAACTTTTGACTTGCCCAAATAACCCCGGACATAGAAAAACTATCACCA---TACGAATGCGGATTTGATCCACTAGGATCA---GCCCGACTCCCA---TTCTCAATTCGATTCTTCCTA---GTAGCC------ATCTTATTCCTCTTATTCGACCTAGAAATT---GCTCTACTCCTACCCCTCCCATGAGCTGTCCAACTTCAATCACCAATAACAACCCTTACCTGAGTCACTACCCTTATCGCCCTCCTTACACTAGGCCTCACCTACGAGTGAACACAAGGCGGCCTAGAATGAGCAGAATAA---
>NC_020584.1_Dinosauria_nd3_Arborophila_rufogularis
ATG---AAC---ACACTTACA---TTCATATTATTTTTATCCTTCACACTAAGTGCCACACTAACTATCATAAACTTCTGACTCGCCCAAATAGCCCCAGACATAGAAAAACTATCACCA---TATGAATGTGGATTTGATCCACTAGGATCA---GCTCGACTCCCA---TTCTCAATTCGATTCTTCCTC!!AGTAGCC------ATCTTATTCCTCCTATTCGACCTAGAAATC---GCCCTACTCCTACCCCTTCCATGAGCTATCCAACTTCCATCACCAATAACAACCCTTACCTGAGTCACTGCCCTTATCACCCTCCTTACACTAGGCCTCATCTACGAATGAACACAAGGTGGCCTAGAATGAGCAGAATAA---
>NC_022683.1_Dinosauria_nd3_Arborophila_ardens
ATG---AAC---ACACTTACA---TTTATACTACTCTTATCCTTCACACTAAGTACTGCACTAACCATCATAAACTTTTGACTTGCCCAAATAACCCCAGACATAGAAAAATTATCACCA---TACGAATGCGGATTCGACCCTCTAGGATCA---GCCCGACTCCCA---TTCTCAATCCGATTCTTCCTC!!AGTAGCC------ATCTTATTCCTCTTATTTGACCTAGAAATC---GCCCTACTCCTACCCCTTCCATGAGCCATCCAACTTCATTCACCAATAACAACCCTTGTCTGAACCACTACCATCATTGCCCTTCTTACACTAGGCCTCATCTACGAATGAACACAAGGTGGACTAGAATGGGCAGAATAA---
>NC_022684.1_Dinosauria_nd3_Arborophila_brunneopectus
ATG---AAT---ACACTTACA---TTTATGCTACTCTTATCCTTCACACTAAGCACTGCACTAACCACCATAAACTTCTGACTTGCCCAAATAACCCCAGACATAGAAAAATTATCACCG---TACGAATGCGGATTTGACCCCCTAGGATCA---GCCCGACTCCCA---TTCTCAATCCGATTCTTCCTC!!AGTAGCC------ATCTTATTCCTCTTATTTGATCTAGAAATC---GCCCTACTCCTACCCCTTCCATGAGCCATCCAGCTTCATTCACCAATAACAACCCTTGCCTGAACCACTACCATCATTGCCCTCCTTACACTAGGCCTCATCTACGAATGAACACAAGGCGGACTAGAATGGGCAGAAT!!---
>NC_010195.2_Dinosauria_nd3_Meleagris_gallopavo
ATG---AAT---ACACTCACA---TTTATACTCTCCCTATCCTTCATATTAAGCACTGCGCTAACTATCCTAAACTTTCTTCTCGCTCAAACAACCCCAGACACAGAAAAACTATCACCA---TACGAATGTGGATTTGACCCCCTAGGATCA---GCCCGCCTTCCA---TTCTCAATCCGATTTTTCCTC!!AGTAGCC------ATCCTATTCCTCCTATTCGACCTAGAAATT---GCCCTACTCCTCCCCCTCCCATGAGCCATTCAACTCCAATCACCAATCACTACCCTCACCTGAACCATTACCATTATTAGCCTCCTTACACTGGGACTTACCTACGAATGAACACAAGGAGGCCTAGAATGGGCAGAATAA---
>NC_012900.1_Dinosauria_nd3_Polyplectron_bicalcaratum
ATG---AAC---ACACTCACA---TTCACACTATCCCTGTCTTTCATTCTAAGTTCCGCACTAACCATTATAAACTTCTGACTCGCCCAAGCAGCCCCTGACACAGAAAAACTATCACCA---TACGAATGTGGATTTGACCCCCTAGGCTCA---GCCCGACTCCCA---TTTTCAATCCGATTCTTCCTC!!AGTAGCT------ATCCTCTTCCTCTTATTTGACCTTGAAATT---GCCCTTCTTCTCCCTCTCCCATGAGCCGTCCAACTCCAATCCCCCCTAATAACCCTCACCTGAGCTACCACCATCCTCATCCTCCTCACACTCGGCCTCATCTACGAATGGACCCAAGGTGGCCTAGAATGGGCTGAATAA---
>NC_023264.1_Dinosauria_nd3_Polyplectron_germaini
ATG---AAC---ACACTCACA---TTCACACTATCCCTGTCTTTCATTCTAAGCTCCGCACTAACCATTGTGAACTTTTGACTCGCCCAAGCAGCCCCTGACACAGAAAAACTATCACCA---TACGAATGTGGATTTGACCCCCTAGGCTCA---GCCCGACTCCCA---TTTTCAATCCGATTCTTCCTC!!AGTAGCC------ATCCTCTTCCTCTTATTTGACCTTGAAATT---GCCCTTCTTCTCCCTCTCCCATGAGCTGTCCAACTCCAATCCCCCCTAATAACCCTTACCTGAGCTACCACCATCCTCATCCTCCTCACACTTGGCCTCATCTACGAATGAACCCAGGGTGGCCTAGAATGGGCTGAATA!---
>NC_024615.1_Dinosauria_nd3_Polyplectron_napoleonis
ATG---AAC---ACACTCACA---TTCACACTATCCCTATCTTTCATGCTAAGCTCGGCACTAACCATTGTAAACTTTTGACTCGCCCAGACAACTCCTGACACAGAAAAACTATCACCA---TATGAATGCGGATTTGACCCCCTAGGCTCA---GCCCGACTCCCA---TTTTCAATTCGATTCTTCCTC!!AGTAGCC------ATTCTATTCCTCTTATTTGATCTTGAAATC---GCCCTTCTCCTCCCCCTCCCATGAGCCATCCAACTCCAATCCCCCCTAACAACCCTCACCTGAGCTACTACCATCCTCGCCCTCCTCACACTTGGCCTCATCTATGAATGAACCCAAGGTGGCCTAGAATGAGCCGAATA!---
>NC_044743.1_Dinosauria_nd3_Polyplectron_malacense
ATG---AAC---ACACTCACA---TTCACACTATCCCTATCTTTCATTCTAAGCTCTGCACTGACCATTGTAAACTTCTGACTCGCCCAAGCAACCCCTGACACAGAGAAACTTTCACCA---TACGAATGTGGATTTGACCCCCTAGGCTCA---GCCCGACTTCCA---TTTTCAATCCGATTCTTCCTC!!AGTAGCC------ATCCTATTCCTCTTATTCGATCTTGAAATC---GCCCTTCTTCTCCCCCTCCCATGAGCCATCCAACTCCAATCCCCCCTAACAACCCTCACCTGAGCTACCACCATCCTCACCCTCCTCACACTCGGCCTCATCTACGAATGAACCCAAGGCGGCCTAGAATGAGCTGAATAG---
>NC_034001.1_Dinosauria_nd3_Haematortyx_sanguiniceps
ATG---AAC---ACACTCACA---TTCACACTATCACTGTCTTTCGCACTAAGCTCCGTACTAACCATTGCAAACTTCTGACTCGCCCAAACAACCCCTGACACAGAAAAACTATCACCA---TACGAATGTGGATTCGACCCCCTGGGATCA---GCCCGACTCCCA---TTTTCAATCCGATTCTTCCTC!!AGTAGCC------ATCCTATTCCTTTTATTCGACCTAGAAATC---GCCCTGCTCCTCCCTCTCCCGTGAGCCATTCAACTCCAATCCCCCCTAACAACACTCACCTGAACCACTATCATCCTGGCCCTTCTTACACTCGGCCTCATTTACGAATGAACTCAAGGTGGCCTAGAATGAGCAGAATAA---
>NC_029340.1_Dinosauria_nd3_Callipepla_squamata
ATG---AAC---ACCCTTACA---TTCATGCTATCCTTATCCCTCACTCTTAGCACTGCATTAACCACCCTAAACTTCTGACTAGCCCAAACAAACCCTGACTCAGAAAAACTATCACCT---TACGAATGTGGATTCGACCCCCTTGGATCA---GCTCGACTCCCA---TTCTCAATCCGATTCTTCCTC!!AGTAGCC------ATCTTATTCCTCCTGTTCGACCTAGAAATC---GCCTTACTCCTCCCTCTCCCATGAGCCACCCAACTCCAACACCCCATTACAACCCTTACCTGAACTATCACAATCATCACACTCCTCACATTGGGCCTCATCTACGAATGAACTCAAGGTGGCCTAGAATGAGCAGAATAA---
>NC_024620.1_Dinosauria_nd3_Colinus_virginianus
ATG---AAC---GCCCTTACA---TTCATACTATCCTTATCCCTCATTATTAGCACTGCATTAACCACTCTAAACTTCTGACTAGCCCAAACAAACCCCGACTCAGAAAAACTATCACCC---TACGAATGCGGATTTGACCCCCTTGGATCA---GCTCGACTCCCA---TTCTCAATCCGATTCTTCCTC!!AGTAGCA------ATCTTATTCCTCCTATTCGACCTAGAAATC---GCCTTACTCCTTCCACTCCCATGAGCCACTCAACTCCAATCCCCTGTTATAACCTTCACTTGAACTACCACAATCATCACACTCCTCACATTAGGCCTAATCTACGAATGAACTCAAGGTGGCCTAGAATGAGCAGAATAG---
>NC_023787.1_Dinosauria_nd3_Phodilus_badius
ATC---AAC---ACAATCACA---CTAATACTCACCACATCCCTTATCCTAAGCATCGCCCTAATCACACTAAACTTCTGACTAACCCAAACAGCCCCAGACTCAGAAAAACTATCCCCA---TACGAGTGTGGCTTCGACCCCCTCGGATCT---GCTCGACTCCCA---TTCTCCATTCGATTTTTCCTC!!AGTAGCA------ATTATATTCCTACTATTCGACCTAGAAATT---GCACTACTACTCCCGCTACCATGATCCACCCAGCTACAATCCCCCACCACTACCCTTGCCTGAACCACTATCATCCTCTCAATACTCACACTAGGCCTAATCTACGAATGAACACAAGGAGGCCTAGAATGGGCAGAATAA---
>NC_039537.1_Dinosauria_nd3_Picumnus_innominatus
ATA---AAC---ATAATCACC---TTCATACTAACCTTCTCATTAATCCTAAGCACTATCTTAATTACCTTAAACTTCTGACTCACCCACGCCAATCCAGACTCAGAAAAACTATCCCCC---TACGAATGTGGATTCGATCCACTAGGATCA---GCCCGACTACCA---TTCTCCATTCGATTTTTCCTC!!AGTAGCT------ATCCTGTTCCTACTATTTGACCTAGAAATC---GCCCTACTACTTCCCCTCCCATGAGCCACCCAACTCCAATCCCCCACCACCACATTAACCTGAACCTCTGCAATTATTACCCTCCTCACACTAGGCTTAATCTATGAATGAACTCAAGGTGGCCTAGAATGAGCAGAGTAG---
>NC_000877.1_Dinosauria_nd3_Aythya_americana
ATG---AAC---ATACTCACA---TTCATATTCTCCCTATCACTAGCCCTAAGTGCCATCCTAACCGCACTAAACTTCTGACTCGCCCAAATAACCCCTGACTCAGAAAAACTCTCACCG---TACGAATGCGGATTCGACCCCCTCGGATCC---GCCCGCCTGCCA---TTCTCAATCCGATTCTTCCTC!!AGTAGCC------ATCCTGTTTCTACTATTCGACCTAGAAATT---GCCCTCCTGCTTCCTCTACCATGAGCAATCCAGCTACAATCACCCCTACTGACTCTCGCTTGAACCGCAGCTATCCTGCTACTCCTGACACTAGGCCTAGCCTACGAATGGGCCCAGGGAGGACTAGAGTGGGCAGAATAA---
>NC_024602.1_Dinosauria_nd3_Aythya_ferina
ATG---AAC---ATACTCACA---TTCATATTCTCCCTATCACTAGCCCTAAGTGCCATCCTAACCGCACTAAACTTCTGACTCGCCCAAATAACCCCTGACTCAGAAAAACTCTCACCA---TACGAATGCGGATTCGACCCCCTCGGATCC---GCCCGCCTGCCA---TTCTCAATCCGATTCTTCCTC!!AGTAGCT------ATCCTATTTCTACTATTCGACCTAGAAATT---GCCCTCCTGCTTCCTCTGCCATGAGCAATCCAGCTACAATCGCCCCTACTGACTCTCGCTTGAACCGCAGCTATCCTGCTACTCCTAACACTAGGCCTAGCCTACGAATGGGCCCAGGGAGGACTAGAGTGGGCAGAATAA---
>NC_024922.1_Dinosauria_nd3_Netta_rufina
ATG---AAC---ATACTCACA---TTCATATTCTCCCTATCACTAGCCTTAAGTGCCATCCTGACCGCACTAAACTTCTGACTAGCCCAAATAACCCCTGACTCAGAAAAACTCTCGCCA---TACGAATGCGGATTCGACCCCCTCGGGTCC---GCCCGCCTGCCG---TTCTCAATTCGATTCTTCCTC!!AGTAGCC------ATCCTGTTTCTACTGTTCGACCTAGAAATC---GCCCTCCTACTTCCTTTACCATGAGCAATCCAACTACAGTCGCCCCTACTAACCCTCGCTTGAACTGCAGCTATCCTACTACTCCTAACACTAGGCCTAGCCTACGAATGAGCCCAAGGAGGACTAGAATGAGCAGAATAA---
>NC_023352.1_Dinosauria_nd3_Mareca_falcata
ATG---AAC---ATACTCACA---TTCATATTCTCCCTGTCACTGACCCTAAGTGCCATCCTAACCGCACTAAACTTCTGACTCGCCCAAATAACTCCCGACTCAGAAAAACTCTCACCA---TACGAATGCGGGTTTGACCCCCTCGGATCT---GCACGCCTGCCA---TTCTCGATCCGATTCTTCCTC!!AGTAGCC------ATCCTGTTCCTCCTGTTCGACCTAGAAATC---GCCCTCCTACTCCCCCTGCCGTGGGCAATTCAACTACAGTCACCCCTAATGACCCTTGCCTGAACCGCAGCTATTCTATTTCTCCTGACCCTAGGGCTAGCCTACGAATGAGCCCAGGGGGGCCTGGAATGGGCAGAATAA---
>NC_024640.1_Dinosauria_nd3_Tadorna_ferruginea
ATG---AAC---ATACTCACA---TTCATATTCGCCCTATCACTAGCCCTAAGTGCCATCCTAACCGCACTAAACTTCTGACTCGCCCAAATAAGCCCAGACTCAGAAAAACTCTCACCG---TACGAATGCGGATTTGACCCCCTTGGATCC---GCCCGCCTACCA---TTCTCAATCCGATTCTTCCTC!!AGTAGCC------ATCCTATTCCTCCTATTCGACCTAGAAATC---GCCCTTCTACTTCCCCTACCATGAGCCACCCAACTACAGTCGCCCCTACTAACCCTCACTTGAACCGCAGCTATCCTTCTCCTACTGACACTAGGACTAGCCTACGAATGAGCCCAAGGAGGCCTAGAGTGAGCAGAATAG---
>NC_009684.1_Dinosauria_nd3_Anas_platyrhynchos
ATG---AAC---ATACTCACA---TTTATGTTCTCCCTATCACTGGTCCTAAGTGCCATCCTAACCGCACTAAACTTCTGACTCGCCCAAATGACCCCCGACTCAGAAAAACTCTCACCA---TACGAATGCGGATTCGACCCCCTCGGGTCT---GCACGCCTACCA---TTCTCAATCCGATTCTTCCTC!!AGTAGCC------ATCCTGTTCCTCCTGTTCGACCTAGAAATC---GCCCTCCTACTCCCCCTACCCTGGGCAATCCAACTACAGTCGCCCCTAATAACCCTCGCCTGAACCGCAGCTATTCTATCTCTCCTAACGCTAGGGCTAGCCTACGAATGAGCTCAGGGGGGCCTAGAATGAGCAGAATAA---
>NC_022418.1_Dinosauria_nd3_Anas_poecilorhyncha
ATG---AAC---ATACTCACA---TTTATGTTCTCCCTATCACTGGTCCTAAGTGCCATCCTAACCGCACTAAACTTCTGACTCGCCCAAATGACCCCCGACTCAGAAAAACTCTCACCA---TACGAATGCGGATTCGACCCCCTCGGGTCT---GCACGCCTACCA---TTCTCAATCCGATTCTTCCTC!!AGTAGCC------ATCCTGTTCCTCCTGTTCGACCTAGAAATC---GCCCTCCTACTCCCCCTACCCTGGGCAATCCAACTACAGTCGCCCCTAATAACCCTCGCCTGAACCGCAGCTATTCTATCTCTCCTAACGCTAGGGCTAGCCTACGAATGAGCTCAGGGGGGCCTAGAATGAGCAGAATAA---
>NC_024750.1_Dinosauria_nd3_Tadorna_tadorna
ATG---AAC---ATACTCACA---TTTATGTTCTCCCTATCACTGGTCCTAAGTGCCATCCTAACCGCACTAAACTTCTGACTCGCCCAAATGACCCCCGACTCAGAAAAACTCTCACCA---TACGAATGCGGATTCGACCCCCTCGGGTCT---GCACGCCTACCA---TTCTCAATCCGATTCTTCCTC!!AGTAGCC------ATCCTGTTCCTCCTGTTCGACCTAGAAATC---GCCCTCCTACTCCCCCTACCCTGGGCAATCCAACTACAGTCGCCCCTAATAACCCTCGCCTGAACCGCAGCTATTCTATCTCTCCTAACGCTAGGGCTAGCCTACGAATGAGCTCAGGGGGGCCTAGAGTGAGCAGAATAA---
>NC_015482.1_Dinosauria_nd3_Sibirionetta_formosa
ATG---AAC---ATACTCACA---TTCATGTTCTCCATGTCACTGGTCCTAAGTGCCATCCTAACCGCGCTAAACTTCTGACTCGCCCAAATAACCCCCGACTCAGAAAAACTCTCACCA---TACGAATGCGGATTCGACCCCCTCGGATCT---GCACGCCTACCA---TTCTCAATCCGATTCTTCCTC---GTAGCT------ATCCTGTTCCTCCTATTCGACTTAGAAATC---GCCCTCCTACTCCCCCTACCATGAGCAATCCAACTACAATCGCCCCTAATAACCCTCACCTGAACCGCAGTTATCCTATTCCTCCTAACACTAGGCCTAGCCTACGAATGAGCTCAGGGGGGCCTAGAATGGGCAGAATAA---
>NC_024631.1_Dinosauria_nd3_Anas_acuta
ATG---AAC---ATACTCACA---TTCATGTTCTCCCTATCACTGGTCCTAAGCGCCATTCTAACTACACTAAACTTCTGACTTGCCCAAATAACCCCCGACTCAGAGAAACTCTCACCA---TACGAATGCGGATTTGACCCCCTCGGATCT---GCACGCCTACCA---TTCTCAATCCGATTCTTTCTC!!AGTAGCT------ATCCTATTCCTCCTGTTCGACCTAGAAATC---GCCCTCCTACTCCCCCTACCCTGGGCAATCCAACTACAATCGCCCCTAATAACCCTCGCCTGAACCGCAGCTATCCTGTCTCTCCTAACGTTAGGGCTAGCCTACGAATGAGCTCAGGGGGGCCTAGAGTGGGCAGAATAA---
>NC_022452.1_Dinosauria_nd3_Anas_crecca
ATG---AAC---ATACTCACA---TTCATGTTCTCCCTATCACTGGCCCTAAGTGCCATCCTAACCGTGCTAAACTTCTGACTCGCCCAAATAACCCCCGACTCAGAAAAACTCTCACCA---TACGAATGCGGATTTGACCCCCTCGGATCT---GCACGCCTACCA---TTCTCGATCCGATTCTTCCTC!!AGTAGCT------ATCCTGTTTCTTCTATTCGACCTAGAAATC---GCCCTCCTACTCCCCCTACCCTGGGCAATTCAGCTACAATCCCCCCTAATAACCCTCGCCTGAACCGCAGCTATTCTATCCCTCCTAACACTAGGACTAGCCTACGAATGAGCCCAGGGGGGCCTAGAGTGGGCAGAATAA---
>NC_024595.1_Dinosauria_nd3_Aythya_fuligula
ATG---AAC---ATACTCACA---TTCATGCTATCCTTATCACTGGCCCTAAGTGCCATCCTAACCGCACTAAACTTCTGACTCGCCCAGATAACTCCCGACTCAGAAAAACTCTCACCA---TATGAATGCGGATTTGACCCCCTCGGATCT---GCACGCCTGCCA---TTCTCAATCCGATTCTTCCTC!!AGTAGCC------ATCCTGTTCCTCCTGTTCGACCTAGAAATC---GCCCTCCTACTCCCTCTGCCATGAGCAATCCAACTACAATCACCCCTGATAACCCTCGCCTGAACCGCAGCTATCCTATTTCTCCTAACGCTAGGACTAGCCTACGAATGAGCTCAGGGGGGCCTAGAGTGGGCAGAGTAA---
>NC_028346.1_Dinosauria_nd3_Anas_clypeata
ATG---AAC---ATACTCACA---TTCATGCTATCCTTATCACTGGCCCTAAGTGCCATCCTAACCGCACTAAACTTCTGACTCGCCCAGATAACCCCCGACTCAGAAAAACTCTCACCA---TATGAATGCGGATTTGACCCCCTCGGATCT---GCACGCCTGCCA---TTCTCAATCCGATTCTTCCTC!!AGTAGCC------ATCCTATTCCTCCTATTCGACCTAGAAATC---GCCCTCCTACTCCCTCTGCCATGGGCAATCCAACTACAATCACCCCTGATAACCCTCGCCTGAACCGCAGCTATTCTATTTCTCCTAACGCTGGGACTGGCCTACGAATGAGCTCAGGGGGGCCTAGAATGAGCCGAGTAA---
>NC_012844.1_Dinosauria_nd3_Dendrocygna_javanica
ATG---AAC---ATACTTACA---TTCATATTCGCAATATCATTTACCCTAAGCGCAGCCCTAACCACCCTCAACTTCTGACTTGCCCAAATAAACCCAGACTCAGAAAAACTGTCACCG---TACGAATGTGGATTCGACCCACTCGGATCT---GCTCGACTCCCA---TTCTCAATCCGATTCTTCCTA---GTGGCT------ATTCTATTTCTTCTATTTGACTTAGAAATC---GCACTACTCCTCCCACTCCCCTGAGCAATCCAACTAGAATCCCCCCTACTAACTCTCACTTGAACCTCGACCATGTTATTACTCCTAACATTAGGACTCGCCTATGAGTGAACCCAAGGGGGCCTAGAATGGGCCGAATAG---
>NC_040986.1_Dinosauria_nd3_Mergus_merganser
ATG---AAC---ATACTTACA---TTTATACTCTCCCTCTCGCTAGTCCTAAGTGCCACCCTAACCGCACTAAACTTCTGACTCGCCCAAATAAACCCCGACTCAGAAAAACTTTCGCCA---TACGAGTGCGGATTTGACCCCCTCGGGTCC---GCCCGCCTGCCG---TTCTCGGTCCGATTCTTCCTC!!AGTAGCC------ATCCTATTCCTCCTTTTCGACCTAGAAATT---GCCCTCCTACTCCCCCTGCCATGGGCCATTCAACTACAATCACCCCTACTAACCCTTACCTGAACTGCAACTATTCTACTCCTCCTGACACTCGGACTGGCCTACGAATGATCCCAAGGGGGCCTAGAATGAGCAGAATAG---
>NC_016723.1_Dinosauria_nd3_Mergus_squamatus
ATG---AAC---ATACTCACA---TTCATACTCTCCCTCTCACTGATCCTAAGTGCCACCCTAACCGCACTAAACTTCTGACTCGCCCAAATAAGCCCCGACTCAGAGAAACTCTCGCCG---TACGAGTGCGGATTCGACCCCCTCGGGTCC---GCCCGCCTGCCA---TTCTCAATCCGATTCTTCCTC!!AGTAGCC------ATCCTATTCCTCCTTTTCGACCTACAAATT---GCCCTTCTACTCCCCCTGCCATGGGCCATCCAACTACAATCACCCCTACTGACCCTCACCTGGGCTGCAACTATTCTACTCCTCCTGACACTCGGACTGGCCTACGAATGATCCCAAGG!------------------------
>NC_010965.1_Dinosauria_nd3_Cairina_moschata
ATG---AAC---ATGCTTACA---TTCATATTTTCCCTGTCACTAGCCTTAAGTGCTACCCTGACCATACTAAACTTCTGACTCGCCCAAATAAACCCAGACTCAGAAAAACTCTCACCG---TACGAATGCGGATTCGACCCTCTCGGATCT---GCCCGCCTGCCA---TTCTCAATCCGATTCTTTCTC!!AGTAGCC------ATCCTATTCCTTCTATTCGACCTAGAAATT---GCCCTACTACTCCCCCTACCATGAGCTGCCCAGCTGCAATCACCCCTACTAACCCTCGCCTGAACTGCAGCCATCCTACTCCTCCTAACGCTAGGGCTAGCCTATGAATGGGCCCAAGGGGGCCTAGAATGGGCAGAATAA---
>NC_023969.1_Dinosauria_nd3_Aix_galericulata
ATG---AAC---ATACTTACA---TTCATATTCTTCATATCACTAATTCTCAGCGCCATCCTAACCATGCTAAACTTCTGACTCGCCCAAATAAACCCCGACTCGGAGAAACTGTCACCA---TACGAATGCGGATTCGACCCCCTCGGATCT---GCCCGCCTGCCA---TTCTCGATTCGATTCTTCCTC!!AGTAGCC------ATCCTATTCCTCTTATTCGACCTAGAAATT---GCCCTACTACTCCCCCTACCATGAGCCGCCCAACTACAATCACCCCTACTAACCCTCGCCTGAACTGCAACTATTCTACTTCTCCTGACATTAGGGCTAGCCTACGAATGAGCCCAAGGAGGCCTAGAGTGAGCAGAATAA---
>NC_004539.1_Dinosauria_nd3_Anser_albifrons
ATG---AAC---GCACTCATG---TTCATATTCGCCCTATCATCAATCCTAAGCGCCGCCCTAACCGCATTAAACTTCTGACTCGCCCAAATAAGCCCCGACTCAGAGAAACTCTCACCG---TACGAATGTGGGTTCGACCCACTTGGATCT---GCTCGATTACCA---TTCTCAGTCCGATTCTTCCTC!!AGTAGCC------ATCCTATTCCTCCTATTCGACTTAGAAATC---GCCCTCCTACTCCCCCTGCCATGAGCCGTCCAACTCCAATCCCCCCTAATGACCCTCACCTGAACTGTAGTGATCCTCCTTCTCCTAACACTCGGACTGGCCTACGAGTGAATTCAAGGGGGCCTAGAATGAGCAGAATAG---
>NC_007011.1_Dinosauria_nd3_Branta_canadensis
ATG---AAC---ACACTCATG---TTCATATTCGCCCTGTCATCAATCCTAAGCGCCGCCCTAACCGCATTAAATTTCTGAATCACCCAAATGAACCCTGACTCAGAGAAACTCTCACCA---TACGAATGCGGATTCGACCCACTTGGGTCC---GCTCGCCTGCCA---TTCTCAGTCCGATTCTTTCTC!!AGTAGCC------ATCCTATTTCTCCTATTCGACCTAGAAATC---GCCCTCCTACTCCCCCTACCATGGGCCATCCAACTCCAATCCCCCCTACTAACCCTCACCTGAACCGTGATCATCCTCCTTCTCCTAACGCTTGGACTGGCCTACGAATGAGTTCAAGGAGGCCTAGAATGAGCAGAATAA---
>NC_016922.1_Dinosauria_nd3_Anser_fabalis
ATG---AAC---GCACTCATG---TTCATATTCGCCCTATCATCAATCCTAAGCGCCGCCCTAACCGCATTAAACTTCTGACTCGCCCAAATAAACCCCGACTCAGAGAAACTCTCACCG---TACGAATGTGGATTCGACCCACTTGGATCT---GCTCGATTACCA---TTCTCAGTCCGATTCTTCCTC---GTAGCC------ATCCTGTTCGTCCTATTCGACCTAGAAATC---GCCCTCCTACTCCCCCTGCCATGAGCCGTCCAACTCCAATCCCCCCTAATGACCCTCACCTGAACTGTAGTGATCCTCCTTCTCCTAACACTCGGACTGGCCTACGAGTGAATTCAAGGGGGCCTAGAATGAGCAGAATAA---
>NC_011196.1_Dinosauria_nd3_Anser_anser
ATG---AAC---GCACTCATG---TTCATATTCGCCCTATCATCAATCCTAAGCGCCGCCCTAACCGCATTAAACTTCTGACTCGCCCAAATAAACCCCGACTCAGAGAAACTCTCACCG---TACGAATGTGGATTCGACCCACTTGGATCT---GCTCGATTACCA---TTCTCAGTCCGATTCTTCCTC!!AGTAGCC------ATCCTGTTCGTCCTATTCGACCTAGAAATC---GCCCTCCTACTCCCCCTGCCATGAGCCGTCCAACTCCAATCCCCCCTAATGACCCTCACCTGAACTGTAGTGATCCTCCTTCTCCTAACACTCGGACTGGCCTACGAGTGAATTCAAGGGGGCCTAGAATGAGCAGAATAA---
>NC_023832.1_Dinosauria_nd3_Anser_cygnoides
ATG---AAC---GCACTCATG---TTCATATTCGCCCTATCATCAATCCTAAGCGCCGCCCTAACCGCATTAAACTTCTGACTCGCCCAAATAAACCCCGACTCAGAGAAACTCTCACCG---TACGAATGTGGATTCGACCCACTTGGATCT---GCTCGATTACCA---TTCTCAGTCCGATTCTTCCTC!!AGTAGCC------ATCCTGTTCGTCCTATTCGACCTAGAAATC---GCCCTCCTACTCCCCCTGCCATGAGCCGTCCAACTCCAATCCCCCCTAATGACCCTCACCTGAACTGTAGTGATCCTCCTTCTCCTAACACTCGGACTGGCCTACGAGTGAATTCAAGGGGGCCTAGAATGAGCAGAATAA---
>NC_025654.1_Dinosauria_nd3_Anser_indicus
ATG---AAC---GCACTCATG---TTCATATTCGCCCTATCATCAATCCTAAGCGCCGCCCTAACCGCATTAAACTTCTGACTCGCCCAAATAAACCCCGACTCAGAGAAACTCTCACCG---TACGAATGTGGATTCGACCCACTTGGATCT---GCTCGATTACCA---TTCTCAGTCCGATTCTTCCTC!!AGTAGCC------ATCCTGTTCGTCCTATTCGACCTAGAAATC---GCCCTCCTACTCCCCCTGCCATGAGCCGTCCAACTCCAATCCCCCCTAATGACCCTCACCTGAACTGTAGTGATCCTCCTTCTCCTAACACTCGGACTGGCCTACGAGTGAATTCAAGGGGGCCTAGAATGAGCAGAATAA---
>NC_007691.1_Dinosauria_nd3_Cygnus_columbianus
ATG---AAC---ATACTCATA---TTCATATTCGCCCTATCATCGGTCCTAAGTGCCATCCTAATCGCACTAAATTTCTGGCTCGCCCAAATAGCCCCAGACTCAGAGAAACTATCACCA---TACGAGTGCGGATTTGACCCACTTGGATCT---GCTCGCCTACCA---TTCTCAATCCGATTCTTCCTC!!AGTAGCT------ATCCTCTTCCTCCTATTCGACCTAGAAATC---GCCCTCCTCCTCCCACTACCATGAGCTATCCAACTCCAATCTCCCCTACTGACCCTCGCCTGAACCGTAGCCATCCTCCTTCTTCTAACACTAGGACTGGCCTACGAATGGATTCAAGGGGGCCTAGAATGAGCAGAGTAA---
>NC_017604.1_Dinosauria_nd3_Cygnus_columbianus_bewickii
ATG---AAC---ATACTCATA---TTCATATTCGCCCTATCATCGGTCCTAAGTGCCATCCTAATCGCACTAAATTTCTGACTCGCCCAAATAGCCCCAGACTCAGAGAAACTATCACCA---TACGAATGCGGATTTGATCCACTTGGATCT---GCTCGCCTACCA---TTCTCAATCCGATTCTTCCTA---GTAGCT------ATCCTCTTCCTCCTATTCGACCTAGAAATC---GCCCTCCTCCTCCCACTACCATGAGCTATCCAACTCCAATCTCCCCTACTGACCCTCGCCTGAACCGTGGCCATCCTCCTTCTTCTAACACTAGGACTGGCCTACGAATGGATTCAAGGGGGCCTAGAATGAGCAGAGTAA---
>NC_027095.1_Dinosauria_nd3_Cygnus_cygnus
ATG---AAC---ATACTCATA---TTCATATTCGCCCTATCGTCGGTCCTAAGTGCCATCCTAATCGCACTAAATTTCTGACTCGCCCAAATAGCCCCAGACTCAGAGAAACTATCACCA---TACGAATGTGGATTTGATCCGCTTGGATCT---GCTCGCCTACCA---TTCTCAATCCGATTCTTCCTC!!AGTAGCT------ATCCTCTTCCTCCTATTCGACCTAGAAATC---GCCCTCCTCCTTCCACTACCATGAGCTATCCAACTCCAATCTCCCCTACTGACCCTCGCCTGAACCGTAGCCATCCTCCTTCTTCTAACACTAGGACTGGCCTACGAATGGATTCAAGGGGGCCTGGAATGAGCAGAGTAA---
>NC_012843.1_Dinosauria_nd3_Cygnus_atratus
GTG---AAC---ATACTCATA---TTCATATTCGCCCTGTCATCAATCCTAAGTGCCGCCCTGATCGCACTAAACTTCTGACTCGCCCAGATAAACCCCGACTCAGAGAAACTATCACCA---TACGAGTGTGGGTTTGACCCACTTGGATCT---GCTCGCCTACCA---TTCTCAGTCCGATTCTTCCTC!!AGTAGCC------ATCCTCTTCCTCCTATTCGACCTAGAAATC---GCCCTCCTACTCCCACTACCATGGGCCATCCAACTCCAATCCCCCCTAATGACCCTCGCCTGAACCGTAGCTATCCTCCTTCTCCTGACACTAGGACTAGCCTACGAATGAGTCCAAGGAGGCCTAGAATGGGCAGAGTAG---
>NC_027096.1_Dinosauria_nd3_Cygnus_olor
ATG---AAC---ATACTCATA---TTTATATTCGCCCTGTCATCAGTCTTAAGTGCCATCCTAATCGCACTAAACTTCTGGCTCGCCCAAATAAACCCCGACTCAGAGAAGCTATCACCA---TATGAGTGCGGATTTGATCCACTTGGATCT---GCTCGCCTGCCA---TTTTCAATCCGATTCTTCCTC!!AGTAGCC------ATCCTCTTCCTCCTATTTGACCTAGAAATC---GCCCTCCTCCTCCCACTGCCATGGGCTATCCAACTCCAGTCCCCCCTAACGACCCTCGCCTGAACCGTAGCCATCCTCCTCCTCCTGACACTAGGACTAGCCTACGAATGAGCTCAAGGGGGCCTAGAATGGGCAGAGTAG---
>NC_034642.1_Dinosauria_nd3_Merops_viridis
ATC---AAC---ATAATTACC---TTCATACTAACCCTCTCAGCCGCCCTCTCCACCCTACTAGCAGGGCTCAGCTTCTGACTGGCCCAAACAACCCCAGACCCAGAAAAACTCTCCCCT---TATGAGTGTGGGTTTGACCCTCTCGGATCC---GCCCGACTCCCA---TTCTCCATCCGATTCTTCCTG---GTAGCC------ATCCTATTCCTTCTATTCGACCTAGAAATC---GCCCTCCTCCTACCCCTCCCATGAGCCACCCAACTTCAATCCCCAACCTCTACCCTAACATGAACTCTTGCCATCCTCTCACTCCTCACACTAGGACTAGCTTACGAATGAATACAAGGCGGCCTAGAATGAGCAGAATAA---
>NC_023788.1_Dinosauria_nd3_Sagittarius_serpentarius
ATC---AAC---ATAATCACA---TTCATACTTACCCTAACCACAGCCCTAAGCATCATCCTAATTGCATTAAACTTCTGACTTACCCAAACAAATCCTGACCCAGAAAAACTTTCCCCC---TACGAATGCGGATTTGACCCCCTAGGCTCT---GCTCGACTACCA---TTTTCAATCCGATTCTTCCTC!!AGTAGCC------ATCTTATTCCTACTATTTGATCTAGAAATC---GCACTCCTCCTCCCACTCCCATGAGCAACCCAACTACAATACCCCATCTCCACCATAACTTGAGCCTCTACCATTATCCTCCTACTAACACTAGGACTAGCCTACGAATGAATACAAGGAGGATTAGAATGGGCTGAATAA---
>NC_025499.1_Dinosauria_nd3_Heliornis_fulica
ATT---AAC---ATAATCCTA---CTTATATTAACCATCTCACTCACCTTAAGCACTGCACTTACACTCCTAAACCTGTGACTTACTCAAGTAAGCCCGGACTCAGAGAAACTATCCCCG---TATGAATGCGGGTTTGACCCACTAGGCTCT---GCCCGCCTGCCA---TTCTCAATCCGATTCTTCCTC!!AGTAGCT------ATCCTTTTCCTACTATTCGATTTAGAAATC---GCCCTACTACTTCCTCTCCCATGAGCAATCCAACTAAAATCACCCGCCACCACCCTAACATTAGCCATTATTATCATCATCCTACTCACCATAGGACTAGTATACGAATGAATACAAGGAGGACTAGAATGAGCAGAGTAA---
>NC_034933.1_Dinosauria_nd3_Cypseloides_fumigatus
ATA---AAC---ATAATCATA---TTTATACTTCTTCTATCTCTCACCCTAAGCGCCATTTTGACTATATTAAACCTTTGACTTGCCCAAATAACTCCCGACTCAGAAAAATTATCCCCA---TACGAATGTGGATTTGACCCACTAGGATCC---GCTCGCCTTCCA---TTCTCAATCCGATTCTTCCTC!!AGTAGCA------ATCCTATTCCTACTGTTTGACCTAGAAATC---GCACTCCTACTCCCCCTCCCCTGAGCCATACAACTTCAATCCCCTACTACCACCTTAACCTGAACCTCTACCATTATTCTTCTACTCACACTAGGACTAACCTATGAATGATCACAAGGGGGCCTAGAATGAGCAGAGTAA---
>NC_015807.1_Dinosauria_nd3_Nycticorax_nycticorax
ATC---AAC---ATAGTCACA---TTCATACTTATACTATCCCTCGCACTATGCATTATCCTAATTACACTAAACTTCTGACTAGCCCAAACCAACCCCGACTCTGAAAAACTATCCCCC---TATGAGTGTGGCTTCGACCCTCTCGGACCC---GCCCGCCTTCCT---TTCTCAATCCGCTTTTTCCTC!!AGTAGCA------ATCCTATTCCTCCTCTTCGACCTAGAAATT---GCACTCCTACTTCCCCTCCCATGGGCCACCCAACTCCAATCCCCCATCACAACCCTAACCTGAGCTTCCACTATTATCCTCCTACTCACCCTAGGACTAATCTATGAATGAATACAAGGAGGCCTAGAATGAGCGGAATAG---
>NC_040005.1_Dinosauria_nd3_Indicator_xanthonotus
ATC---AAC---ATAATTACA---TTTATACTCTCCCTCTCCCTTGCACTAAGTATTATATTAATTACTTTAAACTTCTGATTAGCCCAAATTAATCCAGACACAGAAAAACTCTCCCCA---TATGAGTGTGGCTTTGACCCACTCGGATCT---GCCCGACTCCCA---TTCTCCATCCGATTTTTCCTC!!AGTAGCA------ATTTTATTCCTCCTATTTGACTTAGAAATT---GCTCTTCTTCTCCCCCTCCCATGAGCCACTCAACTCCAATCCCCACTAACCACTTTAATATGAACATCCACCATCATCTTTCTACTCACCTTGGGGTTTATTTATGAATGAAACCAAGGCGGCCTAGAATGAGCAGAATAA---
>NC_020591.1_Dinosauria_nd3_Tetrastes_bonasia
ATG---AAC---ACACTCACA---TTCATACTATCCCTGTCCTTCATTCTTAGCACTATTCTAACCTTTCTAAACTTCTGACTTGCCCAAGTAAACCCCGATGCAGAAAAACTATCACCA---TACGAATGCGGATTCGACCCCCTAGGCTCA---GCCCGACTTCCA---TTCTCAATCCGATTCTTTCTC!!AGTAGCC------ATTTTATTTCTCTTATTTGACCTGGAAATC---GCCTTACTCCTCCCCCTTCCATGAGCTATCCAACTCCATTCGCCCGTCACAACACTTATATGAACCTCCACCATCATCACCTTCCTCACATTGGGCCTCATCTACGAATGAGCTCAAGGAGGCTTAGAGTGGGCAGAATAA---
>NC_025318.1_Dinosauria_nd3_Tetrastes_sewerzowi
ATG---AAC---ACACTCACA---TTCATACTATCCTTGTCCTTCATTCTTAGCACCATTCTAACCCTTATAAACTTCTGACTTGCCCAAACCAACCCTGATACAGAGAAACTATCACCG---TACGAATGCGGATTCGACCCCCTAGGCTCA---GCCCGACTTCCA---TTCTCAATTCGATTCTTTCTC!!AGTAGCC------ATTCTATTCCTCTTATTTGACCTAGAGATC---GCCTTACTCCTCCCCCTTCCATGAGCCATCCAACTCCATTCACCCGTCACAACACTTATATGAACCTCTATCATCATCACCTTACTTACATTGGGCCTCATCTACGAATGAACTCAAGGAGGCTTAGAATGGGCAGAATAA---
>NC_002672.1_Dinosauria_nd3_Dinornis_giganteus
ATA---AAC---ATAGTCACA---TTTATACTTCTACTCTCCTTCACACTATGCACCATCTTAACCACCATCAATTTCTGACTAGCCCAAATAAACCCAGACACAGAAAAGCTATCCCCA---TACGAATGCGGCTTCGACCCCCTAGGATCT---GCTCGACTCCCA---TTCTCAATCCGATTCTTCCTC!!AGTAGCC------ATCCTATTCCTGCTATTCGACCTAGAAATT---GCCCTCCTACTCCCCCTCCCTTGAGCAATTCAACTACCACAACCCCTACTCACCCTACTATGAACTTCCACAATCCTCCTCCTCCTTACACTAGGCTTAGCTTACGAGTGAATACAAGGAGGCCTAGAATGAGCAGAATAA---
>NC_002779.1_Dinosauria_nd3_Anomalopteryx_didiformis
ATA---AAC---ATAGTCACA---TTTATACTTCTACTCTCCTTCACACTATGCACCATCTTAACCACCATCAACTTCTGACTAGCCCAAATAAACCCAGACACAGAAAAGCTATCTCCA---TACGAATGCGGCTTTGACCCCCTAGGATCT---GCCCGACTCCCA---TTCTCAATCCGATTCTTCCTC!!AGTAGCC------ATCCTATTCTTACTATTCGACCTAGAAATT---GCCCTCCTACTCCCTCTCCCCTGGGCAATTCAACTACCACAACCCCTACTCACCCTACTATGAACTTCCATAATCCTTCTCCTCCTCACACTGGGCTTAGCTTACGAGTGAATACAAGGAGGCCTAGAATGAGCAGAATAA---
>NC_002673.1_Dinosauria_nd3_Emeus_crassus
ATA---AAC---ATAGTCACA---TTTATACTTCTACTCTCCTTCACACTATGCATCATCTTAACCACCATCAATTTCTGACTAGCCCAAATAAACCCAGACACAGAAAAACTATCTCCA---TACGAATGCGGCTTTGACCCCCTAGGATCC---GCCCGACTCCCA---TTCTCAATCCGATTCTTCCTC!!AGTAGCC------ATCCTATTCCTTCTATTCGACCTAGAAATT---GCCCTCCTACTCCCTCTCCCCTGGGCAATTCAACTACCACAGCCCCTACTCACCCTACTATGAACTTCCATAATCCTCCTCCTCCTCACACTAGGCTTAGCTTATGAGTGAATACAAGGGGGCCTAGAATGAGCAGAATAA---
>NC_002781.3_Dinosauria_nd3_Tinamus_major
ATA---AAC---ATAATCACA---TTTATACTCCTGCTATCCCTAATTCTCTGTACCCTCCTAACAACCATTAACTTATGACTAGCCCAAACAAACCCAGACACTGAAAAACTCTCCCCA---TATGAATGTGGTTTTGACCCCCTAGGATCA---GCTCGACTACCA---TTCTCAATCCGATTTTTCCTC!!AGTAGCT------ATCCTATTCCTATTATTCGACCTAGAAATC---GCCCTACTACTCCCTCTCCCATGAGCAATCCAACTCCCTTACCCATTACTCACAATACTATGAACCTCCTTAATCTTACTCCTACTAACCCTAGGATTAGTCTATGAGTGAGTCCAAGGAGGACTTGAATGAGCCGAATAA---
>NC_027260.1_Dinosauria_nd3_Tinamus_guttatus
ATA---AAC---ATAATTACA---TTTATACTCCTAGCAACCCTAATCCTCAGCACTCTCCTAACTACTATTAATTTGTGATTAGCCCAAATAAACCCAGACACTGAAAAACTCTCCCCA---TATGAATGTGGCTTCGATCCTCTAGGATCA---GCTCGACTACCA---TTTTCAATCCGATTCTTCCTC!!AGTAGCA------ATCTTATTCTTACTATTTGACCTAGAAATC---GCCCTACTACTCCCTCTCCCATGAGCAATCCAACTCCCCAATCCACTACTCACAATGCTATGAACCTCCTTAATCCTACTTTTACTGACCCTTGGATTAATTTATGAGTGAATCCAAGGAGGACTTGAATGAGCCGAATAA---
>NC_011714.1_Dinosauria_nd3_Trogon_viridis
ATC---AAC---ATAATCACA---TTTATACTTATCCTGTCATTCACCATCACTACCGTCCTCACCATACTAAACCTTTGACTCGCTCAAACTAACCCAGACTCAGAAAAACTCTCCCCA---TACGAATGTGGGTTTGACCCCCTGGGATCT---GCCCGACTTCCA---TTCTCAATTCGATTCTTCCTC!!AGTAGCT------ATTCTATTCCTTTTATTTGACCTAGAAATC---GCACTTCTACTCCCACTACCATGGGCCACTCAACTAAACTCTCCAATCATCACCCTAGTCTGAACCTCAATAGTCCTTCTCCTGCTCACACTGGGCTTAATCTACGAATGAATCCAAGGAGGCCTAGAATGAGCAGAATAG---
>NC_028178.1_Dinosauria_nd3_Upupa_epops
ATG---AAT---ATAATTACC---CTAATACTATCCTCCTCATTAGCCTTAAGCATCATCCTAATCCTACTAAACCTATGACTTACCCAAATTAACCCAGATTCAGAGAAACTATCCCCA---TACGAATGCGGCTTCGACCCACTAGGATCA---GCTCGCCTACCA---TTTTCCATCCGATTTTTCCTC!!AGTAGCC------ATCCTATTCTTACTATTCGACTTAGAAATC---GCCCTACTCCTGCCCCTCCCATGAGCCACCCAATTACAATCCCCAATCACTACACTAACCTGAGCCTCCTTCATCATTACCATACTAACATTAGGACTAATCTATGAATGAACCCAAGGAGGCCTAGAATGAGCAGAAAGA---
>NC_005932.1_Dinosauria_nd3_Ninox_novaeseelandiae
ATA---AAC---CCAATCTCA---TTTATACTCATAACCTCTCTAATCCTGAGTACAGCCCTAATCACACTAAACTTCTGACTCACCCAAATAAACCCAGACCAAGAAAAGCTATCCCCA---TACGAATGTGGATTCGACCCCCTAGGATCC---GCCCGACTCCCA---TTCTCAATCCGATTCTTCCTC!!AGTAGCA------ATCTTATTCCTCCTATTTGACCTAGAAATC---GCACTCCTACTACCTCTCCCCTGAGCTATTCAACTAGAATCCCCCATCACCACCCTAACCTGAACCTCCACCATAATCATCCTCCTCACCCTAGGCCTAATCTACGAATGAATGCAAGGTGGACTAGAATGAGCCGAATAA---
>NC_029384.1_Dinosauria_nd3_Ninox_scutulata
ATA---AAC---CCAATCTCA---TTCACACTCATCATCTCCCTAATCCTAAGCATGATTCTAATCACACTGAACTTTTGACTCACTCAAATAAACCCAGACCAAGAAAAACTATCCCCA---TACGAATGCGGCTTCGACCCCCTAGGATCT---GCTCGACTCCCA---TTCTCAATCCGATTCTTCCTC!!AGTAGCA------ATCTTATTCCTCTTATTTGACCTAGAAATT---GCACTCCTACTACCCCTCCCCTGAGCCATCCAACTACAATCCCCCATCTCTACCCTAACCTGAACCTCCACCATAATCACCCTCCTCACTCTAGGCTTAATCTACGAATGAATGCAAGGCGGACTAGAATGAGCAGAGTAA---
>NC_038218.1_Dinosauria_nd3_Strix_uralensis
ATA---AAT---ACAATCTCA---CTTATATTCACCACCTCTCTTATCCTAAGCATTACCCTAATCACACTTAACCTGTGACTCACCCAAATAAATCCTGACCAAGAAAAATTATCCCCA---TACGAATGTGGCTTCGACCCCCTAGGATCT---GCCCGACTCCCA---TTTTCAATTCGATTCTTCCTC!!AGTAGCC------ATCCTATTTCTCCTATTCGACCTAGAAATC---GCACTCCTACTCCCCCTCCCATGAGCCATTCAACTACAATCCCCAATTACCACCCTAACCTGAACCTTCATCATAATTACCCTGCTCACCCTGGGCCTAATCTATGAGTGAATACAAGGCGGCCTGGAATGAGCTGAATAA---
>NC_041578.1_Dinosauria_nd3_Rallus_aquaticus
ATC---AAC---ATAATCACA---TTCATACTCACCCTGTCTTTCGCCCTAAGCACAGCCCTAACAACACTAAACTTCTGATTAACCCAAACCAACCCAGACTCAGAAAAACTATCCCCA---TACGAATGTGGATTTGACTCCCCTGGGATC---GCCCGACTCCCA---TTCTCCATCCGATTCTTCCTC!!AGTAGCC------ATCCTATTCCTACTATTTGACCTAGAAATC---GCCCTACTACTCCCGCTACCATGAGCCACCCAACTCCAATCCCCCACCACTACCCTGACCCTAACCTCCCTAATCATTGTACTACTCACCCTAGGGCTAATCTATGAATGATCACAAGGCGGCCTAGAGTGAGCGGAATAA---
>NC_008549.1_Dinosauria_nd3_Pteroglossus_azara_flavirostris
ATC---AAC---ATAATCACA---TTTATACTACCTCTCTCCCTCACCCTCACCTTAATCCTAATCTTCCTAAACTTCTGACTAGCCCCAACCAACCCTGACTCAGAAAAACTCTCCCCC---TACGAATGCGGCTTTGACCCCCTCGGATCC---GCCCGACTACCT---TTCTCCATCCGATTTTTCCTC!!AGTAGCA------ATCCTATTCCTCCTATTCGACCTAGAAATT---GCCCTCCTCCTCCCTCTCCCCTGAGCAACCCAACTCCCCTCCCCCACCACAACACTCATCTTAACACTCACCATCCTGTCTCTCCTCACCCTAGGCCTCATCTACGAATGAATTCAAGGGGGCCTAGAATGAGCAGAATAG---
>NC_035868.1_Dinosauria_nd3_Alcedo_atthis
ATT---AAC---ATACTCACA---TTTATACTTTCTCTATCCCTCATTATCAGTGCTACCCTAACCCTACTAAACTTTTGACTTGCACAAACTAAGCCAGACTCAGAAAAACTCTCACCC---TATGAATGTGGCTTCGACCCACTAGGCTCT---GCCCGACTCCCA---TTCTCCATTCGATTTTTCCTC!!AGTAGCC------ATTCTATTCCTCCTATTTGATTTAGAAATC---GCCCTACTACTCCCACTCCCCTGGGCTATTCAACTTCACTCTCCTACCGTTACCCTCGCCTGAACTCTCACCATCATCTCCCTCTTAACCCTAGGACTTGTCTACGAATGACTTCAAGGGGGATTAGAGTGGGCAGAATAA---
>NC_024617.1_Dinosauria_nd3_Crax_daubentoni
ATG---AAC---ACACTCACA---TTTATACTCATCCTCTCCCTCGCACTAAGCTCAGCACTAACCCTACTAAATGCCTGACTCGCCCAAACAAACCCAGACTCAGAAAAACTATCACCA---TACGAATGTGGCTTCGACCCCCTAGGATCT---GCTCGACTCCCA---TTCTCAATCCGATTCTTCCTC!!AGTAGCC------ATCCTATTCCTACTCTTCGACCTAGAAATT---GCACTCCTTCTCCCCTTACCATGGGCAATCCAACTCCAATCCCCCCTAATCACACTCACCTGAACCACCATCATCGTCGCACTACTCACACTCGGCCTCATTTACGAGTGAATACAGGGAGGCCTAGAATGAGCAGAATAA---
>NC_024618.1_Dinosauria_nd3_Crax_rubra
ATG---AAC---ACACTCACA---TTTATACTCATCCTCTCCCTCACACTAAGCTCAGCACTAACCCTACTGAATGCCTGACTCGCCCAAGCAAACCCTGACTCAGAAAAACTATCCCCA---TACGAATGTGGCTTCGACCCCCTAGGATCT---GCTCGACTCCCA---TTCTCAATCCGATTCTTCCTC!!AGTAGCC------ATCCTGTTCCTACTCTTCGACCTAGAAATC---GCACTCCTTCTCCCCTTACCGTGGGCAATCCAACTCCAATCTCCCCTAATCACACTCACCTGAACCACCATCATCATCGCACTACTCACACTCGGCCTCATTTATGAATGAATACAAGGAGGCCTAGAATGAGCAGAATAA---
>NC_025921.1_Dinosauria_nd3_Ardeola_bacchus
ATT---AAC---ATAATCACA---TTCATACTAAGTCTATCCTTCGCACTATGTATAATCCTAATAACACTAAACTTTTGACTAGCCCAAACTACCCCAGACCCTGAAAAACTATCCCCC---TACGAATGTGAATTCGACCCCCTTGGCTCC---GCTCGCCTCCCA---TTCTCCATCCGCTTTTTCCTC!!AGTAGCA------ATTCTATTCCTACTATTCGACCTAGAAATT---GCACTCTTACTTCCCCTCCCATGAGCCACCCAACTTCAATCCCCCATTACAACCCTAACCTGAACCTCCACCATCATCCTCCTACTCACCTTAGGACTCATCTATGAATGAACACAAGGAGGCCTAGAATGAGCAGAATAA---
>NC_020593.1_Dinosauria_nd3_Calyptorhynchus_lathami
ATA---AAC---ATAATCATA---TTTATACTTACCATAGCCCTCGCACTCAACACAGTCCTAATCATACTAAACTTCTGACTCAGCCAAACAACCCCAGACCTAGAAAAACTATCCCCT---TACGAGTGTGGATTTGACCCTCTAGGATCT---GCTCGACTTCCA---TTCTCCATCCGATTCTTCCTC!!AGTAGCT------ATCCTATTCCTCCTATTCGACTTAGAAATC---GCCCTCTTACTACCCCTACCCTGAGCTACCCAACTAAAATACCCAACTACAACCCTAACCTGAGCCTTCACTATTATCCTCCTACTAACCATAGGCCTAATTTACGAATGAGTACAGGGAGGGCTAGAATGGGCAGAATA!---
>NC_020594.1_Dinosauria_nd3_Calyptorhynchus_baudinii
ATA---AAC---ATAATCATA---TTTATACTTACCCTAGCCCTCGCACTCAATACGGTCCTAATCATACTAAACTTCTGACTCAGCCAAACAACCCCAGACCTAGAAAAACTATCCCCT---TACGAGTGTGGATTTGACCCTCTAGGATCT---GCTCGACTCCCA---TTCTCTATCCGATTCTTCCTC!!AGTAGCT------ATCCTATTCCTCCTATTCGACTTAGAAATC---GCCCTCTTACTACCCCTACCCTGAGCTACCCAACTAAAATACCCAACTACAACCCTAACCTGAGCCTTCACTATCATCCTCCTACTAACCACAGGCCTAATTTACGAATGAGTACAGGGAGGGTTAGAATGGGCAGAATA!---
>NC_020595.1_Dinosauria_nd3_Calyptorhynchus_latirostris
ATA---AAC---ATAATCATA---TTTATACTTACCCTAGCCCTCGCACTCAATACGGTCCTAATCATACTAAACTTCTGACTCAGCCAAACAACCCCAGACCTAGAAAAACTATCCCCT---TACGAGTGTGGATTTGACCCTCTAGGATCT---GCTCGACTCCCA---TTCTCTATCCGATTCTTCCTC!!AGTAGCT------ATCCTATTCCTCCTATTCGACTTAGAAATC---GCCCTCTTACTACCCCTACCCTGAGCTACCCAACTAAAATACCCAACTACAACCCTAACCTGAGCCTTCACTATCATCCTCCTACTAACCATAGGCCTAATTTACGAATGAGTACAGGGAGGGTTAGAATGGGCAGAATA!---
>NC_011708.1_Dinosauria_nd3_Agapornis_roseicollis
ATA---AAC---ATAATCTCC---CTCATACTTTCACTAACCCTAGCCCTCAGCACAGCCCTAATTATACTAAACCTCTGACTCGCCCAAACAAGCCCTGACCCCGAAAAGCTATCCCCC---TACGAATGTGGGTTCGATCCCCTTGGATCC---GCCCGTCTCCCA---TTCTCCATCCGATTCTTCCTC!!AGTAGCC------ATCTTATTCCTCCTATTCGACCTAGAAATT---GCCCTCCTCCTCCCGCTCCCATGAGCTACCCAACTAAAACACCCCGCCACTACCCTAACCTGGACCTCCATTATCATCCTTCTGCTAACCCTAGGCTTAATCTACGAATGAGCACAAGGAGGCCTAGAGTGGGCAGAATA!---
>NC_039736.1_Dinosauria_nd3_Asio_otus
ATA---AAC---ACAATTTCC---TTAATATTCATCACTTCCATCACCCTTAGCACCGCCTTAATTACACTAAACTTCTGACTCGCACAAATTAACTCAGATCAAGAAAAACTATCCCCA---TATGAATGCGGCTTCGATCCCCTGGGATCC---GCCCGACTCCCC---TTCTCAATCCGATTCTTCCTC!!AGTAGCT------ATCCTATTCCTCCTATTCGACCTAGAAATT---GCCCTCCTACTCCCCCTCCCATGAGCTATCCAACTGCAATCACCAACCACTACCCTTGCCTGAACTTTCACTATAATCACCCTACTTACCTGAGGCCTAGTCTACGAATGAATGCAAGGCGGCCTAGAATGGGCTGAATAA---
>NC_027606.1_Dinosauria_nd3_Asio_flammeus
ATA---AAC---ACAATCTCC---CTAATATTTATCACCTCCCTCTCCCTCAGCACCATCCTAATCACACTAAACTTTTGACTTGCACAAATAGGCCCAGACCAAGAAAAACTATCCCCA---TACGAATGCGGCTTCGACCCCCTAGGATCC---GCCCGACTCCCC---TTCTCAATCCGATTCTTCCTC!!AGTAGCC------ATCCTATTCCTTCTATTCGACCTAGAAATT---GCCCTTCTACTCCCCCTCCCATGGGCCATCCAACTACAATACCCAACCACTACCCTAACCTGAACTTTTATTATAATCACCTTACTTACTTGAGGCCTAATCTACGAATGAATGCAAGGAGGCCTCGAATGAGCTGAATAA---
>NC_038220.1_Dinosauria_nd3_Bubo_scandiacus
ATA---AAC---ACAATCTCA---CTAATACTCGCCACTTCCCTCACCCTAAGCACCATCCTAATTGTACTAAACTTCTGACTCGCCCAAATAAACTCTGACCAAGAAAAGCTATCCCCA---TATGAGTGCGGATTCGACCCCCTGGGCTCC---GCTCGACTCCCA---TTCTCAGTTCGATTCTTCCTC!!AGTAGCC------ATCCTATTCCTCCTATTCGACCTAGAAATT---GCACTTCTACTCCCCCTCCCCTGAGCCATTCAACTTCAATCCCCTACTACCACCCTAACTTGAACCTTCACCATAATCACCCTCCTCACCCTAGGCCTAATCTACGAATGAATGCAAGGCGGCCTAGAATGGGCCGAATAA---
>NC_028162.1_Dinosauria_nd3_Otus_scops
ATA---AAC---ACAATCTCC---CTCATACTCCTAATCTCCACAGCCCTAAGCACAATTCTAATCGTACTAAACTTCTGACTTGCCCAAATCCATACCGACCAAGAAAAACTATCCCCA---TACGAATGTGGCTTCGACCCCCTAGGATCT---GCCCGACTGCCA---TTCTCAGTCCGATTCTTCCTC!!AGTAGCC------ATCCTATTCCTCCTGTTCGATCTAGAAATT---GCACTCCTACTCCCCCTCCCATGAGCCACACAACTACAATCTCCAACCTCTACCCTAACATGAACTGCCATCATAATCACCCTGCTTACCTTAGGCCTAATCTATGAATGAATTCAAGGGGGCTTAGAGTGAGCCGAATAA---
>NC_041422.1_Dinosauria_nd3_Otus_sunia
ATA---AAC---ACAATCTCC---CTCATACTCCTAATCTCCACAGCCCTAAGCACAATTCTAATCGTACTAAACTTCTGACTTGCCCAAATCCATACCGACCAAGAAAAACTATCCCCA---TACGAATGTGGCTTCGACCCCCTAGGATCT---GCCCGACTGCCA---TTCTCAGTCCGATTCTTCCTC!!AGTAGCC------ATCCTATTCCTCCTGTTCGATCTAGAAATT---GCACTCCTACTCCCCCTCCCATGAGCCACACAACTACAATCTCCAACCTCTACCCTAACATGAACTGCCATCATAATCACCCTGCTTACCTTAGGCCTAATCTATGAATGAATTCAAGGGGGCTTGGAGTGAGCCGAATAA---
>NC_038219.1_Dinosauria_nd3_Bubo_bubo
ATA---AAC---ACAATCTCA---CTCATACTCGTCACCTCCCTCACCCTAAGCACCATCCTAGTCGTATTAAACTTTTGACTTGCCCAAATGAGCTCCGACCAAGAAAAACTATCCCCA---TACGAATGCGGATTTGACCCACTAGGCTCC---GCTCGACTCCCA---TTCTCAGTCCGATTCTTCCTC!!AGTAGCC------ATCCTGTTCCTCCTATTCGACCTAGAAATC---GCACTTCTACTCCCCCTCCCCTGGGCCATTCAACTTCAATCCCCAATTACCACTCTAACCTGAACCTTCGCCATAATCACCCTCCTCACCCTGGGCTTAATCTACGAATGAACACAGGGCGGCCTAGAATGGGCCGAATAA---
>NC_025580.1_Dinosauria_nd3_Accipiter_nisus
ATC---AAC---ATACTCACC---TTCATACTTACACTATCATTCATCCTAAGCACTATCCTAATCACATTAAACCTCTGACTAGCCCAAACAAACCCAGACTCAGAAAAACTATCACCA---TATGAATGTGGCTTCGACCCCCTAGGATCT---GCCCGACTACCA---TTCTCAATCCGATTCTTCCTC!!AGTAGCT------ATCCTATTCCTGTTATTCGACCTAGAAATT---GCACTCTTACTACCCCTGCCATGAGCCACCCAACTACAAACACCCATCACCACCTTAACCTGAGCCTTTACCCTACTCTCCCTCCTCACCCTAGGTCTCATCTACGAGTGAATTCAAGGGGCCTTAGAATGAGCCGAATAA---
>NC_010091.1_Dinosauria_nd3_Rhynochetos_jubatus
ATT---AAC---ACAGTTACA---TTTATATTTGCCCTATCTACCACCTTAGCTGCCCTACTAATCACCCTAAACTTTTGACTTGCTCAAATAAACCCTGACCCCGAAAAACTATCCCCC---TATGAGTGCGGCTTCGACCCCCTAGGATCC---GCCCGACTCCCA---TTCTCAATCCGATTCTTCCTC!!AGTAGCA------ATCTTATTTTTACTATTTGACCTAGAAATT---GCCTTACTACTACCCCTCCCATGAGCCACACAACTTCACTCCCCTACCTATACCCTAACCTGAGCTTACGCTATCATTATCCTCCTAACACTCGGTCTAGCCTACGAATGACTACAAGGTGGACTAGAATGAGCTGAATAG---
>NC_039095.1_Dinosauria_nd3_Gyps_himalayensis
ATT---AAT---ATAGTCACC---TTTACACTTACCCTATCCCTCATCCTAAGCACCATCCTAATCATATTAAACCTCTGACTTGCCCAAACAAGCCCAGACTCAGAAAAACTATCACCA---TACGAATGTGGCTTCGATCCCCTAGGCTCT---GCCCGACTACCA---TTCTCTATCCGATTCTTCCTC!!AGTAGCT------ATCCTATTCTTACTATTTGACCTAGCAATC---GCACTTTTACTACCACTACCATGAGCCATCCAGCTCCAATCCCCCATCTCCACTCTAGCCTGAGCTTCCATTATTATCTCTCTCCTCACATTGGGATTAATCTATGAATGACTCCA!GGGGGACTAGAGTGGGCCGAATAA---
>NC_025773.1_Dinosauria_nd3_Caprimulgus_indicus
ATA---AAC---ACAATCTCA---CTCATATTTTTAATCTCCCTGACCCTAAGTACAATTCTAATCACACTAAACTTCTGACTCGCCCAAACCTACACTGATCAAGAAAAACTATCCCCA---TACGAATGTGGCTTTGACCCCCTAGGATCT---GCCCGACTGCCA---TTCTCAGTACGATTCTTCCTC!CAGTAGCT------ATCTTATTCCTCCTATTCGACTTA!AAATC---GCACTTCTACTCCCCCTCCCATGAGCCACCCAACTACAATCCCCAACCACCACCTTGGCCTGAACCTTCACTATAATCACCCTGCTTACCCTAGGCCTAATTTATGAATGAATCCAAGGGGGCTTAGAGTGGGCAGAATAA---
>NC_034296.1_Dinosauria_nd3_Glaucidium_cuculoides
ATA---AAT---ACAATCCTA---TTTATACTCACCACATCCCTTGCCCTGAGCACACTCCTACTAATTCTCAACTCCTGACTCACCCAAATAAACTTAGACCAAGAAAAACTATCCCCA---TATGAATGCGGCTTCGACCCGCTCGGCTCC---GCCCGCCTACCA---TTCTCAGTCCGCTTCTTCCTC!!AGTAGCA------ATTCTATTTCTCCTATTTGACCTCGAAATT---GCACTCTTACTCCCCCTCCCCTGAGCCACCCAACTCCAATCCCCCATTACAACCCTAACCTGAACCTCAACCATAATTGCCCTTCTCACCCTAAGTTTAATTTACGAATGACTCCAAAGCGGCCTCGAATGGGCCGAATAA---
>NC_033967.1_Dinosauria_nd3_Ninox_strenua
ATA---AAC---CCAATCTTA---TTCATGCTCATCACCTCCCTAATCCTAAGCACAATCCTAATCACACTAAACTTCAGTCTTACTCAAATAAACCAAGACCAAGAAAAACTATCCCCA---TACGAATGCGGCTTCGACCCCCTAGGATCC---GCTCGACTCCCA---TTCTCAATCCGATTCTTCCTC!!AGTAGCA------ATCTTATTCCTCCTATTCGACCTAGAAATC---GCACTCCTACTACCCCTCCCCAGTGCTACTCAACTTCAATCCCCTACCACAACCCTAACCAGTACCTCCACCATAATCATCCTCCTCACTCTAGGCTTAGTCTACGAAAGTATGCAAGGTGGACTAGAAAGTGCCGAATAA---
>NC_007627.1_Squamata_nd3_Gekko_gecko
GTG---TTA---ATTACTTCA---CTAATACTACTCATCCTACTTTCAATAGCCATACTTCTTATTGCA------TTTTGACTACCACAAATCCATCCAGATTTAGAAAAATTATCACCA---TACGAGTGCGGCTTCGACCCCCTCGGCTCC---GCACGATTGCCT---TTTTCCATACGATTTTTCCTG---GTGGCA------ATTTTATTTCTACTATTTGATCTAGAAATT---GCCCTATTACTCCCACTACCATGGGCAATCAACACA---ACTCCAATCACAACACTAACATTCGCCACCACTATTATTATCATTCTAACAATCGGATTAATTTATGAATGAACCCAAGGCGGTTTAGACTGAGCAGAAT!!---
>NC_025782.1_Squamata_nd3_Lepidodactylus_lugubris
GTG---TTC---CCGGCCATC---------ATCGCCATTGCCCTGCTACTTACCACCACACTAATTATTATTAGCCTATGATTACCTCAAACCACACCAGACACAGAAAAACTGTCGCCA---TATGAATGCGGCTTTGACCCCCTAGGCACC---GCACGGCTACCA---TTCTCAATACGATTTTTCCTT---GTAGCC------ATCCTATTCTTGCTCTTCGACTTAGAAATT---GCCCTACTCCTACCCACCCCATGAGCAACTAATTCCCCAACCCCAACAACTACAATACTATGAATCACCACTATTATTATTCTCCTCACACTTGGCTTGATCTACGAATGATTGCAAGGGGGCCTCGAGTGGGCAGAAT!!---
>NC_014400.1_Squamata_nd3_Crotalus_horridus
ATA---CTC---CTCATTACT---------------ATAGCCATAGCAACAGCAACCCTCCTATACATAATCAACGCTTTAATACCAAAA---AAACCAGATATTAACAAATTATCTCCC---TACGAATGCGGATTTGACCCACTAGGCAAT---GCACGATCCCCC---ATCTCCATCCAATTCTTCCTG---GTCGCC------ATCCTATTCATCCTGTTTGACCTAGAAACT---ATCCTACTTCTACCCATCCCCTGAAGCCTTAGTACAAACCCAACAAGCATTACTACAGCCATAATCACAACCCTACTAGGCATCCTTACACTAGGCCTAGTATACGAGTGGCTTCAAGGCGGACTAGAATGAACAGAAT!!---
>NC_008065.1_Squamata_nd3_Xenagama_taylori
ATT---AAC---TTAACCCTA------ACCACAGCTTCAACCATAGCATTCCCGCTTGCCCTAATTATCCTCAACCACTTAATTACATCAAATAACCAAAACTTAGAAAAACTCTCCCCC---TATGAATGTGGTTTTTCCCCACTCGAAAAC---GCACGACTCCCA---TTCTCCCTACAATTCTTCTTA---ATCGCA------ATTTTCTTCTTACTTTTCGACCTAGAAATC---GCGCTCCTACTCCCAGTGCCATGAGGATTAAAT------------AATACCACCCTAATATGAATACTAACCCTAATTATCCTACTTACACTAGGACTACTTTATGAATGAAGCCAAGGGGCCCTAGATTGAGCAAAATAA---
>NC_020340.1_Squamata_nd3_Phrynocephalus_axillaris
ATT---AAC---CTAATAATA------ACAATTCTACTTACAACCTTAATCCCCCTAATTCTTATTACTTTTAATCACCTAGCGCCTAAAACAAGCCCAGATATAGAAAAACTCTCCCCA---TATGAATGTGGATTTTCCCCACCAGAAAAT---GCACGACTCCCG---CTCTCAATTCAATTCTTCTTG---ATCGCA------ATTTTTTTTCTACTATTTGATCTTGAAATC---GCACTACTTCTTCCAGTTCCCTGAGCATTAAATACT---------TCAATAACAACAACATGAATATTACTACTTATTTTTTTATTGACATTAGGACTATGATACGAATGAAGCCAAGGAGCCCTAGACTGAACAAAGT!!---
>NC_039541.1_Squamata_nd3_Diploderma_flaviceps
ATG---ACC---ATAACCTCT---GTTTTAGCTACAATAACT---ACAATCCCACTAATCTTATTAGCGGTAAGCCACTGAATCCCACAAACCACCTCAGACCAGGAAAAACTATCACCA---TACGAATGCGGGTTCTCCCCCCTAGAAAAC---GCCCGACTGCCC---TTTTCATTGCAATTCTTCCTT---GTCGCA------ATTTTCTTCCTCCTGTTTGACCTAGAAATC---GCACTACTCCTCCCACTCCCATGAGCACTAAACACC---ACGCCAACAACAACAGTACTATGAACATTTATCATCCTTAGCCTTCTCACCATCGGACTAGCTCATGAATGAAATCAGGGGGCCCTAGACTGATCAAAAT!!---
>NC_032084.1_Squamata_nd3_Achalinus_spinalis
ATT---AAC---CTCATT------TACCTTGTCACCCTATCAATAATTACAGCCACAGCCCTATATTTCATCAACACA---CTCACCAAGCTAAAACCCGATACAAACAAACTATCCCCC---TACGAGTGTGGGTTCGACCCAATAGGAGAT---GCACGATCCCCC---ATCTCGATTCAATTTTTCCTA---GTCGCC------ATCCTATTCATCCTGTTCGACCTAGAAATT---ATCCTTCTTCTCCCCATCCCATGAAGCATGAACACCAACCCACCACTCACATCTATTCTCCTCACCACAACCCTCCTAACAGTCCTCACACTAGGCCTAGTCTATGAGTGACACCAGGGCGGCCTAGAATGGGCAGACT!!---
>NC_025784.1_Squamata_nd3_Stenodactylus_petrii
ATA---AAA---CTATTA------TACGCTCTACCAATCGCATCAGCCCTAGTGATCTCCCTATTACTTTTTAACTTATGACTCCCCCGACCAACTCCAGATTCTGAAAAACTAGGCCCT---TTCGAATGCGGATTTGATCCCCTGGGCACA---GCACGACTACCC---TTCTCCCTACACTTCTTCCTG---GTGGCA------ATCCTATTCCTACTCTTCGACCTAGAAATC---ACACTACTCTTACCACTTCCATGGGCTATTAACTCCTCTAACCCATTATCTACCGCCCTCCTAACCCTTGCAATCATTACCCTACTTACACTAGGACTAATTTACGAATGACTTCAAGGCGGACTAGAATGAGCAGAAT!!---
>NC_012444.1_Squamata_nd3_Chamaeleo_zeylanicus
ATC---AAC---CTAATAATT---ACCCTAATCACC---TCACTACTAATCCCCATACTGCTGATTCTTATTAGCCACTGAATCCCACAAGTACTACCAGATACAGAAAAACTATCACCA---TACGAATGCGGATTTGACCCACTAGGCAAT---GCACGCCTCCCA---TTCTCATTACAATTTTTCCTT---ATCGCA------ATTTTTTTCCTCATCTTCGACCTAGAAATC---GCCCTACTCCTTCCACTACCATGAGCAATAAACTCTACAACCCCAAAAATAACCACCATCTGAACACTTACAATCATTACTCTACTCACACTAGGATTAGTATATGAATGAACTCAGGGAGCCCTAGAATGAACAAAAAACT!!
>NC_012445.1_Squamata_nd3_Chamaeleo_arabicus
ATT---AAC---CTAATAACT---ACCCTAATCACC---TCACTACTAATTCCAATACTACTAATCCTTATTAGCCACTGAATTCCACAAATACTCCCAGACACAGAAAAACTATCACCG---TACGAATGTGGATTTGACCCACTAGGCAAT---GCACGCCTTCCA---TTCTCACTACAATTTTTTCTC---ATCGCA------ATTTTTTTCCTCATCTTCGATCTAGAAATT---GCTCTACTCCTTCCACTACCATGAGCAATCAACTCTACAACCCCAAAAATAACCACTATCTGAACGTTTACAATCATTACACTACTTACACTAGGATTAGTGTATGAATGAACTCAAGGAGCCCTAGAATGAACAAAAACCT!!
>NC_012420.1_Squamata_nd3_Chamaeleo_calyptratus
ATT---AAC---CTAGTAACT---ACCCTAATCACC---TCACTACTAATTCCAACACTACTAATCCTTATCAGCCACTGAATCCCACAAATACTCCCGGACACAGAAAAACTATCACCG---TACGAATGTGGATTCGATCCACTAGGAAGT---GCACGCCTTCCA---TTCTCACTACAATTTTTCCTC---ATCGCA------ATTTTTTTCCTCATCTTCGATCTAGAAATC---GCCCTACTCCTTCCACTACCATGAGCGATCAACTCTACAACCCCAATAATAACCACTATTTGAACATTTACAATCATTACACTACTTACACTAGGATTAGTATATGAATGAACTCAAGGAGCCCTAGAATGAACAAAAACCT!!
>NC_013603.2_Squamata_nd3_Pseudotrapelus_sinaitus
ATC---CAC---CTAACCACA---GCAATAATTGCC---TCACGAACAATCCCAACTGCCCTAATCACACTTAGCCAATGAGCCCCAACAGCCAAGCCAGACTCAGAAAAATTCTTACCA---TATGAATGCGGATTCTCCCCGCTTGAAAAT---ACGCGACTCCCA---TTTTCCCTACAGTTTTTCCTA---ATCGCA------ATCTTCTTCCTGCTTTTCGACCTGGAAATC---GCACTTTTACTTCCCATCCCCTGATCCCTGAAT------------ACAACCGCCATGGTATGAATATTCACCTTGATTACACTACTCACCCTAGGACTGTTATATGAATGAAGCCAAGGCGCCCTAGACT!!------------
>NC_025779.1_Squamata_nd3_Uroplatus_fimbriatus
ATA---AAA---TTACTAGCA---CTTCTTCTGACCACCACAATACTCATC---TTCTTATTGTTAATTATTAGTTTTAACGCATCTCCTCAAATCCCAGACATAGAAAAACTCTCACCC---TACGAATGCGGATTTGACCCTTGTACCAGC---GCACGTCTACCC---TTCTCCCTTCGCTTCTTTCTT---GTAGCC------ATCTTATTCCTACTATTTGATCTCGAAATC---GCCTTACTTCTCCCTGTCCCCTGGGCGATAACTACCTCCACACCAACCAGTACTATAGTATGAGCCACCTTGTTGATCACCATGCTTACAATGGGCCTAATCTATGAGTGACACCAAGGCGCACTCGAATGAGCAGAAT!!---
>NC_035150.1_Squamata_nd3_Aeluroscalabotes_felinus
ATA---AAC---CTACTACTA---TATCTCTTTATTGTAGCCTTAATTATAGGA---CTGCTTATAATCATGAGTTTCTGACTGCCTCAGCTTACCCCTGACATAGAAAAACTTTCTCCT---TATGAATGTGGATTTGATCCTTATGGAACA---GCTCGCCTCCCC---TTTTCTCTTCGATTTTTTTTA---ATTGCT------ATCTTATTTCTACTTTTTGATTTAGAAATC---GCACTACTTCTTCCACTTCCCTGAGCTATATGCTTAATTAACCCTAACTCATTAATGTTTTGAGCTATTATCCTTATTTTTCTCTTAATTATAGGACTTATTTATGAATGAATACAAGGGGGCCTCGAATGAGCTGAAT!!---
>NC_024557.1_Squamata_nd3_Aprasia_parapulchella
ATG---TTA---------------TTTTCAATACTCATCTCAACAACACTCGTTTTTATCCTTATATTACTAGCTTTCTGACTTCCCCAAATAACCCCAGACACAGAAAAACTTTCTCCT---TACGAATGCGGATTTGACCCATTAGGATCA---GCTCGCCTACCC---TTCTCCCTCCGATTCTTTTTA---GTCGCT------ATTTTGTTCCTCTTGTTTGACTTAGAAATC---GCACTTCTCCTACCAATCCCATGAGCCATTAACTCTATATCTCCTAAAACAACTACTACCCTTATCTCCACAATCCTAACTCTTCTAATCCTCGGACTCCTATATGAATGAACACAAGGAGGACTAGAATGGGCTGAATA!---
>NC_006282.1_Squamata_nd3_Rhineura_floridana
GTG---ACC---CTTACAACC---ACACTTATGACAACCTCCATA---TTAGCCACCCTACTTATTATCATCAGCTTCTGACTCCCATTAATCATACCAGACACAGAAAAACTCTCCCCA---TACGAATGCGGATTCGACCCGCTTGGAACA---GCACGACTGCCA---TTTTCCCTAAAATTCTTTTTA---GTAGCT------ATCCTATTCCTCCTATTCGACCTAGAAATT---GCCCTACTACTACCTCTACCATGGGCCACAGGCTCTCAAACCCCACTTTCAACCGCTCTTCTAACTTCAGCCATCCTTGCCCTACTAACCATTGGGTTAATATACGAGTGACTACAAGGAGGCCTAGAATGAGCAGAATAA---
>NC_008774.1_Squamata_nd3_Coleonyx_variegatus
ATC---AAA---ACCCTACTC---TACCTCTTA---ATCACCACAATTCTGACTACAATCCTAATACTCATCAGCTTTTGACTACCACAACTCACACCAGACACAGAAAAACTCTCCCCA---TACGAATGCGGGTTCGACCCCCTAGGCACA---GCGCGACTCCCA---TTCTCACTTCGCTTCTTCCTA---GTGGCC------ATTTTATTCCTACTCTTTGACCTAGAAATT---GCCCTCCTATTGCCGACACCATGAGCAATCAACAGCCCTGCCCCAGAAGCAATAATAGCATGAACCTCCACAATCATCGCCCTCTTGAGCCTAGGCCTCTTATACGAATGACTACAGGGAGGCTTAGAGTGGGCAGAATAA---
>NC_041124.1_Squamata_nd3_Sphenomorphus_incognitus
ATG---ATA---TTAATAACA---GTACTTTACACAATT---CTGACCATTACAGCCCTACTTATTACCATTAGCTTCTGACTTCCACAGAACACCCCTGATACAGAAAAACTGTCGCCC---TACGAATGCGGATTTGACCCGTTAGGGACG---GCCCGCCTACCC---TTTTCCATTCGTTTTTTCCTT---GTAGCT------ATTCTATTCCTGCTATTTGACCTAGAAATT---GCCCTTTTACTCCCTATTCCATGAGCTATAAATCTCCCCAACCCCGCCCAAACAACCGCCTGAACTTTAGCCATTATCACCCTACTTACGCTCGGCTTAGTATACGAATGAATAGCCGGCGGACTAGAATGAGCAGAAT!!---
>NC_035304.1_Squamata_nd3_Gekko_hokouensis
GTG---CTT---ATAACAACA---CTGATACTGACT------ACACTACTGGCCCTAGTACTAATTTCTATCAGTTTCTGACTCCCACAGACCAACCCAGACACCGAAAAACTTTCACCA---TACGAATGTGGTTTTGATCCACTAGGAACT---GCCCGACTTCCA---TTTTCACTACGCTTCTTCCTC---ATTGCT------ATCCTGTTTCTACTGTTCGACTTAGAAATT---GCCCTCCTACTTCCCCTCCCCTGGGCAATT---TGTTCCTCTCCCATTAGCACAATATTTTGAGCCACAATTATTATTAGCCTTCTTACCCTTGGCCTTATTTATGAGTGAAGCCAGGGTGGCCTAGAATGAGCAGAATA!---
>NC_041147.1_Squamata_nd3_Isopachys_gyldenstolpei
GTG---ACC---ATAGCAACA------ATGTTTCTCTTCACTTTAACGCTCACAACCTTGCTCATTATCATCAGTTTCTGACTTCCTCAAACAACACCAGACACAGAAAAACTCTCACCC---TACGAATGTGGTTTTGACCCTCTCGGAACA---GCTCGCCTTCCC---TTCTCCCTTCGCTTTTTCCTA---GTTGCC------ATTCTTTTCTTGCTTTTTGATTTAGAGATT---GCCCTTCTTCTTCCGACCCCCTGAGCAATAAACCACCCAACCCCAACACTGACAGTCACATGAACCTCCACAATTATTGTCCTCCTCACACTAGGCCTCATCTACGAGTGAGCGTCGGGGGGCCTAGAGTGGGCCGAAT!!---
>NC_027191.1_Squamata_nd3_Gekko_chinensis
ATG---ATA---ACATCAACA---TTAATACTAATT------ACAATACTAGCCACAATTCTAATTACCATTAGCTTTTGATTACCACAAACAAGCCCAGATACAGAAAAACTCTCCCCA---TACGAATGCGGTTTTGACCCCCTAGGCACT---GCCCGACTGCCT---TTCTCCCTACGGTTTTTCCTT---GTGGCA------ATTCTATTTCTACTATTTGACCTTGAAATC---GCCTTACTATTACCACTACCTTGAGCGATCAATACT---ACACCTACCAGCACAATAATCTGAGCTACAACTATTATTGTGCTATTAACACTCGGTCTTATTTACGAGTGACTGCAGGGCGGCCTAGAATGGGCCGAATA!---
>NC_030779.1_Squamata_nd3_Scincella_huanrenensis
ATG---------GTAATAACA---ATAATACTACTTGTTGTCCTAATAATCACAACCTTATTAATTACTATCAGTTTCTGGCTACCCCAAACCACCCCAGATACAGAAAAACTCTCACCA---TATGAGTGCGGGTTTGACCCCATAGGAACT---GCCCGCCTCCCA---TTCTCCCTACGATTTTTCCTA---GTCGCA------ATCCTGTTCCTACTATTCGACCTAGAAATT---GCCCTCTTATTACCCGTCCCTTGAGCAATAAACCAACAAGACCCAACCCTTACAACCACATGAACCTCTACTATTATTCTTCTCCTAACTATTGGCCTAATCTACGAATGGATAGAAGGGGGACTAGAGTGGGCAGAAT!!---
>NC_028035.1_Squamata_nd3_Gekko_japonicus
ATG---CTA---ACAACAACT---TTTATATTAATC------TTCTTATTAACCGCAATTCTTATTTTCCTTAGTTTTTGACTCCCCCAAACGAACCCGGATACAGAAAAACTTTCGCCT---TACGAATGCGGCTTTGACCCCCTAGGAAGT---GCCCGCCTCCCC---TTCTCATTACGCTTCTTCCTT---GTTGCA------ATCCTATTTCTACTGTTTGACCTAGAAATT---GCTCTTCTCCTCCCACTCCCTTGGGCAATCAGCACA---TCCCCAGGCAGCACAATACTTTGAACCACAATAATTATTATACTATTAACACTAGGCCTCGCATATGAATGATTGCAAGGGGGCCTAGAATGAGCAGAATA!---
>NC_008776.1_Squamata_nd3_Heloderma_suspectum
ATG---ATT---CTGCTTTCT------ATACTTATAATTACCTTCTTAATTACAACCATCTTAATTATCTTCAGCTTCTGAGTACCACAAACGTACCCTGATCAAGAAAAACTTTCACCA---TATGAATGCGGATTTGACCCTCTTGGAACA---GCACGACTTCCA---TTTTCTCTCCGATTTTTTTTA---GTGGCT------GTCTTATTCCTCTTATTTGACTTGGAGATC---GCTTTACTACTCCCACTCCCATGAGCAATCAACCAGCCGTTACCATTAAACACGCTTACTTGAGCAACTATAATCTTAAGTCTTCTAACTTTTGGATTAATTTATGAGTGACTAGAGGGAGGGCTAGAATGGGCAGAGT!!---
>NC_025780.1_Squamata_nd3_Tropiocolotes_tripolitanus
ATA---AAA---CTCCTA------TTTACCCTAACAATTTCCCTCTCACTAGCAACCGCCCTCCTCACCATCAGCCAATGACTCCCACAAACTATACCAGATAAAGAAAAACTAAGCCCA---TATGAATGCGGATTTGACCCCCTTGGCTCC---GCACGACTACCA---TTCTCCCTACGCTTCTTCCTC---GTAGCC------ATTCTATTCCTCCTTTTTGACCTAGAAATC---ACACTACTGCTGCCAGTCCCATGGGCTATTAACTCTACAACCCCCACCCAGACCATACTCCTCACGACCTTAATCCTTACACTACTCACACTTGGTCTCATCTACGAGTGACACCAAGGAGGCCTAGAGTGAGCAGAGT!!---
>NC_020038.1_Squamata_nd3_Phyllodactylus_unctus
ATATTGAAA---TTACTTCTT---ACCACCTTTACCACTGCACTACTAGTAATACTTATACTATTAGTTATC---TTTTGACTCCCGCCAAACGCCCCTGACGCAGAAAAACTCTCCCCA---TACGAATGCGGCTTTGACCCCCTTGGCACC---GCCCGTCTACCA---TTCTCAATACGCTTCTTCCTT---ATTGCC------ATCTTGTTTCTCCTATTTGACCTTGAAATT---GCCCTTCTCCTGCCAACCCCATGGGCAATAAACACCCCAACCCCAACTAACACACTGCTCTGAACCTCCATTATCATTACCCTCCTGGCCCTAGGCCTAGTATACGAATGACTACAAGGAGGACTTGAATGGGCAGAATA!---
>NC_026105.1_Squamata_nd3_Goniurosaurus_luii
ATA---AAA---ATTTTAAAT---CTCGCTCTAATAATCACCATC---ATTACAACACTACTTATGCTAATTAGTTTCTGACTGCCACTAATAAAACCAAACTCCGAAAAACTCTCCCCA---TACGAATGTGGGTTTGATCCCCTAGGGACG---GCACGTCTACCC---TTTTCCATTCGCTTCTTTCTT---GTAGCA------ATTTTATTTTTACTTTTTGACCTAGAAATC---GCACTTCTACTTCCAACCCCCTGAGCATTAAACACGCACCACCCCGAAGCCACCATACTTCTGACATCTTTAATCATTATCATTTTAACCCTTGGCCTTACTTATGAATGACTACACAAAGGTTTAGAGTGGGCAGAAT!!---
>NC_011606.1_Squamata_nd3_Phoenicolacerta_kulzeri
ATG---AAT---CTTATAAGT------ATGCTTATTGTCGCTACTTTAATCTCTGTTCTTATAATATTTATTAGCTTCTGACTACCTCAAATAATACCAGACATAGAAAAACTTTCACCC---TATGAATGCGGATTTGACCCTTTAGGGACT---GCACGCCTTCCT---TTTTCTATTCGATTTTTTCTA---GTGGCC------ATCCTATTTCTTCTTTTTGACCTAGAAATT---GCCCTCCTTCTTCCAACCCCCTGGGCAATAAATCTCCCACAACCCATAATAACCATTTCATGAATATCCATAATTATCATCTTATTAACTATTGGCCTAATTTATGAATGATTGCAAGGTGGCCTAGACTGAGCTGAAT!!---
>NC_022700.1_Squamata_nd3_Dopasia_harti
ATG---------GTAATCCTA---CTTATAATCACACTTTCCTTCTCCGTCTCGCTACTACTAATCACATTAGCCTTCTGACTCCCAATACCGTACCCAAGCTCAGAAAAACTGTCCCCC---TACGAATGCGGATTCGACCCGCAAGGCACA---GCCCGCCTTCCA---TTCTCATCCCGATTTTTCCTA---GTAGCA------ATTTTATTTCTACTATTCGACCTAGAAATC---GCCCTACTGCTCCCCCTCCCATGGGCCACCAACTTCACACCCCCTACTACCATAATAAACTGAGCTACAATTATCCTAATTCACCTTGCTGCCGGTCTAATCTACGAATGACATCAAGGGGGACTGGAATGAGCCGAAT!!---
>NC_030369.1_Squamata_nd3_Dopasia_gracilis
ATG---ACC------ATCCTT---TTTATAATTACACTCTCCTTCTCTGTCTCACTCGTACTAATTACCCTGGCCTTTTGACTCCCAATACCCTACCCGGGCTCAGAAAAGCTCTCCCCC---TATGAATGCGGGTTTGATCCGCAAGGCACA---GCCCGCCTCCCC---TTCTCATCCCGATTTTTCCTA---GTAGCT------ATCCTGTTTCTACTATTTGACTTAGAAATT---GCACTCCTACTACCCCTGCCCTGGGCCACTAACTTCTCACCCCCTACCACCGTAATAAACTGAGCTACAATTATCCTGGCCCACCTTGCTACCGGCCTGATTTACGAGTGGCACCAAGGAGGACTAGAATGAGCCGAAT!!---
>NC_013479.1_Squamata_nd3_Causus_defilippii
ATA---AGC---CTCTATACT------CTAACTATCTCAGCCATAGCTACATCCTCCCTCCTATATACCATCAACTCCTTTATCCCACAA---AAACCAGATATCAACAACCTATCCCCC---TACGAATGTGGATTTGACCCTTTAGGAGAC---GCACGATCCCCT---GTCTCCATCCAATTCTTTTTA---GTTGCT------ATCCTATTTATCCTATTCGATCTAGAAATC---ATCTTACTCCTTCCCATCCCATGAAGCATAAACACCAATCCTACACACTACACTACCCTTATAGTCTTCACCCTCCTCTTAACCCTAACATTAGGCCTCCTACATGAGTGACTTCAAGGAGGATTAGAATGAGCAGAGT!!---
>NC_029494.1_Squamata_nd3_Trimeresurus_sichuanensis
ATT---AGC---CTCACACTC------CTTATTATTATAGCCATAATAACAGCAACCCTTCTATATATTATTAATACCCTGATACCA---ACAAAACCAGATATTAACAAGCTCTCCCCC---TACGAATGTGGATTTGACCCACTAGGAAAC---GCACGTTCTCCC---ATCTCTATCCAATTCTTCCTA---GTTGCA------ATCTTATTCATCCTATTTGATCTAGAAATT---ATTCTACTCCTACCAATCCCCTGAAGCATTAGCACAAACCAA---ACAACCACCACAACAATAGCTACCACCCTCCTAATTACCCTAACCTTAGGTCTTGTATACGAATGACTCCAAGGCGGACTAGAATGAACAGAGT!!---
>NC_041524.1_Squamata_nd3_Crotalus_adamanteus
ATA---------------------TTCCTTATCATTATAGCCTTAGTAACATCGATCATCCTATACGCCATCAACGCCATAATACCAAAA---AAACCAGACATTAACAAAATCTCCCCC---TACGAATGCGGATTCGATCCACTAGGCAAC---GCACGATCCCCC---GTCTCCATCCAGTTCTTCCTA---GTCGCC------ATTCTATTCATCTTATTTGACCTAGAAATT---ATTCTCCTCCTCCCCCTCCCCTGAAGCATTAACACAAACCCAACAACAACCACCACAGCAACAGCCACCACCCTACTAATTATCCTAACCCTCGGTCTTATTTACGAATGGCTTCAAGGCGGATTAGAATGAACAGAGT!!---
>NC_035638.1_Squamata_nd3_Agkistrodon_contortrix
ATC---AGC---CTAATACTC------CTCATTATTATATCCATAACAACAGCAACCCTCCTATACATAATCAACGCCCTAATACCAAAA---AAACCAGATATCAACAAACTATCACCC---TACGAGTGCGGATTTGACCCACTAGGTAAT---GCACGATCACCC---ATCTCTATTCAATTCTTCCTA---GTAGCC------ATCCTATTCATCCTATTTGACCTAGAAATC---ATCCTCCTCCTACCCGTCCCCTGAAGCACTAATACAAACCCAACAAGCACCACTACAACCATAACCATAACCCTCCTAGTCGTCCTAACACTAGGCCTCGTATACGAATGACTTCAAGGCGGACTAGAATGAACAGAAT!!---
>NC_044966.1_Squamata_nd3_Macrovipera_schweizeri
ATA---AGC---CTTTACACC------CTCATCATTCTAGCCATAGCAACATCAACCCTCCTATACATCATTAATACT---TTAACCCCAACTAAACCAGACATAAATAAGCTATCCCCA---TACGAATGCGGATTTGACCCACTAGGTAAT---GCACGCTCTCCT---ATCTCAATCCAGTTCTTCTTA---GTAGCT------ATTCTGTTTATCCTGTTCGACCTAGAAATC---ATCCTTCTTCTCCCTATACCTTGAAGCATAAACACAAACCCAACAAGCACTACCACCCTAATAACCTCAACCCTTCTTATAATCCTTACGTTGGGTCTTATCTACGAATGACTTCAAGGGGGCTTAGAATGAGCAGAGT!!---
>NC_010200.1_Squamata_nd3_Hypsiscopus_plumbea
ATT---AGC---ATCACACCC------CTCATTACTATTGCTTTAATCACAACCACTATCATTTATATAATCAACAGCCAT---ACCAACAAAAACCAAGATATTAACAAACTCTCACCA---TACGAATGTGGATTTGACCCTATAGGAAAT---GCCCGTACCCCA---ATTTCCATCCAATTTTTCCTA---GTGGCT------ATTCTATTCATCCTATTTGACCTAGAAATT---GTACTACTCTTACCAATTCCATGAAGCATTAACACCAACCCGCCCAACATAACCATCACACTAGCCACCACCCTACTCCTAATCCTAACAATAGGCCTACTATACGAATGATTACAGGGTGGGTTAGAATGAACAGAGT!!---
>NC_011391.1_Squamata_nd3_Daboia_russelii
ATA---AGC---CTTCTCATC---TTCATCATC---CTAGCCATAGCAACATCAATCCTCCTATATATCATCAATACCTATGTACCA---ACAAAACCAGATATTAATAAACTATCTCCT---TACGAGTGTGGCTTTGACCCGTTAGGTAAC---GCACGCTCCCCT---ATCTCTATTCAATTTTTCCTA---GTTGCA------ATCCTATTTATTCTATTTGACCTAGAAATT---ATCTTACTCCTACCCATCCCATGAAGTATAAACACAAACCCAACAAACACTTCCACCTTGATAGCTTCAACCCTTCTAATCACCTTAACACTAGGACTTCTATATGAATGACTTCAAGGCGGCCTAGAATGAGCAGAGT!!---
>NC_022146.1_Squamata_nd3_Oocatochus_rufodorsatus
ATG---AAT---CTTTCTACC---CTCATCATCATAGCCTCACTAACA---GCAACAGCACTATACACAATCAATATTCACATTATC---ACAAAGCCTGACATTAATAAACTATCACCC---TACGAATGTGGCTTTGACCCACTAGGAAAC---GCCCGAACCCCA---ATCTCCATCCAATTCTTCCTA---GTTGCT------ATTCTATTCATCCTATTTGACCTAGAAATC---GTACTCTTACTTCCAATCCCATGAAGCATAAACACCAACCCCCCAAATACAACTACTATATTAATCACTACCTTACTAACAATTCTCACACTAGGCTTACTATATGAGTGACTACAAGGCGGACTAGAATGAACAGAAT!!---
>NC_011392.1_Squamata_nd3_Bungarus_multicinctus
ATC---AAC---ATAACCCTT------CTAATTATAATATCTCTACTGACAGCAATATTACTATATATAATTAATTCA---CTTACAACAATAAAACCGGATATTAATAAACTTTCCCCA---TATGAATGTGGCTTTGACCCACTAGGAAAC---GCTCGAACCCCT---ATTTCGATCCAATTCTTCCTA---GTCGCC------ATTCTATTTATTTTATTTGATTTAGAAATT---ATCCTTCTTATACCAAGTCCATGAAGCACAAATACCAACCCACCAACAACTACAATAATACTAGCTACAACACTATTAGCAATCCTTACATTGGGTTTAATTTATGAGTGACTTAAAGGAGGGCTAGAATGAACAGAGT!!---
>NC_013985.1_Squamata_nd3_Sibon_nebulatus
ATA---AGC---CTCATTACC---CTCATCATTTCAGCCGCACTAACAACCACCACA---CTATATATAGTCAACACCCACATAATC---TCTAAACCAGACATTAACAAACTTTCATCA---TACGAATGCGGCTTTGACCCACTAGGAAAC---GCCCGCACCCCA---ATTTCAATTCAATTCTTCCTA---ATCGCC------ATCCTCTTCATTCTATTTGATTTAGAGATT---GTCTTACTACTCCCAATCCCGTGAAGCACCAACACAAACCCACCAAGCACCACCACCGCACTAATCATAATTCTACTAACGATTCTCACACTAGGCCTCTTATACGAGTGACTACAAGGCGGACTAGAGTGAACAGAAT!!---
>NC_013481.1_Squamata_nd3_Micrurus_fulvius
ATT---AAC---ATAACTGCC------CTAATCACCATATCCCTACTGACAACAACCCTCCTATACAAAATTAACTCCTTTATAATT---ATAAAACCGGATATTAATAAACTCTCCCCT---TACGAATGCGGCTTTGATCCACTAGGAAAT---GCTCGAACACCA---ATTTCTATCCAATTCTTCCTA---GTTGCT------ATCCTATTCATTCTATTTGACCTAGAGATT---ATCCTACTTCTACCAGCCCCCTGAAGTACCAATACTAATCCGCCAAGTACCACCACAACACTAACTATAACCCTATTAATCATCCTTACATTGGGCTTAATATACGAATGGTCACAAGGAGGCCTAGAATGAGCAGAGT!!---
>NC_036053.1_Squamata_nd3_Laticauda_laticaudata
ATC---AAT---ATAGCCACA---ATCTCCCTAACC---TCACTCATAACAGCAACACTTCTATACTTAGTGAACTCCGCCATAACA---ATAAAACCAGACATTAACAAACTCTCCCCC---TATGAGTGCGGCTTTGATCCAGTCGGAGAC---GCTCGAACACCA---ATCTCTATCCAGTTTTTCCTC---GTTGCC------ATCCTGTTCATTCTATTTGACCTAGAAATC---GTACTTCTACTACCAATCCCGTGAAGCACCAACACTAACCCACCAACCGCCACCATATTCCTGACCATCACACTACTAACAATCCTTACAGCAGGCCTACTATACGAATGATTACAAGGCGGTTTAGAATGAACAGACT!!---
>NC_013981.1_Squamata_nd3_Pseudoleptodeira_latifasciata
ATA---AAC---CTCCTAACC------CTTATTATTATAACCATACTAACATCAATAACATTATACATAATTAACACCTATATAACTAAT---AAACCTGATATTAATAAACTATCACCA---TATGAATGCGGCTTCGATCCAACAGGAAAT---GCTCGCTCACCC---GTGTCTGTCCAATTTTTCTTA---ATCGCT------ATTCTCTTTATTCTTTTTGATCTAGAAATC---GTACTCTTACTTCCAATCCCATGAAGCACAAGTACAAACCCACCAAACACCACTATCATACTAATCACAGCCCTACTGATAATTCTTACCTTAGGCCTTCTATATGAGTGACTACAAGGAGGACTAGAATGAACAGAGT!!---
>NC_036055.1_Squamata_nd3_Laticauda_semifasciata
ATT---AGC---ATAGCCATA---ATTACCCTAACA---TCATTTATAACGGCAACCCTCCTATTTACAATTAACTCTTTTATA---ATAATAAAACCAGATATTAATAAACTCTCCCCA---TATGAATGCGGCTTCGACCCATTCGGAGAC---GCTCGAACCCCA---ATCTCAATCCAGTTTTTTCTA---GTAGCT------ATCTTATTCATTTTATTTGACCTAGAAATT---GTACTCCTCCTGCCAATCCCATGAAGCACCAGCACCAACCCACCAACAACCACTATAACCCTAACTACAGCACTACTAACAATCCTTACAGCAGGTTTGTTGTACGAGTGGCTACAAGGCGGGCTAGAGTGGACAGAGT!!---
>NC_007400.1_Squamata_nd3_Acrochordus_granulatus
ATT---AAC---CTAATCTTA------TTATCAACAATATCAATAATTATCACCATATTACTTTATATAGTTAATACCTTCATA---AAAACTAAACCAGACATTAATAAAATATCACCA---TACGAATGCGGATTTGACCCACTAGGGGAT---GCGCGATCTCCT---ATTTCTATTCAATTCTTCCTA---GTAGCC------ATCCTTTTTATTCTATTTGACCTAGAAATT---ATTCTACTACTTCCTATCCCATGAAGTATAAATTCAAATTCGCCTATCTATACATTCACAATAATAAGTATCTTCCTAATTACCCTCACTATTGGTCTTCTATACGAATGACAACAAGGGGGACTAGAATGATCACACT!!---
>NC_014343.1_Squamata_nd3_Anilius_scytale
ATT---AAT---CTAATATCC------ATATTAATCTTTTCATTTATCCTTGCTTTAGCCCTCTTTATCATTAACCTCTTTATGCCAAAT---AAACCCGATATTAATAAACTATCCCCA---TACGAATGCGGATTTGATCCGTTCGCTGAT---GCACGAACCCCC---ATGTCCATTCAATTTTTCCTA---GTGGCC------ATCCTATTTATTCTATTCGACCTAGAAATC---GCCCTACTCCTACCCATTCCATGAAGCATAAACACTAACCCACCCAACATAACTATATCAATAACAACCGCCCTACTAGTCCTATTAACACTTGGACTAGCCTATGAATGATCTCAAGGCGGCCTTGAATGAGCAGAGT!!---
>NC_012573.1_Squamata_nd3_Tropidophis_haetianus
ATC---AAC---TTAATATCA------CTACTAGTCCTATCAACAATTTTAACTATTGCTATCTTCATAATCAATTTA---CTAATACAATCAAAACCAGACATAAATAAGCTCTCACCA---TACGAATGCGGGTTTGACCCATTCGGCAGC---GCACGCTCCCCC---ATATCAATTCAATTCTTCCTA---GTGGCT------ATTCTATTTATTCTTTTTGACCTAGAAATC---GCACTACTCCTACCAATCCCATGAAGTATCAATACCAACTCACCAAATAGCACTTTAACTCTAGCAATAACGCTTATCATCGTCCTAACACTAGGGCTACTATACGAATGACTACAAGGCGGCCTAGAATGAGCGGAGT!!---
>NC_012422.1_Squamata_nd3_Chamaeleo_africanus
ATA---AAC---CTAATAACT---GCTATAATT---ATCTCACTACTAATCCCAATTCTATTAATCCTTATTAGCCATTGAATTCCACAAATACTCCCAGACACAGAAAAACTATCACCT---TATGAGTGTGGATTTGATCCACTAGGCAAC---GCACGCCTTCCA---TTCTCTCTACAATTCTTCCTC---ATCGCA------ATTTTCTTCCTAATCTTCGATCTAGAAATT---GCCCTACTCCTTCCTCTACCATGAGCAATCAACTCTATAACCCCAAAAATAACCACCATCTGAACACTCATAATTATTGCACTGCTTACACTAGGGTTAGTATACGAATGAACCCAAGGAGCCCTAGAATGAACAAAAATCT!!
>NC_009421.1_Squamata_nd3_Chlamydosaurus_kingii
ATA---ACC---CCAGCAACA---ATCCTCATAATTCTAGCAGCCCTACCACAAATCATAATAATAGCCATT---ATCTTACTACCACCAAAATCAACAAACCTACAAAAAACATCCCCA---TATGAATGTGGATTTGACCCATTCGGAAAT---TCGCGCCTACCA---TTCTCCCTACAATTCTTCTTA---ATTGCA------ATTTTCTTCCTACTATTTGACCTAGAAATC---GCCCTACTACTACCCATACCATGAGCCACTAACACT---GCCCCAACCCACTCCACCATCTGAGCACTTTCTCTACTCACCCTCCTAGCAATCGGACTAGCATACGAATGGGCTCAAGGGGCCCTAGAATGATCAAAAT!!---
>NC_039453.1_Squamata_nd3_Pseudocalotes_microlepis
ATG---ACT---ATTATTACC---ACAGTAACCACAATAACAATA---ATTCCACTAACCATCCTAACAATCTCTAGCTGACTTCCACTAGCCGTGCCTGACCAAGAAAAACTGTCCCCA---TACGAATGCGGGTTCTCACCCCTAGAAAGC---GCCCGACTACCA---TTTTCACTTCAATTCTTCCTA---GTAGCA------GTTTTCTTCCTACTTTTCGACCTAGAAATC---GCACTACTCTTGCCACTTCCATGAGCACTCAATGTA---GCACCCACTACAACAATAGTGTTAGCACTTACAATTTTACTCCTACTAACAATCGGACTAGCACACGAATGAAGCCAAGGGGCTTTGGACTGAACAAAAT!!---
>NC_014182.1_Squamata_nd3_Uromastyx_benti
ATA---AGC---CTAATCACA------ACAATCGCCACAGCAACACTTATCCCAACAGCCATAATCGTCATCGCACACCTACTGCCACAAACCAACCCAAACCTAGAAAAACTATCACCT---TACGAATGCGGATTCAACCCAACCCAAAGC---ACCCGACTACCA---TTCTCGCTCCAATTTTTTCTC---GTGGCC------GTATTCTTCCTCCTATTCGACCTGGAAATC---GCTCTACTATTACCAATCCCATGAGCACTAAACACCGAC---CCAACAACAACCATAGCACTGACAGCAACAATAATCACACTACTTGCAATCGGACTAGCCCACGAATGAACACAAGGAGCCCTAGAATGATCAAAAT!!---
>NC_025783.1_Squamata_nd3_Uroplatus_ebenaui
GTG---AAC---TTAATAATT---TTTATCCTT---ATTACGCTTATACTTGTTTCCCTATTACTTATATTAGGCTTTTTAGCCCCATCACTCTCCCCTGATAACGAAAAACTTTCACCG---TACGAGTGCGGCTTTGACCCGAGTAGCACG---GCACGTTTGCCT---TTCTCCATTCGCTTTTTTCTA---ATCGCC------ATTATGTTTCTACTATTTGATTTAGAAATT---GCTCTCCTCCTGCCACTCCCCTGAGCAATTAACTCTACTACCCCCACCCACACTGCGCTCTTCTCATTAACCTTGATTATTATGCTCACCCTTGGCCTTATATATGAATGAACCCAAAACGCACTTGAATGAACGGACT!!---
>NC_009683.1_Squamata_nd3_Calotes_versicolor
ATA---ACC---CTAACCATACCAACTTCACTGATAATCGCCGCACTGATCCCGTTTATTCTTGTTACAATTACATACTGACTCCCACAAATAACCCCGGGCCCTGAAAAACTATCACCC---TACGAATGCGGGTTTTCCCCATTAGAAAAT---GCACGACTTCCC---TTTTCATTGCAATTTTTTCTA---GTGGCA------GTATTTTTCCTGCTATTTGATCTAGAAATC---GCACTTCTTCTGCCAATTCCATGAGCCATCAACCTA---ACACCAACACCAACTGTTACGTGAGCACTGTCCTTTTTAACTCTGCTAACCCTAGGACTTGCCTACGAGTGAGCCCAGGGGGCCCTAGACTGAACAAAAT!!---
>NC_026454.1_Squamata_nd3_Phrynocephalus_forsythii
ATT---AAC---TTAACAACA------ACAATCCTATTCACAACAACTATTCCACTAATTCTTATTACCTTCAATCATTTAGCACCAAAAACAAGCCCAGACATAGAGAAATTATCCCCA---TACGAATGCGGATTCTCTCCACTAGAGAAT---GCACGACTTCCA---TTATCAATTCAATTTTTCCTG---ATCGCA------ATTTTCTTCTTGCTATTCGACCTTGAAATC---GCACTCCTTCTTCCAATCCCCTGAGCATTAAACATCTCA------ATAACTACAACAACATGAATGCTCCTGCTTATTTTCTTATTAACAATAGGACTAGCATATGAATGAAGCCAAGGAGCCCTTGATTGAACAAAAT!!---
>NC_025639.1_Squamata_nd3_Phrynocephalus_helioscopus
ATT---AAC---CTAATAATG------ACACTTATATTAGCAACGATAATCCCCATAATCCTTATTATCTTCAACCATCTTGCACCAAAAACAAACCCAGACATAGAAAAACTATCCCCG---TATGAATGTGGGTTCTCTCCACTAGAAAAC---GCACGACTTCCA---CTATCAATCCAATTCTTCTTA---ATCGCA------ATTTTTTTCTTATTATTTGACCTTGAAATT---GCATTACTTCTTCCAATTCCATGAGCATTAAATATTTCA------ATAACTACAACAACATGAATACTATTACTTATTCTGCTACTAACACTAGGACTAGCATACGAATGAAACCAAGGGGCCCTAGACTGAACAAAAT!!---
>NC_021131.1_Squamata_nd3_Phrynocephalus_mystaceus
ATT---AAC---TTAATAACA------ATAATTTTACTTACAATAACAATCCCACTAATTCTTATTATCTTCAATCACCTAGCACCAAAAACAAACCCAGACATAGAAAAACTATCCCCA---TACGAATGCGGATTTTCCCCACTCGAAAAT---GCACGACTCCCA---CTCTCGATTCAATTCTTCCTA---ATTGCA------ATTTTTTTCCTACTATTCGACCTTGAAATC---GCACTACTTCTTCCAATCCCATGAGCACTAAACATTTCT------ACAACTGCAACAACATGAATACTACTACTTATTTTTTTATTAACACTAGGGCTAGCATATGAATGAAACCAAGGAGCCCTAGACTGAACTAAGT!!---
>NC_018368.1_Squamata_nd3_Hemitheconyx_caudicinctus
ATA---GTC---ACAACCACA---GTTTTAATTACAATC---------GTCGCCCTCCTACTAATAATGCTAAGCTATCGACTGCCCCAAAATGCCCCAAACAATGAAAAATCCACACCC---TATGAATGCGGGTTTGATCCTATTGGATCA---GCCCGCATTCCC---TTGTCGCTCGCCTTCTTTCTA---ATCGCA------ATCTTATTTTTACTATTTGACCTAGAGATC---GCACTATTATTGCCAGCCCCCTGGGCTATAAATTCCCCCGACCCAACTACAACAACCCTCCTTGCCTCAACAATCATTATAATTCTAGCCCTGGGGTTAGCCTATGAGTGATGAACCGGAGGACTAAACTGAGCAGAGT!!---
>NC_024612.1_Squamata_nd3_Phrynocephalus_putjatai
ATC---AAC---CTAATAATA------GTAATTCTACTTACTACAACCATCCCACTGATCCTTATTACTTTTAACCATCTAGCACCAAAGACAAACCCAGACATGGAAAAGCTCTCCCCA---TACGAATGTGGCTTCTCCCCACTTGAAAAT---GCACGACTCCCA---CTCTCAATTCAATTTTTCTTA---ATCGCA------ATCTTCTTCTTGCTATTTGACCTTGAAATC---GCTCTACTCCTTCCAATTCCATGAGCA------TTAAACACCTCAATAACCGCAACAATATGAATACTCCTACTCATTTTTTTATTAACACTAGGACTAGCATATGAATGAAATCAGGGGGCCCTCGATTGAACAAAAT!!---
>NC_024875.1_Squamata_nd3_Phrynocephalus_guinanensis
ATC---AAC---CTAATAATA------ATAATTCTACTTACTACAACCATCCCACTGATCCTTATTACTTTTAACCATCTAGCACCAAAGACAAACCCAGACATGGAAAAACTCTCCCCA---TACGAATGTGGCTTCTCCCCGCTTGAAAAT---GCACGACTCCCA---CTCTCAATTCAATTTTTCTTA---ATCGCA------ATCTTCTTCTTGCTATTTGACCTTGAAATC---GCTCTACTCCTTCCAATTCCATGAGCA------TTAAACACCTCAATAACCGCAACAATATGAATACTCCTACTCATTTTTTTATTAACACTAGGACTAGCATATGAATGAAATCAAGGGGCCCTTGATTGAACAAAAT!!---
>NC_030181.1_Squamata_nd3_Protobothrops_flavoviridis
ATT---AGC---CTCACCCTC------CTCATTATTATAGCCACAGCAACAGCAACCCTCCTATACGCTATCAACGCTCTAATACCAAAA---AAACCAGATATTAATAAACTTTCTCCC---TACGAATGTGGGTTTGACCCATTAGGAAAT---GCACGCTCCCCT---ATCTCCATCCAATTCTTCTTA---GTCGCA------ATCCTGTTTATCTTGTTCGACTTAGAAATT---ATCCTACTTCTTCCCATTCCCTGAAGCATCAACACAAACCCAACAACCACTACCATAACTACAACCACTGCCCTTCTGGTTATCCTAACACTAGGCCTTGTATATGAATGACTCCAAGGCGGACTAGAATGAACAGAAT!!---
>NC_030182.1_Squamata_nd3_Protobothrops_tokarensis
ATT---AGC---CTCACCCTC------CTCATTATTATAGCCACAGCAACAGCAACCCTCCTATACGCTATCAACGCTCTAATACCAAAA---AAACCAGATATTAACAAACTTTCTCCC---TACGAATGTGGATTTGACCCATTAGGAAAT---GCACGCTCCCCT---ATCTCCATCCAGTTCTTCTTA---GTCGCA------ATCCTGTTTATCTTGTTCGACTTAGAAATT---ATCCTACTTCTTCCCATTCCCTGAAGCATCAACACAAACCCAACAACCACTACCATAACTACAACCACTACCCTTCTGGTTATTCTAACGCTAGGCCTTGTATATGAATGACTCCAAGGCGGACTAGAATGAACAGAAT!!---
>NC_012436.1_Squamata_nd3_Chamaeleo_dilepis
ATT---AAT---CTAATAACC---GCTTTATTAACT---TCACTATTAATCCCAATATTACTAATTCTTATTAGCCACTGAATCCCACAAATACTACCAGATACAGAAAAATTGTCACCC---TATGAATGCGGATTTGATCCACTAGGTAAC---GCACGTCTCCCA---TTCTCCTTACAATTTTTTCTA---ATCGCA------ATTTTCTTCCTAATCTTTGATTTAGAAATC---GCCCTACTTCTTCCACTACCATGAGCTATCAATACTACAACTCCAAAAATAACAACCATCTGAGCACTTACAATCATTACACTACTCACACTAGGACTAGTATATGAATGAACCCAAGGAGCCCTAGAATGAACAAAACCCT!!
>NC_022473.1_Squamata_nd3_Protobothrops_dabieshanensis
ATT---AGC---CTCACTCTT------CTTATTATTATATCCATAGCAACAGCAACCCTCCTATACGCCATCAATGCCCTAATACCAAAA---AAACCAGATATTAACAAACTTTCCCCT---TACGAGTGCGGATTTGATCCATTAGGTAAT---GCACGATCCCCC---ATCTCTATCCAGTTCTTCCTA---GTTGCA------ATCCTATTCATCCTATTTGACTTAGAAATT---ATCTTACTCCTTCCCATCCCTTGAAGCATCAACACAAACCCAACAACTACCACCACTACTATAGCCTCTTCCCTCCTAATTATCCTAACACTAGGCCTTGTATACGAATGACTTCAAGGCGGACTTGAATGAGCAGAAT!!---
>NC_022695.1_Squamata_nd3_Protobothrops_cornutus
ATC---AGC---CTCACTCTC------CTCATTATTTTAGCCACAGCAACAGCAACCCTCCTATATGCCATTAACGCCATAATACCAAAA---AAACCAGATATCAACAAACTCTCCCCC---TACGAATGCGGATTTGACCCACTAGGCAAT---GCCCGCTCCCCT---ATCTCTATCCAATTCTTCCTA---GTTGCA------ATCCTATTTATTCTATTCGACTTAGAAATT---ATCTTACTTCTTCCTATCCCTTGAAGCATCAACACAAACCCAACAACAACTACCACAACTATAACTACTACTCTACTAATTACCCTAACACTAGGCCTTGTATACGAATGACTTCAAGGCGGCCTAGAATGAACAGAGT!!---
>NC_014179.1_Squamata_nd3_Leiolepis_guttata
ATA---AAT---CTCTCCCTA------GCCCTAACAATTACACTATTAATCCCAGTACTCCTAATCATTTTAACCCACTGACTTCCCCAAACAAACCCAGACCTAGAAAAAGTTTCACCA---TACGAATGCGGCTTCGACCCACTAGAAAAT---GCACGACTACCA---TTCTCCCTACAATTCTTCTTA---ATCGCC------GTATTTTTCCTATTATTTGACTTAGAAATT---GCCCTCCTACTTCCACTTCCATGAGCAATAAACTTA---AACCCAACAACCACCATCACATGAATAACCGCCCTAATCATCCTACTTACCATCGGACTAGCCTATGAATGACTCCAAGGAGGGTTAGACTGGGCAAAATA!---
>NC_024179.1_Squamata_nd3_Leiolepis_reevesii
ATA---AAT---CTCCCCATA------GCCCTAATAATTACATTACTGATTCCGGTATTATTAATTATTTTAACCCACTGGCTACCACAAATTAGCCCAGACCTAGAAAAAACCTCACCA---TATGAATGCGGCTTCGACCCACTAGAAAAC---GCACGCCTTCCA---TTCTCCCTACAATTCTTCCTA---ATCGCC------GTATTCTTTCTACTATTTGACTTAGAAATC---GCACTCTTACTCCCCCTTCCATGAGCAATAAATTTG---AACCCGCTAACCACAATCACATGAATAATCACCTTAATCATCTTACTTACTATTGGCCTTACCTATGAATGACTACAAGGAGGATTGGACTGAGCAAAATA!---
>NC_018050.1_Squamata_nd3_Gekko_swinhonis
ATG---TTA---ACCCCCACA------TTAGTCACTATTACCCTT---GTAGCTCTGGCCTTAATCTCTATTAGCTTTTGACTACCACAAACAAGCCCAGACACAGAAAAACTCTCACCG---TACGAGTGTGGCTTCGACCCATTAGGAACC---GCCCGCCTGCCA---TTCTCACTACGATTTTTTCTT---ATTGCA------ATCCTATTTTTACTATTTGACCTAGAAATC---GCCCTCTTACTTCCGCTACCATGGGCCATCAAC---TCCTCTCCTATTAGCACAGTATTCTGAGCTACAGCTATTATCTCCCTCCTTACACTCGGCCTCATCTATGAGTGGTCACAAGGAGGCCTAGAATGAGCAGAATA!---
>NC_025640.1_Squamata_nd3_Phrynocephalus_grumgrzimailoi
ATT---AAC---TTAATAATG------ACAATCGCACTTACAACAACAATTCCACTAATTCTCGTCACTTTTAACCATCTAGCACCAAAAACAAGCCCCGACATAGAAAAATTATCTCCA---TACGAATGTGGTTTTTCCCCCCTAGAAAAT---GCACGACTCCCA---TTATCCATTCAATTCTTCTTA---ATCGCA------ATTTTTTTCCTACTATTTGATCTTGAAATT---GCACTACTCCTTCCAATTCCATGGGCA------TTAAATACCTCAACAACTGCAACAACATGAATACTATTACTTATTTTTTTACTAACACTAGGACTAGCATACGAATGAAATCAAGGCGCCCTAGACTGAACAAAAT!!---
>NC_022719.1_Squamata_nd3_Phrynocephalus_przewalskii
ATT---AAC---CTAATAATA------ACAATAGCCATTACAACAATAATTCCCCTAATCCTTATTATTTTTAATCACCTAGCACCAAAAACAAGCCCCGACATAGAAAAACTATCTCCA---TACGAATGTGGCTTTTCCCCTCTAGAAAAT---GCACGACTTCCA---TTATCTATTCAATTCTTCTTA---ATCGCA------ATCTTTTTCCTACTATTTGACCTTGAAATC---GCACTACTTCTTCCAATTCCCTGGGCG------TTAAACACCTCAACAACTGCAACAACATGAATACTATTACTTATTTTTCTATTAACACTAGGACTAGCATACGAATGAAGCCAAGGGGCCCTGGACTGAACAAAAT!!---
>NC_024654.1_Squamata_nd3_Phrynocephalus_versicolor
ATT---AAC---CTAATAATA------ACAATAGCCCTTACAACAATAATTCCCCTAATCCTTATTATTTTTAATCACCTAGCACCAAAAACAAGCCCCGACATAGAAAAACTATCTCCA---TACGAATGTGGCTTTTCCCCTCTAGAAAAT---GCACGACTTCCA---TTATCTATTCAATTCTTCTTA---ATCGCA------ATTTTTTTTCTACTATTTGACCTTGAAATC---GCACTACTTCTTCCAATTCCCTGGGCG------TTAAACACCTCAACAACTGCAACAACATGAATACTATTACTTATTTTTCTATTAACACTAGGGCTAGCATACGAATGAAGCCAAGGGGCCCTGGACTGAACAAAAT!!---
>NC_029186.1_Squamata_nd3_Phrynocephalus_albolineatus
ATT---AAC---TTAATAATA------ACAATTGCAGTTACAACAATAATCCCACTGATCCTCATTACTTTTAACCACCTAGCACCAAAAACAAACCCCGACATAGAAAAACTATCTCCA---TACGAATGTGGCTTCTCCCCCCTAGAAAAC---GCACGACTCCCA---TTATCTATTCAATTCTTCTTA---ATCGCA------ATTTTTTTCCTGCTGTTTGATCTTGAAATC---GCACTGCTCCTTCCAATTCCATGAGCA------TTGAACACCTCAGCAACCACAACAACATGAATGCTGCTACTTATTCTTTTATTAACACTAGGACTAGCATACGAATGAAGCCAAGGAGCCCTAGACTGAACAAAAT!!---
>NC_008775.1_Squamata_nd3_Lepidophyma_flavimaculatum
ATG------------ATCAGC---ATAGTTATCCTCACCTCCTCCATTATTACCCTAATCCTCATTACTATTAGCTTCTGACTTCCACAACTTAATCCAGACACAGAAAAACTGTCCCCC---TACGAATGTGGCTTTGATCCCCTCGGAAAT---GCTCGCTTACCC---TTCTCCTTACGATTCTTCCTA---GTCGCT------ATTCTCTTCCTCCTGTTCGATTTAGAAATT---GCACTACTTCTACCCACCCCATGGGCCATCAACCTCTGCACCCCCACCATAGTATTATTATGAACTTCTCTAATCCTGATTCTACTAACAATAGGCCTTGTATATGAATGAATACAAGGCGGGTTAGACTGGGCAGAAT!!---
>NC_008772.1_Squamata_nd3_Gekko_vittatus
GTG---TTA---ATAACAGTA---TTACTAGTAACCCTT---------ATCCCTCTAATTCTCTTATTAATTAGTTTCTGAATACCTCAAACTTACCCTGATACAGAAAAACTATCACCC---TATGAATGTGGTTTTGACCCCCTAGGTACT---GCACGTCTTCCA---TTTTCCATACGATTTTTTCTA---GTGGCC------ATTCTATTTTTATTATTTGACCTAGAGATC---GCCCTATTACTCCCTACCCCCTGAGCAATTAATAATGCCAACCCAAACAATACATCAACTTGAGCCACTACTATTATTATCCTATTAACACTAGGTTTAATTTACGAATGAGTTCAAGGGGGCCTTGAATGGGCTGAAT!!---
>NC_011393.1_Squamata_nd3_Bungarus_fasciatus
ATT---AAT---ATAACCTCA------CTAATTACACTATCTTTACTCACATCTACTCTATTTTATGCAATTAATATATTCATAACA---ATAAAACCGGACATCAACAAACTTTCTCCA---TATGAGTGCGGCTTTGATCCACTAGGAAAT---GCTCGAACCCCA---ATTTCTATTCAATTCTTCTTA---GTTGCC------ATCCTATTTATTTTATTTGACTTAGAAATT---ATTCTCCTTATACCAATTCCATGAAGCACAAATACTAACTCACCAACAACTACTATAATACTAGCTATAACACTTCTAGCAATCCTCACACTAGGATTAATCTATGAGTGATTAGAAGGAGGACTAGAATGAACAGAGT!!---
>NC_036054.1_Squamata_nd3_Laticauda_colubrina
ATC---GAC---ATAACTACA------ATCTCCATAATATCTTTTATAGTAGCAATACTCCTATACCTAATCAACTCTATCATAACA---ACAAAACCAGATATTAATAAACTTTCCCCT---TACGAATGTGGCTTTGATCCAGTTGGAGAC---GCTCGAACCCCA---ATCTCTATCCAATTCTTCCTA---GTTGCT------ATCTTATTTATCCTGTTTGATCTAGAAATC---GTACTTCTCCTACCAATCCCATGAAGCACTAACACTAACCCACCAACTATTACAATATTTTTGACCGTTGCACTATTAACAATCCTTACAGCAGGTTTACTCTATGAATGACTACAAGGGGGGTTAGAATGAGCAGAAT!!---
>NC_011576.1_Squamata_nd3_Achalinus_meiguensis
ATT---AAC---CTCATCCAC------CTTATCGTTTTATCAGCAGTCACAGCCACCGCCCTATACCTCATTAACACC---CTCACCCCACTAAAACCTGACACAAACAAACTTTCCCCC---TACGAGTGCGGGTTTGACCCAATGGGGGAC---GCACGAACCCCC---ATTGGGGTTCAGTTTTTCCTA---GTCGCC------ATCCTATTTATCCTATTTGACCTAGAAATC---ATCCTCCTACTCCCAATCCCATGGAGCATAAACACCAACCTACTGCCCACGGCCATTACTCTAACCACCACCCTCCTAGTCTCCCTCACACTAGGCCTAATCTACGAGTGGCACCAAGGCGGACTAGAGTGGGCCGAAT!!---
>NC_032085.1_Squamata_nd3_Achalinus_rufescens
ATT---AAC---CTCATCCAC------CTTGTTACTCTATCAGTAATTACAGCGACAGCCCTATATCTCATTAACACA---CTCACCAAACTAAAACCTGATACAAATAAACTATCCCCC---TACGAATGCGGATTTGACCCAATAGGGGAC---GCACGATCCCCC---ATCTCAGTTCAATTTTTCCTA---GTTGCC------ATTCTGTTCATCCTATTTGACCTAGAAATC---ATTCTTCTACTCCCCATCCCATGAAACATGAACACAAACCCACCAACCACATCTATTCTCCTCACCACAACCCTCCTAACCACCCTCACACTAGGCCTAATCTATGAATGACACCAGGGGGGCCTAGAGTGGGCCGACT!!---
>NC_012431.1_Squamata_nd3_Anguis_fragilis
GTG---GTA---ACCCTACTT------ATAATCGCATTATCCTTCTCCATCTCACTAGTACTAATCACTATTGCCTTCTGACTTCCAATGCCGTACCTTAGCTCAGAAAAACTATCCCCA---TACGAATGCGGATTTGACCCGCAAGGCACA---GCCCGCCTCCCA---TTTTCATCTCGGTTTTTCCTA---GTCGCA------ATCCTATTCCTACTATTCGATCTAGAAATC---GCCCTACTACTACCGCTACCATGGGCCACCAACTTCACACCCCCCACCCCTATAATGAACTGAGCTACAATTATCTTAATTCACCTTGCCGCCGGCCTCATCTACGAATGATACCAAGGCGGACTAGAATGAGCTGAAT!!---
>NC_030273.1_Squamata_nd3_Anguis_cephallonica
ATG---GTA---ACCCTACTT------ATGATCACACTCTCCTTCTCCATCTCACTAGTACTAATCACTATTGCCTTCTGACTTCCAATGCCATACCCCAGCTCAGAAAAACTATCCCCA---TACGAGTGTGGATTTGACCCACAGGGCACA---GCCCGTCTCCCA---TTCTCATCCCGATTTTTCCTT---GTCGCA------ATCCTATTCCTACTATTTGACCTAGAGATT---GCACTACTGCTCCCGCTACCATGAGCCGCTAACTTCACACCCCCCACCTCTACAATGAACTGAGCTACAATTATCCTAATTCACCTTGCCGCCGGCCTCATCTACGAATGACACCAAGGCGGACTAGAATGAGCTGAAT!!---
>NC_005958.1_Squamata_nd3_Abronia_graminea
ATG---ACA---ATCCTCCTA------ATAATTGTATTATCATTTATTATCTCTACCGCACTAATTACCTTAGCATTCTGACTCCCCATACCCAATTCAAATTCAGAAAAACTTTCACCC---TACGAATGCGGATTCGACCCACAAGGTACA---GCCCGTCTCCCT---TTCTCCTCCCGCTTTTTTCTA---GTAGCA------ATCTTATTCTTACTATTTGACCTAGAAATT---GCACTCCTTCTTCCTATTCCTTGAGCCGCTAACCTTATACCACCTTCCTCCACAATAACCTGAGCTACAATCATTCTGGCTCACCTTACCGCCGGTCTTGTCTACGAATGACACCAGGGCGGTCTGGAGTGGGCAGAAT!!---
>NC_011394.1_Squamata_nd3_Ophiophagus_hannah
ATT---AGC---ATAGCCTCA------ATAGTAATTACATCCCTACTAACAGCAACCCTTCTATTCACAGTCAACACG---CTCGCAACAACAAAACCAGATATCAACAAACTCTCCCCC---TACGAATGCGGCTTTGACCCACTAGGAAAT---GCCCGAACTCCT---ATTTCCATTCAATTCTTCCTG---GTTGCT------ATCCTATTCATCTTATTCGACTTGGAAATT---GTCCTCCTTCTGCCTATCCCATGAAGCGCTAACACCAACCCGCCCACCTCTACCGCTACCCTGGCCACAACCCTTCTAATCATCCTAACACTAGGCCTACTATACGAATGACTCCAAGGAGGGTTAGAATGAACAACAT!!---
>NC_010225.1_Squamata_nd3_Naja_naja
ATT---AAC---ATAGCAATT------CTTATCGCAATCTCTTCTCTAACATCAACCCTGCTATATACAATTAACACC---CTCGCAACAATAAAACCCGACATCAACAAACTATCTCCA---TACGAATGCGGCTTTGACCCACTAGGAGAC---GCCCGAACCCCG---ATCTCCATTCAATTCTTCCTA---GTAGCT------ATCCTATTTATCCTATTTGACTTAGAAATC---GTACTTCTCATACCAATCCCATGAAGCATCAACACCAACCCACCAACAACTACCACAGCACTAGCCCTAACTATACTCACAATCCTAACACTAGGCCTACTTTACGAATGACTGCAAGGAGGCCTAGAATGAACAGAAT!!---
>NC_011389.1_Squamata_nd3_Naja_atra
ATT---AAC---ATAGCAATT------CTTATCGCAATCTCTTCTCTAACATCAACCCTGCTATATACAATTAACACC---CTCGCAACAATAAAACCCGACATCAACAAACTATCTCCA---TACGAATGCGGCTTCGACCCACTAGGAGAC---GCCCGAACCCCG---ATCTCCATTCAATTCTTCCTA---GTAGCT------ATCCTATTTATCCTATTTGACTTAGAAATC---GTACTTCTCATACCAATCCCATGAAGCATCAACACCAACCCACCAACAACTACCACAGCACTAGCTCTAACTATACTCACAATCCTAACACTAGGCCTACTTTACGAATGACTGCAAGGAGGCCTAGAATGAACAGAAT!!---
>NC_009768.1_Squamata_nd3_Agkistrodon_piscivorus
ATC---AGC---CTAATACTC------CTCATTACTATAGCCATAGCAACAGCAACCCTCCTATACATAATCAACGCTTTAATACCAAAA---AAACCAGATATTAACAAATTATCTCCC---TACGAATGCGGATTTGACCCACTAGGCAAT---GCACGATCCCCC---ATCTCCATCCAATTCTTCCTG---GTCGCC------ATCCTATTCATCCTGTTTGACCTAGAAATT---ATCCTACTTCTACCCATCCCCTGAAGCCTTAGTACAAACCCAACAAGCATTACTACAGCCATAATCACAACCCTACTAGGCATCCTTACACTAGGCCTAGTATACGAGTGGCTTCAAGGCGGACTAGAATGAACAGAAT!!---
>NC_005959.1_Squamata_nd3_Shinisaurus_crocodilurus
ATG---AAC---CTAGTGATC------ATACTAACCATAACAATAGTAGTAGCCACCTTAATAATAATCCTAAGCTTTTGATTACCACAATCAAGCCCATATACAGAAAAACTCTCCCCT---TACGAATGCGGATTTGACCCACTTGGAACC---GCACGGCTCCCC---TTTTCACTACGATTCTTCCTA---GTAGCA------ATCTTATTCCTACTATTTGACCTAGAAATT---GCCCTATTATTACCCCTACCATGGGCAATAAATCTACCAAACCCGTCACTTACCCTCATATGAGCCACCACAATCCTAACTCTTCTTACCGCCGGCCTAATCTATGAATGAAGCCAGGGGGGCCTTGAATGGGCCGAAT!!---
>NC_020039.1_Squamata_nd3_Cnemaspis_limi
ATA---AAA---CTCACACTG------GCCTTAACTGTTACTCTCACACTAGTTACGACCCTCATCATCATCAGCTTTTGACTCCCCCTTACCACCCCAGACACAGAAAAACTCTCCCCG---TACGAGTGTGGCTTCGACCCATTAGGCAGT---GCCCGACTCCCC---TTCTCTCTTCGCTTTTTCCTC---ATCGCA------ATCCTATTTCTACTCTTCGATTTAGAGATC---GCCCTCTTACTCCCCACCCCATGAGCAATTAACTCCCCACAGCCCGGCCTTACGCTGCTCTGAGTTACCATCATCCTCCTGCTCCTCACCCTCGGACTAGCCTACGAATGAGCCCGAGGCGGCCTAGATTGAGCAGAATA!---
>NC_014178.1_Squamata_nd3_Hydrosaurus_amboinensis
ATA---ACC---TTAATAATA---ACACTTATAACCACAACATTAACC---TCAGTCGCCCTAATAACCCTCTCCCACATCCTACCCCAAGCCAACCCAGACGCAGAAAAACTTTCACCA---TACGAATGTGGATTTGACCCATTAGAAAGT---GCCCGACTGCCA---TTCTCAATCCAATTCTTTCTA---ATCGCA------ATCTTCTTCCTGCTATTTGACCTAGAAATC---GCCCTACTCCTTCCCCTGCCCTGAGCCATAAGCATA---TCCCCAACAACCACCGCCTTATGAGCCTTAACCCTAATCCTTCTATTAACAATCGGACTAGCACATGAATGAACACAAGGTGCCCTAGAATGAGCAAAAT!!---
>NC_006922.1_Squamata_nd3_Pogona_vitticeps
ATA---ACA---CCAGCAATA---ACCCTCATAACCCTAGCA---GCCCTCCCACAAATTTTAACACTAGCTATCATCCTACTACCACCAAAAACCCCAGACATACAAAAAATATCCCCA---TACGAGTGCGGCTTTGACCCACTTGAAAAC---TCACGCCTACCA---TTCTCCCTACAATTCTTCCTA---ATTGCA------ATCTTCTTCCTTTTATTTGACTTAGAAATT---GCCCTACTCCTACCTCTACCATGAGCCATCAACACA---TCACCAACCCTATCCACCATATGGGCGTTCTCCCTACTTATTCTCCTAGCAATCGGACTAGCATATGAATGAACACAAGGAGCCCTAGAATGATCAAAAT!!---
>NC_014175.1_Squamata_nd3_Acanthosaura_armata
---------------ATGACT---GCCGCACTAACAACAACAATCATAATTCCACTAATCATACTTACACTGAGCCAATGACTACCTCAAACCACACCAGATCAAGAAAAACTTTCTCCA---TACGAATGTGGATTCTCCCCACTAGAAAAC---GCCCGCCTCCCT---TTTTCCCTTCACTTCTTCCTT---ACCGCT------ATCTTCTTTCTCCTGTTTGACCTAGAAATC---GCTCTTCTCCTACCACTTCCATGAGCACTAAACGCAGCACACCCAATAACGACCATATACTGAACACTTCTCATTCTTATCCTCCTAACTGCCGGCCTAGCCTACGAATGAAACGAAGGCGCCCTAGACTGAACACAGT!!---
>NC_014174.1_Squamata_nd3_Brookesia_decaryi
ATT---AAC---ATAACAACC------ACATTACTAATCACGACAGCAATCCCAATTATACTCGTCATTATTAGCCACTGAATCCCTCAAACACTTCAAGACGGGGAAAAACTATCACCA---TATGAATGTGGATTTGACCCACTAGGAAAC---GCACGACTACCA---TTCTCACTTCAATTCTTTCTA---ATTGCT------ATTTTCTTTCTAATCTTTGACTTAGAAATT---GCACTACTTCTACCAATTCCATGAGCAATTAACTCAACAACTCCAACAACAACCATAATTCTTATATCAATTATTATTGGCCTACTTACACTAGGACTAATTTATGAATGAATACAAGGAGCCTTAGACTGAACAAAAGATTAA
>NC_005962.1_Squamata_nd3_Smaug_warreni
ATA---AAC---ATCAATACC---ATACTTCTAACTACCACCCTA---ATTTCCACACTCCTTATCTCAATTAACTTCTGACTATCACAAATAACCCCCGACCATGAAAAACTCTCACCA---TATGAGTGTGGCTTTGACCCAGTAGGAACC---GCACGTCTCCCG---TTTTCCCTTCGATTTTTCCTT---ATCGCC------ATCCTCTTCCTCTTATTCGACCTAGAAATT---GCCCTTCTTCTACCAACCCCTTGGGCCATTAATCTACAATCCCCAACAACCACAATATCCTGAATCTCCACCATCCTAGTACTACTTACCCTAGGCCTCATCTATGAGTGACAAAAAGGTGGACTAGAGTGGGCCGAAT!!---
>NC_012827.1_Squamata_nd3_Oplurus_grandidieri
ATG---AGC---TTATCAACA------ATACTCCTTATTACAAGCACTATTTCTATTATTCTTATACTAATTAGCTTTTGACTACCAATAATACTGCCAGACACAGAAAAATTATCACCT---TATGAATGTGGATTTGACCCACGAGGAAAT---GCACGCCTACCA---TTCTCACTACGTTTTTTCCTA---GTAGCA------ATTTTATTCCTATTATTTGACTTAGAAATC---GCACTATTACTACCACTACCATGAGCACTAGGATTAAACAACCCAACCACAACCATAATCCTTGCCTTTAGTATTTTATCCCTTCTAACACTAGGACTTGCTTATGAATGAATACAAGGCGGACTAGAATGAGCCGAAT!!---
>NC_012836.1_Squamata_nd3_Chalarodon_madagascariensis
ATG---AGT---CTAACAACA------ATACTACTAATCACGAGCACTATCTCCATCATCTTAATACTAATTAGTTTTTGACTCCCAATAATATTACCAGACACAGAAAAACTATCACCC---TACGAATGTGGATTCGATCCACTAGGCAAT---GCCCGATTGCCA---TTTTCCCTACGCTTCTTCCTA---GTAGCT------ATTCTATTTCTTCTATTTGACCTAGAAATT---GCACTACTACTACCACTTCCATGAGCCTTAGGACTTAATAACCCAACAACAACAGTAATTTTAACCTCAACTATTCTCCTCCTCCTCACACTTGGATTAGCCTACGAATGAATACAAGGCGGCCTCGAATGAGCCGAAT!!---
>NC_012834.1_Squamata_nd3_Leiocephalus_personatus
ATG---AAC---TTATTTATT------ATACTTCTAATTTCCTCCGCTATTTCAATTATTCTTATTTCTATTAGCTTTTGATTACCTCAACTTTACCCAGACACAGAGAAACTCTCCCCA---TACGAATGCGGCTTCGATCCACTAGGAAAT---GCACGCCTACCA---TTCTCAATACGGTTTTTCCTC---GTTGCT------ATCCTATTTCTACTATTTGACCTAGAAATT---GCCCTTCTACTACCACTACCCTGAGCTATTCACACAACAACCCCACTCTTTACTGTAACACTAGCCAGCGCCATCTTAATTTTATTAACACTTGGCTTAGCCTACGAATGAACTCAAGGCGGACTAGAATGAGCAGAAT!!---
>NC_012829.1_Squamata_nd3_Basiliscus_vittatus
ATG---AAT---TTACTAGCA------ATACTCATAGCCAGTTTAGCTCTATCAATCATCCTAATTACACTAAGTTTTTGACTTCCCCAACTCTATCCAGACACAGAAAAACTATCACCC---TATGAATGTGGATTTGATCCACTAGGTGAT---GCTCGACTTCCA---TTCTCTATTCGATTTTTCTTA---GTGGCA------ATCCTTTTCCTACTATTTGACCTAGAGATC---GCCTTATTATTACCCCTACCATGGGCCACAAATCTCAGCAACCCGTCAGAAACTATAACCCTCGCCGCAACTATCCTCATCTTATTAACACTGGGCCTTATCTATGAATGAACCCAGGGAGGCCTCGAATGAGCAGAAT!!---
>NC_027261.1_Squamata_nd3_Uta_stansburiana
ATG---AAC---CTTTCAACA------ATATTATTAATTTCCCTAATTATTTCAACCCTATTAATCTTAATTGGATTTTGACTTCCTCAACTACACCCCGACACAGAAAAACTTTCACCT---TACGAATGCGGATTTGACCCCCTAGGAAAT---GCCCGACTCCCA---TTCTCATTACGATTTTTCCTA---GTTGCA------ATCTTATTCCTATTGTTCGACTTAGAAATT---GCCCTATTACTACCGCTACCTTGGGCTACCAACCTACCAAATCCAACACAAACCATATTCCTAACAACCTCCATCCTTCTATTACTAACACTAGGATTAGCATATGAATGAACACAAGGTGGCCTAGAATGAGCAGAAT!!---
>NC_027089.1_Squamata_nd3_Cyclura_pinguis
ATG---ACC---CTCTACTCC------ATACTACTAATAACAATACTAGTATCACTACTACTTATTTTCATCAGCTTCTGACTGCCACAACTATACCCAGACACAGAAAAACTCTCCCCC---TATGAATGCGGATTTGATCCCCTAGGAAAC---GCCCGATTACCC---TTTTCATTACGATTCTTCCTA---GTTGCA------ATTCTATTCCTCCTATTTGACCTAGAAATT---GCTTTACTACTGCCACTTCCATGAGCCACAAACCTCAACAACCCTACACAGACAATAATTCTAACATCCATTATCATTATCATACTAACACTCGGCCTCATCTACGAATGACTACAAGGGGGCCTAGAATGAGCAGAAT!!---
>NC_028030.1_Squamata_nd3_Conolophus_subcristatus
ATG---AGC---CTATCTTCT------ATACTACTAATAGCCACCCTAATCTCACTCCTTCTAGTCCTAATCAGCTTTTGACTCCCACAACTATACCCGGACACAGAAAAACTATCCCCT---TACGAATGCGGATTTGACCCACTAGGAAGC---GCCCGACTTCCA---TTCTCACTACGCTTCTTCCTA---GTAGCC------ATTTTATTCCTCTTGTTTGACCTAGAAATT---GCACTACTATTGCCACTACCATGAGCCACTAACCTCGACAACCCAATACAGACAATAATACTAACCTCCGCCATTATCATTCTACTTACACTTGGACTTGTTTATGAATGACTTCAAGGAGGACTAGAATGAGCAGAAT!!---
>NC_041001.1_Squamata_nd3_Holbrookia_lacerata
ATG---AAC---CTATCAACA------ATATTACTAATTTCACTATCAATTTCAACCCTCCTAATTATTATTAGCTTTTGGTTACCTCAATTTTACCCTGACACAGAAAAACTCTCACCC---TATGAGTGCGGATTCGACCCTCTAGGAACC---GCCCGATTACCC---TTCTCACTTCGATTCTTTCTA---GTCGCA------ATCCTATTTTTATTATTTGACCTAGAAATT---GCACTATTACTTCCACTCCCCTGAGCCACAAACCTTAACAACCCAACAGAAACAATAATTTTAACCACAACAATCCTTCTACTATTAACAATAGGCCTAGTGTATGAATGACTACAAGGGGGCCTAGAATGAGCAGAAT!!---
>NC_028031.1_Squamata_nd3_Amblyrhynchus_cristatus
ATG---AGC---CTATCCTCC------ATACTGCTAATAACAATGTCCATCTCACTCCTCCTCATCCTCATCAGCTTCTGACTCCCACAACTATACCCAGATACAGAAAAACTCTCCCCC---TACGAATGCGGATTTGACCCTTTAGGAACC---GCCCGACTCCCA---TTCTCACTCCGCTTCTTTCTA---GTAGCC------ATCTTATTCCTCCTATTTGACCTAGAAATC---GCACTGCTACTACCACTCCCATGAGCCATTAACCTCAACAACCCCACACAAACAATAATCCTAACCTCAGCTATCCTCACCCTACTTACACTAGGGCTTGTCTATGAATGACTTCAAGGAGGACTAGAATGAGCAGAAT!!---
>NC_036492.1_Squamata_nd3_Phrynosoma_blainvillii
ATG---AAC---CTATCAACA------GTACTACTAATTTCACTTATAGTTTCAACCCTCCTTATTTTAATTAGCTTTTGACTACCACAACTCTACCCTGACACAGAAAAACTATCCCCT---TACGAATGTGGGTTTGACCCCCTAGGCACA---GCTCGACTGCCA---TTTTCACTGCGATTTTTCCTT---GTTGCA------ATCTTATTTTTACTATTTGATCTAGAAATT---GCATTACTCCTACCACTACCCTGAGCCATAAACTTAAACCGCCCAACAGAAACAATAATCCTAACAACAACCATCCTCCTCCTACTAACACTTGGCCTAATTTATGAATGAACACAAGGAGGACTTGAATGAGCAGAAT!!---
>NC_005960.1_Squamata_nd3_Sceloporus_occidentalis
ATG---AAC---TTAACAACA------ATACTACTCATCTCACTTATAATCTCAACCCTACTTATCCTAATTAGCTTTTGACTGCCTCAGCTCTACCCCGACACAGAAAAACTGTCCCCC---TATGAATGTGGGTTTGACCCCCTTGGAAGT---GCCCGACTTCCA---TTCTCACTACGATTTTTCCTG---GTTGCA------ATTCTATTTCTTCTATTTGACCTTGAAATT---GCCCTACTACTTCCTCTACCATGGGCCTCAAACCTAAAAACCCCAACAGAAACTATTTTACTCACAACCACCATTCTTCTACTACTAACACTAGGCCTAATCTACGAATGATCCCAAGGTGGACTAGAATGAGCAGAAT!!---
>NC_026308.1_Squamata_nd3_Urosaurus_nigricaudus
ATG---AAC---CTTTCAACA------ATACTACTAATATCCCTAATAATCTCAACACTATTAATCTTAGTAAGCTTCTGACTGCCACAACTTTACCCAGACACAGAAAAGCTTTCACCA---TACGAATGCGGATTCGACCCACTTGGAACT---GCACGACTACCA---TTCTCATTACGATTCTTCCTT---GTAGCA------ATCCTATTCCTACTTTTCGACTTAGAAATC---GCACTACTACTTCCACTCCCATGAGCTACAAATATAACCAACTCAACAGAAACTATACTACTAACAACAATAATCCTCCTCCTACTCACACTAGGCCTAGCATACGAATGATCCCAAGGAGGACTTGAATGAGCAGAAT!!---
>NC_044899.1_Squamata_nd3_Iguana_delicatissima
ATG---AAC---CTATCCTCC------ATATTACTAATAACTATACTTATCCCACTACTCCTTACCCTAATCAGCTTCTGACTTCCACAACTACACCCAGACACAGAAAAGCTCTCCCCC---TACGAATGCGGGTTCGACCCACTAGGAGAT---GCCCGACTTCCA---TTCTCACTACGATTCTTCCTA---GTAGCC------ATCCTATTCCTCCTATTCGACCTAGAAATC---GCACTACTACTACCACTCCCATGGGCCACCAACCTAAACAACCCCTTACAAACAATAATCCTCACCTCAATTATCCTTACCCTACTCACACTCGGACTTATTTATGAATGGCTACAAGGAGGCCTAGAATGAGCAGAAT!!---
>NC_002793.1_Squamata_nd3_Iguana_iguana
ATG---AAC---CTATCATCC------ATACTACTAATAACAATACTTATCCCCCTACTCCTCATCCTAATTAGCTTCTGACTCCCACAACTCCACCCAGACACAGAAAAACTCTCCCCC---TACGAATGCGGATTCGACCCACTAGGAAAC---GCCCGACTCCCC---TTCTCTCTACGATTTTTCCTA---GTGGCC------ATCCTATTTCTCCTATTCGACTTAGAAATT---GCACTACTACTACCCCTCCCATGAGCCACCAACCTCAACAACCCCCTACAAACAATAGCCCTTACCTCCACCATCCTCACCCTACTCACACTCGGACTTATCTATGAATGACTACAGGGCGGCCTTGAATGAGCAGAAT!!---
>NC_010972.2_Squamata_nd3_Anolis_carolinensis
ATG---AAC---TTATCGTCG------ATAATTTTAATCACAATGACTATTTCAATTGTCTTAATTATTATTAGCTTCTGATTACCCCAACTTAACTCAGACACAGAAAAACTTTCCCCA---TACGAATGCGGATTTGACCCATTAGGAAAT---GCCCGACTTCCA---TTTTCGCTACGATTTTTTCTA---GTGGCA------ATTCTATTTCTTCTATTTGACCTAGAAATT---GCCTTGCTTTTACCACTACCATGAGCTATTAACCTGGGCTCCCCACTTCAAACCTCAACACTCACATCGGCCATTTTGGTGCTACTAACACTAGGTCTAGTTTATGAATGACTACAAGGCGGCCTGGAGTGGGCGGAGT!!---
>NC_012831.1_Squamata_nd3_Gambelia_wislizenii
ATG---AAC---CTATTAACC------ATACTAACAACAACTATAATCATCTCCACTGTTCTAATCCTAATCAGCTTCTGACTCCCACAACTAAACCCAGACACAGAAAAACTGTCCCCG---TATGAATGTGGATTTGACCCCCTAGGCAAC---GCCCGACTGCCA---TTTTCTCTACGATTCTTTCTA---GTAGCA------ATTTTATTTCTACTATTTGACTTAGAAATC---GCCCTACTCCTACCAATACCTTGGGCCATAAATCTTAACAACCCACTAGAAACAATTACCTTTTCCTCCACAATCCTTTTACTCCTAACACTAGGCCTTGCCTACGAGTGGATACAAGGGGGCTTAGAGTGGGCAGAAT!!---
>NC_044125.1_Squamata_nd3_Anolis_punctatus
ATG---AAT---CTATTAACA------ATACTAGCTTTAACACTTGCCATTCCAACTTTACTTATTCTTGTTAGCTTTTGTATTCCTCAACTAAACCCTGACACAGAAAAACTATCCCCC---TACGAATGCGGATTTGATCCCCTAGGAAAC---GCCCGACTCCCA---TTCTCCATTCGATTTTTTTTA---GTTGCT------ATTTTGTTTCTTCTCTTTGACTTAGAAATT---GCCCTCCTTCTTCCACTACCATGAGCCTTAGACATAAACAAAACACTAAACACCACCTTACTAACATCAGCCATCCTAATTCTACTAACACTTGGCTTAGTATACGAATGACTTCAAGGCGGACTAGAATGAGCAGAAT!!---
>NC_012839.1_Squamata_nd3_Polychrus_marmoratus
ATG---AAT---TTATCAATA------ATACTACTAATTACCTTCACAATTTCACTTCTATTAATTCTTATCAGCTTCTGACTCCCCCAACTAACCCCGGACACAGAAAAACTATCCCCC---TACGAATGTGGCTTTGACCCCCTCGGAAAC---GCCCGACTCCCT---TTTTCACTACGATTCTTCCTA---ATCGCA------ATCCTATTTCTACTTTTTGACCTAGAAATT---GCCCTACTTCTTCCCCTCCCCTGAGCTACCAACCTGAATAACCCAACCCCCTCCATGACACTTGCCTTTTCAATTCTAGCCCTTCTTACCCTAGGACTAATTTATGAATGACAACAAGGTGGCCTAGAATGGGCAGAAT!!---
>NC_006285.1_Squamata_nd3_Geocalamus_acutus
ATG---ACT---ATTCTACTA------ACATTAGGCATTATAATAGCCATGTCAATTATTCTAATCACTATTAGCTTCTACTTACCAGAACTTAGCCCAGACAGTGAGAAAGTTTCACCC---TATGAGTGCGGGTTTGACCCACTAGGAACT---GCACGACTGCCA---TTCTCCTTACGGTTTTTCCTC---ATCGCA------ATTTTATTCATTCTTTTTGACCTAGAAATT---GCACTACTCCTACCACTTCCATGAGCATTGACACTAGCCAAACCAATAGCCGCCGCCATTATAACTATAGTAATTATTATTATTTTAACCATCGGCTTAGTATATGAATGACTGCAGGGCGGCCTCGAATGAGCAGATT!!---
>NC_012433.1_Squamata_nd3_Blanus_cinereus
ATG---ACA---CTTACAACT------ATACTAGGCACAATACTCCTTGTCTCCACCCTGTTAATCATTATTAGCTTTTGATTACCACAAATAAGCCCAGACAGCGAAAAACTCTCGCCC---TACGAATGCGGATTTGATCCCCTTGGGTCA---GCTCGTCTTCCC---TTCTCAATCCGGTTCTTCCTT---GTAGCA------ATCCTATTTCTTCTTTTTGACCTCGAAATC---GCACTATTACTACCACTCCCATGGGCAATAACAACACCCGCCCCAATCGCATCAGCAATACTAGCCGCCACAATCATCATTCTTCTGGCCATCGGACTCGTATACGAGTGGGCACAAGGCGGCCTAGAATGAGCTGAAT!!---
>NC_029352.1_Squamata_nd3_Plestiodon_chinensis
ATG---AGC---ATAACCTCA------ATATTCATTGTTACCACCACTATTGCCATCTTACTTGTTACCATTAGCTTCTGGCTGCCACAAACAGTGCCAGACACAGAAAAACTGTCACCC---TATGAATGCGGATTTGACCCACTAGGCTCT---GCCCGCCTGCCC---TTTTCACTCCGGTTTTTTCTC---GTAGCA------ATCCTATTCCTATTATTCGACCTAGAAATC---GCCTTACTTTTGCCAGCCCCATGAGCAATTAACTCTACTTGTCCAACACTAACAACAATATGAACAAGCACCATTATCATCCTACTAACCCTAGGCCTCATTTATGAGTGACTAGCAGGGGGACTAGAATGAGCAGAAT!!---
>NC_024576.1_Squamata_nd3_Plestiodon_elegans
ATG---AGC---ATAACCTCA------ATATTTATCATCACCACTACCATCACCATCCTACTTGTCACCATTAGCTTCTGACTACCACAAGTGGTGCCGGACACGGAAAAACTCTCACCA---TACGAGTGTGGCTTTGACCCACTAGGTACT---GCCCGCCTACCC---TTCTCACTTCGTTTCTTTCTT---GTAGCA------ATTCTCTTCCTACTATTTGACCTAGAAATC---GCCCTACTCCTACCTATCCCGTGGGCAATTAACTCCCTACACCCCACCCTCACAATAATATGAACAGGCACCATCATCATTCTACTAACCCTTGGCCTCATCTATGAGTGACTCGCAGGGGGACTAGAGTGGGCAGAAT!!---
>NC_030776.1_Squamata_nd3_Scincella_vandenburghi
ATG---ACT---ATAACAGTA------ATATTTTTATTAACTATTACAATCACTGCCTTACTCATAACTATTAGTTTTTGACTCCCACAAACCACCCCAGATACAGAAAAACTATCCCCA---TACGAGTGTGGATTTGACCCATTAGGGACA---GCCCGTCTTCCC---TTTTCACTACAATTCTTTCTA---GTCGCA------ATCCTGTTTCTGTTATTTGACCTAGAAATT---GCCCTTTTATTACCGACTCCTTGAGCGATAAATCAACCAACCCCAACTCTTACAACTACTTGAACCTCCATTATTATCGTACTTCTCACCCTTGGCCTTGTATACGAATGATTAGAAGGAGGACTAGAGTGAGCAGAAT!!---
>NC_000888.1_Squamata_nd3_Plestiodon_egregius
ATG---AGC---ATAACTACC------ATATTTATCACCGCTACCACCATTACCGCCCTACTTGTTATCGTTAGCTTTTGACTACCACAAACAACCCCCGACACAGAAAAGCTATCACCA---TACGAATGCGGCTTTGACCCACTTGGGTCC---GCCCGTCTACCT---TTTTCCCTCCGCTTCTTCCTG---GTAGCA------ATCCTATTTCTATTATTTGACTTAGAGATC---GCCCTACTTCTACCAGTCCCCTGGGCAATTAATACCCCCCACCCAACCGCCGCTGTCATATGAACAAGCGCCATTATTATTCTACTAACACTGGGCCTCATTTATGAGTGACTTGCCGGAGGACTGGAGTGGGCAGAAT!!---
>NC_033383.1_Squamata_nd3_Eublepharis_macularius
ATA---AAA---ATTCTTATA------ATATTTCTATTAACGACCATGATTACAACACTATTAATAACTATCAGCTTCTGGCTACCTCAAACCTCCCCGAATGCCGAAAAAATGTCCCCA---TTTGAATGTGGCTTTGACCCACTTGGATCA---GCTCGACTACCT---TTTTCTCTACGCTTCTTCTTA---GTGGCA------ATCCTATTTTTACTATTTGATTTAGAAATC---GCCCTACTACTACCAACCCCATGAGCTATTAACAACCTCAACCCAGAAACTACATTACTATTGACTTACTTAATTATTAGTATTTTAACTCTTGGCCTAATTTATGAATGATATCAAGGAGGCCTAGAATGAGCAGAAT!!---
>NC_006283.1_Squamata_nd3_Diplometopon_zarudnyi
ATG---ACA---ATCATAACT------ATAATAATCATCATACTACTTATTACTATCGCACTAATAATCTTAAGCTTCTGATTACCAGAAATTACACCTGATTTCGAAAAACTCTCCCCC---TACGAATGCGGTTTCGACCCTTTTGGATCT---TCACGTCTCCCA---TTCTCCCTCCGTTTCTTCCTA---ATTGCC------ATCCTATTTTTACTTTTTGACCTGGAAATT---GCCTTACTCCTACCACTTCCATGAGCCCTTACAACAACAAAGCCTATACATAGCATACTGATCGCAACAATAATTATTATTCTCCTAACACTTGGCCTCATCTATGAATGAGCACAAGGTGGGCTTGAATGAGCGGAAT!!---
>NC_006284.1_Squamata_nd3_Amphisbaena_schmidti
ATG---ACA---CTTATCTTA------ATATTTTACACAATACTACTTATTACCCTAATATTACTCCTCTTTAGTTTCTGAATTCCAGAAACCTCCCCAGACAATGAAAAACTCTCCCCA---TATGAATGCGGCTTTGACCCACTCGGCACA---GCACGCCTCCCA---TTTTCTCTCCGCTTCTTCCTA---ATCGCA------ATTCTATTTATTCTCTTTGACCTAGAAATC---GCACTTCTACTGCCACTACCTTGAGCACTCATAACTACAAAACCAATAACACCAGCACTCATAGCCGCGGCCATTATCCTTATTTTGGCCATCGGACTTATATACGAGTGAGCACAAGGGGGCCTGGAATGAGCCGACTAA---
>NC_006286.1_Squamata_nd3_Bipes_tridactylus
ATA---GCC---CTATCCATC------ATACTCCTAACCACCATAGTACTGTCCGCACTACTCCTATTAATCAACTTCTGACTGCCACAGTCCTCACCAGAAGAACAAAAACTTTCACCA---TACGAATGTGGGTTCGACCCAATTGGACCC---GCACACATTCCA---CTATCAATTCGATTTTTCCTA---ATTGCC------ATTTTATTCTTGCTATTTGACCTAGAAATC---GCCCTTCTACTACCGTTGCCATGAGCCATAAATCTTACTACCCCACAACATCAAGCAATTATGGCAATCGCACTAATCGTACTACTCACTCTTGGACTTGTATACGAATGATTACAGGGCGGACTAGAATGAGCAGAAT!!---
>NC_006288.1_Squamata_nd3_Bipes_canaliculatus
ATG---ACC---CTGGCCACC------ATATTTTTCACCATACTACTACTATCCTTCCTACTACTATTCATCAGCTTTTGACTCCCACAGACCTCTCCAGAGGAGCAAAAGCTAACCCCC---TACGAATGTGGATTCGACCCAATTGGCCCC---GCACACCTGCCA---TTCTCCATTCGCTTTTTCCTA---GTCGCC------ATCCTATTTCTGCTATTTGACCTAGAAGTC---GCCCTACTGCTACCTCTGCCATGGGCCCTAAACCTTTCCGCACCCCAACTGCCAGCCGCAGCAGCAACAGCACTAATCGTCCTATTAACCATCGGACTAATTTACGAATGACTCCAAGGGGGCCTAGAATGAGCCGAAT!!---
>NC_006287.1_Squamata_nd3_Bipes_biporus
ATA---ACC---CTAGCCACC------ATATTCTTCGCCGCCTTCGCGCTATCCGCCATTCTTCTTCTTATCAGCTTCTGGCTTCCACACATCTCACCAGAAGAACAAAAACTATCACCA---TATGAATGTGGTTTTGACCCAATTGGCCCG---GCACACCTACCA---TTCTCCATTCGATTCTTCTTA---GTAGCC------ATCCTATTCCTGCTATTTGACCTAGAAGTC---GCCCTACTCCTACCTCTGCCATGAGCCCTAAACATACCGGCGCCCCAACACCAAGCAACTGCCGCAGTAGCACTAATCGTGCTACTAACCATCGGCCTAATCTACGAATGGTTACAAGGGGGCCTAGAGTGGGCCGAAT!!---
>NC_025938.1_Squamata_nd3_Hemidactylus_bowringii
ATA---AAA---CTAATTACA------ACTTTAATTGTCGCCACCTCACTAGTAGTAATCTTAATCACCATCGCCCTTTGAGTCCCACAAGCCTACCCTGACACAGAAAAACCCTCCCCA---TATGAGTGCGGGTTTGACCCACTAGGCTCC---GCCCGACTCCCA---TTCTCAATACGCTTCTTTCTA---GTGGCA------ATCTTATTCCTACTATTTGACCTAGAGATT---GCCCTTTTACTTCCCACCCCGTGGGCAATTAACTCCCCAACCCCACACACAACACTACACCTTACAACAACTATCCTAATCCTATTAGGCCTTGGACTCCTATATGAGTGGTCCCAAGGAGGCCTAGAATGAGCAGAGT!T---
>NC_012902.2_Squamata_nd3_Hemidactylus_frenatus
ATG---ACC---GCCATCAGC------ATATCACTTATTACCCCCATCCTCGTAATGCTTCTAATTTTAATCAGCCTATGAATTCCCCAGACAAGCCCAGACACAGAAAAACTCACCCCT---TACGAATGTGGGTTTGACCCCCTAGGGACT---GCACGACTACCA---TTTTCAATACGATTTTTCCTA---GTCGCA------ATCCTGTTTCTACTATTTGACCTAGAAATC---GCACTACTTCTCCCCACCCCTTGGGCTATCAATTCCCAAGCACCAACAACCACACTATTCTACACCACAGCTATCATCATCATCCTGGCCGCCGGACTGATGTACGAATGAGCCCAAAATGGACTTGAATGGGCAGAATA!---
>NC_012366.1_Squamata_nd3_Tarentola_mauritanica
ATA---AAA---CTCCCAACC------ATCATCCTCATAACTTTCTCATTAGCCCTGGCCCTAACCTTAATCAACTTTTGACTGCCACAGATAAACCCTGACACCGAAAAACTATCCCCA---TACGAATGTGGGTTTGACCCACTGGGGTCC---GCCCGCCTACCG---TTCTCTATACGGTTTTTTCTA---GTAGCC------ATCCTATTCTTACTATTCGACCTTGAAATC---GCCCTTCTACTTCCCACCCCATGGGCCATTAACAACCAAGCCCCAACAAACACGCTACTCCTTATCACCACACTAATTACACTACTTGCCGCAGGTCTTGTTTATGAGTGGTCACAGGGCGGACTCGAGTGGGCCGAAT!!---
>NC_021766.1_Squamata_nd3_Lacerta_agilis
ATG---AAC---CTTATAACA------ATATTTATTATTACTACTTTAATTTCAACAATCCTTATTCTAATTAGCTTCTGACTCCCGCAAATACTACCAGACATAGAAAAACTCTCCCCA---TACGAATGTGGGTTTGACCCATTGGGCTCT---GCACGACTCCCT---TTCTCTATTCGATTTTTTTTA---GTAGCC------ATTTTATTTCTTCTTTTCGACCTAGAAATT---GCCCTCCTGCTCCCAACCCCCTGAGCAACAAACCTTCCTTACCCTATAGTAACTGTCTCATGGGTATACACAATTATTACCCTTTTAACCCTAGGCCTCATCTATGAATGAACACAGGGCGGTCTAGATTGAGCCGAAT!!---
>NC_028440.1_Squamata_nd3_Lacerta_bilineata
ATG---AAT---CTTGTAGCA------ATATTAACCGCCACTACCCTAATTTCAACAATCCTTATTTTAATCAGCTTTTGACTCCCACAAATATTACCAGATATAGAAAAACTCTCCCCA---TATGAATGTGGGTTTGACCCGATAGGCTCT---GCACGTCTCCCT---TTCTCCATCCGATTTTTTCTA---GTAGCC------ATCTTATTTCTTCTTTTTGACCTAGAAATT---GCCCTCCTACTTCCAACCCCCTGAGCAACAAATCTCCCACATCCCACAATAACTATTATGTGGGTATACGCAATTATTTCCCTCCTAGCCTTAGGTCTTATTTATGAATGAATTCAAGGCGGTCTAGACTGGGCCGAAT!!---
>NC_008328.1_Squamata_nd3_Lacerta_viridis_viridis
ATG---AAC---CTTATAGCA------ATACTAACCATTACCACTCTAATTTCAACAATCCTTATTTTAATTAGCTTTTGACTCCCACAAATATCACCAGATATAGAAAAACTCTCCCCA---TATGAATGCGGGTTTGACCCATTGGGCTCT---GCACGCCTCCCT---TTCTCCATCCGGTTTTTTCTA---GTAGCC------ATCTTATTTCTCCTTTTTGACCTAGAAATT---GCCCTCCTACTTCCAACCCCCTGAGCAACAAATCTCCCCCACCCCACAACAACTATTATATGAGTATACGCAATTATTTCCCTCCTAGCCTTAGGCCTTATCTATGAATGAATACAAGGCGGTCTAGACTGAGCCGAAT!!---
>NC_025929.1_Squamata_nd3_Eremias_przewalskii
ATG---GCC---CTAACAACC------ATGTTAGCCCTCTCCTCGCTACTCTCTGCACTCTTAATAACTATTAGCTTTTGACTCCCCCAACTACTCCCGGACACAGAAAAGCTCTCCCCA---TATGAGTGCGGATTCGACCCCCTCGGTTCC---GCACGACTCCCC---TTCTCAATCCGATTCTTCTTA---ATTGCC------ATTCTCTTCCTACTCTTTGACCTAGAAATT---GCCCTCCTATTACCAACCCCCTGAGCAATTAACCTCCCCCACCCCTCTACAACAACCACTTGAACATCAATTATTGTTGCCCTCCTAACTATTGGCTTAATTTATGAATGAACACAGGGCGGCTTAGACTGAGCGGAGT!!---
>NC_029878.1_Squamata_nd3_Eremias_stummeri
ATG---ACC---CTAACAATC------ATGCTAATCCTCTCCTCACTACTATCTGCACTCTTAATAATTATTAGCTTTTGACTCCCCCAACTACTCCCAGACACGGAAAAACTCTCCCCC---TATGAGTGCGGATTCGATCCCCTCGGCTCC---GCACGACTGCCC---TTCTCAATTCGATTCTTCTTA---ATTGCT------ATTCTCTTTCTACTCTTTGATCTAGAAATT---GCCCTTCTATTACCAACCCCCTGAGCAATCAATCTTCCCCACCCCTCAATAACAGCTACTTGAACATCAATTATTATTACCCTCCTAACTATTGGCCTAATTTATGAATGAACACAGGGGGGCCTAGATTGAGCGGAAT!!---
>NC_025304.1_Squamata_nd3_Eremias_multiocellata
ATG---GCC---TTAACAACC------ATGTTAGCCTTTTCCTTACTACTTTCCGCACTCTTAATAACCATTAGCTTTTGATTACCCCAACTACTCCCTGATACAGAAAAGCTCTCCCCA---TATGAATGTGGGTTCGACCCCCTCGGGTCC---GCACGACTGCCA---TTCTCAATTCGATTCTTCTTA---ATTGCC------ATTCTCTTCCTACTCTTTGACTTAGAAATT---GCCCTCCTATTACCAACCCCCTGGGCAATTAACCTCTCTCACCCCTCTATAACAATTACTTGAACATCCATTATTATTGCCCTTTTAACTATTGGCCTAATTTATGAATGAGCACAAGGCGGCCTAGAGTGAGCGGAAT!!---
>NC_026867.1_Squamata_nd3_Zootoca_vivipara
ATG---AAC---CTTATAAGT------ATATTAATTATCTCCACAACAATCTCCACCCTCTTAATTTTAATTAGCTTTTGGCTTCCACAAACACTACCAGATACAGAAAAACTCTCCCCT---TACGAATGTGGATTCGACCCTTTAGGCTCT---GCTCGGCTCCCA---TTTTCCATTCGATTTTTCCTA---GTAGCC------ATTTTATTTCTCCTTTTTGATTTAGAAATT---GCCCTACTTCTCCCCACCCCATGAGCAATTAATATATCACAACCCACCACAACTATTATATGAACATCTATAATCATCACCCTTTTAGCTATTGGTCTTATATATGAATGAACTCAAGGCGGCCTAGACTGGGCTGAAT!!---
>NC_011764.1_Squamata_nd3_Eremias_brenchleyi
ATG---ACC---TTAACGACC------ATACTAATAATTTCCTCCCTACTGTCCACTCTTTTAATGATTATTAGCTTTTGGCTCCCCCAACTCCTCCCAGACACAGAAAAGCTCTCCCCA---TACGAATGCGGATTTGACCCACTCGGATCT---GCTCGATTACCC---TTCTCAGTTCGATTCTTTTTA---ATTGCT------ATCCTTTTCCTCCTTTTTGACCTAGAAATT---GCTCTTCTACTACCAACCCCATGAGCAATCAACCTCCCACACCCCTCAACAACAATCACTTGAACATCAACTATTGTTGCTCTTCTAGTTATCGGCCTAATTTATGAATGGATACAAGGTGGCCTAGATTGGGCAGAAT!!---
>NC_025320.1_Squamata_nd3_Eremias_vermiculata
GTG---ACC---CTAGCAATA------ATACTGACTATCTCTGCACTCCTATCAATTATTCTAATAATAATTAGCTTTTGACTTCCACAAATACTACCCGACACAGAAAAACTCTCCCCG---TACGAATGTGGATTCGACCCCCTAGGATCC---GCACGTCTCCCA---TTTTCTATTCGATTTTTCTTA---GTAGCC------ATCCTCTTTCTCCTTTTTGACCTAGAAATT---GCCCTTCTACTACCCACCCCATGAGCCATCAACCTCCCGCACCCCTCAACAACTATTACCTGAACCTCAATAATTATTCTTCTCTTGACCATCGGCCTTATCTACGAATGAGTCCAAGGCGGCCTCGACTGAGCCGAAT!!---
>NC_022703.1_Squamata_nd3_Takydromus_sexlineatus
ATG---GGT---TTAATAAAT------ATACTAGCACTAACCACATTAATTTCTCTACTTTTAATATTAATTAGCTTCTGACTACCACAGATACTTCCAGACACAGAAAAGCTATCCCCC---TACGAATGTGGATTTGACCCACTTGGGTCC---GCACGACTCCCT---TTCTCAATTCGGTTTTTCTTA---GTAGCA------ATCCTGTTTCTCCTTTTTGACCTAGAAATT---GCCCTTCTCTTACCAACCCCATGAGCAATTAACCTAACACATCCCTTAAATACTCTCTCGTGAGCCTCATTAATTATTATTATGCTCACTGCAGGACTTATTTATGAGTGGAAGCAAGGTGGATTAGACTGAGCTGAAT!!---
>NC_018777.1_Squamata_nd3_Takydromus_wolteri
ATG---AAC---CTTGTAGTT------ATAGTTGTCTTCACTACACTAATCTCGATACTTCTTATAATAATTAGCTTCTGACTACCGCTAATATTGCCAGACATAGAAAAGCTTTCACCT---TATGAGTGCGGATTTGACCCATTGGGGTCT---GCACGCCTACCC---TTCTCAATCCGATTTTTCTTA---GTAGCC------ATCCTATTTCTCTTATTTGATCTCGAAATT---GCCCTACTTTTACCAACCCCATGAGCAATTAACCTTTTATACCCTTCAGAAACTTTTTTATGGGCCTCCTTAATTATCTTACTCTTATCTATAGGCCTTATTTATGAATGAAAACAAGGCGGTTTAGATTGAGCTGAAT!!---
>NC_030209.1_Squamata_nd3_Takydromus_amurensis
ATG---AGT---CTCATAATT------ATGTGCATCTTCACTACAACAATCCCCATGCTTCTTATATTAATTAGCTTTTGACTACCACAACTACTACCAGACATAGAAAAACTATCACCA---TATGAGTGCGGGTTTGACCCACTGGGGTCC---GCACGCCTCCCA---TTTTCAATCCGATTTTTTCTA---GTGGCT------ATCTTATTTCTTCTATTTGACCTAGAAATT---GCTCTACTCTTACCAACCCCTTGAGCAATTAACCTCGCACAGCCCATAGAAACCTACCTATGAACCTCTACAATTATCCTACTCCTAACACTTGGTCTCATTTATGAGTGAAAGCAAGGGGGTTTAGATTGAGCTGAAT!!---
>NC_008773.1_Squamata_nd3_Takydromus_tachydromoides
ATG---CAC---ATTATAAAT------ATATTTATCTTCACCTCATTAATTTCTGCCGTTCTTATAATAGTCAGCTTTTGACTACCACAAATAATACCAGATATAGAAAAACTCTCGCCC---TATGAGTGTGGCTTTGACCCACTAGGCTCT---GCACGTCTCCCA---TTCTCAATCCGGTTTTTTCTA---GTGGCT------ATTTTATTCTTATTATTTGATCTAGAAATT---GCCCTACTCCTACCAACCCCCTGAGCTGTTAACCTCGCGCAACCATTTACAACCCTCCTATGAACTTCAGTAATTATTCTTCTGCTATCCGCTGGTCTACTTTATGAATGAAAACAGGGCGGCTTAGATTGGGCTGAAT!!---
>NC_011607.1_Squamata_nd3_Podarcis_muralis
ATG---AAC---ATTGTACTA------ATATTAATAATTACCACACTAATTTCCCTTATCTTAATACTAGTAAGCTTTTGATTACCACAAATAATACCAGACATAGAAAAACTTTCCCCC---TATGAATGCGGGTTTGACCCACTGGGATCA---GCACGACTTCCA---TTCTCCATCCGTTTTTTTCTA---GTAGCT------ATTTTGTTCCTCCTTTTTGACCTAGAAATT---GCTCTCCTACTTCCAACACCATGGGCAGTCAACCTCTCACAACCCACAATAACAATAGTATGAACCTCAACAATCATTTTTCTTCTAACCGCTGGCCTAATTTACGAATGATCTCAAGGCGGTTTAGATTGAGCTGAGTA!---
>NC_011609.1_Squamata_nd3_Podarcis_siculus
ATG---AAC---CTTATATTA------ATATTAATTATTGCCACACTAATTTCCCTTATCTTAATACTAGTAAGCTTTTGATTACCACATATATTACCAGACATAGAAAAACTTTCCCCC---TATGAATGTGGATTTGATCCACTTGGCTCA---GCACGACTTCCA---TTCTCCATCCGTTTTTTTCTA---GTGGCT------ATCCTATTCCTTCTTTTCGACCTGGAAATT---GCCCTTCTACTTCCAACCCCATGAGCAATTAACCTATCACAACCTTCCACAACCATAATATGAACCTCCATAATTATTATACTTTTAACCGCCGGCCTAATCTATGAATGAACTCAAGGCGGTTTAGACTGAGCCGAATA!---
>NC_028326.1_Squamata_nd3_Paroedura_picta
ATA---AAA---ATTTCCTCA------CTTATCCTTTCCTCAGCAACACTGCCAACCGCCCTAATTATCATCAGCCTGTGGCTGCCTCAAACAAAATCAGATGTAGAAAAATTATCCCCC---TACGAGTGCGGCTTCGATCCCCTTGGCACA---GCCCGACTGCCA---TTCTCACTTCGCTTCTTTCTA---ATTGCA------ATCCTGTTTTTACTATTTGACCTAGAAATT---GCTCTCCTACTTCCAACCCCATGAGCAATCAACTCCACCTCACCCCAAACAGCCCTTCTACTCATAGTACTGCTCATTCTTATCTTAATCCTAGGTCTTGCTTATGAGTGACAGTCCGGAGGACTAGAGTGGGCTGACT!!---
>NC_010974.1_Squamata_nd3_Varanus_salvator
ATA---AAC---TTCCTACTT------ATATTACTCATTTCCTTTACAATCTCAGGGGTACTTATTACACTTAGCTTCTGGCTCCCACAAACAACACCAGACACAGAAAAACTTTCTCCC---TATGAATGCGGATTCGACCCACTCGGATCT---GCACGACTACCA---TTCTCACTTCACTTCTTCCTA---GTAGCA------ATCCTCTTCCTCTTATTCGACCTAGAAATC---GCCCTACTCCTACCACTCCCCTGAACTATCAACTTACCAAACCCTATAACTACACTCTCCCTCACACTTATAATCCTAACAATGCTGACCCTGGGCCTCATCTACGAATGAAAACAAGGAGGGCTGGAGTGAACAAGCT!!---
>NC_008778.1_Squamata_nd3_Varanus_niloticus
ATA---AAC---TTCATACTC------ATACTAACTACCTCCTTTACAATCTCAATAGCACTTATTACCCTTAGCTTCTGGCTTCCCCAAACAACACCAGATGCCGAAAAACTATCCCCG---TACGAATGTGGATTCGACCCATTTGGAACA---GCACGACTACCA---TTCTCCCTCCACTTTTTTATA---GTGGCA------ATTCTCTTCCTTCTTTTCGACCTAGAAATT---GCTCTTCTACTTCCACTCCCGTGAGCCGTTAACTTGCCACACCCAACAATAACACTCGCCCTCACATTGGCTATCCTTACTTTACTCACCCTAGGCCTCATTTATGAATGAAAGCAGGGGGGCCTGGAATGAACCAACT!!---
>NC_010223.1_Squamata_nd3_Deinagkistrodon_acutus
ATC---AGC---CTCACACTC------CTTATTTCCACAGCCATAGCAACAGCGACCCTCCTATATGTCATTAATACCCTAATACCA---ACGAAACCGGATATCAACAAACTCTCCCCA---TACGAGTGTGGCTTTGACCCCCTAGGTAAC---GCACGCTCCCCT---ATCTCCATCCAATTCTTCCTA---ACCGCC------ATCCTATTTATCCTATTCGACCTAAAAATT---ATCCTACTACTCCCCATTTCCTGAAGCGTTAACACAAACCCAACAACCACTACTACGACCACAGCCCTTGCCCTCCTAGCTATCCTGACACTAGGTCTAGCATACGAATGACTCCAAGGGGGACTAAAGTGAACAGAGT!!---
>NC_029165.1_Squamata_nd3_Protobothrops_himalayanus
ATT---AGC---CTCACACTC------CTTATCATTATAGCCATAGCAACAGCAACCATACTATACACCATCAACACCCTAATACCA---ACGAAACCAGATATTAACAAACTTTCCCCA---TACGAATGCGGATTTGACCCACTAGGCAAC---GCACGCTCCCCC---ATCTCCATCCAATTCTTCTTA---ATCGCA------ATCCTATTCATCTTATTTGACTTAGAAATT---ATCCTACTACTACCCATCCCCTGAAGCGCTAGCACAAATCCAACAACCACTACCACAACCATAACCACCACCCTTCTAGTCATCCTTACATTAGGCCTCGTATACGAATGACTTCAAGGTGGACTAGAATGAACAGAGT!!---
>NC_029166.1_Squamata_nd3_Protobothrops_kaulbacki
ATT---AGC---CTCACACTC------CTTATCATTATAGCCATAGCAACAGCAACCCTACTATACACCATCAACACCCTAATACCA---ACAAAACCGGATATTAATAAACTTTCCCCA---TACGAGTGCGGATTTGACCCACTAGGCAAC---GCACGCTCCCCC---ATCTCCATCCAATTCTTCTTA---ATCGCA------ATCCTATTCATCTTATTTGACTTAGAAATT---ATCTTACTCTTACCCATCCCCTGAAGCGCTAGCACAAATCCAACAACCACTACCACAACCATAACCACCACCCTTTTAATTATCCTCACACTGGGCCTCGTATACGAATGACTTCAGGGCGGACTAGAATGAACAGAGT!!---
>NC_026052.1_Squamata_nd3_Protobothrops_mangshanensis
ATC---AGC---CTCACCCTC------CTTATTATTATAGCCACAACAACAGCCACCCTCCTATACACCATCAACGCCCTGATACCA---ACAAAACCCGATATTAACAAACTCTCCCCC---TACGAATGCGGGTTCGACCCCCTAGGCAAC---GCACGCTCCCCC---ATCTCCATCCAATTCTTCCTA---GTTGCA------ATCTTATTCATCCTATTCGACTTAGAAATT---ATCCTACTCCTGCCCGTCCCCTGAAGCGCCAACACAAACCCAACAGCTACCACCACAACTATAACCACCGCCCTTCTAATTATCCTAACACTGGGCCTTGTATACGAGTGACTTCAAGGCGGACTAGAATGGGCAGAGT!!---
>NC_007397.1_Squamata_nd3_Ovophis_okinavensis
ATT---AGC---CTTGTCCTC------CTCATCATTATAGCCATAGCAACAGCAACCCTCCTATATACCATCAACACCCTAATACCA---ACAAAACCAGATATTAACAAACTTTCCCCC---TACGAATGCGGATTTGATCCACTAGGCAAT---GCACGATCCCCT---ATCTCCATCCAATTCTTCCTA---GTCGCA------ATTCTATTCATCCTATTTGACCTAGAAATT---ATCCTACTTTTACCCCTCCCCTGAAGCATTAACACAAACCCAACAACCACCACTACAACCATAACCACTGCACTCTTAATTATCCTAACACTAGGCCTTGTGTACGAATGACTTCAAGGCGGATTAGAATGAACAGAGT!!---
>NC_021412.1_Squamata_nd3_Protobothrops_mucrosquamatus
ATT---AGC---CTCACTCTC------CTTATCATCATAGCCACAGCAACAGCAACCCTCTTATTCGCCATCAATGCCCTAATACCA---ACAAAACCGGATATTAACAAACTTTCCCCC---TATGAGTGCGGATTTGATCCATTAGGCAAT---GCACGCTCCCCC---ATCTCCATCCAATTCTTCCTG---GTTGCA------ATCCTATTTATTCTATTTGACTTAGAAATT---GTCTTACTCCTTCCCATCCCTTGAAGCATTAATACAAACCCAACAACCACTACCATAACTATAACCACGGCCCTTCTAATTATCCTAACACTAGGCCTCGTATACGAATGACTCCAGGGCGGACTAGAATGAACAGAAT!!---
>NC_026051.1_Squamata_nd3_Protobothrops_maolanensis
ATT---AGC---CTCACTCTA------CTTATCATTATAGCCACAGCAACAGCAACCCTCCTATACGCCATCAATGCCCTAATACCA---ACAAAACCGGATATCAACAAACTTTCCCCC---TACGAATGCGGATTTGATCCACTAGGCAAC---GCACGCTCCCCC---ATCTCTATCCAATTCTTCCTA---GTCGCA------ATCCTATTCATCTTATTTGACTTAGAAATT---GTCTTACTACTTCCTATCCCCTGAAGCATTAACACAAATCCAACAACCGCCACCATAACTATAACCACCACCCTCTTAGTCCTCCTAACACTAGGCCTTGTATACGAATGACTCCAAGGCGGACTAGAATGAACAGAGT!!---
>NC_021402.1_Squamata_nd3_Protobothrops_jerdonii
ATT---AGC---CTCACTCTA------CTTATCATTATAGCCACAGCAACAGCAACCCTCCTATATGCCATCAATATCCTAATACCA---ACAAAACCAGATATTAACAAACTTTCCCCC---TACGAATGCGGATTTGATCCACTAGGCAAT---GCACGCTCCCCC---ATCTCCATCCAATTCTTCCTA---GTTGCA------ATCCTGTTTATCTTATTTGACTTAGAAATT---ATCTTACTTCTTCCCATGCCATGAAGTATCAACACAAACCCAACAATTACCACCACAATCATAACCACTGCTCTTCTGATTATCCTAACACTAGGCCTTGTATACGAATGACTTCAAGGCGGACTAGAATGAACAGAAT!!---
>NC_036234.1_Squamata_nd3_Gloydius_strauchi
ATC---AGC---CTCACACTC------CTTATTACCATAGCCATAGCAACAGCAACCCTCCTATACACCATCAACGCCATAATACCG---ACAAAACCAGATATCAATAAACTCTCCCCC---TACGAGTGCGGATTTGACCCACTAGGCAAT---GCACGCTCCCCC---ATCTCCATCCAATTCTTCCTA---GTCGCA------ATCTTATTTATCCTATTTGACCTAGAAATT---ATCCTGCTTCTACCCATCTCCTGAAGCATTAGCACAAACCCAACAATCACTACCACAACTCTAACCACCACCCTCCTAATTATTCTAACACTAGGTCTCGTATACGAATGACTTCAAGGCGGTTTAGAATGAACAGAGT!!---
>NC_026553.1_Squamata_nd3_Gloydius_ussuriensis
ATC---AGC---CTCACACTC------CTTATCATTATAGCCATAGCAACAGCAACCCTCCTATACGCCATCAACACCCTAATACCA---TCAAAACCGGATATCAACAAACTCTCCCCC---TACGAGTGCGGATTTGACCCACTAGGCAAT---GCACGCTCCCCA---ATCTCCATCCAATTCTTCCTA---GTCGCA------ATCTTATTTATCTTATTTGACCTAGAAATT---ATCTTGCTTCTACCCATTTCCTGAAGCATTAATACAAACCCAACAATCACTACTACAACTATGACTGGCACTCTCCTAATTATCCTAACACTAGGCCTTGTTTACGAATGACTTCAAGGAGGCTTAGAATGAACAGAGT!!---
>NC_011390.1_Squamata_nd3_Gloydius_brevicaudus
ATC---AGC---CTCACACTC------CTTATTATTATAGCCATAGCAACAGCAACTATTCTATACGCCATTAATATCTTAATACCA---ACAAAACCGGATATCAACAAACTCTCCCCC---TACGAATGCGGATTTGACCCATTAGGCAAC---GCACGCTCCCCC---ATCTCCATCCAATTCTTCCTA---GTCGCA------ATCTTATTTATTCTGTTCGACCTAGAAATT---ATCTTACTCTTACCGATTTCCTGAAGCATTAATACAAACCCAACAATAACCACTACAACTATAACTGCCACCCTCCTAATTATCCTAACACTTGGCCTCGTTTATGAGTGACTCCAAGGGGGCCTAGAATGAACAGAAT!!---
>NC_025560.1_Squamata_nd3_Gloydius_intermedius
ATT---AGC---CTCACACTC------CTTATTATTATAGCCATGGCAACAGCAACCCTCCTATACATCATCAACACCCTAATACCA---ACAAAACCAGATATTAATAAACTCTCACCT---TACGAATGTGGATTTGACCCACTAGGCAAT---GCACGCTCTCCC---ATCTCTATTCAATTCTTCCTA---GTCGCA------ATCTTATTTATTCTATTTGACCTAGAAATC---ATCCTGCTTCTTCCCATCTCCTGAAGCATTAACACGAACCCAACAATCACTACCACAACTATAACCACCACCCTCCTAATTATTCTGACACTAGGCCTAGTATATGAGTGACTTCAGGGCGGCCTAGAGTGAACAGAAT!!---
>NC_025666.1_Squamata_nd3_Gloydius_saxatilis
ATT---AGC---CTCACACTC------CTTGTTATTATAGCCATAGCAACAGCAACCCTCCTATACATCATCAACGCCCTAATACCA---ACAAAACCAGATATTAATAAACTCTCACCT---TACGAATGTGGATTTGACCCACTAGGCAAT---GCACGCTCTCCC---ATCTCTATTCAATTCTTCCTA---GTCGCA------ATCCTATTTATTCTATTTGACCTTGAGATC---ATCCTGCTTCTTCCCATCTCCTGAAGCATTAACACGAACCCAACAATCACTACCACAACTATAACCGCCACCCTCCTAATTATTCTGACACTAGGCCTAGTATATGAATGACTTCAGGGCGGCCTAGAATGGACAGAAT!!---
>NC_029424.1_Squamata_nd3_Gloydius_shedaoensis
ATT---AGC---CTCACACTC------CTTATTATTATAGCCATAGCAACAGCAACCCTCCTATACATCATCAACGCCCTAATACCA---ACAAAACCAGATATTAATAAACTCTCACCT---TACGAATGTGGATTTGACCCACTAGGCAAT---GCACGCTCTCCC---ATCTCTATTCAATTCTTCCTA---GTCGCA------ATCCTATTTATTCTATTTGACCTTGAAATC---ATCCTGCTTCTTCCCATCTCCTGAAGCATTAACACGAACCCAACAATCACTACCACAACTATAACCGCCACCCTCCTAATTATTCTGACACTAGGCCTAGTATATGAATGACTTCAGGGCGGCCTAGAATGGACAGAAT!!---
>NC_022820.1_Squamata_nd3_Trimeresurus_albolabris
ATT---AGC---CTCACATTA------CTCATCATCATATCCATAGCAACGGCAACCCTCCTATATATTATTAATACCCTGATACCA---ACAAAACCAGATATTAACAAGCTCTCCCCA---TACGAATGCGGATTCGACCCACTAGGAAAT---GCACGATCTCCA---ATCTCCATCCAATTCTTCCTA---GTCGCA------ATCTTATTTATTTTATTCGACCTAGAAATT---ATTCTACTCCTACCAATCTCCTGAAGCACTAACACAAACCCAACAACCACAACCATAACTATAACCACTATTCTTTTAATTACCCTGACCCTGGGCCTCGTATATGAATGACTTCAAGGCGGACTAGAATGAACAGAGT!!---
>NC_012146.1_Squamata_nd3_Trimeresurus_stejnegeri_stejnegeri
ATT---AGC---CTCGCACTC------CTTATTATTATAGCCATAGCAACAGCAACCCTCCTGTATATCATCAACACCCTAATACCA---ACGAAACCAGATATTAACAAGCTCTCCCCC---TACGAATGTGGGTTCGACCCATTAGGAAAC---GCACGCTCCCCC---ATCTCTATCCAGTTCTTCCTA---GTCGCA------ATCCTATTCATCTTATTTGATCTAGAAATC---ATTCTACTCCTACCAATCTCCTGAAGCATTAGCACAAACCCAACAACTACCACTACAACCATAACTACTATTCTCCTAGTTACTCTGACCCTCGGCCTTGTATACGAATGACTTCAAGGCGGACTAGAATGGACAGAGT!!---
>NC_030781.1_Squamata_nd3_Azemiops_feae
ATT---AGC---CTCCTCCTC------CTTACCATCATAGCCATAGCAACAGCAGCCCTCCTATATATCATCAACACCCACATACCA---ACAAAACCCGATATCAACAAACTTTCCCCC---TACGAATGTGGATTTGACCCACTAGGCAAT---GCGCGCACCCCA---ATTTCAATTCAATTCTTCTTA---GTCGCA------ATCCTATTCATCTTATTTGACCTAGAAATC---ATCCTACTCCTACCCATCTCCTGAAGCGTTAACACAAACCCAACAAACACCACCATGATCACAACCTCCACCCTCTTAGTCGTCCTAACACTTGGCCTATTATACGAATGACTTCAAGGAGGACTAGAATGAACAGAAT!!---
>NC_030760.1_Squamata_nd3_Bothrops_jararaca
ATC---AGC---CTAATACTT------CTCATCATCTTAGCCACAACAACAGCAACCTTCCTATATATAATCAACGCCTTAATACCA---GCAAACCCAGATATCAACAAACTCTCCCCT---TACGAATGCGGGTTCGACCCATTAGGAAAC---GCACGCTCCCCC---ATCTCCATCCAATTTTTTCTA---GTCGCC------ATTCTCTTTATCCTCTTTGACCTAGAAATC---ATCCTACTCTTACCCGTACCCTGAAGCACTAGCACAAACCCAACCACCACCACCACAACTATAACCTTCGCCCTCCTGATCATCCTCACATTAGGCCTAGTATACGAATGACTCCAAGGTGGACTAGAATGAACAGAGT!!---
>NC_036956.1_Squamata_nd3_Vipera_berus
ATA---AGT---CTTTACACC------CTCGTCATTTTAGCCATAGCAACAGCGATCCTCCTATATGTAATTAACTCCTATATACCT---GCAAAACCAGACATTAATAAACTATCCCCG---TACGAATGCGGATTTGACCCACTAGGCAAC---GCACGTTCCCCT---ATCTCCATCCAATTTTTCTTA---GTCGCT------ATTCTCTTTATTCTATTTGACCTAGAAATT---ATCCTTCTCCTCCCCATCCCATGAAGCATAAATACAAACCCAACAAATACTACAACCCTGATAGCCTTAACTCTCCTTACAATCCTCACATTGGGCCTCCTATACGAATGACTCCAAGGTGGCTTAGAATGAGCAGAGT!!---
>NC_009769.1_Squamata_nd3_Pantherophis_slowinskii
GTG---AAT---CTCACCACC------CTTATTATCATAGCCATAATAACAGCAATAGCGCTATACACAATCAATATCCACATTATT---ATAAAACCGGATATTAACAAACTGTCACCA---TATGAATGCGGCTTTGACCCACTAGGAAAT---GCTCGAACCCCT---ATCTCTATCCAATTCTTCTTA---ATTGCA------ATTTTATTCATTCTATTCGACCTAGAAATC---GTACTTCTACTTCCTATCCCTTGAAGCATAAACACTAACCCGCCTACAACAACCATTACACTAACCATAGTACTACTAACAATCCTTACGCTAGGACTATTATATGAGTGATTACAGGGTGGGCTGGAATGAACAGAAT!!---
>NC_025275.1_Squamata_nd3_Elaphe_taeniura
ATG---AAC---CTTGCCACC------CTCATTATTATAGCTATGGTAACAGCAACAATACTATACGCAATCAATATCCACATCATT---ACAAAACCAGATATTAATAAACTATCACCA---TACGAATGCGGATTCGACCCACTAGGGAAT---GCTCGAACCCCT---ATCTCCATTCAGTTCTTTCTA---GTTGCC------ATTCTATTTATCCTGTTTGACCTAGAAATC---GTACTTCTACTCCCAACCCCATGAAGCATAAACACCAACCCCCCTAACACAACCACCATATTGATTACAACACTACTAATAATTCTCACCCTTGGCTTACTATACGAATGACTACAAGGAGGACTAGAATGAACAGAGT!!---
>NC_013987.1_Squamata_nd3_Hypsiglena_slevini
ATT---AAC---CTCATCACC------CTCATTATCTTAGCCGCACTAACAGCAACACTTCTATATACAATCAACACCCATATAACC---TCTAAGCCGGATATTAACAAACTTTCACCA---TACGAATGCGGCTTCGACCCATTAGGAAGT---GCCCGAACACCA---ATCTCGATCCAATTCTTCCTA---GTCGCC------ATTCTATTCATTCTATTCGACCTGGAAATT---ATTCTACTACTTCCAATCCCATGAAGCATCAACACAAACCCGCCAAGCATCACTACCATACTAGCTACAACTCTACTAACAATCCTCACACTAGGCTTACTATACGAATGACTCCAGGGGGGACTAGAATGAGCAGAGT!!---
>NC_013977.1_Squamata_nd3_Hypsiglena_chlorophaea_chlorophaea
ATA---AAC---CTCATTACC------CTAATTATCTTAGCCATACTAACAGCAATACTACTATATACAATCAACACCCATATAACT---TCTAAACCAGATATCAACAAACTCTCACCA---TACGAATGCGGCTTCGACCCACTAGGAAAT---GCTCGAACACCA---ATCTCAATCCAGTTCTTCCTA---GTCGCC------ATTCTATTCATCCTTTTCGACCTGGAAATT---GTCCTCCTACTTCCAATCCCATGAAGTATTAATACAAACCCACCAAGCACCACCACTATACTAGCCACAGCCCTCCTAACAATCCTTACACTAGGCCTTCTATACGAATGACTCCAAGGAGGATTAGAATGAACAGAGT!!---
>NC_013989.1_Squamata_nd3_Hypsiglena_chlorophaea_deserticola
ATA---AAC---CTCATTACC------CTAATTATCTTAGCCATACTGACAGCAATACTACTATATACAATCAACACCCATATAACT---TCTAAGCCGGATATCAACAAACTCTCACCA---TACGAGTGCGGCTTCGACCCATTAGGAAAT---GCTCGAACACCA---ATCTCAATCCAGTTCTTCTTA---GTCGCC------ATTCTATTCATCCTTTTCGACCTGGAAATT---GTCCTCCTACTTCCAATCCCATGAAGTATTAATACAAACCCACCAAGCACCACTACTATATTAGCCACAGCCCTTCTAACAATCCTTACGCTAGGCCTTCTATACGAATGACTCCAAGGAGGGTTAGAATGAACAGAAT!!---
>NC_013992.1_Squamata_nd3_Hypsiglena_torquata
ATA---AAC---CTCATTACC------TTAATCATCCTAGCCATACTAACAGCAGTACTACTATACACAATCAACACCCATATAACT---TCTAAACCGGATATCAACAAACTCTCACCA---TACGAATGCGGCTTCGACCCATTAGGAAAT---GCTCGAACACCA---ATCTCAATCCAATTCTTCTTA---ATCGCC------ATTCTATTTATCCTTTTCGACCTAGAAATT---GTCCTCCTACTTCCAATTCCATGAAGCATTAATACAAACCCACCAAGCACCACCACTATATTAGCCACAGCCCTACTAACAATTCTCACACTAGGCTTGCTCTACGAATGACTCCAAGGAGGACTAGAATGAACAGAGT!!---
>NC_024164.1_Squamata_nd3_Hypsiglena_unaocularus
ATA---AAC---CTCATTACC------CTAATTATCTTAGCCATACTAACAGCAATACTATTATATACAATCAATATCCATATAACT---TCTAAACCAGATATCAACAAACTCTCACCA---TACGAATGCGGCTTCGACCCATTAGGAAAT---GCTCGAACACCA---ATCTCAATCCAATTCTTCTTA---GTCGCC------ATTCTATTCATCCTTTTCGACCTAGAAATT---GTCCTCCTACTTCCAATTCCATGAAGCATTAATACAAACCCACCAAGCACCACCACTATACTAGCCACAGCTCTCCTAACAATTCTCACACTAGGCCTGCTCTACGAATGACTCCAAGGGGGGTTAGAATGAACAGAAT!!---
>NC_013982.1_Squamata_nd3_Hypsiglena_sp._DGM-2008
ATA---AAC---CTCCTTACC------CTAATCATCTTAGCCATACTAACAGCAATTCTACTATATACAATCAACATCCATATAACC---TCTAAGCCAGATATCAACAAACTCTCACCA---TACGAGTGCGGCTTTGACCCATTAGGAAAT---GCTCGAACACCA---ATCTCAATCCAATTCTTCTTA---GTCGCC------ATTCTATTCATTCTTTTCGACCTGGAAATT---GTCCTCCTACTTCCAATCCCATGAAGCACTAACACTAACCCACCAAGCACCACCACTATATTAGCCACAGCCCTCCTAACAATCCTCACACTAGGCCTGCTCTACGAATGACTCCAAGGGGGATTAGAATGAACAGAGT!!---
>NC_013980.1_Squamata_nd3_Hypsiglena_ochrorhyncha_ochrorhyncha
ATA---AAC---CTTATTATC------CTAACTACCTTAGCCCTACTCACAGCAACACTACTATACACTATCAACACCCATATAACT---TCTAAGCCAGATATCAACAAACTCTCACCA---TACGAATGCGGCTTCGACCCACTAGGAAAT---GCTCGAACACCA---ATCTCAATCCAATTTTTCTTA---ATCGCC------ATTCTATTCATCCTTTTCGATCTAGAAATT---GTCCTCCTACTTCCAATTCCATGAAGCATCAACACAAACCCACCAAGCACCACTACTATATTAGCCACAGCTCTCCTAACAATCCTTACACTAGGCCTACTCTACGAATGACTCCAAGGAGGACTAGAATGAACAGAGT!!---
>NC_013983.1_Squamata_nd3_Hypsiglena_ochrorhyncha_nuchalata
ATA---AAC---CTCATTATC------CTAATTACCTTAGCCTTACTAACAGCAACACTATTATACACAATCAACACCCATATAACC---TCTAAGCCAGATATCAACAAACTCTCACCA---TACGAGTGCGGCTTCGACCCTTTAGGAAAT---GCTCGAACACCA---ATCTCAATCCAATTCTTCCTA---GTCGCC------ATTCTATTCATCCTTTTCGACCTAGAAATC---GTCCTACTACTTCCAATTCCATGAAGCATCAATACAAACCCACCAAGCACCACCACTATACTAGCCACAGCCCTCCTAACAATCCTTACACTTGGCCTACTCTATGAGTGACTCCAAGGAGGATTAGAATGAACAGAGT!!---
>NC_013984.1_Squamata_nd3_Hypsiglena_ochrorhyncha_klauberi
ATA---AAC---CTCACTATC------CTAATTACCTTAGCCTTACTAACAGCAACACTCCTATACACAATTAACACCCATATAACC---TCTAAGCCGGATATCAACAAACTCTCACCA---TACGAGTGCGGCTTCGACCCTTTAGGAAAT---GCTCGAACACCA---ATCTCAATCCAATTCTTCCTA---GTCGCC------ATTCTATTCATCCTTTTCGACCTAGAAATT---GTCCTCCTACTTCCAATCCCATGAAGCATCAATACAAACCCACCAAGCACCACTACTATATTAGCCACAGCCCTCCTAACAATCCTTACACTCGGCCTGCTCTACGAATGACTCCAGGGGGGATTAGAATGAACAGAAT!!---
>NC_015793.1_Squamata_nd3_Nerodia_sipedon
ATC---AAC---CTAATCACA------CTTATCCTAATAGCCACCCTAGCAGCAACACTCCTATACACAATTAACATCAACATTATT---ACAAAACCAGACATTAACAAACTCTCACCC---TATGAGTGCGGATTCGACCCATTAGGAGAC---GCTCGCACCCCC---ATCTCTATCCAATTTTTCCTA---ATCGCT------ATTCTATTTATCCTTTTTGACCTAGAAATC---ATTCTTCTACTTCCAATCCCATGAAGCATAAACACCAACCCACCCACCACTACCACCACACTAACCACCGCCCTTCTAACAATCCTCACACTAGGACTTCTGTACGAATGACTCCAAGGGGGCCTAGAATGAACAGAAT!!---
>NC_013975.1_Squamata_nd3_Hypsiglena_jani_texana
ATA---AAC---CTCATTACC------CTAACTATCTTAGCCATATTAACAGCAATACTACTATACACAATCAACACCCATATAACT---TCTAAACCAGATATCAACAAGCTCTCACCA---TATGAGTGCGGCTTTGACCCACTAGGAAGT---GCTCGAACACCC---ATCTCAATTCAATTTTTCCTG---GTAGCC------ATTCTATTCATCCTTTTTGACCTCGAGATT---GTTCTTCTTCTCCCTATCCCATGAAGTATTAATACAAACCCACCAGGCACCACCACTATATTAGCCACAGCCCTCCTAACAATCCTCACACTAGGCCTAATCTATGAGTGATTCCAAGGGGGGTTAGAATGGGCAGAAT!!---
>NC_013988.1_Squamata_nd3_Imantodes_cenchoa
ATA---AAC---CTAATCACC------CTTATTATCCTAGCTGCAATAACAACAATACTACTATACACAATTAACATCTACATAACC---TACAAACCAGACATTAACAAACTCTCCCCT---TACGAATGTGGTTTCGACCCCCTTGGAAAC---GCCCGAACCCCC---ATCTCAATCCAATTCTTTCTA---ATCGCA------ATTCTTTTCATCTTATTTGACCTAGAAATC---ATTCTACTTCTCCCAATCCCATGAAGCAATAATACGAACCCACCAAGCTCCACTATCCCACTAATCACAACCCTCCTGACTATTCTCACATTAGGCCTCCTATATGAATGACTGCAAGGAGGACTAGAATGAACAGAGT!!---
>NC_039648.1_Squamata_nd3_Bothrops_pubescens
ATT---AAC---CTGACACTT------CTCATCATCATAGCCACAGCAACAGCAACCCTCCTATACACAATCAATGCCTTAATACCA---ACAAACCCAGACATCAACAAACTCTCCCCC---TACGAATGCGGATTTGACCCATTAGGCAAC---GCACGCTCCCCC---ATCTCCATTCAATTCTTTCTA---GTCGCC------ATTCTCTTCATCCTCTTTGACTTAGAAATT---ATTTTACTTTTACCCGTACCCTGAAGCATCAACACAAACCCAACCACCACCACCACAACTACAACCTTCGCCCTCCTGACCATCCTTACATTAGGCCTAGTATACGAGTGACTCCAAGGCGGACTAGAATGAACAGAGT!!---
>NC_039649.1_Squamata_nd3_Bothrops_diporus
ATT---AAC---CTGACACTT------CTCATCATCATAGCCACAGCAACAGCAACCCTCCTATACACAATCAATGCCTTAATACCA---ACAAACCCAGACATCAACAAACTCTCCCCC---TACGAATGCGGATTTGACCCATTAGGCAAC---GCACGCTCCCCC---ATCTCCATTCAATTCTTTCTA---GTCGCC------ATTCTCTTCATCCTCTTTGACTTAGAAATT---ATTTTACTTTTACCCGTACCCTGAAGCATCAACACAAACCCAACCACCACCACCACAACTACAACCTTCGCCCTCCTAACCATCCTTACATTAGGCCTAGTATACGAGTGACTCCAAGGCGGACTAGAATGAACAGAGT!!---
>NC_016424.1_Squamata_nd3_Sibynophis_collaris
ATA---AAC---CTTACTATA------CTTATCCTTCTATCACTAGCAACAGCACTATTATTATACACAATTAACATCCACACCGTA---ACCAAACCAGATATCAACAAACTTTCGCCA---TACGAATGCGGCTTTGACCCAATAGGAAAT---GCCCGAACCCCA---ATTTCCATTCAGTTCTTTTTA---ATTGCT------ATTCTATTCATCCTATTTGACTTAGAAATC---ATTCTACTACTCCCAATCCCATGAAGCATGAGTACTAACCCCCCTAACACCTCAATCACCCTAATCACAACACTCCTGACCATCCTCACACTAGGCCTAATATATGAGTGACTTCAAGGAGGACTAGAATGAGCAGAGT!!---
>NC_022430.1_Squamata_nd3_Sibynophis_chinensis
ATA---AAT---CTTACTATA------CTTATCCTTCTATCACTAGCAACAGCACTATTATTATACACAATTAACATCCACACCGTA---ACCAAACCAGATATCAACAAACTTTCGCCA---TACGAATGCGGCTTTGACCCAATAGGAAAT---GCCCGAACCCCA---ATTTCCATTCAGTTCTTTTTA---ATTGCT------ATTCTATTCATCCTATTTGACTTAGAAATC---ATTCTACTACTCCCAATCCCATGAAGCATGAGTACTAACCCCCCTAACACCTCAATCACCCTAATCACAACACTCCTGACCATCCTCACACTAGGCCTAATATATGAGTGACTTCAAGGAGGACTAGAATGAGCAGAGT!!---
>NC_026083.1_Squamata_nd3_Stichophanes_ningshaanensis
ATA---AAC---CCCGCCACC------CTCATTATCTTAGCCATACTGACAGCAACCTTACTTTACACAATCAACACCTACACCACC---ACCAAGCCGGATATCAACAAACTCTCCCCA---TACGAGTGTGGCTTTGACCCACTAGGAAAC---GCTCGAACCCCT---ATCTCTATCCAATTCTTCCTG---GTAGCA------ATTCTATTTATTCTATTTGACCTAGAAATC---GTACTCCTACTACCAATTCCATGGAGTATAAGCACCAACCCACCAAACACCACCATCATACTGACTACAGCCCTCTTAACAGTCCTCACACTAGGCCTACTATATGAGTGGCTTCAGGGCGGACTAGAGTGAGCAGAGT!!---
>NC_015812.1_Squamata_nd3_Python_molurus_molurus
ATA---AGT---CTAATTATA------CTACTCACTCTATCAATAACCGGCGTCATTATTATCTACCCCATCAACGCACTTATAGTT---ATCAAACCAGATATCAACAAACTCTCACCA---TACGATGGCGGATTCGACCCATTAGGAGAC---GCACGATCCCCA---ATTTCAATCCAATTCTTCCTA---GTAGCC------ATCCTATTCATTCTATTTGACCTAGAAATT---GTCCTCCTCCTTCCAATCCCTTGAAGTATAAACACCAACCCACCCTTGACCTCAATCACCTTAACAATAATCCTATTATCCCTGCTAGCACTCGGACTTATTTACGAATGACACCAAGGGGGACTGGAATGAACAGAAT!!---
>NC_021479.1_Squamata_nd3_Python_bivittatus
ATA---AGC---TTAATTATA------CTATTAACCCTATCAATAACCGTAGTTATTATTATCTATACCATCAACACACTTATAGTT---ACCAAACCAGATATCAACAAACTCTCACCA---TACGAATGCGGATTTGATCCACTAGGTGAC---GCACGATCCCCA---ATTTCAATCCAGTTCTTCCTA---GTAGCC------ATCCTATTTATTCTATTCGACCTAGAAATT---GTCCTCCTCCTCCCAATCCCTTGAAGCATAAACACTAACCCACCCCTGACCTCAGTCACTCTTACTATAATCCTATTAACCCTACTAGCACTAGGACTTATATACGAATGACATCAAGGTGGACTGGAATGAACAGAAT!!---
>NC_007399.1_Squamata_nd3_Python_regius
ATA---AGT---CTAATTCTA------CTACTCACACTATCAATAACCATCGTCATCATTATTTATACAATCAACTCACTTATAATC---ATTAAGCCCGATATCAACAAACTATCCCCC---TACGAATGCGGATTTGACCCACTAGGAGAC---GCACGTTCCCCA---ATCTCAATCCAATTCTTCCTA---GTAGCC------ATCCTCTTCATCCTCTTTGACCTAGAGATT---GTCCTTCTCCTTCCAGTCCCATGAAGCATAAACACTAACCCCCCCTTAACCTCAACCGCCTTAACAATAACACTATTATCCCTGCTAACACTCGGCCTAATTTACGAATGACACCAAGGCGGACTAGAATGAACAGAAT!!---
>NC_042397.1_Squamata_nd3_Malayopython_reticulatus
ATT---AGC---TTAATCCTA------CTACTAACACTATCAATAACCGTAGTCATTATCATCTACATCATCAACACACTTATAGTT---ATTAAACCAGATATCAACAAACTCTCACCA---TATGAATGCGGATTTGACCCCCTAGGAGAC---GCACGATCCCCC---ATTTCAATTCAATTCTTCCTA---GTGGCC------ATCCTTTTTATCCTCTTTGACCTAGAAATC---GTCCTACTACTTCCAATCCCATGAAGCATAAACACTAACCCACCCGAAACCACAACCACCCTAACAATAATCTTACTAACTCTATTAGCATTAGGATTAATTTATGAATGACGCCAAGGCGGACTAGAATGAACAGAAT!!---
>NC_007402.1_Squamata_nd3_Xenopeltis_unicolor
ATT---ACC---ATAACTCTA------TTACTAATTATTTCACTAACTGTAACCATCATTCTATATGTTATCAATCTATTTATAGTA---ACCAAACCAGATATCGACAAACTATCACCA---TACGAATGCGGATTTGACCCGCTCGGAGAC---GCACGATCCCCA---ATCTCCATCCAATTCTTCCTA---GTCGCA------ATCCTATTCATCTTATTTGATTTAGAAATT---GTCCTCCTCCTTCCAGTCCCATGAAGCATAAACACGAACCCACCAACAATTACTATAATCCTAACTATAGCACTAATTACACTTCTTACACTAGGCCTACTATACGAATGGTATCAAGGCGGCCTAGAATGAACAGAAT!!---
>NC_007401.1_Squamata_nd3_Cylindrophis_ruffus
ATA---AAC---CTGATCGCC------CTACTAATAATTTCACTATCCGTAGCAACACTCTTATATATAATTAACACCTACATAGTC---ACCAAACCAGACATCAACAAACTATCACCA---TACGAATGCGGATTCGATCCACTAGGAGAC---GCACGATCACCA---ATCTCAATCCAATTCTTCCTA---GTAGCC------ATTCTATTTATCCTATTTGACCTAGAAATT---ATCCTACTACTCCCCATCCCATGGAGTATAAATACTAACCCCCCAACTACCACAATCACCTTGACAATAATACTACTTATCTTACTAACACTAGGGTTAGCATACGAATGATATCAAGGCGGACTAGAATGAGCTGACT!!---
>NC_024559.1_Squamata_nd3_Lycodon_rufozonatus
ATT---AAT---CTCATCACC------CTCATTATTATAGCCATAGTAACAACAACTGCACTCTACACAGTTAATACCTACACCACC---ATAAAACCAGATATTAATAAGCTATCCCCC---TACGAGTGCGGCTTTGACCCCCTGGGAAAC---GCCCGAACCCCT---ATCTCCATTCAATTCTTCCTA---GTAGCC------ATCCTATTCATCCTGTTTGACCTAGAAATC---GTACTTCTACTACCAACCCCCTGAAGCATAAGCACCAACCCATCAAACACAACTATTATATTAATTACCACATTATTAACAATTCTAACACTAGGCCTACTATACGAATGATTACAAGGCGGACTAGAGTGAACAGAGT!!---
>NC_028730.1_Squamata_nd3_Lycodon_flavozonatus
ATT---AAC---CTCATCACC------CTTATTATTATAGCCATAGCAACAACAACTGCACTCTACACAATTAACACTTACACCACC---ATAAAACCAGATATTAATAAGCTATCCCCC---TACGAATGTGGCTTTGACCCCCTAGGAAAC---GCCCGGGCGCCT---ATCTCCATTCAATTCTTCCTA---GTAGCC------ATCCTGTTCATCCTATTCGACCTAGAAATC---GTACTACTACTCCCAACCCCTTGAAGCATAAACACCAACCCATCAAACACAACTATTATATTAATTACCACACTACTAACAATTCTTACACTAGGCCTACTATACGAATGGTTACAGGGCGGGCTAGAATGAACTGAAT!!---
>NC_001945.1_Squamata_nd3_Lycodon_semicarinatus
ATT---AAC---CTCATCACC------CTTATTATTATGGCCATAGCAATAACAACCGCCCTCTACACAATTAACACCTACACCACC---ATAAAACCAGATATTAACAAACTATCCCCC---TACGAATGTGGCTTCGACCCCCTAGGAAAC---GCCCGGACTCCT---ATCTCCATTCAATTTTTCCTA---GTAGCT------ATCTTATTCATCCTATTTGACCTAGAAATC---GTACTACTTCTACCAACCCCTTGAAGCATAAACACCAACCCCTCAAACACAACTATCCTGTTAATTACCATACTACTAACAATTCTAACACTAGGCCTACTATACGAGTGATTACAGGGCGGACTGGAATGAACTGAAT!!---
>NC_029153.1_Squamata_nd3_Lycodon_ruhstrati
ATT---AAC---CTCATCACT------CTTATCACTTTAGCCTTAGTAACAACAACCGCACTCTATGCAATCAACACCTACACAACC---ATAAAACCAGATATTAATAAGCTTTCACCC---TACGAATGCGGCTTTGATCCACTAGGAAAC---GCCCGAACCCCT---ATCTCCATCCAATTCTTCCTA---GTAGCC------ATTCTATTTATCCTCTTTGACTTAGAAATC---GTACTACTTCTTCCAACACCATGAAGCATAAACACTAGCCCCTCAAACGCAACTATCGTATTAATTACTACACTACTAACAGTTCTAACACTGGGCTTATTATATGAGTGACTACAAGGCGGACTAGAATGAACCGAAT!!---
>NC_027001.1_Squamata_nd3_Elaphe_anomala
ATG---AAC---CTCATCACC------CTTATCACAATAGCTATAGTAACATCAACAGCACTATACATAATCAATATTCACATCATC---ATAAAACCTGATACTAATAAATTATCACCC---TATGAGTGTGGTTTTGACCCACTAGGAGAT---GCTCGAACCCCA---ATCTCAATCCAGTTCTTCCTA---ATTGCA------ATTCTATTTATTTTATTTGACCTAGAAATC---GTACTCTTACTCCCAACCCCATGAAGCATAAGTACAAACCCCCCAAACACAACTATCACACTAATTATAACACTACTAACAATTCTAACACTAGGCCTAATATACGAATGACTACAGGGTGGATTAGAATGAACAGAAT!!---
>NC_027605.1_Squamata_nd3_Elaphe_schrenckii
ATG---AAC---CTCATCACC------CTTATCACAATAGCTATAGTAACATCAACAGCACTATACATAATCAATATTCACATCATC---ATAAAACCTGATACTAATAAATTATCACCC---TATGAGTGTGGTTTTGACCCACTAGGAGAT---GCTCGAACCCCA---ATCTCAATCCAGTTCTTCCTA---ATTGCA------ATTCTATTTATTTTATTTGACCTAGAAATC---GTACTCTTACTCCCAACCCCATGAAGCATAAGTACAAACCCCCCAAACACAACTATCACACTAATTATAACACTACTAACAATTCTAACACTAGGCCTAATATACGAATGACTACAGGGTGGATTAGAATGAACAGAAT!!---
>NC_041068.1_Squamata_nd3_Elaphe_dione
[truncated: 257 more rows]
